# Supplementary material for: Fiber supplementation protects from antibiotic-induced gut microbiome dysbiosis by modulating gut redox potential
Source: Nat Commun. 2023 Aug 24;14:5161. doi: 10.1038/s41467-023-40553-x (PMC10449846; doi:10.1038/s41467-023-40553-x)
Supplement: Supplementary file 4 — Supplementary Data 1 [file 41467_2023_40553_MOESM4_ESM.xlsx]

## Sheet: Colons
Sample	Group	Slide Number	Blinded Number	Inflammation	Hyperplasia	Ulceration	Extent	Total	Comment
C5 - 1	Glucose	1	23
C5 - 2	Glucose	2	4	0	0	0	0	0	LA
C5 - 3	Glucose	3	8	1	0	0	0	1
C5 - 4	Glucose	4	2	0	0	0	0	0
C5 - 5	Glucose	5	15	0	0	0	0	0
C5 - 6	Glucose	6	24	0	0	0	0	0
C6 - 1	Glucose+AB	7	1	0	0	0	0	0
C6 - 2	Glucose+AB	8	9	1	0	0	0	1
C6 - 3	Glucose+AB	9	6	0	0	0	0	0	LA
C6 - 4	Glucose+AB	10	18	0	0	0	0	0	LA
C6 - 5	Glucose+AB	11	11	0	0	0	0	0
C6 - 6	Glucose+AB	12	14	0	0	0	0	0
C7 - 1	Fiber	13	21	0	0	0	0	0
C7 - 2	Fiber	14	16	0	0	0	0	0
C7 - 3	Fiber	15	17	1	2	0	0	3
C7 - 4	Fiber	16	12	0	0	0	0	0
C7 - 5	Fiber	17	13	0	0	0	0	0
C7 - 6	Fiber	18	10	0	0	0	0	0
C8 - 1	Fiber+AB	19	22	0	0	0	0	0	LA
C8 - 2	Fiber+AB	20	19	0	0	0	0	0
C8 - 3	Fiber+AB	21	20	0	0	0	0	0
C8 - 4	Fiber+AB	22	3	0	0	0	0	0
C8 - 5	Fiber+AB	23	5	0	0	0	0	0	LA
C8 - 6	Fiber+AB	24	7	0	0	0	0	0

## Sheet: SI
Sample	Group	Slide Number	Blinded Number	Inflammation	Hyperplasia	Ulceration	Extent	Total	Comment
C5 - 1	Glucose	1	16	0	0	0	0	0
C5 - 3	Glucose	2	3	0	0	0	0	0
C5 - 4	Glucose	3	19	0	0	0	0	0
C5 - 5	Glucose	4	6	0	0	0	0	0	LA
C6 - 1	Glucose+AB	5	20	0	0	0	0	0
C6 - 2	Glucose+AB	6	7	0	0	0	0	0
C6 - 3	Glucose+AB	7	1	0	0	0	0	0
C6 - 4	Glucose+AB	8	15	1	0	0	0	1
C6 - 6	Glucose+AB	9	12	0	0	0	0	0	LA
C7 - 1	Fiber	10	4	0	0	0	0	0
C7 - 2	Fiber	11	8	0	0	0	0	0	LA
C7 - 3	Fiber	12	21	0	0	0	0	0
C7 - 4	Fiber	13	10	0	0	0	0	0
C7 - 5	Fiber	14	13	0	0	0	0	0
C7 - 6	Fiber	15	9	0	0	0	0	0
C8 - 1	Fiber+AB	16	14	0	0	0	0	0
C8 - 2	Fiber+AB	17	2	0	0	0	0	0
C8 - 3	Fiber+AB	18	17	1	0	0	0	1	LA
C8 - 4	Fiber+AB	19	11	0	0	0	0	0
C8 - 5	Fiber+AB	20	18	0	0	0	0	0
C8 - 6	Fiber+AB	21	5	0	0	0	0	0	LA
