# Supplementary material for: Fiber supplementation protects from antibiotic-induced gut microbiome dysbiosis by modulating gut redox potential
Source: Nat Commun. 2023 Aug 24;14:5161. doi: 10.1038/s41467-023-40553-x (PMC10449846; doi:10.1038/s41467-023-40553-x)
Supplement: Supplementary file 5 — Supplementary Data 2 [file 41467_2023_40553_MOESM5_ESM.xlsx]

## Sheet: Complex 1 DB
	Cluster ID	Cluster name	Size	Cluster members	Organisms	Length	Identity	e
	UniRef90_A0A075HDC5	Cluster: NADH-quinone oxidoreductase subunit L (NuoL)	25	A0A075HDC5	uncultured marine thaumarchaeote KM3_65_A09	690	0.9
				A0A383AQF5	marine metagenome
				A0A075I1V0	uncultured marine thaumarchaeote KM3_88_C09
				A0A7K4MXU6	Marine Group I thaumarchaeote
				B3T908	uncultured marine crenarchaeote HF4000_APKG6D3
				A0A7K4NFQ7	uncultured marine thaumarchaeote KM3_54_C03
				A0A075HDR8	uncultured marine thaumarchaeote KM3_55_H11
				A0A7K4NT19	uncultured marine thaumarchaeote KM3_46_D02
				A0A7K4NMR3	uncultured marine thaumarchaeote KM3_32_A02
				15	uncultured marine thaumarchaeote KM3_175_A05
					And more
	UniRef90_A0A0U0ZQJ1	Cluster: NADH-quinone oxidoreductase subunit M	132	A0A0U0ZQJ1	Mycobacteroides abscessus	532	0.9
				A0A658VV77	Mycobacteroides abscessus subsp. massiliense
				A0A7V8RVX2	Mycobacteroides immunogenum
				A0A179V5Y0	Mycobacteroides abscessus (strain ATCC 19977 / DSM 44196 / CIP 104536 / JCM 13569 / NCTC 13031 / TMC 1543) (Mycobacterium abscessus)
				A0A418LA70	Mycobacteroides abscessus subsp. bolletii
				B1MAF6	Mycobacteroides sp. CBMA 271
				A0A4U6NWJ1	Mycobacteroides saopaulense
				A0A7K1JWP9	Mycobacterium sp. QIA-37
				A0A1X0JC53	Mycobacteroides chelonae (Mycobacterium chelonae)
				122	Mycobacteroides salmoniphilum
					And more
	UniRef90_A1JLH7	Cluster: NADH-quinone oxidoreductase subunit H	1502	A1JLH7	Yersinia enterocolitica serotype O:8 / biotype 1B (strain NCTC 13174 / 8081)	325	0.9
				A8ADV7	Citrobacter koseri (strain ATCC BAA-895 / CDC 4225-83 / SGSC4696)
				A7FGR0	Yersinia pseudotuberculosis serotype O:1b (strain IP 31758)
				Q1C6B5	Yersinia pestis bv. Antiqua (strain Antiqua)
				B2K815	Yersinia pseudotuberculosis serotype IB (strain PB1/+)
				Q8ZDL3	Yersinia pestis
				A9R6L5	Yersinia pestis bv. Antiqua (strain Angola)
				Q1CHQ7	Yersinia pestis bv. Antiqua (strain Nepal516)
				A4TM30	Yersinia pestis (strain Pestoides F)
				1492	Yersinia pseudotuberculosis serotype I (strain IP32953)
					And more
	UniRef90_A4WCR6	Cluster: NADH-quinone oxidoreductase subunit B	476	A4WCR6	Enterobacter sp. (strain 638)	224	0.9
				B5EZK8	Salmonella agona (strain SL483)
				A9MJ98	Salmonella arizonae (strain ATCC BAA-731 / CDC346-86 / RSK2980)
				Q57M29	Salmonella choleraesuis (strain SC-B67)
				B5FPG8	Salmonella dublin (strain CT_02021853)
				B5R308	Salmonella enteritidis PT4 (strain P125109)
				B5RCF2	Salmonella gallinarum (strain 287/91 / NCTC 13346)
				B4TBJ3	Salmonella heidelberg (strain SL476)
				B4SYZ8	Salmonella newport (strain SL254)
				466	Salmonella paratyphi A (strain ATCC 9150 / SARB42)
					And more
	UniRef90_A7ZPA2	Cluster: NADH-quinone oxidoreductase subunit A	327	A7ZPA2	Escherichia coli O139:H28 (strain E24377A / ETEC)	147	0.9
				P0AFC5	Escherichia coli O157:H7
				B1X900	Escherichia coli (strain K12 / DH10B)
				A8A2F7	Escherichia coli O9:H4 (strain HS)
				A1ADD6	Escherichia coli O1:K1 / APEC
				Q0TFF8	Escherichia coli O6:K15:H31 (strain 536 / UPEC)
				P0AFC4	Escherichia coli O6:H1 (strain CFT073 / ATCC 700928 / UPEC)
				B1IXQ4	Escherichia coli (strain ATCC 8739 / DSM 1576 / NBRC 3972 / NCIMB 8545 / WDCM 00012 / Crooks)
				P0AFC3	Escherichia coli (strain K12)
				317	Escherichia coli (strain SMS-3-5 / SECEC)
					And more
	UniRef90_A8ADW0	Cluster: NADH-quinone oxidoreductase subunit K	409	A8ADW0	Citrobacter koseri (strain ATCC BAA-895 / CDC 4225-83 / SGSC4696)	100	0.9
				A7ZP93	Escherichia coli O139:H28 (strain E24377A / ETEC)
				B7UFT7	Escherichia coli O127:H6 (strain E2348/69 / EPEC)
				B7MG43	Escherichia coli O45:K1 (strain S88 / ExPEC)
				B7LAU1	Escherichia coli (strain 55989 / EAEC)
				P0AFE6	Escherichia coli O157:H7
				B5YXR9	Escherichia coli O157:H7 (strain EC4115 / EHEC)
				B7NNV8	Escherichia coli O7:K1 (strain IAI39 / ExPEC)
				B7MXV8	Escherichia coli O81 (strain ED1a)
				399	Escherichia coli O8 (strain IAI1)
					And more
	UniRef90_A9AFY9	Cluster: NADH-quinone oxidoreductase subunit C	222	A9AFY9	Burkholderia multivorans (strain ATCC 17616 / 249)	200	0.9
				B1YTQ5	Burkholderia ambifaria (strain MC40-6)
				Q0BDD2	Burkholderia ambifaria (strain ATCC BAA-244 / AMMD) (Burkholderia cepacia (strain AMMD))
				Q2SZN3	Burkholderia thailandensis (strain ATCC 700388 / DSM 13276 / CIP 106301 / E264)
				Q39EE7	Burkholderia lata (strain ATCC 17760 / DSM 23089 / LMG 22485 / NCIMB 9086 / R18194 / 383)
				Q1BV15	Burkholderia cenocepacia (strain AU 1054)
				B1JVN9	Burkholderia cenocepacia (strain MC0-3)
				A0K921	Burkholderia cenocepacia (strain HI2424)
				B4E5M0	Burkholderia cenocepacia (strain ATCC BAA-245 / DSM 16553 / LMG 16656 / NCTC 13227 / J2315 / CF5610) (Burkholderia cepacia (strain J2315))
				212	Burkholderia mallei (strain NCTC 10247)
					And more
	UniRef90_G0THC6	Cluster: NADH-quinone oxidoreductase subunit J	74	G0THC6	Mycobacterium canettii (strain CIPT 140010059)	262	0.9
				A0A7V9WBG8	Mycobacterium canettii
				A0A0K2I0F0	Mycobacterium tuberculosis variant bovis BCG
				A0A1R3Y544	Mycobacterium bovis (strain ATCC BAA-935 / AF2122/97)
				A0A045IAH8	Mycobacterium tuberculosis
				A0A328GCX4	Mycobacterium tuberculosis variant pinnipedii
				A0A7U4CC14	Mycobacterium tuberculosis (strain CCDC5079)
				A0A7U8UM83	Mycobacterium tuberculosis T92
				A0A7U8TU54	Mycobacterium tuberculosis CPHL_A
				64	Mycobacterium orygis
					And more
	UniRef90_P0AFD2	Cluster: NADH-quinone oxidoreductase subunit E	1100	P0AFD2	Escherichia coli O6:H1 (strain CFT073 / ATCC 700928 / UPEC)	166	0.9
				P0AFD1	Escherichia coli (strain K12)
				P0AFD3	Shigella flexneri
				P0A1Y9	Salmonella typhi
				P0A1Y8	Salmonella typhimurium (strain LT2 / SGSC1412 / ATCC 700720)
				A0A5E8GGD7	Escherichia coli D6-113.11
				A0A7U2W748	Escherichia coli O84:H7
				A0A192CA82	Escherichia coli O25b:H4
				A0A7U8XTG3	Escherichia coli O157:H7
				1090	Shigella sonnei
					And more
	UniRef90_P0AFD8	Cluster: NADH-quinone oxidoreductase subunit I	1188	P0AFD8	Escherichia coli O157:H7	180	0.9
				A1ADC9	Escherichia coli O1:K1 / APEC
				Q0TFG5	Escherichia coli O6:K15:H31 (strain 536 / UPEC)
				P0AFD7	Escherichia coli O6:H1 (strain CFT073 / ATCC 700928 / UPEC)
				P0AFD6	Escherichia coli (strain K12)
				Q1R9D6	Escherichia coli (strain UTI89 / UPEC)
				Q31YI0	Shigella boydii serotype 4 (strain Sb227)
				Q0T2K6	Shigella flexneri serotype 5b (strain 8401)
				P0AFD9	Shigella flexneri
				1178	Shigella sonnei (strain Ss046)
					And more
	UniRef90_P33602	Cluster: NADH-quinone oxidoreductase subunit G	2409	P33602	Escherichia coli (strain K12)	908	0.9
				Q8FFJ9	Escherichia coli O6:H1 (strain CFT073 / ATCC 700928 / UPEC)
				Q8XCX2	Escherichia coli O157:H7
				P0A1Y5	Salmonella typhi
				P0A1Y4	Salmonella typhimurium (strain LT2 / SGSC1412 / ATCC 700720)
				Q7UC56	Shigella flexneri
				A0A0A0HAS9	Escherichia coli
				A0A1X3JEI3	Escherichia coli H386
				V0A7Y6	Escherichia coli 909945-2
				2399	Escherichia coli O78:H11 (strain H10407 / ETEC)
					And more
	UniRef90_P33901	Cluster: NADH-quinone oxidoreductase subunit F	1341	P33901	Salmonella typhimurium (strain LT2 / SGSC1412 / ATCC 700720)	445	0.9
				A0A5H8HGE8	Salmonella blockley
				A0A5I2XQZ9	Salmonella potsdam
				A0A719TVD8	Salmonella enterica subsp. enterica serovar Typhi str. 404ty
				A0A737HUY5	Salmonella enterica subsp. houtenae serovar 44:z36[z38]:-
				A0A3V2FZL6	Salmonella enterica subsp. enterica serovar Braenderup
				A0A5H6KHJ1	Salmonella enterica subsp. enterica serovar Napoli
				A0A5I3IH43	Salmonella enterica subsp. enterica serovar Coeln
				A0A5W0XU82	Salmonella enterica subsp. arizonae serovar 18:z4,z23:-
				1331	Salmonella enterica subsp. enterica serovar Durham
					And more
	UniRef90_Q32DR3	Cluster: NADH-quinone oxidoreductase subunit N	1562	Q32DR3	Shigella dysenteriae serotype 1 (strain Sd197)	485	0.9
				Q5PN71	Salmonella paratyphi A (strain ATCC 9150 / SARB42)
				B1IXR6	Escherichia coli (strain ATCC 8739 / DSM 1576 / NBRC 3972 / NCIMB 8545 / WDCM 00012 / Crooks)
				B4TBI2	Salmonella heidelberg (strain SL476)
				B4SYY7	Salmonella newport (strain SL254)
				B4TPJ8	Salmonella schwarzengrund (strain CVM19633)
				Q8Z530	Salmonella typhi
				B5RCE1	Salmonella gallinarum (strain 287/91 / NCTC 13346)
				A8ADW3	Citrobacter koseri (strain ATCC BAA-895 / CDC 4225-83 / SGSC4696)
				1552	Enterobacter sp. (strain 638)
					And more
	UniRef90_Q81K03	Cluster: NADH-quinone oxidoreductase subunit D	563	Q81K03	Bacillus anthracis	366	0.9
				A0RL88	Bacillus thuringiensis (strain Al Hakam)
				Q6HAY8	Bacillus thuringiensis subsp. konkukian (strain 97-27)
				Q814W9	Bacillus cereus (strain ATCC 14579 / DSM 31 / JCM 2152 / NBRC 15305 / NCIMB 9373 / NRRL B-3711)
				A7GV48	Bacillus cytotoxicus (strain DSM 22905 / CIP 110041 / 391-98 / NVH 391-98)
				Q72XF6	Bacillus cereus (strain ATCC 10987 / NRS 248)
				Q630V1	Bacillus cereus (strain ZK / E33L)
				A0A437SPV0	Bacillus thuringiensis
				A0A7D9NM93	Bacillus sp.
				553	Bacillus anthracis str. H9401
					And more

## Sheet: Citrate Synthase
Reversible Citrate Synthase, Accession Number
>AAL01654.1 citrate synthase [Anaplasma phagocytophilum]
MVEKAVLECGDRRISLPVLRGTDGTPVVDITTLYRENNVLTYDPGFMSTAACRSEITFIDGNKGTLRYRG
IDIENLIGTPNSFSSIVYLLLKGTLPSETEHEEFVRILGAEYDVPEQVMNVIRSFPRDSHPMAILIASFS
ALAANYHASRIDPLTGAIIAIAKVPGIVASIYRHTANLDFIQADANLEYTHHFIRMMFGDMDDAHRDIMH
KALDAIFIMHADHEQNASTSTVRMTGSSGAGLFACLCAGVATLWGPAHGGANEAVIKMLAEIGSPENVSS
FIDKVKNNKGKSRLMGFGHRVYKSYDPRARVLRTICKDVLDSLGRDENLLAVAEELESQALQDEYFIERK
LYPNVDFYSGIVLRAMGVPVDMYTAFFALARTSGWASQWYEMIQSDEGKRISRPRQLYTGK
>AAL01667.1 citrate synthase [Neorickettsia helminthoeca]
MDTDEVTIKIQATVKSSGGPNGILISSEPRSFIYDPGYVSTASCKSEITFVDGEEGVLLYRGYPVDELAT
QCDFLRVVYLLLYGELPDPVRAKEFRTFIQNFPQLPDCVLENICSFPRDAHPMVILISAFAALASAHHDS
DFETHKEVLIANVPRLVAYIYRYITSQDFIPPDACLSYVGNFFYMMFGEKKPDYESILDKILILHADHEQ
NASTSTARMVVSSGASPIAAVSAATATLWGPLHGGANEKVLHMLGEIEKQGGSVEEFIERVKRKEERLMG
FGHRVYKNYDPRAVILKSTAQDILKGSSSILSIASKLESIASNDEYFISRKLYPNVDFYSGIILNALGIP
TYMFTPIFALARTSGWVAQIKEFLSDKEQKIARPRQIYIGKPFRKVASQSEKL
>AAL01666.1 citrate synthase [Neorickettsia sennetsu]
MNSEKVKVNVEEFLKSTAGPFGVSASLEPKGFFYDPGYAKTAPCKSSITFIDGENGILLHRGYPIEELAQ
TSDFLQVGYLLIDGKLPDSAATREFEERIKHVPQLPECVLKNIRSFPTSAHPMAVLISALASLASVYGEM
DFNQKKLLLVAYTPWLIAHIYRHINSLEFVEPDIRLPYTENFLYMMFGEKKPKDAEILDKIFILHADHGQ
TASTSVARMVVSSGASPIAACSAATASLWGPLHGGANERVLEMLRGIVESGEKVENFIERVKRKEERLMG
FGHRVYKNYDPRAAILKQKAHDVLKADSPILKTAGELETITAREEYFLSRKLYPNVDFYSGIVLDALGIS
SCMFTPIFALARTVGWVAQITEFLSDSEQKLCRPRQIYVGEPRRNVHG
>AAL01664.1 citrate synthase [Ehrlichia ruminantium]
MIKKAAVELDDQKITLPILYDTEGNEVLDITSLYKNTGVLTYDPGFMSTAACESKITFIDGNKGILRYRG
YDIADLVYNNKSFIEVVYLLFYGVFPNAEQLQEFILHISQEYVLPQMVRDVITSFPQNSHPMAILIASFS
SLAAYYCDQKTDGELECKLAVAKVASIVALIYRHITNQDFIQADVGLSYSKNFIHMMFDISSYKFTEIVD
KALDVIFVLHADHEQNASTATVRMTGSSGPNLFACLAAGAATLWGPAHGGANEAVINMLMNIGKPENVKQ
FIQKVKDSNKSTKLMGFGHRVYKNYDPRARIMCTICKEILKDFGLNDPLLEVAVELENIALQDDYFIARN
LYPNVDFYSGIVLKTIGIPVKMFTTLFALARTSGWSAQWYEMVSSKNYKISRPRQLYTGNPVQKV
>AAL01663.1 citrate synthase, partial [Ehrlichia sp. Yamaguchi]
MIKEATLELDGQKIKLPVLYDTNGDKAVDITSLYKNTGILTYDPGFMSTAACESKITFIDGNKGILCYRG
HNIVDLVNKNKSFVEIIYLLFYGVFPSAEDLQNFTLQISQEYMPPQVVYDVIKSFSQDSHPMSILMACFS
ALASYYHDQEADKDELKYAKLAVAKIASMVALIYRYITNQDFITADTKLSYSKNFVHMMFDISSYKFTQV
VAKALDIIFILHADHEQNASTATVRLAGSSGADLFACLVAGTATLWGPAHGGANEAVINMLMTIEKPSNV
KQFIQKVKDGSKTTRLMGFGHRVYKNYDPRAKIMCKICREVLNDLGIDDPLLEVAQELENIALQDSYFIE
RNLYPNVDFYSGIILKAIGIPVRMFTTLFALARTTGWSAQWYEMVANKNYKICRPRQLY
>AAL01656.1 citrate synthase [Anaplasma phagocytophilum]
MVEKAVLECGDRRISLPVLRGTDGTPVVDITTLYRENNVLTYDPGFMSTAACRSEITFIDGNKGTLRYRG
IDIENLIGTPNSFSSIVYLLLKGTLPSETEHEEFARILGAEYDVPEQVMNVIRSFPRDSHPMAILIASFS
ALAANYHASRIDPLTGAIIAIAKVPGIVASIYRHTANLDFIQADANLEYTHHFIRMMFGDMDDAHRDIMH
KALDAIFIMHADHEQNASTSTVRMSGSSGAGLFACLCAGVATLWGPAHGGANEAVIKMLAEIGSPENVSS
FIDKVKNNKGKNRLMGFGHRVYKSYDPRARVLRTICKDVLDSLGRDENLLAVAEELESQALRDEYFIERK
LYPNVDFYSGIVLRAMGVPVDMYTAFFALARTSGWASQWYEMIQSDEGKRISRPRQLYTGK
>AAL01657.1 citrate synthase [Anaplasma marginale str. South Idaho]
MVEKAILECGDCKISLPVMHGSDGTLAVDTTSLYKDSKILTYDPGFMSTAACKSEITFIDGDEGILRYRG
YDIADLTMADGGFCSIAYLLLYGTMPQGRELADFVATVSRECNVRTQVLDVIRALPRDAHPMAILIASFA
ALAAHYHGANSLDPLRSAIVAISQVPGIVASIYRHTSGAPLIEADPSLGYVQNFVHMMFGDLHETRKSII
CKALEAIFIMHADHEQNASTATVRATGSAGANLFACLSAGAATLWGPAHGGANEAVVKMLEEIGRPERVG
EFIEKVKEKESGVRLMGFGHRVYKNYDPRARIIRDICKETLSGLGADDPLLDVATALEKAALEDEYFVKR
SLYPNVDFYSGIVLKAAGVPVNMFTAFFALARTTGWSAQWYEMLDKQHEGSKICRPRQLYTGKMNAE
>AAL01658.1 citrate synthase [Anaplasma marginale str. Florida]
MVEKAILECGDCKISLPVMHGSDGTLAVDTTSLYKDSKILTYDPGFMSTAACKSEITFIDGDEGILRYRG
YDIADLTMADGGFCSIAYLLLYGTMPQGRELADFVATVSRECNVRTQVLDVIRALPRDAHPMAILIASFA
ALAAHYHGANSLDPLRSAIVAISQVPGIVASIYRHTSGAPLIEADPSLGYVQNFVHMMFGDLHETRKSII
CKALEAIFIMHADHEQNASTATVRATGSAGANLFACLSAGAATLWGPAHGGANEAVVKMLEEIGRPERVG
EFIEKVKEKESGVRLMGFGHRVYKNYDPRARIIRDICKETLSGLGADDPLLDVATALEKAALEDEYFVKR
SLYPNVDFYSGIVLKAAGVPVNMFTAFFALARTTGWSAQWYEMLDKQHEGSKICRPRQLYTGKMNAE
>AAL01659.1 citrate synthase [Anaplasma centrale]
MVEKAILECGDCKVSLPVMRGNDGTLAIDVTGLYKDAKILTYDPGFLSTAACRSEITFIDGDKGILRTRG
YDIADLVTTGGGFCSVAHLLLHGALPQGRELDDFASAVGNECHVPAQVVNVIKSLPSSAHPMAILIASFV
TLAACYHAENSIDPLKSAIVAISKVPGIVAAIYRHTSGMPAVEADPNLGYVQNFVKMMFGDLGSTRQSVI
CRALESIFIMHADHEQNASTATVRVTGSAGANLFACLSAGAATLWGPAHGGANEAVVRMLEEIGSPERVG
MFIQRVKDKKDGVRLMGFGHRVYKNYDPRALIIRDICKETLHELGTSDPLLDVAFELERVALQDEYFVKR
FLYPNVDFYSGIVLKAIGVPVNMFTAFFALARTTGWSAQWYEMVTEHGDSNRICRPRQLYVGNMNAK
>AAL01660.1 citrate synthase [Ehrlichia chaffeensis]
MLYKQDMCGVIINLGRIMVKEAVLELDGQRIKLPVLYDTHGNKAVDITSLYKNTGILTYDPGFMSTAACE
SRITFIDGNKGILCYRGHDIVNLVNNNKSFIEIVYLLFYGVLPGLEDLQNFISQISQEYNPPKIVHDVIK
SFPRDSHPMSILMACFSALASCYHNQDNSADQLKCAKLAVAKVASIIALIYRYITNQDFVESDTKLSYSE
NFVHMMFDISSYKFTQVVAKALDIIFVLHADHEQNASTATVRLSGSSGADLFACLVAGTATLWGPAHGGA
NEAVINMLMAIEKPSNVKQFIQKVKDGNKSTRLMGFGHRVYKNYDPRAKIMYKICREVLNNLNVNDPLLE
IALELENIALQDSYFIDRNLYPNVDFYSGIVLKAIGIPVRMFTTLFALARTSGWSAQWYEMVAEENYKIC
RPRQLYTGNIAEC
>AAL01661.1 citrate synthase [Ehrlichia canis]
MVKEAVLELDGQKVKLPVLCDTNGNKVIDITSLYKGTGILTYDPGFMSTAACESKITFIDGNKGILCYRG
YNIADLVNNNKSFIEIVYLLFYGSFPSVDNLKDFMLQISQEYMPPEMVCDVIKSFSQDSHPMTILMACFS
ALASYYHDQAVDKDGLKHPKLAVAKVASIIAMIYRYTTNQDFIEPNHGLSYSENFIHMMFDISSYKFTQV
VAKALDVIFTLHADHEQNASTATVRLAGSSGADLFACLVAGIATLWGPAHGGANEAVINMLMAIEKPSNV
KQFIQKVKDGNKSTRLMGFGHRVYKNYDPRAKIICEICKEVLNDLGVNDPLLEIALELENIALQDSYFIE
RSLYPNVDFYSGIILKAIGIPVRMFTTLFALARTSGWSAQWYEMVADKNYKICRPRQLYTGHIAKI
>AAL01662.1 citrate synthase [Ehrlichia muris]
MIKEAVLELDDQRIKLPVLYDTNGNKAVDITSLYKDTGVLTYDPGFMSTAACESKITFIDGNKGILCYRG
HNIVDLVNGNKSFVEIIYLLFYGVFPSSEDLQNFTLQISQEYTPPQVVYDVIKAFSQDSHPMAILMACFS
ALAAYYHDREADKDELKCAKLAVAKIASIVALIYRYITNQDFITADTKLSYSENFVHMMFDISSYKFTQV
VAKALDIIFVLHADHEQNASTATVRLAGSAGADLFACLVAGTATLWGPAHGGANEAVINMLMTIEKPSNV
KQFIQKVKDGSKTTRLMGFGHRVYKNYDPRAKMMCEICREVLNDLGIDDPLLEVAVELENIALQDSYFIE
RNLYPNVDFYSGIVLKAIGIPVKMFTTLFALARTSGWSAQWYEMVANKNYKICRPRQLYTGHITKI
>AAA26383.1 citrate synthase [Rickettsia prowazekii]
MTNGNNNNLEFAELKIRGKLFKLPILKASIGKDVIDISRVSAEADYFTYDPGFMSTASCQSTITYIDGDK
GILWYRGYDIKDLAEKSDFLEVAYLMIYGELPSSDQYCNFTKKVAHHSLVNERLHYLFQTFCSSSHPMAI
MLAAVGSLSAFYPDLLNFNETDYELTAIRMIAKIPTIAAMSYKYSIGQPFIYPDNSLDFTENFLHMMFAT
PCTKYKVNPIIKNALNKIFILHADHEQNASTSTVRIAGSSGANPFACISTGIASLWGPAHGGANEAVINM
LKEIGSSENIPKYVAKAKDKNDPFRLMGFGHRVYKSYDPRAAVLKETCKEVLNELGQLDNNPLLQIAIEL
EALALKDEYFIERKLYPNVDFYSGIIYKAMGIPSQMFTVLFAIARTVGWMAQWKEMHEDPEQKISRPRQL
YTGYVHREYKCIVERK
>AAA87325.1 citrate synthase [Bartonella henselae str. Houston-1]
MSKNKAHITVNDKKIELSVRKGTLGPDVIEIASLYKETDTFTYDPGFTSTASCESKITYIDGNEGILLYR
GYPIDQLAEKGDFLESCYLLLYGELPTKQEKIDFDRCIMQHTMVHEQFARFFHGFRRDSHPMAVMIACLG
AMSAFYHDSIDITDPQQRMIASIRLISKVPTLAAMAYKYSIGQAFVYPRNDLSYAANFLRMCFSVPCEEY
KINPVLTRAMDRIFTLHADHEQNASTSTVRLAGSSGANPFACIAAGVACLWGPAHGGANEACLKMLQEIG
SVERIPEFIARAKDKNDSFRLMGFGHRVYKNYDPRAKIMQQTCHEVLKELNIQNDPLLDIAITLENIALN
DEYFIEKKLYPNVDFYSGITLKALGFPTEMFTVLFALARSVGWVAQWKEMIEDPAQKISRPRQLYTGYAA
REYIPIDKRVN
>AAA23892.1 citrate synthase [Escherichia coli K-12]
MADTKAKLTLNGDTAVELDVLKGTLGQDVIDIRTLGSKGVFTFDPGFTSTASCESKITFIDGDEGILLHR
GFPIDQLATDSNYLEVCYILLNGEKPTQEQYDEFKTTVTRHTMIHEQITRLFHAFRRDSHPMAVMCGITG
ALAAFYHDSLDVNNPRHREIAAFRLLSKMPTMAAMCYKYSIGQPFVYPRNDLSYAGNFLNMMFSTPCEPY
EVNPILERAMDRILILHADHEQNASTSTVRTAGSSGANPFACIAAGIASLWGPAHGGANEAALKMLEEIS
SVKHIPEFFRRAKDKNDSFRLMGFGHRVYKNYDPRATVMRETCHEVLKELGTKDDLLEVAMELENIALND
PYFIEKKLYPNVDFYSGIILKAMGIPSSMFTVIFAMARTVGWIAHWSEMHSDGMKIARPRQLYTGYEKRD
FKSDIKR

## Sheet: Photosynthetic Rxn Centers
Photosynthetic Rxn Center, Accession Number
>ABV27318.1 photosystem P840 reaction center large subunit [Chloracidobacterium thermophilum]
MASFSSYANGVKRWYQKLELPMPPERIFGAHMMLIGGLACLIGTYFFASMTMWNDGYVNLTLRPRLIALGIYDPYDTEQI
QRVWLPLIGEFSTSKLPFFGQYPLTMTDFRLFGWGCFHIGLGLWLVYAGAAHYYGARGGATIGEIFWLLPYVPGLKGLCQ
IKWFTPDGPWYKVGLPWGSFANTPWRILRRTYADALGAHTIYIGLLFFIWGFVLWFVLDKPPVPLQPAQVMTPNGPMPIE
QAPFPYGWFDPYLNEVMHPMNTINGETTMSFVWGVLFVVLGAYWWYRPPRSINITHLEDTKAVFHVHLTSIGYVSFALAI
VGFLALRNHPSYLILNDMNVIIYGKKIVNPGRMIHNMITFNHVQVGLLYVAAGVFHGGQYLHGLNISGAYKQARSKFITW
FQNPDLQTKIVGTTMFVSFVTVVFGYGMICWNTGAELDLNFGIYQFRSFRAIQMDGEAGNIGYRVFRPNNPWDPTAGGDW
VKNPDGTAKLVKARNLQVGDRILNEELGIGSSPTYSFTTIEEINYKPEWGQPKLYAVQWGSWTHFLRKVNPLFWVDKGIW
YLQNRQTYEATRKADEAYLAAHLKAVSLLNQIDDAPNEEARQKAQAELDKFRPELEKAHANMLEWNERLASTPAVLYSNL
RNQHRDGEINDAIFFWLMIGGWLFGFIPLLRIAFHNYQSPWYRDFEWRKQSPDFPCIGPVKGGTCGVSIQDQMWFCILFS
IKPLSAIAWYLDGGWIATMMARGNEAYYLTHNISHTGGVFLYMWNETTWIWTDNHLTAMLLLGHLIWFVSFALWFKDRGS
RAEGGDIQSRWVRLMGKRLGIKTLQEVRFPVSNLATAKLWGTVFFYTGTFVLVFLYFADGFFQNR
>ABW80308.1 PufM, partial [uncultured bacterium]
QFLRQLFWLALEPPSPKYGLSFPPLAEGGWWLMAGLFLTASIILWWVRTYRRARQLGMGTHVAWAFAAAIWLYLVLGFIR
PIMMGSWSEAVPFGIFPHLDWTAAFSIRYGNLFYNPFHALSIVFLYGSTLLFAMHAATILAVTRYGGEREIEQIVDRGTA
SERAAL
>WP_097654909.1 photosynthetic reaction center subunit L [Candidatus Chloroploca asiatica]
MSGTKAKDPRFPDFGFTVEEGARSTRVPGGRTIEEMEPEYKIKGKTTFSALFKNDPFDFWVGPFYVGFWGFVSVLGIIFG
SYFYLNATVVNGPFSLPQNFFAGRLDPPPAEVGLALVSPGQPGFVWQMTVLFATLAFFGWMMRQVDISMKLNMGYHIAIA
YGVVFSSWVTLQIIRPIALGMWHEGFVLGVMPHLDWVSNFGYRYNNFFYNPFHAIGITGLFGSTWLLACHGSLILSAAQY
RGPEGGDIENIFFRDTIVYSVGESGIHRLGFLFACGGVLSANLCILFSGWPVQDWVSFWNFWNVLPWWSGV
>ALP83302.1 photosynthetic reaction centre subunit L, partial [uncultured bacterium]
PFYVGFFGVAMIFFSLLGTLLVIYGAAIGPTWNLWQISIAPPDLKYGLGFAPIREGGLWQVITICAIGAFVTWALRQVEI
ARKLGMGYHVPFAFSVAIFAYVSLVVIRPVLMGAWGHGFPYGILSHLDWVSNTGYQYLHFHYNPAHMLAVTFFFTTTLAL
SLHGALVLSAANPPRGQAVKSAEHENTFFRDTIGWSIGTLGIHRLGLFLALSAGFWSAVCIIISGPFWTRGWPEWWGWWL
NLPIWK
>WP_012122217.1 photosynthetic reaction center subunit M [Roseiflexus castenholzii]
MSAVPRALPLPSGETLPAEAISSTGSQAASAEVIPFSIIEEFYKRPGKTLAARFFGVDPFDFWIGRFYVGLFGAISIIGI
ILGVAFYLYEGVVNEGTLNILAMRIEPPPVSQGLNVDPAQPGFFWFLTMVAATIAFVGWLLRQIDISLKLDMGMEVPIAF
GAVVSSWITLQWLRPIAMGAWGHGFPLGITHHLDWVSNIGYQYYNFFYNPFHAIGITLLFASTLFLHMHGSAVLSEAKRN
ISDQNIHVFWRNILGYSIGEIGIHRVAFWTGAASVLFSNLCIFLSGTFVKDWNAFWGFWDKMPIWNGVGQGALVAGLSLL
GVGLVLGRGRETPGPIDLHDEEYRDGLEGTIAKPPGHVGWMQRLLGEGQVGPIYVGLWGVISFITFFASAFIILVDYGRQ
VGWNPIIYLREFWNLAVYPPPTEYGLSWNVPWDKGGAWLAATFFLHISVLTWWARLYTRAKATGVGTQLAWGFASALSLY
FVIYLFHPLALGNWSAAPGHGFRAILDWTNYVSIHWGNFYYNPFHMLSIFFLLGSTLLLAMHGATIVATSKWKSEMEFTE
MMAEGPGTQRAQLFWRWVMGWNANSYNIHIWAWWFAAFTAITGAIGLFLSGTLVPDWYAWGETAKIVAPWPNPDWAQYVF
R
>WP_007307412.1 photosystem I core protein PsaB [Crocosphaera watsonii]
MATKFPKFSQDLAQDPTTRRIWYGIATAHDFETHDGMTEENLYQKIFASHFGHIAIIFLWTSGTLFHVAWQGNFEQWITD
PLNIRPIAHAIWDPQFGQGAIDAFTQAGASYPVNVAYSGVYHWFYTIGMTTNGDLYQGSIFLLVLSALFLFAGWLHLQPK
FRPNLAWFKNAESRLNHHLAGLFGVSSLAWTGHLVHVAIPEARGQHVGWDNFLFTPPHPDGLLPFFTGNWGAYAANPDTA
GHVFGTAEGAGTAILTFLGGFHPQTEALWLTDIAHHHLAIAVLFIIAGHMYRTNWGIGHSIKEILNTHRPPGGRLGAGHR
NLYDTVNNSLHFQLGLALASLGVITSLVAQHMYSLPSYAFIAKDYTTQAALYTHHQYIAGFLMAGAFAHGAIFFVRDYDP
EANKDNVLARMLEHKEAIISHLSWVSLFLGFHTLGLYVHNDVVVAFGTPEKQILIEPVFAQFVQAASGKALYGFDTLLSN
PDSLATGGFVAPVYLQGWLDAINSGSNSLFLSIGPGDFLVHHAIALGLHTTTLILVKGALDARGSKLMPDKKDFGYSFPC
DGPGRGGTCDISAWDAFYLAMFWMLNTLGWLTFYWHWKHLGVWTGNVAQFNENSTYLMGWFRDYLWANSAQLINGYNPYG
VNNLSVWAWMFLFGHLVWATGFMFLISWRGYWQELIETIVWAHERTPLANLVRWKDKPVALSIVQARIVGLAHFTVGYVL
TYAAFLIASTAGKFG
>EGK69993.1 Reaction center protein M chain [Methyloversatilis universalis FAM5]
MVELVAQPSRVAITDESEGAIMAEYQNLFTQVQVHAPSFPGVSVGRDDRERTGTPIHVHLFGRLGDAQVGPIYLGWFGLA
SLICGFIAFEIIGLNMMASVNWDPIEFVRQLFWLALEPPAPHYGLSIPPLNEGGWWLMAGFFLTTSILLWWVRMYRRARA
LGMGTHVAWAFAAAIWLYLVLGFIRPVLMGSWSEAVPFGIFPHLDWTAAFSIRYGNLFYNPFHMLSIAFLYGSTLLFAMH
GATILAVSRFGGEREIEQIVDRGTASERAALFWRWTMGFNASMESIHRWAWWFAVLCPLTGGIGILLTGTVVDNWYLWAV
KHHVAPMYPAVFGTVVDPATVQGVQP
>KER09157.1 MAG: photosystem I reaction center subunit IX [[Candidatus Thermochlorobacteriaceae] bacterium GBChlB]
MADQDTPTGGTPSGGGDKKPAPKAGLQAAAKKPAAAAAAPAAKAAPKAGETKVAAAPAKPVVMEADVSDMKRFILKRTET
RTTKWFQAFDLEKLDDEQVFGGHLALLGTLGIVMGIYYISGIQVFPWGATGFYDNWFYLTIKPRMVSLGLDTYSAETADL
MEAARKLLWMAGIHFVVGAFVIFGGWRHWTKNLYNPFTGKTGNFRDFRMFGDIIPGGLGGRSAKNYSEALGAHTIYQAFL
FLVWGFIMWFALDIRPEPNFKTINSEAFMSFVWAAVWFAAGFYWWANPPRAAEHLNDDLKAIFSVHLTSMGYINIALGWL
AFVAFRQDQFFYNQLNELVFYIYGEPFNRVGFDENGITDLKKVEYTDYAPYAILPKNGATFGMAQTVINLLAFNHVICGF
LYVFAGVFHGGQYLLKIQMSGLYSQLKSKWIALGRDKEFQVKFVGTIMVLCFTTMISVYAVICWNSLCELNMMGANITMS
FYWLKPLPMWQWMFNDPSINDWCAWHAITAGWLFASVATSRIAFFSHTSALWDDLGLKKNSFSFPCIGPVYGGTCGVSIQ
DQLWFAILWSVKPLSVIEWYIDGGWLASMNYGMAVADCNAWDSIAKLKFHYTGGVFYYMWTETQAIWASSHLTVVLLLGH
LIWFISFAVWFKDRGSRLEGADVQTRTIRWLGKTFLGRDVKFRFPVLNLSDSKFAGTVLYFSGTFMLVWLYVANGFYMTK
DPAPPPVSDAARAGSDMLSQVVDFLLKMIA
>WP_066791380.1 photosynthetic reaction center subunit L [Chloroflexus islandicus]
MSSAKAKDPRFPDFSFTVVEGARSTRVPGGRTIEEIEPEYKIKGRTTFSALFRYDPFDFWVGPFYVGFWGFISVIGIIFG
TYFYVNAAILNGPYSIPQNFFAGRIDPPPAELGLGFAMPGQQGFEWQMTVFFATIAFFGWMMRQVDISMKLDMGYHIAVA
YGVVFSAWLVLQVIRPIALGMWHEGFVLGVMPHLDWVSNFGYRYNNFFYNPFHAIGITGLFASTWLLACHGSLILSAAQY
RGPEGGDIENVFFRDVQYYSVGEAGVHRLGFIFACGGVLSADLCILLSGWPVQDWVSFWNFWNNLPFWSGV
>WP_011430136.1 MULTISPECIES: photosystem II q(b) protein [unclassified Synechococcus]
MTTVIQRRSTSNVWEQFCEWVTSTDNRLYIGWFGVLMIPTLLTATTCFIIAFIGAPPVDIDGIREPVSGSLLYGNNIITG
AVVPSSAAIGLHFYPIWEAASLDEWLYNGGPYQLIVLHFLIGVFCYMGREWELSYRLGMRPWIAVAYSAPVAAATAVFLI
YPIGQGSFSDGMPLGISGTFNFMLVFQAEHNILMHPFHQLGVAGVFGGALFSAMHGSLVTSSLIRETSEEESQNLGYKFG
QEEETYNIVAAHGYFGRLIFQYASFNNSRSLHFFLAAWPVIGIWFTALGISIMAFNLNGFNFNQSIVDSNGRVVGTWADV
LNRANLGMEVMHERNAHNFPLDLAAVEVAPAIRG
>WP_011430579.1 MULTISPECIES: photosystem II protein D1 2 [unclassified Synechococcus]
MSVVVRRSAAARRLWSWESFCQWITSTENRLYIGWFGVLMIPTLLAATFCFVIAFIAAPPVDVDGIREPVIGSLLGGNNL
ISAAVVPTSAAIALHFYPIWEAASLEEWLYNGGPYQLIVFHFLIGVWCYLGRQWELSYRLGMRPWIAVAFSAPAAAATAV
LLVYPIGQGSFSEGLPLGIAGTFYFMLAFQAEHNILMHPASWLGVAGVFGGALLASLHGSLVISSLIRETSEEESQNAGY
RFGQQEVTYNFLAGHYAFLGRLGIPSLGWRNSRSVHFWMAALPTLGIWAAAIGIGLMAFNLNGFNFNQSILDSQGRFIPT
YADLLNRANLGIQAMHAPNAHHFPLLLAAKAD
>WP_011430640.1 MULTISPECIES: photosystem II q(b) protein [unclassified Synechococcus]
MTTVIQRRSTSNVWEQFCEWVTSTDNRLYIGWFGVLMIPTLLTATTCFIIAFIGAPPVDIDGIREPVSGSLLYGNNIITG
AVVPSSAAIGLHFYPIWEAASLDEWLYNGGPYQLIVLHFLIGVFCYMGREWELSYRLGMRPWIAVAYSAPVAAATAVFLI
YPIGQGSFSDGMPLGISGTFNFMLVFQAEHNILMHPFHQLGVAGVFGGALFSAMHGSLVTSSLIRETSEEESQNLGYKFG
QEEETYNIVAAHGYFGRLIFQYASFNNSRSLHFFLAAWPVIGIWFTALGISIMAFNLNGFNFNQSIVDSNGRVVGTWADV
LNRANLGMEVMHERNAHNFPLDLAAVEVAPAVRG
>WP_011431157.1 MULTISPECIES: photosystem II D2 protein (photosystem q(a) protein) [unclassified Synechococcus]
MTIAVGRARQERGWFDIVDDWLKRDRFVFIGWSGLLLFPCAYLALGGWLTGTTFVTSWYTHGLASSYLEGCNFLTVAVST
PADSMGHSLLLLWGPEAQGDFTRWCQIGGLWTFVAFHGALGLIGFMLRQFEIARLVGVRPYNAIAFSAPIAVFVSVFLIY
PLGQSSWFFAPSFGVAAIFRFLLFFQGFHNWTLNPFHMMGVAGVLGGALLCAIHGATVENTLYKDGEAASTFRAFEPTQA
EETYSMVTANRYWSQIFGIAFSNKRWLHFFMLFVPVTGLWMSSIGVVGLALNLRAYDFISQETRAAEDPEFETFYTKNIL
LNEGIRAWMAPQDQPHERFEFPEEVLPRGNAL
>WP_011431314.1 MULTISPECIES: photosystem I core protein PsaA [unclassified Synechococcus]
MTTTPKEREPKVKVSVDIDPVPTSFEKWAKPGHFDRSLARGPKTTTWIWNLHALAHDFDSHTSDLEDVSRKIFSAHFGHL
AVVFVWLSGMYYHGAQFSNYSAWLADPINIKPSAQVVWPIFGQEILNGDVGGGFEGIRITSGLFHLWRAAGITNEFQLLC
TAIGGLVMAGLCLFAGWFHYHKRAPKLEWFQNVESMLNHHLAGLLGLGSLAWAGHQIHVAIPINKMLDAGVPAAQIPLPH
EFILKPALMKEMFPSVDWGLFSGVVPFFTLDWGKYAEFLTFKGGLDPQTGALWLTDQAHHHLAIAVLFIVAGHMYRTNWG
IGHSIKEILEAHKGPFTGEGHKGLYEVLTSSWHAQLAINLAMVGSLSIIVAQHMYAMNPYPYMGIDYATQISLFTHHMWI
GGIFIVGGAAHGAIYMVRDYDPAVNRNNVLDRVIRHRDAIISHLNWVCLFLGFHAFGFYVHNDTMQALGRPQDMFSDTGI
QLQPIFAQWIQSLHTKAIASTAPYVGASVSPIFGGDVVAVGGKVSMMPMVLGTADFMVHHIHAMTIHITVLILLKGVLFA
RSSRLIPDKAKLGFRFPCDGPGRGGTCQVSGWDHVFLGLFWMYNAISIVIFHFSWKMQSDIWGTVNPDGTIEHITGGNFA
TSAININGWLRDFLWAQSVQVINSYGSELSAYGLLFLGAHFVWAFSLMFLFSGRGYWQELIESIVWAHNKLKVAPAIQPR
ALSIIQGRAVGVAHYLLGGIVTTWAFFLARFAALG
>WP_011431315.1 photosystem I core protein PsaB [Synechococcus sp. JA-3-3Ab]
MATTATRFPQFSQDLASDPTTRRLWYGIATAHDFETHDGMTEERLYQKLFATHFGHLAIIFLWASGNVFHIAWQGNYEQW
VANPTGVTPIAHAIWDPQFGKAAVEAFTQPGGGGPVNAAYSGLYYWFNTIGLRTNGDLYAGAIGLLLLAAVFLFAGWLHL
QPRFRPSLSWFKNAEARLNHHLAGLFGVSSLAWAGHLVHVAIPESRGQHVGWDNFLTTLPHPAGLKPFFTLNWGVYAQNP
DTANHVWGTAEGAGTAILTFLGGFNPNTQSLWLTDMAHHHLAIAVIFIVAGHMYRTNWGIGHSIREILGAHNPPKGTPFG
GLLGEGHRGLYDTVNNSLHFQLALALACLGVVTSLVAQHMYALNPYVFMSMDHTTEAALYTHHQYIAGFLMVGAFAHGAI
FLVRDYDPEANKNNVLARVLDHKEAIISHLSWVSLFLGFHTLGLYVHNDVMQAFGTPEKQILIEPVFAQFIQASHGKMIY
GMDVLLSNPDSIASTAWPNYGNVWLPGWLQAINDPNGFLFLPIGPGDFLVHHAIALGLHTTTLILVKGALDARGSKLMPD
KKDFGYSFPCDGPGRGGTCDISAWDAFYLAMFWMLNTIGWVTFYWHWKHLGIWSGNTAQFNENSTYLMGWLRDYLWANSA
QLINGYNPYGMNNLAVWAWMFLFGHLVWATGFMFLISWRGYWQELIETLVWAHERTPLANLIRWKDKPVALSIVQGRLVG
LAHFTVGYVLTYAAFVIASTASLSG
>WP_011431693.1 photosystem I core protein PsaB [Synechococcus sp. JA-2-3B'a(2-13)]
MTTATRFPQFSQDLASDPTTRRLWYGIATAHDFETHDGMTEERLYQKLFATHFGHLAIIFLWASGNVFHIAWQGNYEQWV
ANPTGVTPIAHAIWDPHFGKAAVEAFTQPGGGGPVNAAYSGLYYWFNTIGLRTNGDLYAGAIGLLLLAAVFLFAGWLHLQ
PRFRPSLSWFKNAEARLNHHLAGLFGVSSLAWTGHLVHVAIPESRGQHVGWDNFLTTLPHPAGLKPFFTLNWGVYAQNPD
TANHVWGTAEGAGTAILTFLGGFNPNTQSLWLTDMAHHHLAIAVIFIVAGHMYRTNWGIGHSIREILGAHNPPKGTPFGG
LLGEGHKGLYDTVNNSLHFQLALALACLGVVTSLVAQHMYALNPYVFMSMDHTTEAALYTHHQYIAGFLMVGAFAHGAIF
LVRDYDPEANKNNVLARVLDHKEAIISHLSWVSLFLGFHTLGLYVHNDVMQAFGTPEKQILIEPVFAQFIQASHGKMIYG
MDVLLSNPDSLASTAWPNYGNVWLPGWLQAINDPNGSLFLPIGPGDFLVHHAIALGLHTTTLILVKGALDARGSKLMPDK
KDFGYSFPCDGPGRGGTCDISAWDAFYLAMFWMLNTIGWVTFYWHWKQLGVWSGNTAQFNENSTYLMGWLRDYLWANSAQ
LINGYNPYGMNNLAVWAWMFLFGHLVWATGFMFLISWRGYWQELIETLVWAHERTPLAKLIRWKDKPVAMSIVQGRLVGL
AHFTVGYVLTYAAFVIASTASQSG
>WP_011432036.1 photosystem II q(b) protein [Synechococcus sp. JA-2-3B'a(2-13)]
MTTVIQRRSTSNVWEQFCEWVTSTDNRLYIGWFGVLMIPTLLTATTCFIIAFIGAPPVDIDGIREPVSGSLLYGNNIISG
AVVPSSAAIGLHFYPIWEAASLDEWLYNGGPYQLIVLHFLIGVFCYMGREWELSYRLGMRPWIAVAYSAPVAAATAVFLI
YPIGQGSFSDGMPLGISGTFNFMLVFQAEHNILMHPFHQLGVAGVFGGALFSAMHGSLVTSSLIRETSEEESQNLGYKFG
QEEETYNIVAAHGYFGRLIFQYASFNNSRSLHFFLAAWPVIGIWFTALGISIMAFNLNGFNFNQSIVDSNGRVVGTWADV
LNRANLGMEVMHERNAHNFPLDLAAVEVAPAVRG
>WP_011432491.1 photosystem II D2 protein (photosystem q(a) protein) [Synechococcus sp. JA-2-3B'a(2-13)]
MTIAVGRVRQERGWFDIVDDWLKRDRFVFIGWSGLLLFPCAYLALGGWLTGTTFVTSWYTHGLASSYLEGCNFLTVAVST
PADSMGHSLLLLWGPEAQGDFTRWCQIGGLWTFVALHGALGLIGFMLRQFEIARLVGVRPYNAIAFSAPIAVFVSVFLIY
PLGQSSWFFAPSFGVAGIFRFLLFFQGFHNWTLNPFHMMGVAGVLGGALLCAIHGATVENTLFQDGEAASTFRAFEPTQS
EETYSMVTANRYWSQIFGIAFSNKRWLHFFMLFVPVTGLWMSSIGVVGLALNLRAYDFISQEVRAAEDPEFETFYTKNIL
LNEGIRAWMAPQDQPHERFEFPEEVLPRGNAL
>WP_011957973.1 photosynthetic reaction center subunit M [Roseiflexus sp. RS-1]
MSAVPRALPLPSGETLPAEAISSTGSQAASAEVIPFSIIEEFYKRPGKTLAARFFGVDPFDFWIGRFYVGLFGAISIVGI
VLGVAFYLYEGVVNEGTFNILAMRIEPPPVSEGFNISPGKPGFFWFLTMVSATIAFIGWLLRQIDISLKLDMGMEVPIAF
GAVVSSWITLQWLRPIAMGGWGHGFPLGITHHLDWVSNIGYQYYNFFYNPFHAIGITLLFASTLFLHMHGSAVLSEARRN
ISDQNIHVFWRNILGYSIGEIGIHRVAFWTGAASVLFSNLCIFLSGTFVKDWNAFWGFWDRMPIWNGIGQGALAAGLALM
GVGLVLGRARETPEPVDLRDEEYRDGLEGTIAKPPGHVGWMQRLLGEGQVGPIYVGLWGVISFITFFASAFIILVDYGRQ
VEWNAVIYLREFWNLAVYPPPTEYGLSWNVPWDKGGAWLAATFFLHLSVLTWWARLYTRAKATRIGTHLAWGFASALSLY
FVIYLFHPLALGNWSAAPGHGFRAILDWTNYVSIHWGNFYYNPFHMLSIFFLLGSTLLLAMHGATIVATSKWKSEMEFTE
MMAEGPGTQRAQLFWRWVMGWNANSYNIHIWAWWFAALTAITGAIGLFLSGTVIPDWYTWGESIKIVAPMPPLEYWWQQF
IFR
>WP_012567273.1 photosynthetic reaction center subunit L [Rhodospirillum centenum]
MAMLSFEKKYRVRGGTLIGGDLFDFWVGPFYVGFFGVTTIFFTFLGTALIIYGAALGPTWNIWQINIAPPDIKYGLALAP
LKEGGLWQLISICALGAFVSWALRQVEISRKLGMGLHVPVAYSVAVFAYFTLVVIRPVLMGAWGHGFPYGIFSHLDWVSN
VGYQYLHFHYNPAHMIAVSFFFATTFALSLHGALVLSAVNVGPDEDVIKTSEHENTFYRDTIGYSIGTLGIHRIGLFLAL
SAAFWSAVCIVISGPFWTRGWPEWWSWWLNLPIWPK
>WP_012567274.1 photosynthetic reaction center subunit M [Rhodospirillum centenum]
MAEYQNIFTQVQVHGPAYEGIPLTRGSWVRTLKPRFSYLMGKIGDSQIGPVYIGFLGWLSIIFGVVAIEIIGLNMWASVN
WDPIEFVRQLFWLALEPPPAKYGLTIPPLSEGGWWLMAGFFLTLSILLWWVRTYRRARMLGLGTHTAWAFAAAIWLYLVL
GFIRPLLMGSWSEAVPFGIFPHLDWTAAFSIRYGNLFYNPFHALSIAFLYGSTLLFAMHGATVLATSRFGAEREVEQIVD
RGTAFERGALFWRWCMGFNATAESIHRWAWWFAVLCPLTGGIGILLTGTVVDNWYLWAVKHGVAPAYPAVYPALTDPALL
QGVLP
>WP_019012960.1 photosynthetic reaction center subunit L [Elioraea tepidiphila]
MAMLSFEKKYRVRGGTLVGGDLFDFWVGPFYVGFFGVTTIFFTVLGTLLILYGAALQGTFNVWTINIAPPDLKYGLAFAP
IKEGGLWQLITICAIGAFVSWALRQAEISRKLGMGYHIPIAYGVAVFAYITLVVIRPLLMGAWGHGFPYGIFSHLDWVSN
VGYQYLHFHYNPAHMIAISFFFATVLALSLHGALVLSALNPPKGEPVKTPEHENTFFRDLIGYSIGTLGIHRLGLFLALS
AGFWSAVCIVISGPFWTRGWPEWWGWWLNLPIWS
>WP_028458606.1 photosynthetic reaction center subunit M [Chloroflexus sp. Y-396-1]
MATINMTPGDLELGRDRGRIGKPIEIPLLENFGFDSQLGPFYLGFWNAVAYITGGIFTFIWLVVMLAQVNYNPIAFIKYF
VVLQIDPPSSRYGLSFPPLEEGGWWLIATFFLTISIFAWYMHIYTRAKALGIKPYLAYGFTGAIALYLVIYIIRPIWMGD
WSEAPAHGIKALLDWTNNVSVRYGNFYYNPFHMLSIFFLLGSTLLLAMHAGTIWALEKYAAHEEWNEIQAPGTGTERAQL
FWRWCMGFNANAYSIHLWAFWFAWLCGITGALGVFFSMPDFVNNWFQWGVEAGINYPQGPTPPVSLP
>WP_031458169.1 photosynthetic reaction center subunit L [Chloroflexus sp. MS-G]
MSRAKAKDPRFPDFSFTVVEGARATRVPGGRTIEEIEPEYKIKGRTTFSAIFRYDPFDFWVGPFYVGFWGFVSVIGIIFG
SYFYINETILKGPYSLPQNFFAGRIDPPPAELGLGFAAPGEPGFAWQMTVLFATIAFFGWMMRQVDISMKLDMGYHVPIA
FGVAFSAWLVLQVIRPIALGMWHEGFVLGIMPHLDWVSNFGYRYNNFFYNPFHAIGITGLFASTWLLACHGSLILSAAQY
RGPEGGDIENVFFRDVQYYSVGESGVHRLGYIFAIGGILSADLCILLSGWPVQDWVSFWNFWNNLPFWSGV
>WP_031458170.1 photosynthetic reaction center subunit M [Chloroflexus sp. MS-G]
MATINMTPGDLELGRDRGRIGKPIEVPLLENFGFDSQLGPFYLGFWNAVAYITGGIFTFIWLVVMLAQVNYNPIAFIKYF
VVLQIDPPSSRYGLSFPPLEEGGWWLIATFFLTVSIFAWYMHIYTRAKALGIKPYLAYGFTGAIALYLVIYIIRPIWMGD
WSEAPAHGIKALLDWTNNVSVRYGNFYYNPFHMLSIFFLLGSTLLLAMHAGTIWALEKYAAHEEWNEIQAPGTGTERAQL
FWRWCMGFNANAYSIHLWAFWFAWLCGITGALGVFFSMPDFVNNWFQWGIEAGINYPQGPTPPVSLP
>WP_056146872.1 MULTISPECIES: photosynthetic reaction center subunit L [Methylobacterium]
MAMLSFERKYRVRGGTLLGGDLFDFWVGPFYVGFFGVTTLFFSVLGTALIVYGAALGPTWNIWQINIAPPDLKYGLALAP
LKEGGLWQIITFCAIGSFVSWALREVEICRKLGIGYHVPFAFAVAIFAYVSLVVIRPFLMGAWGHGFPYGILSHLDWVSN
TGYQYLHFHYNPAHMLAVSFFFTTTFALSLHGALILSATNPGKGQVVKTPEHEDTFFRDTIGYSIGTLGIHRLGLFLALS
AGFWSAVCIIISGPFWTRGWPEWWGWWLNLPVWR
>KQT57140.1 photosynthetic reaction center subunit M [Methylobacterium sp. Leaf456]
MAYYQNIFTAVQVRPREPESGIPVAVDNRVGRPFNSYLFGLIGNSQVGPIYGGYLGALSLTCGLIAFEIIGLNMLASVNW
DPIQFVRQLPWLALEPPLPKYGLKVLPPLAEGGWWLIAGFFLTASILLWWVRMYRRAKALGLGSHTAWAFAAAIWLYLVL
GFIRPLMMGSWSEAVPFGIFPHLDWTAAFSLRYGNLFYNPFHMLSITFLYGSTLLFAMHGATILATSRYGAEREIDQIVD
RGTATERAALFWRWTMGFNATMESIHRWAWWFAVLTTITGGIGILLTGTVVDNWYLWAVKHGVAPAYPQVFGPITDPLSS
PGGTP

## Sheet: Rhodopsin
Rhodopsin, Accession Number
>WP_013566350.1 bacteriorhodopsin-like [Isosphaera pallida]
MTTSLLTAGLLLFFAQEGSTAAPAPEAPAAAPAATETSAAPSKEPGLPTLTPAQYSTVYNMFSFTIASMGASALFFFLSR
NQLAPKYRPAMMVSGLVVSIACYHYFRIFESWEAAYELTGGQYVPTGAVFNDAYRYADWLLTVPLLMVELIAVLALPKGE
GRGLLVRLSVAAFFMIALGYPGEIAKYEAGAQYWIFFVLSMIPFLYILFVLLTELTKSLERQPENVRGYISAARLIVLVS
WCFYPIAYLASGVGGLSGAQAEVGLQVGYTIADIVAKAVFGVYIYFIARTKSENEGYEVSAQPAVATA
>WP_003044660.1 bacteriorhodopsin [Thermus aquaticus]
MRMLPELSFGQYWLVFNMLSLTIAGMFAAFVFFLLARSYVAPRYHIALYLSALIVFIAGYHYLRIFESWVGAYQLQGGVY
VPTGKPFNDFYRYADWLLTVPLLLLELILVLGLPAARTWNLGIKLVVASVLMLGLGYVGEVNTEPGPRTLWGALSSVPFF
YILYVLWVELGQAIREAKFGPRVLELLGATRLVLLMSWGFYPIAYALGTWLPGGAAQEVAIQLGYSLADLIAKPIYGLLV
FAIARAKSLEEGFGEGVKAA
>WP_022834939.1 bacteriorhodopsin-like [Salisaeta longa]
MVEGLPDLTPGQFSLVYNMFSFTVATMFAAFVYFVQAQKNLAPKYRVSMMVSSLVVFIAGYHYFRIFNSWDAAYVLNDAA
TMYEYSGKPFNDAYRYVDWLLTVPLLVIELVMVSGLPKGKSGSMMARLGIAAAAMIALGYPGEIATDTATRVIWGIASTV
PFIYILYVLFTELGSTINEQTGEVKVLLKNARLLMLFTWGFYPIVYMAPFAGFEGASSLVTIQVGYTIADVAAKAGFGVL
IYAIAKGKSEQEGFVVDEMAQPVAAQ
>WP_081846255.1 bacteriorhodopsin-like [Deinococcus marmoris]
MRQRFTPFTWIIATLAVLLGTALAQSDNAPVEAAKLSLSSGQFGLVYQMFSITIAAMGAGFLFFVLAQGNLSPKYRPAMV
VSALVVAIACYHYFRIFNSWNESYALDAGNYVATAIPFNDAYRYADWILTVPLLLVEAVAVLALASNIASGMIWRLALAA
FVMIATGYPGEISGDTTTRLIWGTISTIPFIYILYILFAELGKAIDRQPPRVQVLTRNLRLLLFASWGFYPIAYLMPIFL
GGGTLSASGVVGLQVGYSIADILAKVGFGTLIYFIALEKTAHDRSMGVTENSTTPPATELPARPV
>WP_061913042.1 bacteriorhodopsin [Bellilinea caldifistulae]
MNIENMLTYDPVQWQLVAHILILGFASMAAGFVYFMTTMREVAPRYRIASVLGGIVMVSAFLLLFAQWQSWQTTFTFQNG
EFVRSEGVFSNGFRYLNWLIDVPMLLLQLVVILGLGAATSRRLGIIFVGSGVAMILLGYVGQFYEVTNLTALWAWGGIST
VFYIILLYYVWVEIGRALPRMPASAAATMKSIRWLFLIAWTIYPLAYIMPAILPTADGVVLRQAIYTVADITSKVIYGVL
VTKVAMDLSKAEGWITTSAEKEVEMVSIN
>WP_014629850.1 bacteriorhodopsin [Thermus thermophilus]
MRMLPELSFGEYWLVFNMLSLTIAGMLAAFVFFLLARSYVAPRYHIALYLSALIVFIAGYHYLRIFESWVGAYQLQDGVY
VPTGKPFNDFYRYADWLLTVPLLLLELILVLGLTAARTWNLSIKLVVASVLMLALGYVGEVNTEPGPRTLWGALSSIPFF
YILYVLWVELGQAIREAKFGPRVLELLGATRLVLLMSWGFYPIAYALGTWLPGGAAQEVAIQIGYSLADLIAKPIYGLLV
FAIARAKSLEEGFGVEAKAA
>WP_018112486.1 bacteriorhodopsin-like [Thermus igniterrae]
MREMPVLSFGEYWLVFNMLSLTIAGMLAAFVFFLLARSYVAPRYHIALYLSALIVFIAGYHYLRIFESWVGAYQLQEGSY
VPTGKPFNDFYRYADWILTVPLLLLELILVLGLSTARTWNLSLKLVVASLLMLGLGYVGEVNTEPGPRTLWGVLSTIPFA
YILYVLWVELGQAIREGKYGARVLELLNATRLVLLMSWGFYPIAYALGTWLPGGAAQEVAIQVGYSLADLIAKPIYGLLV
FAIARAKSLEEGFGVEAKAA
>WP_036258353.1 bacteriorhodopsin-like [Meiothermus cerbereus]
MIGADTPITTGQYLLVYNMLSLTIAGMAAGGLFFLFARSFISPKYHLAMYLSTLVCWIAAYHYYRIFQSWQDAYVVGTGS
NAGLYLPSGTLFNDAYRYADWLLTVPLLLAELILVLALPRATTNNLLFKLITAAVLMLVLGYPGEVSTDNGTRWLWGTLS
SIPFVYILYVLWVELTKALDKQPERVKLLTRNMRLLLLASWGFYPIAYLIPTLGVGDAVGIVGLQVGYSLADLLAKPVFG
FLLYAIAREKTLADNPKFDEERVAAISRS
>WP_011957674.1 bacteriorhodopsin [Roseiflexus sp. RS-1]
MPNLTLSQYDLVYNALSFTIAAMGAAFVFFLLARNTVASTYQRAMVLAAIIVGIAAYHYVRMFTSWSTAFTVSGAIYTPT
GEPFNEAYRYADWLLTVPLLLVELVAVLHITGQQRSGMIARLVIAAVLMIVLGYPGEISSDVTTRLVWGTLSSIPFLYIL
YVLWRDLGAVMERESAEVRVLLRNLRLLLLASWGVYPIAYLLPLLSIDPATALVARQVGYSIADIVAKPAYGLLIYAIAR
IKTQQERGESSEGTIPAIA

## Sheet: Rhodopsin Homolog
Rhodopsin Homolog, Accession Number
>KFX72244.1 hypothetical protein FF85_00805 [alpha proteobacterium QL1]
MDITSIYFFNVVNFRLFFYNYIEKKEVLIITSEIVFIIILFKYLPLIIAFTVYFCFMHSTKHILSLSMELDHKNLLYGIK
KFMLKSIPLTLITFVSALIMLIYLQNNFSINDSMLKIIFIGLASLTLPHIMLEYIYGKYKQKFK
>WP_011429946.1 MULTISPECIES: carotenoid oxygenase family protein [unclassified Synechococcus]
MVSVASRSYSTTDWQLGYRSLRQEYDYWATEIEGRIPERLQGTLFRNGPGKLEAGSQRYGHPFDGDGMVCAITFIDGRVH
FRNRFVRTPEFEAEEKAGRVLYRGVFGTQKPGGWWANFLDLRFKNPANTNVIYQGGKLLALWEASAPYRLNPATLATEGS
ETFAGALAPNQPFTAHPRRDPATGDLMAFGVQTGPSSTLLFYRVDAQGRLVEKRDYRLPGFAFLHDFVWTPRYWIFFQNP
VAFNPLPYMLGLQPAGTCLTLKKGEPTRIWLFPQQGEPLQLQTEPGFVFHFVNGYEVGDQVVVDAVLYEAYPALEPGADY
LQIDFAQVPAGKLWRFELDPKAGKVKRELLLDRSVEFPAIHPARMGGSHRYIYIGATHAPGPNAPLQAILKLDTTTGRSE
QYSFAPRGFVGEPVFIPDPEDAAEEAGWIVTVVFDAASQRSQVVILDASDLAAGPVARIPLRHHIPYGLHGSFTPQTWVE
AR
>WP_011431930.1 carotenoid oxygenase family protein [Synechococcus sp. JA-2-3B'a(2-13)]
MVSVASLPYSTTDWQLGYRSLSQEYDYWITEIEGRIPAGLRGTLFRNGPGKLEAGSQRYGHPFDGDGMVCAITFVEGKVH
FRNRFVRTREFEAEEKAGRVLYRGVFGTQKPGGWWSNFLDLRFKNPANTNVIYQGDKLLALWEASAPYRLNPATLATEGI
ETFAGGISASQPFTAHPRRDPHTGDLIAFGVRAAQNSTLLFYRLDSRGRLVEKRDYRLPGFAFLHDFVWTPRYRIFFQNP
LAFNPLPFVLGWQPAGTCLTLKPGEPTRIWLFPQGDEPLQLETEPGFVFHFVNGYGVGDRVVVDAVLYESYPALEPDADY
LQIDFAQIPAGKLWRFYLDPKGGSVKRELLLDRSVEFPAIHPARMGGSHRYIYIGATHAPGPNAPLQAILKLDTATGRTQ
QYSFAPRGFVGEPVFIPNPEDQGEEAGWIVTVVFDAASQRSQVVILEAADLTAGPVARIPLRHHIPYGLHGSFTPQVWVT
PA
>WP_012330515.1 MULTISPECIES: Brp/Blh family beta-carotene 15,15'-dioxygenase [unclassified Methylobacterium]
MRAAHPTLAAGPRPVPSRPEAAPLAVLAIAFALTGALPVPTRWEGVTALVLLFGVPHGALDGEIARPLLRPRFGRLWFPA
FALPYLGLSALVLACWRVAPLATLAGFFALSVWHFGSEDAGPGRPIEALVRGGLPIAVPSLLHPDGVARLFSAVTGVPLG
ESPTWLGASSWLWVALACGWVLRGCAERRRATAAEMAGLVAAFAVLPPLSAFGLYFVCVHAPRHVRELVRDGRAPRVRSL
REATVRALPVTLLTFAIGAALWPLYPGPAPERLVALTLQGLAALTLPHMALDALTRAVRGRPSRPGREG
>WP_013564289.1 carotenoid oxygenase family protein [Isosphaera pallida]
MNLGRRDVLKQSLVWGVAAASGRRGWAAGSDDQTFDEPRPLPHAASFQSQWLRSGPWVPVFDERHAANLKVVHGTIPRSL
RGVFLRNGPNPLYEPVGGYTFPFDGDGMIHAVEFADGKASYRNRLIRTPWVEAEMTAQRPLYGGIAAVMHRPDSKSLPPG
APTTGGKNAANTHVVAHAGTILALYEAGLPYQLDLDLNTLGPYDFNGRLQGAMTAHPKIDPETGELLFFRYAPIRPYLVF
FIADARGVITHHRPIDLPRPVMIHDFACTPNYVIVPDCPAVFSIAAALLGKPILQWMPAFPARLGVIPRRSDHPAEPIWF
EFDPFFCYHLLNAYETCDPQTNQVVSITVDLVKRSGFEIDGDPEKVKDDPGLLTRYELDLVHKTARVHLLDDRDVEFPRL
NDRRAGRKNRFGYVAATGQAQTAAAFDSLVQHDFERNVTLVQTFGGNQWCGEGVFLPDPEGQGGEQEGWIITYTHDPAAN
QSFVALIDARDFAGPPAALIALPRRVPAGFHGSWVPLPL
>WP_013566349.1 Brp/Blh family beta-carotene 15,15'-dioxygenase [Isosphaera pallida]
MRADRSPSTFDCQARGSIALWLGPLALAGVLIAAGMSEALGVPIRSWPVWVEWLPWVVGLAVLGMPHGAFDHEIGPLLRR
LSGRDRSGSLKAHLAFASGYLLLMAAVLLVWWVAPGLALALFLIAAALHFGQGDLVWSRPLRVAGGRIDRLAFLLTRGCV
PIVLPVLAFPDLFGEALARFGGQTTASGGPPPPPLPQGTAAWWTAWLLVGGASLTQLIRGVSLASRRADLRRDIAAELGE
TALLWASFALVPPILAMGVYFHVWHALRHVERIADLAAPGRRPGVLATLGWFLKRTWPTNTAAFLLMGGLGWLAWDRIRE
PTDLGFLALAFLSAVTIPHLIVVAAMDRFQGVWSVKPVGSGGSIV
>QUV78904.1 carotenoid oxygenase family protein [Chloracidobacterium thermophilum]
MLSERYDAALVFAHQLHRHQKRKGTEIPYISHLLSVSALVLEHGGTEDQAIAALLHDAVEDQGGDAIRQEIRHRFGEDVA
AIVDHCTDTDQIPKPPWRARKEAYLAHLRTTPDTARLVSLADKVHNARTILADYRTVGEALWSRFEGGREGTLWYYRRLV
EIFAAGPCQPLANELERTVAELERLASLASPRPNPTPEEGAMAAPAPQPTTRRWNRADWLRGYTSLTEERDYWIDDIEGN
LPADLCGTLYRNGPGLLERGGQSVQHPFDGDGMICAFDFTGDGRVRFRNRYVRTAGFIAESKAGRFLQRGVFGTQKPGGW
LANAFDLQAKNIANTNVAYSPKKLLALWEGGKPYALDPQTLETIGEDDLGGALAGNANFAAHPHYDRRTGEMVNFGIEPG
LSSTINLYTLDANLNVTAQHRWEVPGFAFIHDFALTDDYAVFFQNPVTVNPLPYWFGFRGAAECLVFQPDRPTKVHLLPR
HGGRMRTYETVACFVFHHVNAHIADDVLTVDSIAYETFPSLEPGTMYRQVEIEKIAASQLFRFTINLKTGASRRERLLER
AVEFPSVHPARVGLPHRWAFMAMADAPTGNAPLQGVLAYNTHTGETQTYSFAPGGYVGEPVFVPTPGATEENAGYLLQMV
FDARRGTSGLAIFDARNVAGGPLARLHLRDTVPYGLHGQFVAK
>WP_256380838.1 bacteriorhodopsin [Rivularia sp. PCC 7116]
MITGIKLHFRRCLMYLTTGEVFNDAYRYADWILTVPLLLTETVAVLALSKEVAKPLLIKLVVASVLMIATGYPGEVSDSV
TARVIWGTISTIPFAYILYLLWIELGKSLERQLLRNTFGRC

## Sheet: Rubisco
Rubisco, Accession Number
>WP_035419103.1 RuBisCO large subunit C-terminal-like domain-containing protein [Chloroflexus sp. MS-G]
MLAPTKLSLSGERFSVVYHIVGNHEEVMRKAEDICVEQTIEFPADLVPDDDIRSSIIGRIEEVEACDNNT
FRVRISYAVEIVQGELTQFLNVIFGNISLKPGIRVQDLHLPEALLRDYRGPRFGISGVRSLVGVSDRPLL
CTAIKPMGLSVAELSRQTYEFALGGVDIIKDDHGLTDQSFAPYRERVSRCVESVQKANQQSGRVSLYAPN
VTAPGDQLFERAYFAKQAGAGALLVSPGIVGFDRMQALADDDRIALPLLYHPTFLGSFVTSPLNGISHRV
IFGLIGRLAGADIVIFPNFGGRFSFSREECLSIAQAACEPMAHLRPIFPAPAGGMKIERIAEMIETYGND
VILLIGGDLHRHPQGLQKASQLFRESVLQGRRYSWQSDYLAQMIQQ
>KPJ52176.1 MAG: hypothetical protein AMJ39_08490 [candidate division TA06 bacterium DG_24]
MDKADYIIASYLLETDGDLEEAADALATEQSTGTWTDVPGEGEARERHGARVVKVTKQGERDRPSLPTRF
APQGEAPTARTYSWGVAEIAFPHINFGPRLPNLLSAVAGNLFEMGAFTAVKLLDLELPDEFLSRFPGPRF
GIEGTRELLGVFDRPLAGAIVKPCVGLGPRELADIVYQAARGGLDFIKDDELLADPAYNPLEDRVDAVME
ALGRAEQETGEKTMYAFNVTDRSDRILELHDIVVDGGGTCVMLNYVTAGFGALRMLAEHTRVPIHAHRDF
FPAFTRSPSLGLSTKVFTKLSRIAGADQLHIGALAGKLYETDDEVLENVAACMADLDGLKRSMPVSSGGQ
HAGKVPLTWRKMGHPDYLHLSGGGVFGHPDGPEAGARSIRQAIAATSESRRLEDAAQDQVELRRAIEYFG
EVLY
>WP_019019343.1 ribulose-bisphosphate carboxylase large subunit family protein [Halomonas lutea]
MSERIYATYLIETPYPVERAAEVMAGEQSSGTFTRLANETDELRANHGANVERIEHLECVETPSLPVRPP
KGSDMPRYQRARVTLSWPIANLGPSLPNLLSTVAGNLFELKEFSALKLLDLTLPDSFATAYPGPQYAIAG
TRKLTGVEQRPLIGTIIKPSVGLSPAQTAEVVEQLVEGGIDFIKDDELQANGPHNPLEARVDAVMPIINA
HAERTGRKVMYAFNITGDIDEMLRHHDYVAAAGGTCAMVALNSVGLAGVAHLRKRCRLALHGHRAGWGLF
SRSPHIGMSFIAYQKLWRLAGVDHIHVNGLANKFSEADDSVIASARACLTPMFPPPTPGCEVMPVFSSGQ
TARQAVDTYQALGSTDLIFCAGGGIMAHPGGIASGVKSLRQAWDATVQGTTLESYAAEHHELAQALEAFR
>sp|Q2JV67.1|RBL_SYNJA RecName: Full=Ribulose bisphosphate carboxylase large chain; Short=RuBisCO large subunit
MAYSATQTKKGYQAGVKDYRLTYYTPDYTPKDTDVLACFRVTPQPGVPPEEAGAAVAAESSTGTWTTVWT
DLLTDLDRYKGRCYDIEPVPGEENQYFCFVAYPLDLFEEGSVTNMLTSIVGNVFGFKALKALRLEDVRIP
VAYLKTFQGPPHGIQVERDKLNKYGRPLLGCTIKPKLGLSAKNYGRAVYEALRGGLDFTKDDENINSQPF
QRWRDRYLFVMEAVHKAQAETGEIKGHYLNVTAPTCEEMFKRAEFAKEIGAPIIMHDYLTAGFTANTSLA
KWCRDNGILLHIHRAMHAVIDRQKNHGIHFRVLAKCLRMSGGDHLHAGTVVGKLEGDRAITMGFVDLMRE
NYVEADRSRGIFFTQDWASMPGVMPVASGGIHVWHMPALVEIFGDDAVLQFGGGTLGHPWGNAPGATANR
VALEACIQARNEGRDLAREGNEIIREAAKWSPELAAACELWKEIKFEFKPVDTL
>WP_041436791.1 form I ribulose bisphosphate carboxylase large subunit [Synechococcus sp. JA-2-3B'a(2-13)]
MNVAYSATQSKSGYQAGVKDYRLTYYTPDYTPKDTDVLACFRVTPQPGVPPEEAGAAVAAESSTGTWTTV
WTDLLTDLDRYKGRCYDIEPVPGEDNQYFCFVAYPLDLFEEGSVTNMLTSIVGNVFGFKALKALRLEDVR
IPVAYLKTFQGPPHGIQVERDKLNKYGRPLLGCTIKPKLGLSAKNYGRAVYEALRGGLDFTKDDENINSQ
PFQRWRDRYLFVMEAVHKAQAETGEIKGHYLNVTAPTCEEMFKRAEFAKELGAPIIMHDYLTAGFTANTS
LAKWCRDNGILLHIHRAMHAVIDRQKNHGIHFRVLAKCLRMSGGDHLHSGTVVGKLEGDRAITMGFVDLM
RENYVEADRSRGIFFTQDWASMPGVMPVASGGIHVWHMPALVEIFGDDSVLQFGGGTLGHPWGNAPGATA
NRVALEACIQARNEGRDLAREGNDIIREAAKWSPELAAACELWKEIKFEFKAVDTL
>WP_041438242.1 MULTISPECIES: form I ribulose bisphosphate carboxylase large subunit [unclassified Synechococcus]
MNVAYSATQTKKGYQAGVKDYRLTYYTPDYTPKDTDVLACFRVTPQPGVPPEEAGAAVAAESSTGTWTTV
WTDLLTDLDRYKGRCYDIEPVPGEENQYFCFVAYPLDLFEEGSVTNMLTSIVGNVFGFKALKALRLEDVR
IPVAYLKTFQGPPHGIQVERDKLNKYGRPLLGCTIKPKLGLSAKNYGRAVYEALRGGLDFTKDDENINSQ
PFQRWRDRYLFVMEAVHKAQAETGEIKGHYLNVTAPTCEEMFKRAEFAKEIGAPIIMHDYLTAGFTANTS
LAKWCRDNGILLHIHRAMHAVIDRQKNHGIHFRVLAKCLRMSGGDHLHAGTVVGKLEGDRAITMGFVDLM
RENYVEADRSRGIFFTQDWASMPGVMPVASGGIHVWHMPALVEIFGDDAVLQFGGGTLGHPWGNAPGATA
NRVALEACIQARNEGRDLAREGNEIIREAAKWSPELAAACELWKEIKFEFKPVDTL
>WP_041436791.1 form I ribulose bisphosphate carboxylase large subunit [Synechococcus sp. JA-2-3B'a(2-13)]
MNVAYSATQSKSGYQAGVKDYRLTYYTPDYTPKDTDVLACFRVTPQPGVPPEEAGAAVAAESSTGTWTTV
WTDLLTDLDRYKGRCYDIEPVPGEDNQYFCFVAYPLDLFEEGSVTNMLTSIVGNVFGFKALKALRLEDVR
IPVAYLKTFQGPPHGIQVERDKLNKYGRPLLGCTIKPKLGLSAKNYGRAVYEALRGGLDFTKDDENINSQ
PFQRWRDRYLFVMEAVHKAQAETGEIKGHYLNVTAPTCEEMFKRAEFAKELGAPIIMHDYLTAGFTANTS
LAKWCRDNGILLHIHRAMHAVIDRQKNHGIHFRVLAKCLRMSGGDHLHSGTVVGKLEGDRAITMGFVDLM
RENYVEADRSRGIFFTQDWASMPGVMPVASGGIHVWHMPALVEIFGDDSVLQFGGGTLGHPWGNAPGATA
NRVALEACIQARNEGRDLAREGNDIIREAAKWSPELAAACELWKEIKFEFKAVDTL
>WP_035419103.1 RuBisCO large subunit C-terminal-like domain-containing protein [Chloroflexus sp. MS-G]
MLAPTKLSLSGERFSVVYHIVGNHEEVMRKAEDICVEQTIEFPADLVPDDDIRSSIIGRIEEVEACDNNT
FRVRISYAVEIVQGELTQFLNVIFGNISLKPGIRVQDLHLPEALLRDYRGPRFGISGVRSLVGVSDRPLL
CTAIKPMGLSVAELSRQTYEFALGGVDIIKDDHGLTDQSFAPYRERVSRCVESVQKANQQSGRVSLYAPN
VTAPGDQLFERAYFAKQAGAGALLVSPGIVGFDRMQALADDDRIALPLLYHPTFLGSFVTSPLNGISHRV
IFGLIGRLAGADIVIFPNFGGRFSFSREECLSIAQAACEPMAHLRPIFPAPAGGMKIERIAEMIETYGND
VILLIGGDLHRHPQGLQKASQLFRESVLQGRRYSWQSDYLAQMIQQ
>KUJ93818.1 MAG: Ribulose bisphosphate carboxylase-like protein [Archaeoglobus fulgidus]
MQLGVRLRFQKFEHPEANPEALPEGIDPEEYIIGTYYMSFPKGMNPFEITQVLALEQSTGTWLPVPGETP
EVRRKHVAKVVGVYEIPDYEIMVPQEVDWRNFIVQIAFPWRNIGSKLSMLFSTVVGNISMAPKLKLLDLR
FPKEFVKGFKGPKFGIEGVRDVLGVKDRPLLNNMIKPDVYSPPDLGAKLAYEVARGGVDIIKDDELLANP
EFNRIEERVPKFMEAIDRADEEKGEKTLYAVNVTADLPEVLENAERAIELGANCLLVNYLATGFPVLRAL
AEDESIKVPIMAHMDVAGAYYVSPISGVRSTLILGKLPRLAGADIVVYPAPYGKAPMLEEKYVEVAKNHR
YPFYNIKPCFPMPSGGIAPIMVPKLVNTLGKDFVVAAGGGIHAHPEGPAAGARAFRQAIDAAMQGYTDLR
KYAEENNLQELLKALQL
>WP_027878024.1 RuBisCO large subunit C-terminal-like domain-containing protein [Meiothermus cerbereus]
MHGLEATYRIESTPDQIEARAQALAVEQSIEMPPTAVRQPELLHEVLAQVASIQEAGEGQYRVVLRFAEQ
TTAFEAAGLLNVLFGNCALQEDVELLDLKLPPRLLSAFAGPRFGIAGLRQLANVYDRPLTCTALKPQGLS
PTQLAELAYTFALGGIDIVKDDHGITNQPYAPFAERVWAIQKAIARANAETGGHTLYAPMLAGSPKTLSN
NLAIARQAGVKVILTAPMLLGLPAFQELVEELGLAVLGHPAFAGLRIAPPLMFGKLFRLLGADAIIFPNY
GGRFAYSSQTCLELAQAARSSWGPIRPALPVPAGGMTVERVEEMLGFYGPDTMLLIGGNLLAAGEKLLER
TREFVQKVAASVEKI
>AAP12636.1 ribulose-1,5-bisphosphate carboxylase/oxygenase large subunit, partial [Synechococcus sp. OH2]
IEPVPGEENQYFCFVAYPLDLFEEGSVTNMLTSIVGNVFGFKALKALRLEDVRIPVAYLKTFQGPPHGIQ
VERDKLNKYGRPLLGCTIKPKLGLSAKNYGRAVYEALRGGLDFTKDDENINSQPFQRWRDRYLFVMEAVH
KAQAETGEIKGHYLNVTAPTCEEMFKRAEFAKEIGAPIIMHDYLTAGFTANTSLAKWCRDNGILLHIHRA
MHAVIDRQKNHGIHFRVLAKCLRMSGGDHLHAGTVVGKLEGDRAITMGFVDLMRENYVEADRSRGIFFTQ
DWASMPGVMPVASGGIHVWHMPALVEIFGDDAVLQFGGGTLGHPWGNAPGATANRVALEACIQARNEGRD
LAREGNDIIREAAKWSPELA
>ADV63204.1 hypothetical protein Isop_2634 [Isosphaera pallida ATCC 43644]
MSVFSDHFIASLIDDADARETRLRDLLADELPQMPPVVRDDAVIATYFLALRSLTLEKAVKEIAYHATSG
IKNPPPGSLLAACTAESAGARAFDAAGRVGLLRIAFPLQMMLDPEGRLTSVDLLHTLASAVIFDMYENLD
ARLLAIDLPEAVLQGFPGPAHGPQGARRLARFPSGRPAFGTILKPTAGITPEEVGRIVASIASWSHLMFI
KEDEDLYPDLPYSPVAERVRHAKAAIARVRDAGVESGLVYLPHCTATPHRLGDLVEAALEAGADGVMFSE
SFAGGAVRMIREAHRERQPHPPLIYGHNAGIGVKTRGGIAREVVDFLARLDGIDFRQTAPIKVGDPYIRP
FGREWRASEEILSRPLPGINPVMIARAGGLDQGNLLLNIDEVEAQGRLDSVLFLAGSAINSIVNDQGEAD
PALGIAALAELLDLRESGAVRGVPPERHLDTLRQAARAAGHHALIRALDQRYPNR
>WP_008962242.1 form I ribulose bisphosphate carboxylase large subunit [Bradyrhizobium sp. STM 3809]
MAEKSYQAGVKDYRKTYWTPDYVPLDTDLLAVFKIVAQAGVPREEAAAAVAAESSTGTWTTVWTDLLTDL
DYYKGRAYRIEPVPGDDNAFYAFIAYPIDLFEEGSVVNVLTSLVGNVFGFKAVRSLRLEDIRFPLAYVKT
CGGPPNGIQLERDRLNKYGRALLGCTIKPKLGLSAKNYGRAVYECLRGGLDFTKDDENINSQPFMRWQHR
FEFVMEAVHKATSETGERKGHYLNVTAPTPEEMYKRAEFAKSLGAPIIMHDFLTAGFTANTGLANWCREN
GMLLHIHRAMHAVLDRNPMHGIHFRVLTKCLRLSGGDHLHSGTVVGKLEGDREATIGWVDLMREPFVPEN
RARGIFFDQDWGAMPGVMPVASGGIHVWHMPALTAIFGDDACFQFGGGTLGHPWGNAAGAHANRVALEAC
VEARNQGRPVEREGREILTEAAQHSPELKIAMETWKEIKFEFDTVDKLDTGPMLRVVNA
>WP_035419103.1 RuBisCO large subunit C-terminal-like domain-containing protein [Chloroflexus sp. MS-G]
MLAPTKLSLSGERFSVVYHIVGNHEEVMRKAEDICVEQTIEFPADLVPDDDIRSSIIGRIEEVEACDNNT
FRVRISYAVEIVQGELTQFLNVIFGNISLKPGIRVQDLHLPEALLRDYRGPRFGISGVRSLVGVSDRPLL
CTAIKPMGLSVAELSRQTYEFALGGVDIIKDDHGLTDQSFAPYRERVSRCVESVQKANQQSGRVSLYAPN
VTAPGDQLFERAYFAKQAGAGALLVSPGIVGFDRMQALADDDRIALPLLYHPTFLGSFVTSPLNGISHRV
IFGLIGRLAGADIVIFPNFGGRFSFSREECLSIAQAACEPMAHLRPIFPAPAGGMKIERIAEMIETYGND
VILLIGGDLHRHPQGLQKASQLFRESVLQGRRYSWQSDYLAQMIQQ
>EPZ52921.1 hypothetical protein N007_02125 [Alicyclobacillus acidoterrestris ATCC 49025]
MTEARVLATYRIETPYPLDYAVAVMAGEQSTGTFVSVPGETPYIKQTYGASIVRITELDSVRTPSLPGVK
LPADKEQVVFRRGEVVLSFPYHNFGASIPNLLATVAGNLYELREFSGLRLMDLDLPVQFIEKYRGPQFGI
EGTRRLAGVYERPLVGTIVKPSIGLSMDELRALVRELALSGIDFIKDDELNANPPYAPLKVRVQAVMEEI
ERAADQTGKKTMYAFNITGDMDELRENHDMVVQAGGNCVMVGINSVGFAGVSYLRQFAEVPIHGHRN
>ABY77425.1 ribulose-1,5-bisphosphate carboxylase/oxygenase large subunit form IA, partial [uncultured bacterium]
GTWTTVWTDLLTDLEYYKGRAYRIEPVGNDPSAFFAFVAYPMDLFEEGSVVNVLTSLVGNVFGFKALRSL
RLEDIRFPVAYVKTCGGPPDGIQVERDRLGKYGRPLLGCTIKPKLGLSAKNYGRAVYECLRGGLDFTKDD
ENINSQPFMRWNHRFEFVMEAVHKAEAETGERKGHYLNVTSATPEEMYKRAEFAKSLGAPIIMHDY
>WP_012616961.1 RuBisCO large subunit C-terminal-like domain-containing protein [Methanosphaerula palustris]
MSDVTAIYYFRPRADTSPEQAAQAICEEETTGTWTDISTTTEYVRRLDGAVESVEPKGQGYLTKITYPAE
IFEPGNVPQYLSVVAGNLFGLGRVEAVRLLDVEFPRELVTFSGPKFGIDGVRRLVGSQNRPHVGTIIKPK
VGLNPTDTAEVAYQAAIGGVDLIKDDETLTDQQFCPLFERLPAVMARLDQAKTETGRNVLYAVNVTTRAD
KILERAEHALELGANMLMVDVISAGFSAVQALAEDPSIKVPIHVHRTMHAAMTRNPEHGIAMRTFAKLVR
MLGGDQLHTGSVSGKMSHDAEELLGDNRALTDQCYGLKSTFPVSSGGLHPGKVQTELRVLGTDLILQAGG
GIHGHPDGTAAGARAMRQAVDAFMEGIPTVEYAKDHYELDRALKKWGTS
>KPK92602.1 MAG: hypothetical protein AMJ94_04710 [Deltaproteobacteria bacterium SM23_61]
MEPYVHVLREGIEAEEYAVATYFVGVKREVDIVKYAESIAFEQTTGTWVKVPGETQDIRETYGGKVIGIY
EIPAYEYALPPGVQDRQFILHIAYPLVNIGHNFPLLLTTVMGNISSMGVIKLIDVELPREYAQGFKGPKF
GIEGVRKIVGAYNRPLVLNMIKPCTGFTPEAGARLFYEAGKGGVDIIKDDELIADPSFCPLKIRVKKYME
QAVRIYEENGKKVLYTPNITCRPDKILDQARVAIDAGANALMLNYLTVGLAAVEILVEADEIQVPILGHS
DFAGAFYESPHSGVSSTLVQGKFPRLLGLDMVLVLNPYGKFPYLRDQYLRVCQNLRSRFFHIKPSFPMIG
AGVHPGVMDRIIDDLGIDCIMGAGGAIHAHPGGPSAGTKAFFQAIEAVLSGKDLHEAGKMQDELRVALEL
WK
>WP_035419103.1 RuBisCO large subunit C-terminal-like domain-containing protein [Chloroflexus sp. MS-G]
MLAPTKLSLSGERFSVVYHIVGNHEEVMRKAEDICVEQTIEFPADLVPDDDIRSSIIGRIEEVEACDNNT
FRVRISYAVEIVQGELTQFLNVIFGNISLKPGIRVQDLHLPEALLRDYRGPRFGISGVRSLVGVSDRPLL
CTAIKPMGLSVAELSRQTYEFALGGVDIIKDDHGLTDQSFAPYRERVSRCVESVQKANQQSGRVSLYAPN
VTAPGDQLFERAYFAKQAGAGALLVSPGIVGFDRMQALADDDRIALPLLYHPTFLGSFVTSPLNGISHRV
IFGLIGRLAGADIVIFPNFGGRFSFSREECLSIAQAACEPMAHLRPIFPAPAGGMKIERIAEMIETYGND
VILLIGGDLHRHPQGLQKASQLFRESVLQGRRYSWQSDYLAQMIQQ
>ABB77518.1 ribulose-1,5-bisphosphate carboxylase/oxygenase large subunit, partial [Fischerella muscicola PCC 7414]
GDDSVLQFGGGTLGHPWGNAPGATANRVALEACIQARNEGRNLAREGNDVIREAAKWSPELAAACELWKE
IKFEFEAVDTV
>AAP12636.1 ribulose-1,5-bisphosphate carboxylase/oxygenase large subunit, partial [Synechococcus sp. OH2]
IEPVPGEENQYFCFVAYPLDLFEEGSVTNMLTSIVGNVFGFKALKALRLEDVRIPVAYLKTFQGPPHGIQ
VERDKLNKYGRPLLGCTIKPKLGLSAKNYGRAVYEALRGGLDFTKDDENINSQPFQRWRDRYLFVMEAVH
KAQAETGEIKGHYLNVTAPTCEEMFKRAEFAKEIGAPIIMHDYLTAGFTANTSLAKWCRDNGILLHIHRA
MHAVIDRQKNHGIHFRVLAKCLRMSGGDHLHAGTVVGKLEGDRAITMGFVDLMRENYVEADRSRGIFFTQ
DWASMPGVMPVASGGIHVWHMPALVEIFGDDAVLQFGGGTLGHPWGNAPGATANRVALEACIQARNEGRD
LAREGNDIIREAAKWSPELA
>sp|Q2JIP3.1|RBL_SYNJB RecName: Full=Ribulose bisphosphate carboxylase large chain; Short=RuBisCO large subunit
MAYSATQSKSGYQAGVKDYRLTYYTPDYTPKDTDVLACFRVTPQPGVPPEEAGAAVAAESSTGTWTTVWT
DLLTDLDRYKGRCYDIEPVPGEDNQYFCFVAYPLDLFEEGSVTNMLTSIVGNVFGFKALKALRLEDVRIP
VAYLKTFQGPPHGIQVERDKLNKYGRPLLGCTIKPKLGLSAKNYGRAVYEALRGGLDFTKDDENINSQPF
QRWRDRYLFVMEAVHKAQAETGEIKGHYLNVTAPTCEEMFKRAEFAKELGAPIIMHDYLTAGFTANTSLA
KWCRDNGILLHIHRAMHAVIDRQKNHGIHFRVLAKCLRMSGGDHLHSGTVVGKLEGDRAITMGFVDLMRE
NYVEADRSRGIFFTQDWASMPGVMPVASGGIHVWHMPALVEIFGDDSVLQFGGGTLGHPWGNAPGATANR
VALEACIQARNEGRDLAREGNDIIREAAKWSPELAAACELWKEIKFEFKAVDTL
