# Supplementary material for: Fiber supplementation protects from antibiotic-induced gut microbiome dysbiosis by modulating gut redox potential
Source: Nat Commun. 2023 Aug 24;14:5161. doi: 10.1038/s41467-023-40553-x (PMC10449846; doi:10.1038/s41467-023-40553-x)
Supplement: Supplementary file 6 — Supplementary Data 3 [file 41467_2023_40553_MOESM6_ESM.xlsx]

## Sheet: day1_species_interaction_dietfi
	baseMean	log2FoldChange	lfcSE	stat	pvalue	padj
[Bacillus] selenitireducens	37.1566	1.35244	0.870665	1.55334	0.120341	0.449247
[Brevibacterium] frigoritolerans	22.042	-0.104368	1.54212	-0.0676781	0.946042	0.980411
[Clostridium] bolteae	1686.22	0.618373	0.551348	1.12157	0.262047	0.65865
[Clostridium] cellulosi	156.053	0.348346	0.555017	0.627632	0.530245	0.786142
[Clostridium] innocuum	406.207	1.44124	0.621809	2.31782	0.0204591	0.134833
[Clostridium] saccharolyticum	955.808	0.529439	0.641272	0.825607	0.409027	0.742373
[Clostridium] scindens	3504.28	1.09534	0.652266	1.67928	0.0930966	0.385905
[Clostridium] sphenoides	850.268	0.585873	0.669799	0.874699	0.381738	0.728762
[Clostridium] ultunense	37.4237	-0.0210304	0.678303	-0.0310044	0.975266	0.993973
[Enterobacter] lignolyticus	40.0419	3.61528	1.0359	3.48998	0.000483054	0.00914601
[Eubacterium] cellulosolvens	545.466	0.725946	0.56047	1.29525	0.195236	0.576787
[Eubacterium] eligens	279.014	0.754891	0.481141	1.56896	0.116657	0.438979
[Eubacterium] minutum	78.6151	-0.347173	0.720373	-0.481935	0.629852	0.834365
[Eubacterium] rectale	967.707	0.976105	0.669733	1.45746	0.144991	0.505923
[Eubacterium] sulci	54.3127	-0.234634	1.00173	-0.234229	0.814807	0.924924
[Haemophilus] ducreyi	78.757	-0.317417	0.275839	-1.15073	0.249843	0.64444
[Mannheimia] succiniciproducens	25.0012	0.258596	0.732328	0.353115	0.724002	0.878385
[Mycobacterium] stephanolepidis	5.66684	1.11498	2.03515	0.547862	0.583787	NA
[Polyangium] brachysporum	31.4772	1.06465	0.806616	1.3199	0.18687	0.566063
Acaryochloris marina	27.2536	-0.0464247	1.00722	-0.046092	0.963237	0.988327
Acetoanaerobium sticklandii	50.1863	0.344365	1.09031	0.315841	0.752123	0.890953
Acetobacter aceti	10.731	-1.96625	1.76033	-1.11698	0.264003	0.659789
Acetobacter ghanensis	10.3049	1.47298	1.89587	0.776941	0.437193	0.75701
Acetobacter orientalis	3.12526	-1.46144	3.49382	-0.418293	0.675733	NA
Acetobacter pasteurianus	30.252	0.133724	0.583029	0.229362	0.818588	0.927557
Acetobacter persici	17.4136	3.45603	1.30834	2.64154	0.00825295	0.0641334
Acetobacter senegalensis	9.71089	1.97005	2.28884	0.860717	0.389394	0.729988
Acetobacter tropicalis	8.96457	1.9581	1.97345	0.99222	0.32109	0.699906
Acetobacteraceae bacterium	27.9405	0.66211	0.856241	0.773275	0.439359	0.758914
Acetobacterium sp. KB-1	84.0393	1.10337	0.569396	1.93779	0.0526486	0.266509
Acetobacterium woodii	73.3872	2.17196	1.0137	2.1426	0.0321452	0.187669
Acetohalobium arabaticum	27.1186	-0.839904	0.903528	-0.929582	0.352587	0.714135
Acetomicrobium mobile	17.8827	-0.748422	1.17887	-0.634862	0.525519	0.784045
Acholeplasma axanthum	19.5241	4.82025	1.60214	3.00864	0.00262417	0.0282799
Acholeplasma brassicae	10.965	0.332295	1.57758	0.210636	0.833171	0.931055
Achromobacter denitrificans	72.0327	0.816137	0.520927	1.5667	0.117185	0.439735
Achromobacter insolitus	63.2454	0.643389	0.410115	1.5688	0.116694	0.438979
Achromobacter sp. AONIH1	39.7995	0.488422	1.09886	0.444482	0.656694	0.844265
Achromobacter sp. B7	43.1247	0.259074	0.78722	0.3291	0.74208	0.884367
Achromobacter sp. MFA1 R4	33.1406	-0.431035	0.91137	-0.472953	0.636247	0.836371
Achromobacter spanius	122.711	0.46396	0.462047	1.00414	0.315311	0.696868
Achromobacter xylosoxidans	122.84	0.741663	0.401501	1.84723	0.0647143	0.305676
Acidaminococcus fermentans	190.468	1.06805	0.446091	2.39424	0.016655	0.114842
Acidaminococcus intestini	138.665	-0.076492	0.43423	-0.176155	0.860172	0.942696
Acidianus brierleyi	5.37973	1.39637	3.53852	0.39462	0.693123	NA
Acidiferrobacter sp. SPIII_3	16.7299	3.18552	1.62112	1.96501	NA	NA
Acidihalobacter ferrooxidans	9.338	0.183697	2.54131	0.0722845	0.942376	0.979939
Acidihalobacter prosperus	35.1107	2.12854	0.912048	2.33381	0.0196058	0.130973
Acidiphilium multivorum	9.52145	-0.0234254	1.80053	-0.0130103	0.98962	0.996599
Acidipropionibacterium acidipropionici	101.392	1.13737	1.1022	1.03191	0.302114	0.691445
Acidipropionibacterium jensenii	56.4009	1.99363	0.896735	2.22321	0.0262019	0.160633
Acidipropionibacterium virtanenii	24.0762	5.92931	1.25907	4.70927	2.48603e-06	0.000193628
Acidisphaera sp. G45-3	27.7399	1.24376	1.2467	0.99764	0.318454	0.698791
Acidithiobacillus caldus	27.3237	0.392884	0.482669	0.813983	0.415655	0.747195
Acidithiobacillus ferridurans	14.1007	3.94103	1.33364	2.9551	0.00312566	0.0320708
Acidithiobacillus ferrivorans	27.4488	0.569859	1.05959	0.537811	0.590707	0.814693
Acidithiobacillus ferrooxidans	14.2543	4.08462	1.39158	2.93523	0.00333305	0.0332045
Acidobacteriaceae bacterium SBC82	13.4684	4.29922	1.5968	2.6924	0.00709398	0.057478
Acidobacterium capsulatum	32.1782	0.842845	0.860923	0.979001	0.327579	0.702985
Acidovorax avenae	100.567	0.90684	0.537812	1.68617	0.0917639	0.383871
Acidovorax carolinensis	40.5139	1.61612	0.775665	2.08353	0.0372029	0.20707
Acidovorax cattleyae	15.5672	0.846486	1.04907	0.806894	0.419727	0.749246
Acidovorax citrulli	30.8409	1.57837	1.3357	1.18168	0.237332	0.630494
Acidovorax ebreus	8.16557	1.16715	1.95375	0.597389	0.550248	0.794605
Acidovorax sp. 1608163	20.538	0.573754	0.989231	0.58	0.561914	0.801365
Acidovorax sp. KKS102	33.2855	0.558254	1.04164	0.535938	0.592002	0.814693
Acidovorax sp. RAC01	23.9745	0.0444266	1.07299	0.0414045	0.966973	0.989859
Acidovorax sp. T1	21.0929	0.124868	0.723796	0.172518	0.863031	0.94462
Acinetobacter baumannii	25.1972	0.648166	1.57626	0.411204	0.680923	0.856653
Acinetobacter baylyi	7.65384	-1.00299	1.70414	-0.588562	0.556155	0.798193
Acinetobacter calcoaceticus	61.5672	-0.195396	0.352825	-0.553804	0.579713	0.80979
Acinetobacter defluvii	5.20298	0.627019	2.5059	0.250217	0.80242	NA
Acinetobacter equi	1.76663	0.331623	5.40262	0.0613819	0.951055	NA
Acinetobacter guillouiae	7.30557	1.21015	1.6004	0.756157	0.449555	0.761555
Acinetobacter johnsonii	12.6671	3.8082	1.59222	2.39175	0.0167683	0.115392
Acinetobacter junii	24.5422	-1.27767	1.32887	-0.961475	0.336313	0.706836
Acinetobacter nosocomialis	4.62558	2.44048	2.79038	0.874604	0.381789	NA
Acinetobacter pittii	20.392	-0.102135	1.15336	-0.0885543	0.929436	0.975435
Acinetobacter radioresistens	19.4677	-0.135166	1.63138	-0.0828537	0.933968	0.976643
Acinetobacter schindleri	2.75858	2.00133	3.71939	0.538081	0.590521	NA
Acinetobacter soli	14.759	1.32664	1.33047	0.997118	0.318707	0.698791
Acinetobacter sp. ACNIH2	9.50092	3.85543	1.46413	2.63326	0.00845697	0.0653509
Acinetobacter sp. NCu2D-2	2.4069	0.160085	3.79352	0.0421997	0.966339	NA
Acinetobacter sp. SWBY1	1.8949	1.27451	5.90277	0.215917	0.829053	NA
Acinetobacter sp. TTH0-4	0.183479	3.08332	5.98627	0.515065	0.606507	NA
Acinetobacter sp. WCHAc010034	17.2246	-0.539749	1.18564	-0.455238	0.648938	0.843015
Actinoalloteichus hoggarensis	37.5921	1.46102	1.58365	0.922565	0.356234	0.717703
Actinoalloteichus hymeniacidonis	14.0656	1.22614	1.30638	0.938579	0.347947	0.712273
Actinoalloteichus sp. AHMU CJ021	49.4793	1.41195	0.901459	1.56629	0.11728	0.439735
Actinobacillus pleuropneumoniae	9.70644	-1.67739	1.70658	-0.982894	0.325659	0.702985
Actinobacillus porcitonsillarum	12.4027	0.22217	1.84204	0.120611	0.903999	0.965412
Actinobacillus succinogenes	17.4216	-0.860065	1.21232	-0.709434	0.478055	0.768096
Actinobacteria bacterium IMCC26077	7.95684	1.94861	1.9804	0.983947	0.325142	0.702985
Actinobacteria bacterium YIM 96077	26.1367	4.82952	1.25029	3.86272	0.000112133	0.00256185
Actinobaculum sp. 313	9.86478	0.593751	1.56238	0.38003	0.703923	0.869602
Actinomadura amylolytica	70.3473	1.58323	0.702654	2.25322	0.0242456	0.152595
Actinomyces gaoshouyii	20.1079	0.177577	1.58466	0.11206	0.910776	0.967823
Actinomyces hongkongensis	21.9492	1.7685	1.48017	1.1948	0.232165	0.624023
Actinomyces howellii	24.3334	1.78928	1.2582	1.42209	0.155	0.518286
Actinomyces israelii	36.0569	0.577614	1.54239	0.374494	0.708037	0.871291
Actinomyces pacaensis	3.8673	-0.44201	3.59562	-0.12293	0.902162	NA
Actinomyces radicidentis	21.3381	4.41216	1.39785	3.15639	0.00159737	0.0211359
Actinomyces slackii	40.1664	2.8028	1.53265	1.82873	0.0674406	0.313594
Actinomyces sp. 2129	26.98	0.285988	0.810938	0.352663	0.724341	0.878385
Actinomyces sp. 299	32.6872	2.04384	1.36659	1.49558	0.134763	0.486653
Actinomyces sp. 410	27.8446	4.46546	1.45943	3.05973	0.0022154	0.0260006
Actinomyces sp. Chiba101	21.1172	-0.528675	1.62764	-0.32481	0.745325	0.886288
Actinomyces sp. dk561	43.2574	2.33721	1.51416	1.54357	0.122692	0.456036
Actinomyces sp. oral taxon 171	18.4386	2.46318	1.43248	1.71953	0.0855188	0.369109
Actinomyces sp. oral taxon 414	35.0933	2.04221	1.6079	1.27011	0.204045	0.58693
Actinomyces sp. oral taxon 848	18.4059	-0.786297	0.953187	-0.824914	0.409421	0.742373
Actinomyces sp. oral taxon 897	41.4353	1.75161	1.30901	1.33812	0.180856	0.554817
Actinomyces sp. Z16	33.4491	6.32006	1.23112	5.13357	2.84305e-07	5.41284e-05
Actinomyces tangfeifanii	17.4085	-1.21515	1.24287	-0.977691	0.328227	0.702985
Actinomyces viscosus	23.9083	5.26842	1.29396	4.07155	4.67007e-05	0.00144183
Actinoplanes derwentensis	55.7404	1.70928	1.45706	1.17311	0.240754	0.63334
Actinoplanes friuliensis	48.6793	1.59373	0.863193	1.84632	0.0648457	0.305676
Actinoplanes missouriensis	53.6818	1.73121	0.604652	2.86315	0.00419446	0.0387577
Actinoplanes sp. N902-109	52.9305	2.26727	1.17217	1.93424	0.0530831	0.268312
Actinoplanes sp. OR16	36.5005	6.6082	1.05597	6.25795	3.90078e-10	3.34199e-07
Actinoplanes teichomyceticus	63.0106	0.916306	1.07534	0.852106	0.394155	0.732733
Actinopolymorpha singaporensis	40.0339	1.92072	1.21994	1.57444	0.115385	0.436452
Actinopolyspora erythraea	29.4881	4.53799	1.23355	3.6788	0.000234337	0.00483779
Actinosynnema mirum	2.49695	1.35926	4.40128	0.308834	0.757448	NA
Actinosynnema pretiosum	42.3596	3.93862	1.38874	2.83611	0.00456666	0.0419569
Actinotignum schaalii	17.9519	0.968336	1.3326	0.72665	0.46744	0.766128
Acutalibacter muris	7343.22	1.01473	0.577531	1.75701	0.0789153	0.349409
Adlercreutzia equolifaciens	1129.19	0.230303	0.772977	0.297943	0.765747	0.899115
Advenella kashmirensis	22.731	-0.16503	1.30779	-0.12619	0.899582	0.96389
Advenella mimigardefordensis	18.2859	1.38065	1.30057	1.06157	0.288431	0.682498
Aequorivita sp. H23M31	34.1097	-1.12879	0.919884	-1.2271	0.219785	0.607422
Aequorivita sublithincola	12.742	-1.27237	1.63492	-0.778244	0.436425	0.75701
Aeribacillus pallidus	94.3993	0.145936	0.257614	0.566489	0.571061	0.803823
Aerococcus sanguinicola	17.5729	-0.16802	1.23399	-0.13616	0.891695	0.960381
Aerococcus urinae	17.9948	4.78385	1.70418	2.80713	0.00499844	0.0442334
Aerococcus urinaeequi	14.7018	1.0486	1.99924	0.524501	0.59993	0.815285
Aerococcus urinaehominis	9.39911	0.637566	2.19132	0.290951	0.771089	0.899859
Aeromicrobium choanae	25.7	1.43231	1.51093	0.947967	0.343146	0.71198
Aeromicrobium erythreum	16.4115	4.24489	1.3966	3.03946	0.00237005	0.0270739
Aeromicrobium marinum	20.6001	4.2958	1.34809	3.18657	0.0014397	0.0198146
Aeromicrobium sp. 592	18.1497	4.72	1.55251	3.04024	0.00236392	0.0270739
Aeromicrobium sp. A1-2	17.2302	0.792891	1.35416	0.585522	0.558197	0.798193
Aeromonas caviae	33.5327	1.20047	0.720197	1.66687	0.0955403	0.391647
Aeromonas dhakensis	5.44251	1.21546	2.3604	0.514939	0.606596	NA
Aeromonas encheleia	20.9073	5.53903	1.38152	4.00937	6.0882e-05	0.00169628
Aeromonas hydrophila	197.243	0.479537	0.235254	2.03838	0.0415123	0.226173
Aeromonas media	10.6044	-0.819574	2.0364	-0.402462	0.687344	0.860164
Aeromonas rivipollensis	17.0706	0.444702	1.31864	0.337243	0.735934	0.882881
Aeromonas salmonicida	49.1231	0.989631	0.82762	1.19576	0.231792	0.623509
Aeromonas schubertii	35.7207	2.74218	1.43039	1.91709	0.0552262	0.275561
Aeromonas sp. ASNIH2	2.95873	1.7544	4.2749	0.410395	0.681516	NA
Aeromonas sp. CA23	16.5712	2.74835	1.39112	1.97564	0.0481961	0.250255
Aeromonas sp. CU5	16.1438	1.10914	1.87865	0.59039	0.554929	0.798193
Aeromonas veronii	76.3742	1.89847	0.871993	2.17716	0.0294683	0.176552
Afipia sp. GAS231	28.1358	-0.185532	1.34944	-0.137489	0.890645	0.960126
Agarilytica rhodophyticola	18.7596	-0.466661	1.33118	-0.350561	0.725918	0.879053
Agarivorans gilvus	4.5588	1.07756	2.72553	0.395357	0.692579	NA
Aggregatibacter actinomycetemcomitans	33.9004	0.823516	0.620749	1.32665	0.184625	0.562409
Aggregatibacter aphrophilus	25.2629	0.793981	0.686174	1.15711	0.247226	0.640976
Agrobacterium fabrum	46.4764	0.284878	0.434702	0.65534	0.512249	0.782069
Agrobacterium larrymoorei	15.8954	1.95285	1.3742	1.42108	0.155294	0.518286
Agrobacterium rhizogenes	19.5738	0.0993143	1.25277	0.0792757	0.936813	0.977661
Agrobacterium sp. RAC06	26.1086	0.0801334	0.750745	0.106738	0.914996	0.970803
Agrobacterium tumefaciens	219.516	0.184617	0.40009	0.461438	0.644484	0.840547
Agrobacterium vitis	39.7093	-0.223426	1.17044	-0.19089	0.848612	0.938127
Agrococcus carbonis	8.61715	0.591551	1.3474	0.439031	0.660639	0.845095
Agrococcus jejuensis	8.84487	1.76634	1.89382	0.932685	0.350983	0.713415
Agrococcus sp. SGAir0287	17.0903	-1.39987	1.40702	-0.994918	0.319776	0.698898
Agromyces aureus	11.1157	0.45708	1.73316	0.263727	0.791991	0.910178
Agromyces flavus	5.15553	-0.667668	2.58765	-0.258021	0.796391	NA
Agromyces sp. HY052	11.2709	0.881893	1.36646	0.645384	0.518678	0.782069
Agromyces sp. LHK192	14.8484	4.07999	1.42449	2.86418	0.0041809	0.0387577
Agromyces sp. MF30-A	7.35054	0.955049	1.91234	0.499415	0.617487	0.825348
Ahniella affigens	22.6834	-0.61228	1.25987	-0.485988	0.626976	0.832808
Akkermansia glycaniphila	42.9985	-0.167874	0.990448	-0.169493	0.865409	0.946316
Akkermansia muciniphila	155540	1.30389	0.651968	1.99993	0.0455074	0.241408
Alcaligenes faecalis	92.9289	0.196841	0.375171	0.524671	0.599812	0.815285
Alcanivorax dieselolei	22.2552	5.13126	1.31543	3.90083	9.58638e-05	0.00231033
Alcanivorax pacificus	62.5077	-0.235958	0.334523	-0.705358	0.480588	0.769974
Alcanivorax sp. N3-2A	62.8237	0.439729	0.76021	0.578431	0.562973	0.801402
Alcanivorax xenomutans	14.3984	0.956256	1.48896	0.642231	0.520723	0.782069
Algibacter alginicilyticus	12.3674	-1.55873	1.72983	-0.90109	0.367541	0.720478
Algoriphagus machipongonensis	17.1236	3.66766	1.34047	2.73611	0.00621702	0.0519652
Algoriphagus sp. M8-2	9.46307	1.49011	2.29726	0.648646	0.516567	0.782069
Alicycliphilus denitrificans	34.9918	0.803186	1.33216	0.602922	0.54656	0.791994
Alicyclobacillus acidocaldarius	70.6115	0.520995	0.553424	0.941404	0.346498	0.712273
Aliivibrio fischeri	87.4027	-0.126839	0.272964	-0.464673	0.642166	0.840404
Alistipes finegoldii	197.909	0.286156	0.291433	0.981891	0.326154	0.702985
Alistipes shahii	1695.82	-0.775319	0.273865	-2.83102	0.00463992	0.0421777
Alistipes sp. Marseille-P5997	206.282	-0.101568	0.286208	-0.354875	0.722683	0.878385
Alkalilimnicola ehrlichii	41.6404	2.53454	1.57467	1.60957	0.107493	0.421967
Alkaliphilus metalliredigens	68.7648	-0.932482	1.4862	-0.627427	0.53038	0.786142
Alkaliphilus oremlandii	49.877	-0.125563	0.697719	-0.179962	0.857183	0.941226
Alkalitalea saponilacus	25.1008	1.04866	1.27305	0.823736	0.41009	0.7428
Alloactinosynnema sp. L-07	33.0342	5.79225	1.35684	4.26894	1.96408e-05	0.000885646
Allochromatium vinosum	14.6893	0.64593	1.6707	0.386622	0.699036	0.865558
Allokutzneria albata	54.0679	0.374549	0.482297	0.776593	0.437399	0.75701
alpha proteobacterium HIMB5	7.8872	1.85484	1.58009	1.17388	0.240443	0.63334
Alphaproteobacteria bacterium WS11	19.682	1.00005	1.20269	0.831514	0.405684	0.742079
Altererythrobacter atlanticus	17.9351	0.99966	1.30253	0.767476	0.442799	0.760597
Altererythrobacter dongtanensis	8.08063	0.800497	1.9244	0.415972	0.677431	0.855715
Altererythrobacter marensis	13.0856	5.32531	1.67921	3.17132	0.00151749	0.0204741
Altererythrobacter sp. ZODW24	7.57893	-1.47196	2.01274	-0.731319	0.464584	0.766047
Alteromonas macleodii	27.8077	1.34465	1.44486	0.930645	0.352037	0.714135
Alteromonas mediterranea	53.0363	-0.107533	0.386107	-0.278505	0.780625	0.904701
Alteromonas sp. RKMC-009	20.8523	-0.377843	1.06121	-0.356051	0.721803	0.878385
Alteromonas stellipolaris	57.3428	-0.491697	0.306001	-1.60685	0.108088	0.423335
Aminipila sp. JN-39	363.702	0.854078	0.405831	2.10452	0.0353332	0.199484
Aminobacter aminovorans	20.8857	2.32352	1.33854	1.73586	0.0825891	0.359635
Aminobacter sp. MSH1	16.7713	2.76542	1.35307	2.0438	0.0409729	0.223946
Aminobacterium colombiense	4.0781	0.772685	2.74809	0.281172	0.778579	NA
Aminomonas paucivorans	108.419	1.57433	1.07468	1.46492	0.142942	0.504389
Ammonifex degensii	41.895	1.88819	0.883664	2.13677	0.0326163	0.189165
Amphibacillus xylanus	10.0481	0.829124	1.34681	0.61562	0.538145	0.790023
Amycolatopsis albispora	68.8223	1.32561	0.613042	2.16236	0.0305908	0.181838
Amycolatopsis japonica	12.9834	4.38536	1.49333	2.93664	0.00331793	0.0331503
Amycolatopsis keratiniphila	66.3515	3.8798	1.17514	3.30157	0.000961439	0.0149766
Amycolatopsis mediterranei	54.8088	1.73951	1.0233	1.69989	0.0891509	0.378195
Amycolatopsis methanolica	43.5784	6.24384	1.2261	5.09245	3.53457e-07	5.5394e-05
Amycolatopsis orientalis	33.3836	1.14604	1.64491	0.696718	0.485979	0.771061
Amycolatopsis sp. AA4	34.6834	2.79236	1.2992	2.14929	0.0316115	0.185501
Amycolatopsis sp. BJA-103	26.8045	1.49876	1.36595	1.09723	0.27254	0.66792
Anabaena cylindrica	22.2891	0.96063	0.701763	1.36888	0.171037	0.544743
Anabaenopsis circularis	20.0955	1.96466	1.62091	1.21208	0.225483	0.614741
Anaerobutyricum hallii	733.816	0.92862	0.578758	1.60451	0.108603	0.424064
Anaerococcus mediterraneensis	24.7459	0.0543799	1.93169	0.0281515	0.977541	0.994427
Anaerococcus prevotii	21.9794	0.330531	1.3501	0.244819	0.806597	0.918869
Anaerolinea thermophila	30.7496	1.17115	1.0951	1.06945	0.284865	0.680777
Anaerolineaceae bacterium oral taxon 439	59.2793	1.59297	1.09835	1.45033	0.146967	0.508741
Anaeromyxobacter dehalogenans	57.9398	1.28055	0.605739	2.11403	0.034513	0.196146
Anaeromyxobacter sp. Fw109-5	43.8986	1.50542	1.34348	1.12054	0.262484	0.658998
Anaeromyxobacter sp. K	10.7499	3.13838	1.69085	1.85609	0.0634404	0.303646
Anaerostipes hadrus	442.393	1.11507	0.623556	1.78824	0.0737376	0.334258
Anaerostipes rhamnosivorans	547.726	1.08687	0.545007	1.99423	0.046127	0.243411
Anaerotignum propionicum	356.565	0.978082	0.795892	1.22891	0.219104	0.606029
Anaplasma marginale	0.946831	-0.420233	5.9222	-0.070959	0.94343	NA
Anderseniella sp. Alg231-50	15.4359	-2.61996	1.41849	-1.847	0.064747	0.305676
Aneurinibacillus soli	27.5072	1.02844	1.37014	0.750607	0.452889	0.763054
Aneurinibacillus sp. XH2	29.3986	1.10988	1.10658	1.00298	0.315871	0.696868
Anoxybacillus amylolyticus	14.7825	-1.3201	1.64867	-0.800705	0.423303	0.75002
Anoxybacillus flavithermus	21.4841	0.37536	1.58861	0.236282	0.813214	0.923726
Anoxybacillus sp. B2M1	12.057	-0.673595	1.7219	-0.391193	0.695655	0.865025
Anoxybacillus sp. B7M1	8.58688	-2.98192	1.98555	-1.50181	0.133146	0.483576
Anoxybacter fermentans	29.121	1.7338	1.31114	1.32236	0.186048	0.56504
Antarcticibacterium flavum	27.8316	-0.456194	0.960408	-0.475	0.634787	0.836288
Antarctobacter heliothermus	15.2686	1.47067	1.49166	0.985929	0.324168	0.702227
Apibacter sp. HY041	15.8256	0.557252	1.34571	0.414096	0.678804	0.855992
Aquabacterium olei	24.9804	3.0927	1.19083	2.5971	0.00940159	0.0714396
Aquaspirillum sp. LM1	52.4478	0.399615	0.412675	0.968352	0.332869	0.705695
Aquifex aeolicus	16.4718	-1.13218	1.48395	-0.76295	0.445493	0.760836
Aquiflexum balticum	43.0176	-0.473836	0.447997	-1.05768	0.290203	0.683522
Aquimarina sp. AD1	45.3439	-0.156219	0.454788	-0.343498	0.731224	0.880236
Aquimarina sp. AD10	15.0245	1.02258	1.32984	0.768951	0.441923	0.760597
Aquimarina sp. BL5	23.2001	0.0869538	1.24817	0.0696652	0.94446	0.979939
Aquitalea magnusonii	25.628	0.408258	0.530567	0.769476	0.441611	0.760597
Aquitalea sp. THG-DN7.12	14.8485	2.6021	1.54474	1.68449	0.0920879	0.384391
Aquitalea sp. USM4	13.3482	1.86309	1.39278	1.33768	0.181001	0.554817
Arachidicoccus sp. BS20	17.5337	1.05167	1.2971	0.810788	0.417488	0.747508
Arcanobacterium haemolyticum	16.5071	0.47237	1.37784	0.342833	0.731724	0.880236
Arcanobacterium phocae	8.78429	0.386456	1.5772	0.245028	0.806435	0.918869
archaeon AArc-Sl	13.5139	1.5272	1.56049	0.978662	0.327747	0.702985
Archangium gephyra	142.318	0.443573	0.36398	1.21867	0.222968	0.61129
Arcobacter anaerophilus	30.4721	0.843815	1.05725	0.798122	0.4248	0.75002
Arcobacter bivalviorum	13.8957	-1.12904	1.43433	-0.787155	0.431191	0.752772
Arcobacter butzleri	28.3234	-1.47835	1.3695	-1.07948	0.280374	0.676754
Arcobacter cryaerophilus	89.9335	0.483476	0.308124	1.56909	0.116626	0.438979
Arcobacter ellisii	7.38608	1.59547	2.26927	0.703078	0.482007	0.771061
Arcobacter marinus	11.7088	1.38125	1.55357	0.889084	0.373958	0.725089
Arcobacter mytili	24.7957	0.617267	1.21137	0.509562	0.610358	0.819952
Arcobacter nitrofigilis	43.3453	-0.154956	0.375233	-0.41296	0.679636	0.855992
Arcobacter pacificus	11.5394	-1.29845	1.8829	-0.689604	0.490443	0.772956
Arcobacter sp. L	14.2588	2.27835	1.79968	1.26597	0.205522	0.587427
Arcobacter sp. LPB0137	12.0199	1.88681	1.59885	1.18011	0.237957	0.631665
Arcobacter sp. PSE-93	8.5776	1.31767	1.40845	0.935547	0.349506	0.71297
Arcobacter suis	8.67775	1.52279	2.31492	0.657814	0.510657	0.781476
Arcobacter thereius	7.07927	-0.1263	2.33192	-0.0541612	0.956807	0.985853
Arcticibacterium luteifluviistationis	14.8039	1.13428	1.3337	0.850479	0.395059	0.733008
Arenibacter algicola	8.98592	0.384872	1.63577	0.235284	0.813988	0.9243
Aromatoleum aromaticum	43.2708	0.0207558	0.372035	0.0557899	0.955509	0.985642
Arsenicicoccus sp. oral taxon 190	25.4719	5.06371	1.2937	3.91414	9.07286e-05	0.00221702
Arsenophonus nasoniae	1.67407	0.896286	5.42749	0.165138	0.868835	NA
Arthrobacter alpinus	58.0244	1.30079	0.745126	1.74573	0.0808573	0.353562
Arthrobacter crystallopoietes	26.3488	3.44501	1.44629	2.38197	0.0172203	0.117324
Arthrobacter sp. 24S4-2	21.5463	3.2451	1.34963	2.40444	0.0161975	0.112594
Arthrobacter sp. ATCC 21022	21.6563	0.928316	1.58678	0.585033	0.558526	0.798193
Arthrobacter sp. DCT-5	36.3491	-0.431441	0.922291	-0.467792	0.639933	0.838643
Arthrobacter sp. ERGS1:01	26.0729	1.26841	1.38029	0.91894	0.358127	0.71772
Arthrobacter sp. FB24	31.8542	0.819624	1.37126	0.597716	0.55003	0.794605
Arthrobacter sp. PAMC 25486	16.3734	4.6173	1.75412	2.63226	0.0084819	0.0653509
Arthrobacter sp. PAMC25564	21.0715	3.81736	1.27394	2.99649	0.00273103	0.0291566
Arthrobacter sp. PGP41	21.4556	2.78307	1.20173	2.31589	0.0205645	0.135268
Arthrobacter sp. QXT-31	39.9322	2.37967	1.57168	1.5141	0.130002	0.47693
Arthrobacter sp. U41	26.7701	5.5193	1.32003	4.18119	2.89991e-05	0.001139
Arthrobacter sp. YC-RL1	39.095	-0.100458	0.952868	-0.105427	0.916037	0.970856
Arthrobacter sp. YN	37.3151	2.09551	0.759605	2.75869	0.00580336	0.0490011
Arthrobacter sp. ZXY-2	19.6074	2.75696	1.34348	2.0521	0.0401603	0.220207
Asaia bogorensis	11.1641	4.53772	1.8109	2.50578	0.0122183	0.0894701
Asticcacaulis excentricus	33.1857	0.640787	0.861875	0.743481	0.457191	0.763235
Atlantibacter hermannii	14.2615	-0.719783	1.64644	-0.437174	0.661985	0.845868
Atopobium parvulum	37.5667	-0.878428	1.22862	-0.714969	0.474628	0.767214
Aurantimicrobium sp. MWH-Mo1	14.6771	-1.02571	1.4081	-0.728433	0.466349	0.766047
Auraticoccus monumenti	47.0824	3.53282	1.41541	2.49597	0.0125612	0.0913954
Aureimonas sp. AU20	17.5401	1.77796	1.26587	1.40453	0.160161	0.525115
Aureitalea sp. RR4-38	12.8253	0.198664	1.58714	0.125171	0.900388	0.963958
Auritidibacter sp. NML130574	1.76142	1.08788	5.37204	0.202507	0.83952	NA
Austwickia chelonae	12.9044	1.09163	1.35101	0.80801	0.419085	0.748803
Azoarcus communis	45.364	0.680388	0.481802	1.41217	0.157899	0.521814
Azoarcus sp. CIB	13.8395	-0.990271	1.39837	-0.708162	0.478845	0.768259
Azoarcus sp. DD4	25.5278	2.35311	1.32764	1.77239	0.076329	0.340155
Azoarcus sp. KH32C	29.3921	-0.597767	0.464149	-1.28788	0.197789	0.581822
Azoarcus sp. SY39	6.68985	0.365158	1.90401	0.191783	0.847912	0.938127
Azorhizobium caulinodans	31.3231	5.39582	1.30011	4.15028	3.32063e-05	0.00119142
Azospira oryzae	73.1413	1.00228	0.83262	1.20377	0.228679	0.619511
Azospirillum brasilense	219.475	1.43072	0.486827	2.93887	0.00329409	0.0331051
Azospirillum humicireducens	38.9879	0.0301063	0.934765	0.0322074	0.974307	0.993973
Azospirillum lipoferum	77.0228	1.66487	0.915686	1.81817	0.0690383	0.31929
Azospirillum sp. CFH 70021	62.431	1.73335	0.947177	1.83002	0.0672471	0.313119
Azospirillum sp. M2T2B2	29.8592	5.30525	1.34249	3.95181	7.7562e-05	0.00203622
Azospirillum sp. TSA2s	35.9981	0.263864	0.728342	0.362281	0.717142	0.876792
Azospirillum sp. TSH100	53.6172	-0.375764	0.591349	-0.635434	0.525145	0.78383
Azospirillum sp. TSH58	31.4554	1.79107	1.38175	1.29623	0.194896	0.576787
Azospirillum thiophilum	45.8685	6.24506	1.20856	5.16736	2.37423e-07	5.41284e-05
Azotobacter chroococcum	41.6328	1.25829	1.20416	1.04495	0.296045	0.690168
Azotobacter vinelandii	28.9687	5.55086	1.32421	4.19184	2.767e-05	0.001139
Bacillus amyloliquefaciens	18.944	0.138437	1.41288	0.0979823	0.921946	0.973561
Bacillus atrophaeus	21.6137	1.16013	1.45915	0.795074	0.42657	0.750055
Bacillus beveridgei	35.2905	0.79999	0.841722	0.950421	0.341898	0.711505
Bacillus butanolivorans	15.6032	1.50552	1.54437	0.974848	0.329636	0.702985
Bacillus cellulosilyticus	12.6439	5.45425	2.13522	2.55442	0.0106366	0.0797627
Bacillus cereus	208.678	0.523035	0.210063	2.48989	0.0127782	0.0927774
Bacillus circulans	55.7105	1.76497	1.25697	1.40414	0.160277	0.525115
Bacillus clausii	44.7306	0.71233	0.785142	0.907263	0.364268	0.719669
Bacillus coagulans	460.321	0.0561082	0.221494	0.253317	0.800024	0.914857
Bacillus cohnii	23.2327	1.00554	1.28353	0.783423	0.433379	0.755053
Bacillus cytotoxicus	34.3082	0.624948	0.84294	0.74139	0.458457	0.763235
Bacillus filamentosus	26.1317	1.44189	1.01894	1.41509	0.157041	0.520643
Bacillus flexus	30.2681	5.12998	1.29986	3.94657	7.92789e-05	0.00204277
Bacillus foraminis	42.3938	2.80942	1.19833	2.34444	0.0190556	0.127824
Bacillus freudenreichii	41.1123	0.0479125	0.860645	0.0556704	0.955604	0.985642
Bacillus glycinifermentans	56.032	0.156629	0.687796	0.227725	0.81986	0.927893
Bacillus gobiensis	34.7729	-0.851597	1.42521	-0.597522	0.550159	0.794605
Bacillus halodurans	29.828	-0.550816	1.20674	-0.456451	0.648066	0.842855
Bacillus halotolerans	20.2169	2.62101	1.80113	1.45521	0.145612	0.505923
Bacillus horikoshii	33.5745	-1.96087	1.57036	-1.24867	0.211784	0.59707
Bacillus infantis	50.6451	-0.322807	0.4587	-0.703743	0.481593	0.770863
Bacillus jeotgali	35.5278	-0.23822	0.993187	-0.239855	0.810443	0.921752
Bacillus kochii	13.2127	0.820249	1.57567	0.520572	0.602665	0.815991
Bacillus krulwichiae	17.619	-1.16663	1.52946	-0.762776	0.445597	0.760836
Bacillus lehensis	34.4498	-0.198695	0.994599	-0.199774	0.841657	0.93481
Bacillus lentus	19.0682	3.87265	1.2838	3.01656	0.00255657	0.0279085
Bacillus licheniformis	28.9057	1.47032	1.31425	1.11875	0.263246	0.659463
Bacillus litoralis	19.018	5.44428	1.51481	3.59403	0.000325604	0.00659279
Bacillus marisflavi	21.711	2.09884	1.24125	1.6909	0.0908553	0.382508
Bacillus megaterium	68.1026	0.160835	0.570818	0.281762	0.778126	0.903639
Bacillus mesonae	36.0926	1.06591	1.14956	0.927235	0.353805	0.714489
Bacillus methanolicus	18.3486	4.44967	1.48939	2.98758	0.00281193	0.0295731
Bacillus muralis	13.1636	1.13573	1.59321	0.712854	0.475936	0.767214
Bacillus mycoides	30.7254	1.58254	1.61862	0.977709	0.328218	0.702985
Bacillus oceanisediminis	39.539	0.942015	1.00148	0.940621	0.346899	0.712273
Bacillus paralicheniformis	21.104	1.25694	1.14405	1.09867	0.271913	0.667778
Bacillus pseudofirmus	15.3692	1.14963	1.78034	0.645736	0.51845	0.782069
Bacillus pseudomycoides	37.7603	1.9421	1.14737	1.69265	0.0905218	0.381572
Bacillus pumilus	38.1449	1.67317	1.24445	1.34451	0.178783	0.551303
Bacillus safensis	34.0396	0.293726	1.09203	0.268971	0.787952	0.907471
Bacillus simplex	34.5662	1.25321	1.40491	0.892022	0.372381	0.724262
Bacillus smithii	26.5987	2.43386	1.66718	1.45987	0.144326	0.505732
Bacillus sonorensis	36.5572	1.46693	1.31412	1.11629	0.264298	0.659789
Bacillus sp. 1NLA3E	18.7374	1.08954	1.30404	0.835513	0.403429	0.740506
Bacillus sp. FJAT-18017	27.889	1.71905	1.24786	1.3776	0.168327	0.540127
Bacillus sp. FJAT-22090	12.2486	1.19022	1.70122	0.699626	0.484161	0.771061
Bacillus sp. FJAT-42376	27.5619	1.35465	1.36931	0.989298	0.322518	0.701116
Bacillus sp. FJAT-45348	24.6208	3.02647	1.23021	2.46012	0.0138892	0.0993705
Bacillus sp. OxB-1	32.7571	0.0653381	1.07467	0.0607983	0.95152	0.983579
Bacillus sp. X1(2014)	34.5827	1.96142	1.32867	1.47622	0.139884	0.497802
Bacillus sp. Y1	24.1599	0.886182	1.16884	0.758171	0.448348	0.761555
Bacillus subtilis	211.24	0.255118	0.327572	0.778815	0.436089	0.75701
Bacillus thermoamylovorans	38.9614	1.38189	1.3032	1.06038	0.288971	0.682498
Bacillus thuringiensis	236.467	0.636835	0.299059	2.12946	0.0332161	0.191198
Bacillus vallismortis	24.4103	-1.16057	1.32976	-0.872769	0.382789	0.728762
Bacillus velezensis	37.3896	-0.987807	1.22015	-0.809577	0.418183	0.748363
Bacillus weihaiensis	17.8901	2.18586	1.39158	1.57078	0.116235	0.438696
Bacterioplanes sanyensis	14.637	-1.44771	1.47558	-0.981108	0.326539	0.702985
Bacteroidales bacterium CF	37.691	4.85194	1.21385	3.99714	6.41129e-05	0.00176793
Bacteroides caccae	4288.58	-0.982297	0.298231	-3.29374	0.000988622	0.0151929
Bacteroides caecimuris	10663.2	-0.665373	0.269526	-2.46868	0.0135612	0.0976349
Bacteroides cellulosilyticus	3956.72	-0.858779	0.324189	-2.64901	0.00807288	0.0634535
Bacteroides coprosuis	84.7026	-0.280272	0.263642	-1.06308	0.287746	0.681654
Bacteroides dorei	468.639	-0.889334	0.275123	-3.2325	0.00122712	0.0176695
Bacteroides fragilis	68496.4	-1.12146	0.272401	-4.11694	3.8393e-05	0.00128348
Bacteroides helcogenes	525.977	-0.719159	0.295242	-2.43583	0.0148577	0.104941
Bacteroides heparinolyticus	135.228	0.297278	0.288817	1.0293	0.303341	0.691445
Bacteroides ovatus	22861.9	-1.07135	0.307878	-3.4798	0.000501784	0.00934572
Bacteroides salanitronis	847.694	-0.437775	0.309397	-1.41493	0.157089	0.520643
Bacteroides sp. A1C1	936.629	-0.650286	0.311458	-2.08788	0.0368088	0.205446
Bacteroides thetaiotaomicron	1.85635e+06	-1.06198	0.326224	-3.25537	0.00113246	0.0166564
Bacteroides vulgatus	13222.6	-0.979036	0.363633	-2.69237	0.00709459	0.057478
Bacteroides zoogleoformans	184.231	-0.225479	0.28101	-0.802388	0.422329	0.75002
Barnesiella viscericola	281.912	0.22528	0.402611	0.559548	0.575787	0.806452
Bartonella clarridgeiae	0	NA	NA	NA	NA	NA
Bartonella grahamii	69.0876	-0.75818	0.305615	-2.48083	0.0131077	0.0945683
Bartonella quintana	2.17583	-0.0668641	4.42951	-0.0150951	0.987956	NA
Bartonella tribocorum	6.58824	0.598774	1.98945	0.300975	0.763434	NA
Basilea psittacipulmonis	29.9744	-0.740801	0.54367	-1.36259	0.173011	0.546602
Bdellovibrio bacteriovorus	55.8428	0.302274	0.479196	0.630794	0.528175	0.78543
Beggiatoa leptomitoformis	8.09801	2.60713	2.0119	1.29585	0.195026	0.576787
Beijerinckia indica	11.223	0.946087	1.32176	0.715779	0.474128	0.767123
Beijerinckiaceae bacterium	15.0019	1.38578	1.40394	0.987065	0.323611	0.701475
Beijerinckiaceae bacterium RH AL1	18.6105	2.21208	1.381	1.6018	0.1092	0.424064
Belliella baltica	16.9058	1.3361	1.7778	0.751548	0.452323	0.762756
Bernardetia litoralis	67.5237	0.425866	0.654576	0.650598	0.515306	0.782069
Betaproteobacteria bacterium GR16-43	30.6932	0.82075	0.923369	0.888865	0.374076	0.725089
Beutenbergia cavernae	20.6854	0.665229	1.52417	0.436454	0.662507	0.845906
Bifidobacterium actinocoloniiforme	29.4174	0.528506	0.943266	0.560293	0.575279	0.806452
Bifidobacterium adolescentis	45.6343	2.06264	0.9707	2.1249	0.0335951	0.192526
Bifidobacterium angulatum	31.8165	1.7575	1.62639	1.08062	0.279868	0.676754
Bifidobacterium animalis	57.7162	1.8634	1.02751	1.81351	0.0697538	0.321418
Bifidobacterium asteroides	47.9568	1.02875	1.5303	0.672253	0.501423	0.776492
Bifidobacterium bifidum	162.95	1.31745	0.586595	2.24592	0.0247091	0.154487
Bifidobacterium breve	99.1913	1.81155	0.69845	2.59367	0.00949583	0.071996
Bifidobacterium catenulatum	40.1507	0.36543	1.3381	0.273096	0.784779	0.906145
Bifidobacterium choerinum	19.4184	0.9236	1.27212	0.726029	0.467821	0.766128
Bifidobacterium dentium	24.7472	0.503681	1.62336	0.31027	0.756356	0.893934
Bifidobacterium gallinarum	56.4012	2.07512	1.26257	1.64358	0.100264	0.403765
Bifidobacterium longum	155.186	0.352119	0.399369	0.881688	0.377945	0.727837
Bifidobacterium pseudocatenulatum	45.6164	1.311	1.0073	1.3015	0.193088	0.575403
Bifidobacterium pseudolongum	43.5603	-0.0214259	0.804672	-0.0266269	0.978757	0.994427
Bifidobacterium scardovii	116.456	0.0857104	0.293049	0.292478	0.769921	0.899806
Bifidobacterium thermophilum	20.9285	4.12427	1.37712	2.99485	0.00274581	0.0292233
Blastochloris sp. GI	31.8981	2.09152	1.30054	1.6082	0.107792	0.422658
Blastochloris viridis	47.3699	2.24064	0.98671	2.27082	0.0231579	0.147788
Blastococcus saxobsidens	26.8276	5.96607	1.47939	4.03278	5.51203e-05	0.00157414
Blattabacterium sp. (Blattella germanica)	0	NA	NA	NA	NA	NA
Blautia hansenii	1192.88	0.707539	0.484568	1.46014	0.14425	0.505732
Blautia producta	1628.15	0.947511	0.439446	2.15615	0.0310718	0.183313
Blautia sp. N6H1-15	1024.64	1.15844	0.537619	2.15476	0.0311808	0.183603
Blautia sp. SC05B48	1326.8	0.878199	0.516159	1.70141	0.0888658	0.378195
Blochmannia endosymbiont of Camponotus (Colobopsis) obliquus	2.49696	3.29001	4.67468	0.703793	0.481562	NA
Bordetella avium	20.7791	-0.482947	0.831539	-0.580787	0.561384	0.801275
Bordetella bronchialis	30.4265	0.941188	1.11276	0.845816	0.397655	0.735834
Bordetella bronchiseptica	23.0706	5.29581	1.53418	3.45189	0.000556677	0.0100938
Bordetella flabilis	41.3209	0.116472	0.399011	0.291901	0.770362	0.899806
Bordetella genomosp. 13	36.1495	1.45872	0.731907	1.99304	0.0462574	0.243509
Bordetella genomosp. 6	5.47239	1.82268	3.11806	0.584556	0.558846	NA
Bordetella genomosp. 8	37.1068	1.00249	0.721857	1.38877	0.164904	0.533849
Bordetella genomosp. 9	54.7582	0.240258	0.397072	0.605075	0.545129	0.791758
Bordetella hinzii	66.0381	1.02737	0.579524	1.77278	0.0762652	0.340155
Bordetella parapertussis	0.638575	-0.608833	5.94129	-0.102475	0.91838	NA
Bordetella pertussis	10.8454	1.11722	1.39701	0.799725	0.42387	0.75002
Bordetella petrii	28.5901	3.01707	1.22787	2.45716	0.0140042	0.0999842
Bordetella pseudohinzii	13.1032	1.12705	1.54958	0.727321	0.467029	0.766128
Bordetella sp. H567	45.8676	0.341224	0.432681	0.788627	0.43033	0.752419
Bordetella sp. HZ20	28.081	-0.388464	0.523623	-0.741877	0.458162	0.763235
Bordetella sp. N	29.8022	2.60536	1.18885	2.1915	0.0284154	0.170842
Bordetella trematum	20.7183	1.18187	1.26331	0.935529	0.349516	0.71297
Borrelia miyamotoi	10.0692	3.42465	1.80859	1.89355	0.0582849	0.286575
Bosea sp. AS-1	35.6407	0.806362	0.939684	0.85812	0.390826	0.730739
Bosea sp. PAMC 26642	24.5237	-0.0594523	1.38356	-0.0429704	0.965725	0.989152
Bosea sp. RAC05	32.8326	-0.552556	1.48986	-0.370878	0.710729	0.872999
Bosea sp. Tri-49	33.0211	-1.04403	0.881446	-1.18445	0.236237	0.630494
Bosea vaviloviae	27.9672	-0.601256	1.30326	-0.461346	0.64455	0.840547
Boseongicola sp. CCM32	12.1513	3.94957	1.78221	2.21611	0.026684	0.162716
Brachybacterium faecium	27.9445	5.72282	1.31639	4.34736	1.37789e-05	0.000692873
Brachybacterium ginsengisoli	30.0422	5.20259	1.51223	3.44035	0.00058096	0.0102626
Brachybacterium saurashtrense	27.8364	6.19639	1.49871	4.13449	3.55743e-05	0.00124401
Brachybacterium sp. P6-10-X1	39.5002	5.96672	1.22808	4.85859	1.18227e-06	0.000109504
Brachybacterium sp. SGAir0954	14.4645	4.7692	1.53697	3.10298	0.00191585	0.0240498
Brachybacterium sp. VM2412	29.2238	5.56799	1.36657	4.07444	4.6125e-05	0.001437
Brachybacterium sp. VR2415	31.4403	2.61156	1.60616	1.62596	0.103957	0.412818
Brachyspira hampsonii	13.7757	0.842803	2.09685	0.401938	0.68773	0.860164
Brachyspira hyodysenteriae	25.5191	1.13794	1.48823	0.764625	0.444495	0.760836
Brachyspira intermedia	13.3859	2.12754	1.85875	1.14461	0.252371	0.645958
Brachyspira murdochii	15.7207	-2.01395	1.49428	-1.34777	0.177732	0.551288
Brachyspira pilosicoli	45.5646	0.957158	1.25546	0.762398	0.445822	0.760836
Bradymonas sediminis	20.1412	1.50353	1.93689	0.776262	0.437594	0.75701
Bradymonas sp. YN101	44.8492	0.488468	0.609994	0.800776	0.423262	0.75002
Bradyrhizobiaceae bacterium SG-6C	14.9216	4.26938	1.44245	2.9598	0.00307835	0.0316802
Bradyrhizobium diazoefficiens	60.0382	2.1355	1.4804	1.44252	0.149156	0.510646
Bradyrhizobium erythrophlei	90.651	0.448242	0.446003	1.00502	0.314887	0.696868
Bradyrhizobium guangdongense	33.7397	-0.916407	1.00924	-0.908017	0.363869	0.719669
Bradyrhizobium guangxiense	8.39654	-2.84415	2.11382	-1.3455	0.178463	0.551303
Bradyrhizobium icense	20.2683	1.00792	1.27363	0.791376	0.428725	0.751072
Bradyrhizobium japonicum	29.1536	0.572517	0.613287	0.933522	0.350551	0.713411
Bradyrhizobium lablabi	29.6583	-0.358125	1.12097	-0.319478	0.749364	0.888606
Bradyrhizobium oligotrophicum	18.7965	4.3454	1.44542	3.00632	0.00264431	0.0284077
Bradyrhizobium ottawaense	26.1673	5.40056	1.5838	3.40987	0.000649929	0.0111925
Bradyrhizobium sp.	21.1645	0.0498668	0.904192	0.0551506	0.956018	0.985642
Bradyrhizobium sp. 2 39S1MB	14.2008	-1.93032	1.33673	-1.44406	0.148722	0.510646
Bradyrhizobium sp. 3 85S1MB	4.96769	-0.417646	2.23652	-0.186739	0.851865	NA
Bradyrhizobium sp. BTAi1	23.8208	0.671277	1.40147	0.47898	0.631953	0.835819
Bradyrhizobium sp. CCBAU 51670	16.5087	0.830152	1.2969	0.640103	0.522106	0.782069
Bradyrhizobium sp. CCBAU 51778	23.6978	3.92872	1.29073	3.0438	0.00233609	0.026865
Bradyrhizobium sp. CCGE-LA001	11.1136	4.47394	1.85126	2.4167	0.0156621	0.109539
Bradyrhizobium sp. ORS 278	26.2557	-0.372994	1.24715	-0.299078	0.76488	0.898918
Bradyrhizobium sp. ORS 285	18.9769	3.17801	1.62367	1.9573	0.0503119	0.25727
Bradyrhizobium sp. ORS 3257	13.0745	-3.65363	1.47076	-2.48417	0.0129853	0.0938831
Bradyrhizobium sp. S23321	17.1987	4.12482	1.49131	2.76591	0.00567643	0.0485116
Bradyrhizobium sp. SK17	31.9415	5.60949	1.09212	5.13631	2.8019e-07	5.41284e-05
Bradyrhizobium sp. WSM471	24.7853	0.45357	1.96632	0.230669	NA	NA
Brenneria goodwinii	18.9596	-0.361216	0.753389	-0.479455	0.631615	0.835819
Brenneria rubrifaciens	15.0491	-1.18747	1.33702	-0.888148	0.374461	0.725426
Breoghania sp. L-A4	21.7162	4.85424	1.48672	3.26507	0.00109438	0.0162356
Brevefilum fermentans	10.3225	1.77239	1.9158	0.925145	0.35489	0.71626
Brevibacillus agri	46.5351	3.1152	1.35359	2.30144	0.0213669	0.138971
Brevibacillus brevis	72.6146	2.90529	0.825538	3.51927	0.000432744	0.00833153
Brevibacillus laterosporus	58.7379	-0.0710645	0.871211	-0.0815699	0.934989	0.97719
Brevibacillus sp. SCSIO 07484	74.1867	1.11772	0.483485	2.31181	0.0207884	0.136218
Brevibacterium aurantiacum	15.2308	0.472961	1.35485	0.349087	0.727024	0.879771
Brevibacterium linens	27.9673	3.22146	1.26529	2.54603	0.0108957	0.0811729
Brevibacterium sandarakinum	14.866	4.13461	1.44277	2.86575	0.00416028	0.0387426
Brevibacterium siliguriense	8.12183	-3.73499	1.97325	-1.89281	0.0583826	0.286644
Brevibacterium sp. CS2	30.7068	-0.991151	0.779258	-1.27192	0.203403	0.586258
Brevirhabdus pacifica	17.0842	4.77247	1.26189	3.78201	0.000155565	0.00337418
Brevundimonas diminuta	33.1383	2.58834	1.23723	2.09205	0.0364343	0.204354
Brevundimonas naejangsanensis	66.4307	1.01249	0.540285	1.87399	0.0609314	0.296608
Brevundimonas sp. DS20	23.0905	4.81474	1.52833	3.15033	0.00163084	0.0214946
Brevundimonas sp. GW460-12-10-14-LB2	14.9079	4.54536	1.57327	2.88913	0.00386314	0.037084
Brevundimonas sp. LM2	29.9562	1.99054	1.46938	1.35468	0.17552	0.550325
Brevundimonas sp. MF30-B	22.8482	1.34083	1.32823	1.00949	0.312742	0.696774
Brevundimonas sp. SGAir0440	14.8925	0.0254882	1.52768	0.0166842	0.986689	0.995256
Brevundimonas subvibrioides	24.186	1.55106	1.41266	1.09797	0.272217	0.667778
Brevundimonas vancanneytii	13.7422	2.1044	1.57002	1.34036	0.180128	0.553866
Brevundimonas vesicularis	21.958	1.54008	1.24066	1.24134	0.21448	0.600019
Brochothrix thermosphacta	26.1362	2.19965	1.40374	1.56699	0.117116	0.439735
Buchnera aphidicola	33.6654	-0.10248	1.00828	-0.101638	0.919044	0.972688
Burkholderia ambifaria	27.1336	0.0865635	0.605057	0.143067	0.886238	0.957785
Burkholderia cenocepacia	68.0559	0.614628	0.526529	1.16732	0.243081	0.635908
Burkholderia cepacia	32.7686	-0.0194213	0.860008	-0.0225827	0.981983	0.995045
Burkholderia contaminans	20.5083	2.35022	1.51679	1.54947	0.121269	0.452218
Burkholderia gladioli	203.047	0.0499655	0.192449	0.259629	0.79515	0.911974
Burkholderia glumae	31.3078	0.248464	0.879598	0.282475	0.777579	0.90331
Burkholderia insecticola	21.1442	1.91543	1.34851	1.42041	0.155489	0.518286
Burkholderia lata	25.9766	-0.0134485	0.783771	-0.0171587	0.98631	0.995256
Burkholderia metallica	8.50828	-1.46122	2.25449	-0.648138	0.516896	0.782069
Burkholderia multivorans	38.3114	0.422015	0.405072	1.04183	0.297492	0.690721
Burkholderia oklahomensis	15.3019	4.05484	1.38377	2.9303	0.00338639	0.0333481
Burkholderia plantarii	109.456	2.5267	1.1719	2.15607	0.0310781	0.183313
Burkholderia pseudomallei	67.0877	1.2719	0.933207	1.36294	0.172901	0.546602
Burkholderia pseudomultivorans	5.15542	0.676552	2.33191	0.290128	0.771718	NA
Burkholderia pyrrocinia	10.7878	0.338144	1.87558	0.180288	0.856926	0.941226
Burkholderia sp. AD24	16.5036	0.738068	1.40173	0.526539	0.598513	0.815285
Burkholderia sp. Bp7605	19.0271	-0.735675	0.70501	-1.0435	0.296718	0.690721
Burkholderia sp. CCGE1003	16.4901	0.13336	1.03399	0.128976	0.897377	0.963141
Burkholderia sp. DHOD12	29.2117	-0.00863344	0.632869	-0.0136417	0.989116	0.996599
Burkholderia sp. IDO3	13.7336	1.22737	1.54198	0.795972	0.426048	0.750055
Burkholderia sp. JP2-270	12.028	-4.95152	1.64367	-3.01249	0.00259117	0.028101
Burkholderia sp. KK1	8.39597	-0.294497	2.41912	-0.121737	0.903107	0.965073
Burkholderia sp. OLGA172	24.0312	2.44612	1.4222	1.71996	0.0854404	0.369109
Burkholderia sp. PAMC 26561	13.0528	0.028997	1.48928	0.0194704	0.984466	0.995256
Burkholderia sp. PAMC 28687	7.683	0.685267	2.4156	0.283684	0.776652	0.902845
Burkholderia sp. RPE67	12.4906	3.82853	1.44261	2.65389	0.00795703	0.0629763
Burkholderia sp. YI23	12.7278	0.795116	1.31327	0.605445	0.544883	0.791758
Burkholderia stabilis	29.573	1.96733	0.989143	1.98893	0.0467094	0.244662
Burkholderia stagnalis	8.62304	4.57322	2.05273	2.22787	0.0258892	0.159286
Burkholderia thailandensis	25.8966	5.00338	1.28529	3.8928	9.90956e-05	0.00234434
Burkholderia ubonensis	37.2619	0.123716	0.759928	0.162799	0.870677	0.948042
Burkholderia vietnamiensis	14.0577	-0.18234	1.48448	-0.122831	0.902241	0.965073
Burkholderiales bacterium GJ-E10	14.0165	-0.358344	1.66155	-0.215668	0.829247	0.930548
Burkholderiales bacterium JOSHI_001	38.8994	5.80531	1.33717	4.34148	1.41526e-05	0.000692873
Burkholderiales bacterium YL45	1828.63	-0.181741	0.462585	-0.392881	0.694408	0.864101
Buttiauxella sp. 3AFRM03	23.4003	-0.0681597	0.746929	-0.0912532	0.927291	0.975376
Butyricimonas faecalis	137.196	-0.469012	0.292713	-1.60229	0.109092	0.424064
Butyrivibrio fibrisolvens	414.592	0.544475	0.570935	0.953654	0.340259	0.709718
Butyrivibrio hungatei	319.262	0.642366	0.603265	1.06482	0.286959	0.681654
Butyrivibrio proteoclasticus	292.96	0.313871	0.535489	0.586139	0.557782	0.798193
Caldanaerobacter subterraneus	29.3543	-0.210592	1.03948	-0.202593	0.839453	0.934028
Caldicellulosiruptor changbaiensis	10.5218	0.504767	1.61585	0.312384	0.754748	0.893416
Caldicellulosiruptor hydrothermalis	7.92009	-4.13135	2.07636	-1.98971	0.0466232	0.244662
Caldicellulosiruptor kronotskyensis	12.403	1.58806	1.57471	1.00848	0.313224	0.696774
Caldicellulosiruptor obsidiansis	10.7606	1.27541	1.32586	0.961947	0.336076	0.706836
Caldicellulosiruptor owensensis	22.9042	0.692126	1.34359	0.515131	0.606461	0.817764
Caldicellulosiruptor saccharolyticus	19.5179	-0.0281788	1.04898	-0.026863	0.978569	0.994427
Caldilinea aerophila	33.2911	1.06211	1.40157	0.757801	0.44857	0.761555
Caldimicrobium thiodismutans	9.1627	1.51201	1.68823	0.895622	0.370455	0.722815
Caldithrix abyssi	24.2026	2.45566	1.44392	1.70069	0.0890022	0.378195
Caloramator sp. E03	54.7998	1.70162	1.29343	1.31559	0.188312	0.567796
Calothrix brevissima	24.6999	-0.604189	1.11018	-0.544228	0.586284	0.81344
Calothrix parasitica	27.1531	-0.465432	1.0021	-0.464458	0.64232	0.840404
Calothrix parietina	9.11233	3.16796	2.16609	1.46253	0.143597	0.504723
Calothrix sp. NIES-2100	17.6575	-1.0914	1.43938	-0.758248	0.448302	0.761555
Calothrix sp. NIES-3974	16.4905	1.81697	1.67937	1.08194	0.279281	0.676754
Calothrix sp. PCC 7507	9.36035	1.43809	1.55059	0.927444	0.353696	0.714489
Caminibacter mediatlanticus	54.3834	-0.393574	0.36733	-1.07144	0.283969	0.68066
Campylobacter coli	17.8778	-0.984629	1.96586	-0.500863	0.616467	0.825248
Campylobacter concisus	19.0554	1.54428	1.37992	1.11911	0.263094	0.659463
Campylobacter helveticus	9.62424	-2.55658	1.84912	-1.38259	0.166789	0.537711
Campylobacter hominis	7.913	1.60607	2.27692	0.705369	0.48058	0.769974
Campylobacter jejuni	70.3387	0.0541807	0.54356	0.0996775	0.9206	0.973433
Campylobacter lari	74.3217	-0.244996	0.353681	-0.692704	0.488495	0.771107
Campylobacter pinnipediorum	12.1537	1.03312	2.15543	0.479311	0.631718	0.835819
Campylobacter showae	41.8718	-0.304198	0.427618	-0.711377	0.47685	0.767214
Campylobacter sp. RM6137	4.37118	2.21069	3.0595	0.722565	0.469947	NA
Campylobacter sputorum	13.0827	2.45535	1.89452	1.29603	0.194966	0.576787
Campylobacter volucris	7.3537	0.492386	1.66287	0.296107	0.767149	0.899425
Candidatus Accumulibacter phosphatis	28.954	0.771625	0.805414	0.958048	0.338039	0.707672
Candidatus Amoebophilus asiaticus	8.52842	1.03609	1.98329	0.522409	0.601386	0.815285
Candidatus Arsenophonus lipoptenae	1.78582	-1.03833	4.87403	-0.213034	0.8313	NA
Candidatus Arthromitus sp. SFB-rat-Yit	19.8534	-0.122956	1.72186	-0.0714089	0.943072	0.979939
Candidatus Azobacteroides pseudotrichonymphae	17.805	1.02786	1.35528	0.758412	0.448204	0.761555
Candidatus Baumannia cicadellinicola	6.40351	2.36857	3.09734	0.764714	0.444442	NA
Candidatus Bipolaricaulis anaerobius	12.2082	0.843751	1.29801	0.650033	0.515671	0.782069
Candidatus Cloacimonas acidaminovorans	15.8583	-0.412233	1.55174	-0.265659	0.790502	0.909383
Candidatus Coxiella mudrowiae	1.50696	1.39195	5.52655	0.251866	0.801145	NA
Candidatus Cyclonatronum proteinivorum	13.0057	1.56432	1.34183	1.16581	0.243691	0.637016
Candidatus Desulforudis audaxviator	37.6161	1.887	1.19131	1.58398	0.113199	0.430156
Candidatus Desulfovibrio trichonymphae	18.4719	5.07114	1.22127	4.15234	3.29097e-05	0.00119142
Candidatus Hamiltonella defensa	7.74971	1.06773	1.63414	0.653387	0.513507	0.782069
Candidatus Izimaplasma sp. HR1	10.0842	4.70903	2.13275	2.20796	0.0272473	0.164395
Candidatus Koribacter versatilis	16.939	3.38076	1.37387	2.46075	0.0138647	0.0993705
Candidatus Kuenenia stuttgartiensis	12.9309	0.811369	1.45904	0.556097	0.578144	0.808397
Candidatus Liberibacter asiaticus	2.0669	0.692144	4.49877	0.153852	0.877727	NA
Candidatus Methanomassiliicoccus intestinalis	2.73143	0.913093	3.7534	0.243271	0.807796	NA
Candidatus Methanomethylophilus alvus	18.4862	0.0457862	0.905653	0.050556	0.959679	0.987319
Candidatus Methylopumilus turicensis	12.8585	1.04452	1.93069	0.541008	0.588502	0.814693
Candidatus Methylopumilus universalis	9.95038	-0.841694	1.81321	-0.464202	0.642503	0.840404
Candidatus Nitrosocosmicus franklandus	53.4666	-0.480322	0.367526	-1.30691	0.191244	0.572397
Candidatus Pelagibacter sp. RS40	39.5058	-0.688474	0.401305	-1.71559	0.0862377	0.370731
Candidatus Phaeomarinobacter ectocarpi	19.7363	1.4944	1.65402	0.903494	0.366264	0.720478
Candidatus Promineofilum breve	45.4423	3.50601	1.3409	2.61467	0.00893136	0.0684738
Candidatus Rhodoluna planktonica	2.58026	1.07162	3.75303	0.285534	0.775235	NA
Candidatus Sodalis pierantonius	8.71464	1.3456	1.67873	0.801559	0.422808	0.75002
Candidatus Solibacter usitatus	48.1744	1.02629	1.12033	0.916061	0.359635	0.718676
Candidatus Symbiobacter mobilis	74.7656	0.160658	0.33563	0.478676	0.632169	0.835819
Candidatus Thiodictyon syntrophicum	59.905	2.26075	1.33047	1.69921	0.0892791	0.378195
Candidatus Thioglobus autotrophicus	2.32311	0.230417	4.39744	0.052398	0.958212	NA
Candidatus Thioglobus singularis	9.57476	4.37177	2.71407	1.61078	0.107227	0.421407
Candidatus Walczuchella monophlebidarum	9.57593	1.49013	1.60615	0.927765	0.353529	0.714489
Capnocytophaga canimorsus	34.8882	4.71751	1.3537	3.48489	0.000492338	0.0092199
Capnocytophaga gingivalis	15.8014	0.725759	1.34993	0.537625	0.590836	0.814693
Capnocytophaga haemolytica	16.3549	3.66685	1.43991	2.54658	0.0108785	0.0811729
Capnocytophaga leadbetteri	7.34849	1.34636	1.9214	0.700716	0.48348	0.771061
Capnocytophaga ochracea	0.533347	0.862456	5.93826	0.145237	0.884524	NA
Capnocytophaga sp. oral taxon 864	8.78848	1.38403	1.61399	0.857523	0.391156	0.730911
Capnocytophaga sp. oral taxon 878	5.98956	1.02001	1.95216	0.522502	0.601321	NA
Capnocytophaga sputigena	25.1926	1.04373	1.18561	0.880332	0.378679	0.727837
Capnocytophaga stomatis	24.3333	-0.963698	1.35137	-0.713127	0.475767	0.767214
Caproiciproducens sp. NJN-50	437.711	1.09796	0.381119	2.88089	0.00396557	0.0375973
Carboxydocella thermautotrophica	68.7416	1.10139	0.813448	1.35397	0.175746	0.55053
Carboxydothermus hydrogenoformans	22.6407	1.7862	1.31199	1.36144	0.173374	0.546602
Cardiobacterium hominis	22.4053	0.107683	1.09059	0.0987388	0.921346	0.973561
Carnobacterium divergens	16.5085	-1.31917	1.3503	-0.976948	0.328595	0.702985
Carnobacterium maltaromaticum	52.7903	-0.0370682	0.371148	-0.0998742	0.920444	0.973433
Carnobacterium sp. 17-4	15.8591	1.03785	1.29621	0.800685	0.423314	0.75002
Carnobacterium sp. CP1	13.1028	2.0098	1.42104	1.41431	0.157271	0.520741
Castellaniella defragrans	42.9748	0.626541	0.492435	1.27233	0.203255	0.586258
Catenovulum sp. CCB-QB4	39.5548	-0.115584	0.383652	-0.301274	0.763206	0.897566
Catenulispora acidiphila	53.6008	0.92629	1.05592	0.877234	0.38036	0.728528
Caulobacter flavus	40.753	0.500552	0.799445	0.626125	0.531233	0.786409
Caulobacter henricii	21.3943	4.50973	1.42178	3.1719	0.00151446	0.0204741
Caulobacter mirabilis	47.9849	1.83046	1.30802	1.39941	0.161689	0.526339
Caulobacter segnis	28.4177	5.97232	1.20596	4.95233	7.33318e-07	7.39141e-05
Caulobacter sp. FWC26	25.4603	0.121121	1.36391	0.0888043	0.929237	0.975435
Caulobacter sp. K31	34.7185	2.2283	1.29814	1.71654	0.0860631	0.370731
Caulobacter vibrioides	31.595	0.66379	1.63652	0.405611	0.685029	0.859726
Caulobacteraceae bacterium OTSz_A_272	11.3597	1.70381	1.97642	0.862071	0.388648	0.729988
Cedecea lapagei	12.3159	0.219229	1.32994	0.164841	0.869069	0.947595
Cedecea neteri	63.0147	0.417871	0.457153	0.914072	0.360679	0.719668
Celeribacter ethanolicus	16.19	0.68671	1.61463	0.425305	0.670614	0.851183
Celeribacter indicus	43.2116	0.963412	0.415562	2.31834	0.020431	0.134833
Celeribacter manganoxidans	24.8256	-0.20297	1.29465	-0.156776	0.875421	0.950983
Celeribacter marinus	7.13744	3.8029	2.06356	1.84288	0.0653462	0.307612
Cellulomonas fimi	17.6165	0.371504	1.1077	0.335385	0.737335	0.883182
Cellulomonas flavigena	22.5609	4.82078	1.27647	3.77665	0.000158953	0.00342598
Cellulomonas gilvus	9.46288	1.06963	1.60944	0.664599	0.506307	0.78049
Cellulomonas sp. PSBB021	14.4889	1.10281	1.58439	0.696045	0.486401	0.771061
Cellulomonas sp. Z28	20.1625	4.44077	1.48725	2.9859	0.00282745	0.029632
Cellulophaga baltica	86.6622	-0.179293	0.275784	-0.650123	0.515613	0.782069
Cellulophaga lytica	6.71915	1.64355	2.33416	0.704131	0.481351	0.770837
Cellulosilyticum lentocellum	43.2279	-0.706992	1.33291	-0.530413	0.595825	0.815285
Cellulosilyticum sp. WCF-2	35.4474	1.77983	1.32159	1.34673	0.178066	0.551288
Cellulosimicrobium cellulans	17.3842	3.71582	1.37663	2.6992	0.00695054	0.0567131
Cellulosimicrobium sp. TH-20	23.0292	1.47252	1.40774	1.04602	0.295554	0.68996
Cellvibrio japonicus	8.49107	-2.30825	2.07745	-1.1111	0.266526	0.662834
Cellvibrio sp. PSBB006	21.6526	0.757241	1.56336	0.484367	0.628126	0.834013
Cellvibrio sp. PSBB023	13.846	1.00314	1.40958	0.711657	0.476677	0.767214
Cetia pacifica	11.7027	-0.0360193	1.96052	-0.0183723	0.985342	0.995256
Chamaesiphon minutus	21.5919	1.79987	1.4941	1.20465	0.228338	0.619192
Chania multitudinisentens	10.1559	1.66597	1.60153	1.04024	0.29823	0.691135
Chelativorans sp. BNC1	23.0879	4.6569	1.26083	3.69353	0.000221166	0.00462157
Chelatococcus daeguensis	14.4788	0.846525	1.5903	0.532304	0.594516	0.814693
Chelatococcus sp. CO-6	24.7751	2.0353	1.42474	1.42855	0.153135	0.516021
Chitinophaga pinensis	72.1552	0.0464666	0.357398	0.130014	0.896556	0.963141
Chitinophaga sp. MD30	22.2715	-0.353368	1.24391	-0.284078	0.776351	0.902801
Chlamydia suis	14.0766	2.73498	2.21473	1.2349	0.216866	0.602408
Chloracidobacterium thermophilum	14.3607	5.05947	1.54604	3.27254	0.00106585	0.0160911
Chlorobaculum limnaeum	22.7124	1.50366	1.35969	1.10589	0.268774	0.664566
Chlorobaculum parvum	16.7556	0.806866	1.37583	0.586459	0.557567	0.798193
Chlorobaculum tepidum	14.2682	5.61449	1.46451	3.83369	0.000126236	0.00279104
Chlorobium chlorochromatii	2.29596	1.58251	4.43186	0.357076	0.721035	NA
Chlorobium limicola	163.082	-0.688424	0.332447	-2.07078	0.0383792	0.211796
Chlorobium phaeobacteroides	30.4764	1.2779	1.20226	1.06292	0.287818	0.681654
Chlorobium phaeovibrioides	13.8547	-0.341452	1.56502	-0.218178	0.827291	0.930159
Chloroflexus aggregans	8.38162	0.713629	1.62512	0.439125	0.660571	0.845095
Chloroflexus aurantiacus	20.1584	-0.963431	1.41847	-0.679202	0.49701	0.775032
Chloroherpeton thalassium	45.5113	-0.731059	0.391081	-1.86933	0.0615772	0.297638
Chondrocystis sp. NIES-4102	74.4054	0.0243027	0.375771	0.0646742	0.948433	0.981958
Chondromyces crocatus	72.7426	0.767002	0.721452	1.06314	0.28772	0.681654
Christensenella massiliensis	259.732	0.327285	0.395807	0.826882	0.408304	0.742373
Christensenella minuta	239.702	0.449644	0.513014	0.876475	0.380772	0.728528
Christensenella sp. Marseille-P3954	655.922	0.388118	0.436357	0.88945	0.373762	0.725089
Chromatiaceae bacterium 2141T.STBD.0c.01a	20.3166	0.491089	1.11064	0.442169	0.658367	0.844619
Chromobacterium rhizoryzae	29.4152	4.79555	1.35553	3.53776	0.000403536	0.00790239
Chromobacterium sp. ATCC 53434	47.435	0.344024	0.464046	0.741359	0.458476	0.763235
Chromobacterium vaccinii	66.5945	1.44773	0.763682	1.89572	0.057997	0.285979
Chromobacterium violaceum	45.4343	0.452236	0.897851	0.503687	0.614482	0.823554
Chromohalobacter salexigens	18.1898	5.60513	1.51009	3.71178	0.00020581	0.00432707
Chryseobacterium arthrosphaerae	17.6818	3.67872	1.23139	2.98744	0.0028132	0.0295731
Chryseobacterium balustinum	56.943	-0.00798967	0.419683	-0.0190374	0.984811	0.995256
Chryseobacterium bernardetii	15.0164	0.692226	1.48493	0.466169	0.641095	0.839844
Chryseobacterium camelliae	27.3509	3.19962	1.10529	2.89482	0.00379381	0.0365207
Chryseobacterium carnipullorum	23.4385	2.52411	1.37674	1.8334	0.0667435	0.311621
Chryseobacterium carnis	18.7137	0.0131801	1.53982	0.0085595	0.993171	0.996644
Chryseobacterium gallinarum	7.60793	-3.36759	1.89688	-1.77533	0.0758436	0.338873
Chryseobacterium glaciei	36.7079	-0.166937	0.459096	-0.36362	0.716142	0.876111
Chryseobacterium gleum	38.9331	0.781946	0.381698	2.0486	0.0405014	0.221722
Chryseobacterium haifense	7.40743	0.467579	1.60383	0.291538	0.77064	0.899823
Chryseobacterium indologenes	67.3009	1.07489	0.348739	3.08222	0.00205464	0.0249689
Chryseobacterium indoltheticum	131.119	0.251522	0.225736	1.11423	0.26518	0.660843
Chryseobacterium jeonii	57.7414	-0.572962	0.360122	-1.59102	0.111605	0.428589
Chryseobacterium joostei	22.6667	-0.606058	1.58861	-0.381502	0.702831	0.86859
Chryseobacterium lactis	19.9937	2.27845	1.48018	1.53931	0.123729	0.458401
Chryseobacterium nakagawai	12.2757	1.15714	1.38326	0.836533	0.402855	0.739863
Chryseobacterium piperi	68.2337	0.290649	0.330344	0.879837	0.378947	0.727945
Chryseobacterium shandongense	95.2997	-0.288089	0.2282	-1.26244	0.206791	0.589536
Chryseobacterium sp. 17S1E7	10.5133	3.57013	1.69094	2.11133	0.0347436	0.19713
Chryseobacterium sp. 3008163	12.9914	1.77892	1.60396	1.10909	0.267393	0.663971
Chryseobacterium sp. 6424	21.7353	3.8879	1.3309	2.92126	0.00348619	0.0341348
Chryseobacterium sp. G0162	29.7771	4.50298	1.29616	3.47409	0.000512595	0.00942312
Chryseobacterium sp. G0201	43.8189	-0.25752	0.426886	-0.603252	0.546341	0.791994
Chryseobacterium sp. H3001	7.30009	0.893037	1.59619	0.559479	0.575835	0.806452
Chryseobacterium sp. H6466	9.57885	-2.18004	2.46968	-0.882722	0.377386	0.727837
Chryseobacterium sp. IHB B 17019	12.3253	0.875061	1.54876	0.565009	0.572067	0.804462
Chryseobacterium sp. NBC122	28.5589	-0.771361	1.53479	-0.502584	0.615257	0.824271
Chryseobacterium sp. StRB126	8.33532	1.33918	1.59813	0.837967	0.402049	0.739447
Chryseobacterium sp. T16E-39	9.94561	1.15842	1.56033	0.742421	0.457832	0.763235
Chryseobacterium taklimakanense	89.0818	-0.00656543	0.261925	-0.0250661	0.980002	0.995045
Chryseolinea sp. KIS68-18	45.8216	-0.0972995	0.456708	-0.213045	0.831292	0.931046
Chthonomonas calidirosea	12.5991	-0.708402	1.58455	-0.447069	0.654825	0.844265
Citrobacter amalonaticus	29.9215	0.860669	0.835345	1.03032	0.302862	0.691445
Citrobacter farmeri	23.6321	0.482132	0.874112	0.551568	0.581245	0.810766
Citrobacter freundii	86.4068	0.93739	0.446104	2.10128	0.0356165	0.200423
Citrobacter freundii complex sp. CFNIH2	9.50775	-0.137491	1.59215	-0.0863558	0.931184	0.975435
Citrobacter freundii complex sp. CFNIH3	7.73877	1.36077	1.95572	0.695792	0.486559	0.771061
Citrobacter koseri	16.748	0.0744661	1.06168	0.0701398	0.944082	0.979939
Citrobacter rodentium	35.3336	0.788188	0.630132	1.25083	0.210996	0.596734
Citrobacter sp. 92	1.11561	2.19523	5.91823	0.370927	0.710692	NA
Citrobacter sp. LY-1	11.699	1.45932	1.91495	0.762063	0.446023	0.760836
Citrobacter werkmanii	68.9478	0.58919	0.671853	0.876963	0.380507	0.728528
Citromicrobium sp. JL477	8.27613	0.757009	1.96027	0.386176	0.699367	0.865558
Clavibacter michiganensis	82.8384	1.21151	0.598553	2.02406	0.0429642	0.232604
Cloacibacillus porcorum	156.177	1.42473	0.721849	1.97373	0.0484128	0.25062
Cloacibacterium normanense	106.511	-0.432211	0.245036	-1.76387	0.0777544	0.345161
Clostridiaceae bacterium 14S0207	43.3919	-0.41972	1.29869	-0.323187	0.746553	0.887114
Clostridiales bacterium 70B-A	73.5265	0.101175	0.651392	0.155321	0.876568	0.951169
Clostridiales bacterium CCNA10	7164.42	1.46311	0.615983	2.37524	0.0175378	0.119014
Clostridioides difficile	2899.03	1.40391	0.602155	2.33148	0.0197279	0.131532
Clostridium aceticum	63.2191	0.654678	0.669653	0.977638	0.328253	0.702985
Clostridium acetobutylicum	114.82	0.45476	0.362195	1.25557	0.209273	0.593691
Clostridium argentinense	52.5673	1.47294	1.14935	1.28154	0.200002	0.584398
Clostridium baratii	153.188	0.994001	0.375847	2.6447	0.00817642	0.0638282
Clostridium beijerinckii	131.299	0.409448	0.418218	0.97903	0.327565	0.702985
Clostridium bornimense	100.461	0.421744	0.727087	0.580046	0.561883	0.801365
Clostridium botulinum	563.312	0.710921	0.355109	2.00198	0.0452868	0.240894
Clostridium butyricum	251.299	0.641195	0.331753	1.93275	0.0532668	0.268844
Clostridium carboxidivorans	33.8069	1.84095	1.33828	1.37561	0.168943	0.540379
Clostridium cellulovorans	80.1411	-0.124703	0.627135	-0.198845	0.842384	0.93486
Clostridium chauvoei	108.72	0.714877	0.695951	1.0272	0.304329	0.691445
Clostridium cochlearium	34.0962	-0.262173	1.17646	-0.222849	0.823653	0.929424
Clostridium drakei	45.6907	0.669028	1.27699	0.52391	0.600341	0.815285
Clostridium estertheticum	56.0768	0.0759525	0.958531	0.0792385	0.936843	0.977661
Clostridium formicaceticum	51.2574	3.01362	1.31992	2.28318	0.0224199	0.143882
Clostridium isatidis	59.0464	0.318328	1.17814	0.270194	0.787011	0.907471
Clostridium kluyveri	169.711	0.497222	0.33146	1.5001	0.133589	0.483944
Clostridium ljungdahlii	2.44083	2.10274	4.36623	0.481592	0.630096	NA
Clostridium novyi	86.8255	1.10422	0.624645	1.76776	0.0771011	0.342705
Clostridium pasteurianum	120.021	0.516256	0.567851	0.909141	0.363276	0.719669
Clostridium perfringens	323.745	0.714375	0.354927	2.01274	0.0441423	0.236738
Clostridium saccharobutylicum	78.9349	1.72135	0.571705	3.0109	0.00260473	0.028159
Clostridium saccharoperbutylacetonicum	245.122	0.393577	0.249824	1.57542	0.11516	0.436082
Clostridium scatologenes	68.6725	1.10376	1.00307	1.10038	0.271168	0.667717
Clostridium septicum	108.027	0.500543	0.405683	1.23383	0.217268	0.602408
Clostridium sp. AWRP	48.919	2.36171	1.35983	1.73677	0.082427	0.359386
Clostridium sp. BNL1100	143.856	0.223922	0.344055	0.650834	0.515154	0.782069
Clostridium sp. CT4	102.989	0.377287	0.417789	0.903056	0.366496	0.720478
Clostridium sp. DL-VIII	89.5341	0.827954	0.770743	1.07423	0.28272	0.679722
Clostridium sp. JN-1	59.5347	0.691899	1.22111	0.566615	0.570976	0.803823
Clostridium sp. JN-9	37.6752	-2.82796	1.58294	-1.78652	0.0740147	0.334628
Clostridium sp. JN500901	53.9821	0.765835	0.961938	0.796137	0.425952	0.750055
Clostridium sp. MF28	7.02809	1.87475	2.26304	0.828421	0.407432	0.742373
Clostridium sp. SY8519	858.524	1.20097	0.618865	1.94061	0.0523061	0.265167
Clostridium sp. SYSU GA15002T	79.4138	-0.153704	0.586949	-0.26187	0.793421	0.911081
Clostridium sporogenes	131.781	0.615105	0.986641	0.623434	0.533	0.788002
Clostridium taeniosporum	56.0345	0.226703	0.84223	0.26917	0.787799	0.907471
Clostridium tetani	64.0469	1.00518	0.617798	1.62703	0.103731	0.412397
Clostridium tyrobutyricum	68.2611	-0.0653207	0.684232	-0.0954657	0.923945	0.974248
Cnuibacter physcomitrellae	18.2629	-0.833027	1.29489	-0.643319	0.520017	0.782069
Cobetia marina	3.40616	1.79922	3.69292	0.487207	0.626111	NA
Cohaesibacter sp. ES.047	15.3104	0.397659	1.32365	0.300427	0.763852	0.898017
Cohnella sp. 18JY8-7	61.2269	1.94997	0.915398	2.13019	0.0331558	0.191198
Cohnella sp. HS21	33.6033	0.492769	1.31522	0.374668	0.707908	0.871291
Collimonas arenae	46.8915	0.0490401	0.432806	0.113307	0.909787	0.967823
Collimonas fungivorans	66.1034	0.459184	0.480261	0.956114	0.339015	0.708416
Collimonas pratensis	22.6065	0.113981	1.58589	0.071872	0.942704	0.979939
Collinsella aerofaciens	223.673	1.18893	0.49233	2.4149	0.0157397	0.109857
Colwellia sp. Arc7-D	12.3414	-0.138144	1.8219	-0.0758239	0.939559	0.978981
Colwellia sp. MT41	9.09794	1.38629	1.61071	0.860666	0.389422	0.729988
Comamonas aquatica	25.1303	4.63907	1.46832	3.15945	0.00158069	0.0209962
Comamonas kerstersii	23.226	0.239033	0.93018	0.256975	0.797198	0.913193
Comamonas serinivorans	38.5547	1.11787	1.17457	0.951731	0.341234	0.710886
Comamonas testosteroni	79.1858	-1.39813	0.809448	-1.72726	0.0841215	0.364455
Comamonas thiooxydans	12.2863	0.492437	1.42172	0.346368	0.729066	0.880236
Conexibacter woesei	52.4304	0.308293	0.890464	0.346216	0.72918	0.880236
Confluentimicrobium sp. EMB200-NS6	31.3491	0.543823	0.82069	0.662641	0.50756	0.781406
Congregibacter litoralis	16.7369	1.48481	1.13297	1.31054	0.190012	0.570271
Coraliomargarita akajimensis	9.67286	0.896587	1.95465	0.458694	0.646454	0.841716
Corallococcus coralloides	128.352	1.63889	0.763625	2.1462	0.0318569	0.186303
Coriobacteriaceae bacterium 68-1-3	59.492	2.39191	0.783185	3.05408	0.00225754	0.0263945
Coriobacterium glomerans	46.4664	-0.200521	0.96234	-0.208368	0.834942	0.931873
Corynebacterium ammoniagenes	5.83804	1.07418	2.74387	0.391484	0.695439	NA
Corynebacterium aquilae	9.58117	1.28868	1.73948	0.740845	0.458787	0.763235
Corynebacterium argentoratense	5.02464	2.84102	2.74327	1.03563	0.300374	NA
Corynebacterium atypicum	13.6387	2.78023	1.46795	1.89396	0.0582309	0.286575
Corynebacterium aurimucosum	12.844	0.571752	1.47674	0.387171	0.698629	0.865558
Corynebacterium callunae	7.10583	-0.123258	2.29057	-0.053811	0.957086	0.985853
Corynebacterium casei	1.53642	0.290504	5.90627	0.0491858	0.960771	NA
Corynebacterium crudilactis	8.74974	0.551513	1.63601	0.337109	0.736035	0.882881
Corynebacterium cystitidis	8.93208	1.02507	1.38303	0.741181	0.458584	0.763235
Corynebacterium deserti	7.01662	0.859466	1.9014	0.452018	0.651256	0.843015
Corynebacterium diphtheriae	25.0574	-0.0707405	1.16839	-0.0605451	0.951721	0.983579
Corynebacterium doosanense	18.6376	0.801322	1.49775	0.535018	0.592637	0.814693
Corynebacterium efficiens	18.7631	-0.135723	1.73166	-0.0783773	0.937528	0.977661
Corynebacterium falsenii	24.6504	1.87088	1.36084	1.3748	0.169194	0.540379
Corynebacterium frankenforstense	17.0093	1.60802	1.55555	1.03373	0.301261	0.691445
Corynebacterium genitalium	9.55023	1.63189	1.58901	1.02699	0.304426	0.691445
Corynebacterium glaucum	8.85854	0.967368	1.84949	0.523045	0.600943	0.815285
Corynebacterium glutamicum	24.1916	3.41254	1.28743	2.65067	0.00803325	0.0632872
Corynebacterium glyciniphilum	28.8995	4.74614	1.40311	3.38258	0.00071809	0.0122854
Corynebacterium halotolerans	19.8638	4.42906	1.39478	3.17546	0.00149601	0.0204256
Corynebacterium humireducens	20.4955	6.15812	1.21651	5.0621	4.14657e-07	5.5394e-05
Corynebacterium imitans	51.2309	-0.361384	0.43598	-0.828899	0.407162	0.742373
Corynebacterium jeikeium	34.6578	0.698056	1.21683	0.57367	0.566191	0.802456
Corynebacterium kutscheri	5.47518	1.61606	2.31964	0.696684	0.486	NA
Corynebacterium marinum	18.4621	5.40229	1.31327	4.11362	3.89502e-05	0.00128348
Corynebacterium maris	25.6794	5.63968	1.41972	3.9724	7.11524e-05	0.00190499
Corynebacterium matruchotii	19.7378	1.08784	1.44774	0.751402	0.452411	0.762756
Corynebacterium mustelae	3.87292	0.0659749	3.62652	0.0181924	0.985485	NA
Corynebacterium mycetoides	9.21807	0.907845	1.67905	0.540688	0.588723	0.814693
Corynebacterium provencense	19.815	5.83368	1.3913	4.19296	2.75343e-05	0.001139
Corynebacterium pseudotuberculosis	21.007	-0.69445	0.775011	-0.896051	0.370225	0.722815
Corynebacterium renale	12.2535	0.500587	1.31832	0.379715	0.704157	0.869602
Corynebacterium riegelii	16.8454	0.844409	1.28176	0.658791	0.51003	0.781476
Corynebacterium segmentosum	9.41703	-2.54039	1.76455	-1.43968	0.149959	0.510789
Corynebacterium simulans	10.8884	0.960149	1.88884	0.508327	0.611224	0.820472
Corynebacterium singulare	11.5917	-1.38571	1.68708	-0.821367	0.411437	0.7431
Corynebacterium sp. 2069/2	15.4636	0.868672	1.73027	0.502044	0.615637	0.824458
Corynebacterium sp. 2183	29.6104	-0.504835	1.41383	-0.357069	0.72104	0.878385
Corynebacterium sp. 2184	9.62335	0.869367	1.34146	0.648077	0.516935	0.782069
Corynebacterium sp. NML98-0116	8.09131	-3.48793	2.01295	-1.73275	0.0831408	0.361578
Corynebacterium sphenisci	45.1228	2.90012	1.34218	2.16075	0.0307148	0.18211
Corynebacterium stationis	14.3766	-1.44844	1.40565	-1.03044	0.302802	0.691445
Corynebacterium striatum	22.7545	1.75382	1.37637	1.27424	0.202578	0.586258
Corynebacterium terpenotabidum	15.036	1.07498	1.35149	0.795405	0.426378	0.750055
Corynebacterium timonense	14.2161	1.32974	1.28205	1.0372	0.299642	0.691445
Corynebacterium ulcerans	43.0935	0.217614	0.592206	0.367463	0.713274	0.87509
Corynebacterium urealyticum	21.8983	1.01595	1.27973	0.79388	0.427265	0.750506
Corynebacterium ureicelerivorans	13.1394	0.800185	1.56713	0.510605	0.609627	0.819497
Corynebacterium uterequi	17.2577	5.19153	1.25787	4.12724	3.67135e-05	0.00125817
Corynebacterium variabile	19.4538	2.22164	1.52606	1.4558	0.145447	0.505923
Corynebacterium vitaeruminis	27.7771	5.4739	1.35096	4.05187	5.08106e-05	0.00149754
Corynebacterium xerosis	16.6718	0.937742	1.36379	0.687598	0.491706	0.773681
Coxiella burnetii	26.3144	0.751106	1.19882	0.626536	0.530964	0.786349
Crenobacter cavernae	12.4085	0.899694	1.60246	0.561446	0.574493	0.806452
Crinalium epipsammum	21.6925	-0.0918834	0.965817	-0.0951354	0.924207	0.974248
Croceibacter atlanticus	13.576	1.30983	1.34742	0.972103	0.330999	0.704118
Croceicoccus marinus	28.3665	3.42606	0.860722	3.98045	6.87848e-05	0.00185611
Croceicoccus naphthovorans	8.73716	1.67304	1.61883	1.03349	0.301374	0.691445
Crocosphaera subtropica	20.5791	1.24479	1.28197	0.971	0.331548	0.704412
Cronobacter condimenti	14.4153	2.35887	1.83727	1.2839	0.199178	0.583404
Cronobacter dublinensis	21.8885	1.56932	1.25475	1.2507	0.211042	0.596734
Cronobacter malonaticus	7.41066	2.20007	1.54639	1.42271	0.15482	0.518286
Cronobacter muytjensii	11.372	-0.29616	1.41137	-0.209839	0.833793	0.931055
Cronobacter sakazakii	17.7509	1.25543	1.26097	0.995609	0.31944	0.698888
Cronobacter turicensis	7.04056	-1.08557	2.21018	-0.491169	0.623307	0.829221
Cronobacter universalis	10.38	2.37907	2.01707	1.17947	0.238211	0.631848
Cryobacterium arcticum	17.3351	0.771699	1.31754	0.58571	0.55807	0.798193
Cryobacterium sp. GCJ02	31.6812	2.04993	1.50466	1.36239	0.173074	0.546602
Cryobacterium sp. LW097	18.7467	4.03805	1.31665	3.06691	0.00216281	0.0256468
Cryptobacterium curtum	20.0973	-0.560578	1.42261	-0.394049	0.693545	0.863769
Cupriavidus basilensis	48.7853	1.02776	0.599446	1.71451	0.0864354	0.370731
Cupriavidus gilardii	14.6339	-0.480549	1.63205	-0.294445	0.768418	0.899796
Cupriavidus metallidurans	51.9914	1.31263	0.58326	2.25051	0.0244165	0.153252
Cupriavidus necator	61.066	0.400118	0.629129	0.635986	0.524785	0.78383
Cupriavidus oxalaticus	54.7751	-0.346159	0.508796	-0.680349	0.496284	0.775032
Cupriavidus pauculus	21.5044	0.866004	1.52998	0.566023	0.571378	0.803823
Cupriavidus pinatubonensis	30.3852	0.518242	0.95169	0.54455	0.586063	0.81344
Cupriavidus sp. USMAA1020	9.41408	1.4623	1.34471	1.08744	0.276841	0.671907
Cupriavidus sp. USMAA2-4	18.8203	-1.71316	1.29086	-1.32715	0.184458	0.5624
Cupriavidus sp. USMAHM13	20.0926	3.42927	1.51958	2.25672	0.0240258	0.151899
Cupriavidus taiwanensis	299.527	0.147972	0.205589	0.719748	0.47168	0.767123
Curtobacterium pusillum	21.4625	0.801636	1.30453	0.614502	0.538883	0.790023
Curtobacterium sp. SGAir0471	11.0918	0.650969	1.34627	0.483534	0.628716	0.834151
Curvibacter sp. AEP1-3	26.0726	1.42053	1.44891	0.980413	0.326882	0.702985
Cutibacterium acnes	23.7432	4.60979	1.4201	3.2461	0.00116997	0.0171345
Cutibacterium avidum	23.0166	-0.716771	1.3279	-0.539778	0.58935	0.814693
Cutibacterium granulosum	16.8528	0.875481	1.6015	0.546663	0.58461	0.812762
Cyanobium gracile	48.2863	1.17186	1.1061	1.05945	0.289394	0.682555
Cyanobium sp. NIES-981	37.3545	1.37521	1.50853	0.911618	0.36197	0.719669
Cyanothece sp. PCC 7425	19.292	3.52483	1.29908	2.71333	0.00666108	0.0547422
Cyanothece sp. PCC 7822	16.2747	0.114988	1.47072	0.0781852	NA	NA
Cyclobacterium amurskyense	23.8249	1.45822	0.899011	1.62203	0.104796	0.413223
Cyclobacterium marinum	43.2333	-0.6068	0.433094	-1.40108	0.16119	0.526093
Cycloclasticus sp. P1	9.47093	-1.53295	1.39804	-1.0965	0.272859	0.66792
Cystobacter fuscus	74.6461	1.33294	0.742622	1.79492	0.0726669	0.33051
Cytophaga hutchinsonii	21.4234	1.5529	1.26979	1.22296	0.221344	0.608847
Dactylococcopsis salina	21.7385	-1.63384	1.25342	-1.30351	0.192401	0.574721
Dechloromonas aromatica	26.8439	-0.21885	0.621716	-0.352009	0.724831	0.878431
Dechloromonas sp. HYN0024	30.5029	1.15637	1.11801	1.03432	0.300988	0.691445
Deferribacter desulfuricans	8.78822	0.801707	2.33616	0.343173	0.731468	0.880236
Defluviimonas alba	34.2079	1.76753	0.833236	2.12129	0.0338977	0.19329
Defluviitoga tunisiensis	9.44543	-1.08717	2.34989	-0.462648	0.643616	0.840547
Dehalobacter restrictus	49.4969	-0.259768	0.708828	-0.366476	0.71401	0.87509
Dehalobacter sp. CF	10.6695	-4.11269	1.35849	-3.0274	0.00246668	0.0274721
Dehalobacter sp. DCA	3.33266	-0.749413	3.10785	-0.241135	0.80945	NA
Dehalobacterium formicoaceticum	107.227	0.751352	0.394796	1.90314	0.0570223	0.282392
Dehalococcoides mccartyi	154.606	0.552721	0.276458	1.99929	0.0455765	0.241408
Dehalogenimonas formicexedens	19.3029	-0.144052	1.24017	-0.116155	0.90753	0.967308
Dehalogenimonas lykanthroporepellens	18.2574	0.175058	1.22665	0.142712	0.886517	0.957785
Deinococcus actinosclerus	51.2462	1.91232	1.22279	1.56389	0.117843	0.441083
Deinococcus deserti	22.3621	0.0664883	1.26058	0.0527443	0.957936	0.986432
Deinococcus ficus	48.9472	2.70498	1.23787	2.18519	0.0288749	0.1733
Deinococcus geothermalis	21.9756	4.95175	1.22585	4.03943	5.35815e-05	0.00154306
Deinococcus gobiensis	43.2166	1.44181	0.888333	1.62306	0.104577	0.413223
Deinococcus irradiatisoli	25.8235	2.51867	1.52221	1.65462	0.0980025	0.397461
Deinococcus maricopensis	36.0919	1.32126	0.82764	1.59641	0.110396	0.42749
Deinococcus peraridilitoris	24.7659	3.7252	1.20185	3.09956	0.0019381	0.0240647
Deinococcus proteolyticus	31.6359	0.637859	0.685892	0.929971	0.352386	0.714135
Deinococcus puniceus	16.1864	1.3517	1.50888	0.895825	0.370346	0.722815
Deinococcus radiodurans	52.1405	1.5011	1.29738	1.15702	0.247263	0.640976
Deinococcus soli Cha et al. 2016	14.2887	3.20614	1.80257	1.77864	0.075298	0.337757
Deinococcus sp. NW-56	57.1588	-0.261003	0.4652	-0.561054	0.57476	0.806452
Deinococcus sp. S14-83	28.0808	0.996756	1.26766	0.786296	0.431694	0.753267
Deinococcus swuensis	42.2912	1.72461	1.19812	1.43942	0.150031	0.510789
Deinococcus wulumuqiensis	23.9496	2.36273	1.28488	1.83887	0.0659346	0.309956
Delftia acidovorans	24.938	3.52401	1.21291	2.9054	0.00366778	0.0355071
Delftia sp. Cs1-4	36.3381	8.51605	1.30669	6.51729	7.15869e-11	1.46529e-07
Delftia tsuruhatensis	29.6946	0.0153771	0.727462	0.021138	0.983136	0.995045
Denitrobacterium detoxificans	45.9745	2.36276	0.767154	3.0799	0.0020707	0.0250434
Denitrovibrio acetiphilus	17.9523	1.83331	1.55064	1.18229	0.237091	0.630494
Dermabacter vaginalis	10.0902	-0.0658167	2.02191	-0.0325517	0.974032	0.993973
Dermatophilus congolensis	7.92433	0.000733859	2.09249	0.000350711	0.99972	0.999901
Desulfallas gibsoniae	117.268	0.728293	0.47061	1.54755	0.121731	0.45307
Desulfarculus baarsii	67.551	2.78933	1.30978	2.12962	0.0332033	0.191198
Desulfatibacillum aliphaticivorans	58.1547	0.272724	0.521336	0.523126	0.600887	0.815285
Desulfitobacterium dehalogenans	66.3436	0.949068	1.19924	0.79139	0.428716	0.751072
Desulfitobacterium dichloroeliminans	57.5084	0.988509	0.76672	1.28927	0.197305	0.580896
Desulfitobacterium hafniense	209.771	1.59017	0.473299	3.35977	0.000780083	0.0129147
Desulfitobacterium metallireducens	61.8492	0.704882	0.51895	1.35829	0.174373	0.548236
Desulfobacca acetoxidans	24.9558	0.73012	1.20291	0.606962	0.543876	0.791729
Desulfobacter hydrogenophilus	32.5602	1.39389	1.38987	1.00289	0.315912	0.696868
Desulfobacter postgatei	40.2461	-0.0514102	0.746208	-0.0688953	0.945073	0.979959
Desulfobacterium autotrophicum	30.4559	0.648916	0.887231	0.731394	0.464538	0.766047
Desulfobacula toluolica	20.5409	1.23773	1.54651	0.800342	0.423513	0.75002
Desulfobulbus oralis	46.5506	1.35707	0.915993	1.48153	0.138466	0.494538
Desulfocapsa sulfexigens	20.6837	1.29171	1.36152	0.948726	0.34276	0.711902
Desulfococcus multivorans	67.0619	0.150677	0.672999	0.223889	0.822843	0.929171
Desulfococcus oleovorans	77.729	1.28985	1.07253	1.20262	0.229122	0.620222
Desulfofarcimen acetoxidans	65.9569	0.683786	1.03632	0.659821	0.509368	0.781476
Desulfoglaeba alkanexedens	49.7916	0.569591	1.116	0.510387	0.60978	0.819497
Desulfohalobium retbaense	23.5761	2.79037	1.5027	1.8569	0.0633251	0.303517
Desulfomicrobium baculatum	50.388	0.400504	0.767337	0.52194	0.601712	0.815285
Desulfomicrobium orale	61.013	0.662421	0.535802	1.23631	0.216342	0.602276
Desulfomonile tiedjei	24.9208	0.281899	1.10039	0.25618	0.797811	0.913193
Desulfosporosinus acidiphilus	39.2209	-0.128754	0.84797	-0.151838	0.879314	0.952405
Desulfosporosinus meridiei	34.1102	5.5767	1.33461	4.17854	2.9339e-05	0.001139
Desulfosporosinus orientis	70.5473	0.347528	0.453412	0.766471	0.443396	0.760597
Desulfosporosinus youngiae	47.8894	5.3649	1.19777	4.47908	7.49655e-06	0.00048473
Desulfotalea psychrophila	13.0365	0.79434	1.28904	0.616224	0.537747	0.790023
Desulfotomaculum ferrireducens	55.6713	1.03481	1.2583	0.822386	0.410857	0.7431
Desulfotomaculum nigrificans	47.6197	2.11121	0.987546	2.13783	0.0325306	0.189165
Desulfotomaculum reducens	48.6735	2.14835	1.18849	1.80763	0.0706643	0.32462
Desulfotomaculum ruminis	119.369	1.1098	0.579134	1.91631	0.0553252	0.275581
Desulfovibrio africanus	53.5675	0.884666	0.471098	1.87788	0.0603973	0.294426
Desulfovibrio alaskensis	38.4162	0.157751	0.831164	0.189795	0.84947	0.938167
Desulfovibrio carbinolicus	49.6945	0.800442	1.11779	0.716091	0.473935	0.767123
Desulfovibrio desulfuricans	148.821	1.52003	0.486645	3.12348	0.00178724	0.0228435
Desulfovibrio fairfieldensis	97.818	0.467448	0.462549	1.01059	0.312212	0.696129
Desulfovibrio ferrophilus	23.36	1.05381	1.2842	0.820593	0.411878	0.743113
Desulfovibrio gigas	83.0669	1.08786	0.83075	1.30949	0.190368	0.570271
Desulfovibrio hydrothermalis	31.3271	0.679905	0.833222	0.815995	0.414503	0.747195
Desulfovibrio magneticus	51.0801	0.921868	0.638489	1.44383	0.148787	0.510646
Desulfovibrio piger	79.985	1.15818	0.653938	1.77109	0.0765464	0.340681
Desulfovibrio salexigens	33.498	-0.173188	0.417422	-0.414898	0.678216	0.855992
Desulfovibrio sp. FW1012B	62.603	1.02109	1.31376	0.777229	0.437023	0.75701
Desulfovibrio sp. G11	25.3488	1.90833	1.50454	1.26838	0.204663	0.58693
Desulfovibrio vulgaris	144.769	0.923176	0.327112	2.8222	0.00476952	0.0430136
Desulfurispirillum indicum	29.0462	0.583124	1.18213	0.493282	0.621813	0.828153
Desulfurivibrio alkaliphilus	56.9722	0.368497	0.763148	0.482865	0.629191	0.834157
Desulfuromonas soudanensis	52.1098	1.03283	0.961912	1.07373	0.282943	0.679722
Desulfuromonas sp. DDH964	50.7181	0.655221	0.504987	1.2975	0.194459	0.576787
Devosia sp. 1566	23.1721	2.49335	1.55809	1.60026	0.10954	0.424655
Devosia sp. A16	36.1923	0.699358	1.14029	0.613314	0.539669	0.790023
Devosia sp. H5989	22.9163	1.31257	1.29105	1.01667	0.30931	0.696129
Devosia sp. I507	29.2656	5.25649	1.46557	3.58665	0.000334955	0.00667379
Devriesea agamarum	4.13802	0.0340886	2.673	0.0127529	0.989825	NA
Dialister pneumosintes	20.622	-0.171039	1.23673	-0.138299	0.890004	0.960039
Dialister sp. Marseille-P5638	64.5625	0.216052	0.498306	0.433572	0.664599	0.84645
Diaphorobacter polyhydroxybutyrativorans	20.1792	0.980454	1.02723	0.954467	0.339847	0.709718
Dickeya chrysanthemi	58.9898	0.352314	0.315074	1.11819	0.263484	0.659576
Dickeya dadantii	16.8674	-2.50769	1.37584	-1.82266	0.0683552	0.316558
Dickeya dianthicola	14.2234	0.715409	1.43463	0.498671	0.618011	0.825348
Dickeya fangzhongdai	10.8666	-1.61779	1.39675	-1.15825	0.246763	0.640976
Dickeya paradisiaca	11.4948	3.99394	1.77935	2.2446	0.0247937	0.154487
Dickeya solani	20.8221	4.14539	1.34978	3.07117	0.00213222	0.0254604
Dickeya sp. NCPPB 569	9.05601	1.02215	2.11233	0.483897	0.628459	0.834132
Dickeya zeae	48.3682	-0.0832921	0.947337	-0.0879224	0.929938	0.975435
Dictyoglomus thermophilum	1.5639	1.56777	5.48656	0.285748	0.775071	NA
Dictyoglomus turgidum	7.56107	1.04064	2.67157	0.389523	0.69689	0.865558
Dietzia lutea	5.97359	1.49128	1.92528	0.774575	0.438591	NA
Dietzia psychralcaliphila	16.6206	4.70846	1.45905	3.22707	0.00125066	0.0179331
Dietzia sp. JS16-p6b	17.8951	0.13167	1.77586	0.074144	0.940896	0.979481
Dietzia sp. oral taxon 368	13.2427	0.607258	1.99083	0.305027	0.760346	0.896047
Dietzia timorensis	17.9164	4.32411	1.41094	3.0647	0.00217888	0.0257484
Dinoroseobacter shibae	27.7965	6.08483	1.30589	4.65954	3.16914e-06	0.000236101
Dokdonella koreensis	30.2158	1.3903	1.40222	0.991502	0.32144	0.699906
Dokdonia sp. Dokd-P16	7.51181	0.95169	2.02235	0.470585	0.637937	0.837307
Dokdonia sp. PRO95	7.05626	-2.15014	2.33467	-0.920959	0.357072	0.71772
Draconibacterium orientale	29.4402	4.14658	1.26947	3.2664	0.00108924	0.0162296
Duncaniella sp. B8	302.745	2.61341	1.7336	1.5075	0.131682	0.480077
Duncaniella sp. C9	319.508	0.36895	0.429021	0.859981	0.389799	0.729988
Dyadobacter fermentans	40.6348	0.546149	1.0065	0.54262	0.587392	0.813988
Dyella japonica	25.2633	0.243932	0.822324	0.296638	0.766743	0.899257
Dyella sp. M7H15-1	30.1749	2.42176	1.10129	2.19903	0.0278757	0.167891
Dyella thiooxydans	22.4603	5.35611	1.37657	3.89089	9.98755e-05	0.00234434
Dysosmobacter welbionis	1512	1.67897	0.593853	2.82725	0.00469491	0.0424524
Echinicola rosea	19.0135	0.882626	1.27315	0.693259	0.488147	0.771107
Echinicola strongylocentroti	12.4007	1.19753	1.87941	0.637181	0.524007	0.783659
Echinicola vietnamensis	28.4431	0.598925	1.1645	0.514318	0.60703	0.817895
Ectothiorhodospira haloalkaliphila	20.8997	3.84469	1.25927	3.0531	0.0022649	0.0263945
Ectothiorhodospira sp. BSL-9	33.0772	6.16227	1.19215	5.16902	2.35326e-07	5.41284e-05
Edwardsiella hoshinae	7.64899	0.740167	1.6641	0.444785	0.656475	0.844265
Edwardsiella ictaluri	17.8593	4.72366	1.47006	3.21324	0.00131246	0.018586
Edwardsiella piscicida	11.3698	1.30936	1.53831	0.851167	0.394676	0.732733
Edwardsiella tarda	24.1283	0.883752	0.889798	0.993205	0.32061	0.699383
Eggerthella lenta	217.612	0.872876	0.53351	1.6361	0.101819	0.406728
Eggerthella sp. YY7918	76.4004	0.452119	0.544544	0.83027	0.406386	0.742373
Egibacter rhizosphaerae	17.8047	4.80055	1.30482	3.67909	0.000234071	0.00483779
Egicoccus halophilus	28.2308	1.50381	1.37205	1.09603	0.273066	0.66795
Eikenella corrodens	33.925	0.224307	0.836043	0.268296	0.788471	0.907656
Elizabethkingia anophelis	112.011	-0.514699	0.243924	-2.11008	0.0348515	0.197383
Elizabethkingia meningoseptica	34.1529	-0.0742382	0.795222	-0.0933553	0.925621	0.974832
Elizabethkingia miricola	40.5579	-0.470853	0.463004	-1.01695	0.309177	0.696129
Elizabethkingia sp. JS20170427COW	13.3638	1.52349	1.33658	1.13984	0.254353	0.64823
Elizabethkingia ursingii	11.7103	1.53714	2.21573	0.693742	0.487844	0.771107
Elusimicrobium minutum	16.4641	2.47074	1.93467	1.27709	0.201571	0.585409
Emcibacter congregatus	21.5154	2.07373	1.53593	1.35014	0.17697	0.551288
Emcibacter sp. MEBiC09520	21.8405	-0.643653	1.05413	-0.610601	0.541464	0.79116
endosymbiont TC1 of Trimyema compressum	10.5771	2.38416	1.80555	1.32047	0.186679	0.566063
endosymbiont of unidentified scaly snail isolate Monju	17.6192	3.29414	1.49141	2.20874	0.0271928	0.164395
Endozoicomonas montiporae	17.8654	2.6512	1.00949	2.62627	NA	NA
Ensifer adhaerens	51.0812	0.729621	0.77767	0.938214	0.348134	0.712273
Ensifer sojae	16.1247	4.61752	1.55323	2.97285	0.00295046	0.0306401
Enterobacter asburiae	14.7279	0.0478975	1.07995	0.0443516	0.964624	0.988668
Enterobacter bugandensis	83.5162	0.0637536	0.35748	0.178342	0.858455	0.942019
Enterobacter cancerogenus	9.12757	0.848152	1.65076	0.513795	0.607395	0.817895
Enterobacter cloacae	116.089	0.577878	0.319854	1.8067	0.0708098	0.324853
Enterobacter cloacae complex sp.	9.46572	-1.00566	1.76776	-0.568886	0.569433	0.803462
Enterobacter hormaechei	116.134	0.0406489	0.507272	0.0801325	0.936132	0.977661
Enterobacter ludwigii	13.4925	2.77595	1.80026	1.54197	0.123081	0.456987
Enterobacter roggenkampii	89.6726	1.07584	0.586677	1.83379	0.0666858	0.311621
Enterobacter soli	8.41299	0.223289	1.90146	0.117431	0.906519	0.966939
Enterobacter sp. 638	15.2811	0.518077	1.37419	0.377004	0.706171	0.870207
Enterobacter sp. CRENT-193	0	NA	NA	NA	NA	NA
Enterobacter sp. FY-07	42.514	1.47579	1.27917	1.1537	0.248621	0.643038
Enterobacter sp. HK169	1.17053	-4.06357	5.32683	-0.762851	0.445553	NA
Enterobacter sp. R4-368	15.8413	-3.13632	1.41131	-2.22227	0.026265	0.160732
Enterobacter sp. SA187	24.1395	5.01921	1.51115	3.32145	0.000895525	0.0142082
Enterobacteriaceae bacterium ENNIH1	11.3945	0.605582	1.20155	0.504002	0.61426	0.823554
Enterobacteriaceae bacterium ENNIH3	17.5511	0.668716	1.15663	0.57816	0.563156	0.801402
Enterobacteriaceae bacterium strain FGI 57	4.95815	-0.227718	2.77962	-0.0819239	0.934707	NA
Enterococcus avium	28.194	1.79174	1.31659	1.36089	0.173549	0.546602
Enterococcus casseliflavus	15.0027	0.838255	1.7225	0.486651	0.626505	0.832808
Enterococcus cecorum	821.489	-0.905985	0.286088	-3.1668	0.00154125	0.0207132
Enterococcus faecalis	2651.74	0.535127	0.63512	0.84256	0.399475	0.737125
Enterococcus faecium	1533.49	-0.0229839	0.480526	-0.0478308	0.961851	0.987669
Enterococcus gilvus	36.778	0.241757	0.954574	0.253261	0.800066	0.914857
Enterococcus hirae	73.6663	0.52784	0.445835	1.18394	0.236439	0.630494
Enterococcus mundtii	40.6144	0.756796	0.531812	1.42305	0.154721	0.518286
Enterococcus wangshanyuanii	34.9725	0.254946	1.14924	0.221838	0.82444	0.929955
Epibacterium mobile	51.2355	0.0430214	0.69049	0.0623057	0.950319	0.983086
Ereboglobus luteus	21.8798	1.16353	1.16123	1.00198	0.316351	0.696868
Erwinia amylovora	14.8776	1.43383	1.66907	0.859063	0.390306	0.730517
Erwinia gerundensis	66.3715	0.0284782	0.301178	0.0945559	0.924668	0.974427
Erwinia persicina	9.24812	1.48811	1.56036	0.953699	0.340236	0.709718
Erwinia sp. QL-Z3	2.85604	1.80926	4.31463	0.419332	0.674973	NA
Erysipelothrix larvae	49.2805	-0.764594	0.327458	-2.33494	0.0195465	0.130832
Erysipelothrix rhusiopathiae	18.7678	-0.173278	1.36193	-0.12723	0.898758	0.96389
Erysipelotrichaceae bacterium GAM147	173.119	-0.664792	0.883164	-0.752739	0.451607	0.762756
Erysipelotrichaceae bacterium I46	299.807	1.3334	0.616734	2.16203	0.0306159	0.181838
Erysipelotrichaceae bacterium SG0102	65.1144	1.64575	1.14525	1.43702	0.150712	0.511539
Erythrobacter atlanticus	9.33966	3.74205	1.69164	2.21208	0.0269608	0.16382
Erythrobacter flavus	20.5715	1.01461	1.27426	0.796232	0.425897	0.750055
Erythrobacter gangjinensis	12.9658	-0.364351	1.73085	-0.210504	0.833274	0.931055
Erythrobacter litoralis	16.956	3.7398	1.33254	2.80652	0.00500804	0.0442334
Erythrobacter seohaensis	9.0249	1.90665	1.85841	1.02595	0.304913	0.691445
Erythrobacter sp. Alg231-14	11.574	1.18162	1.30514	0.905356	0.365277	0.720255
Erythrobacter sp. HL-111	16.3933	5.21272	1.3225	3.94156	8.09548e-05	0.00205505
Erythrobacter sp. KY5	5.36951	1.11575	2.66116	0.419271	0.675018	NA
Erythrobacter sp. YH-07	18.7557	0.877305	1.38327	0.634226	0.525934	0.784159
Escherichia albertii	151.994	-0.485442	0.32772	-1.48127	0.138534	0.494538
Escherichia coli	438.64	0.22204	0.257816	0.861233	0.38911	0.729988
Escherichia sp. E4742	7.474	1.76658	2.24784	0.785903	0.431924	0.753285
Ethanoligenens harbinense	500.182	1.48872	0.62601	2.37811	0.0174018	0.118325
Eubacterium callanderi	104.267	0.270505	0.49619	0.545163	0.585641	0.813351
Eubacterium limosum	503.864	0.709021	0.289261	2.45115	0.0142402	0.101458
Eubacterium maltosivorans	272.093	0.959481	0.645547	1.48631	0.137198	0.493883
Euzebya sp. DY32-46	40.4212	6.27974	1.26053	4.98181	6.29907e-07	6.74591e-05
Exiguobacterium mexicanum	14.2727	-1.25326	1.36229	-0.919964	0.357592	0.71772
Exiguobacterium sibiricum	14.5044	-0.331717	1.03229	-0.32134	0.747953	0.887546
Exiguobacterium sp. N4-1P	73.536	-0.656419	0.495406	-1.32501	0.185167	0.56356
Ezakiella massiliensis	18.0203	-0.14454	1.35276	-0.106848	0.91491	0.970803
Fabibacter pacificus	24.1892	0.555038	1.22126	0.45448	0.649484	0.843015
Faecalibacterium prausnitzii	4564.97	1.28657	0.51225	2.5116	0.0120184	0.0883843
Faecalibaculum rodentium	170.059	0.167725	0.319974	0.524181	0.600153	0.815285
Faecalitalea cylindroides	252.718	0.641255	0.324119	1.97846	0.0478771	0.248975
Fastidiosipila sanguinis	45.3322	0.292647	0.681217	0.429594	0.667491	0.847847
Fermentimonas caenicola	36.4923	5.60143	1.2901	4.34187	1.41272e-05	0.000692873
Ferrimonas balearica	39.5422	0.157938	0.730113	0.216319	0.828739	0.930548
Ferriphaselus amnicola	31.4903	0.0656201	0.450726	0.145587	0.884247	0.956445
Fibrella aestuarina	76.8001	-0.0256734	0.273795	-0.0937686	0.925293	0.974786
Fibrella sp. ES10-3-2-2	32.783	1.08728	1.46567	0.741834	0.458188	0.763235
Fibrobacter succinogenes	37.8557	-0.930718	1.13449	-0.820384	0.411997	0.743113
Fictibacillus arsenicus	25.5501	0.344732	1.61364	0.213636	0.830831	0.931046
Fictibacillus phosphorivorans	70.4272	0.214097	0.575035	0.37232	0.709655	0.871992
Filifactor alocis	30.4511	5.91476	1.34865	4.38568	1.15622e-05	0.000649567
Filimonas lacunae	48.3951	-0.326448	0.671309	-0.486286	0.626765	0.832808
Fimbriimonas ginsengisoli	19.939	-1.44262	1.37055	-1.05259	0.29253	0.68568
Finegoldia magna	62.5369	0.620836	0.479203	1.29556	0.195128	0.576787
Fischerella sp. NIES-3754	13.6921	-0.186956	0.974944	-0.191761	0.84793	0.938127
Flagellimonas sp. HME9304	15.7226	1.66815	1.94406	0.858076	0.390851	0.730739
Flammeovirga sp. L12M1	19.5	4.05577	1.24583	3.25548	0.00113201	0.0166564
Flammeovirga sp. MY04	25.6334	0.776661	1.10763	0.701188	0.483186	0.771061
Flammeovirgaceae bacterium 311	109.088	0.13636	0.371603	0.366951	0.713655	0.87509
Flaviflexus salsibiostraticola	8.61687	0.604651	1.95542	0.309218	0.757155	0.894132
Flaviflexus sp. H23T48	14.8961	0.875959	1.3166	0.665317	0.505848	0.780277
Flavisolibacter sp. 17J28-1	14.5749	1.27422	1.56653	0.813406	0.415985	0.747195
Flavisolibacter tropicus	6.72104	0.24115	2.66237	0.0905772	0.927829	0.975376
Flavivirga eckloniae	19.9361	-0.941603	1.35561	-0.694597	0.487308	0.771061
Flavobacteriaceae bacterium	14.4609	-0.215173	1.48383	-0.145012	0.884702	0.956445
Flavobacteriaceae bacterium 10Alg115	87.7062	0.155845	0.245796	0.634044	0.526052	0.784159
Flavobacteriaceae bacterium 3519-10	28.8942	1.24959	1.32331	0.944292	0.34502	0.712273
Flavobacteriaceae bacterium F202Z8	13.2369	1.91667	1.66869	1.1486	0.250719	0.644919
Flavobacteriaceae bacterium MAR_2010_188	8.03206	1.08167	2.02714	0.533596	0.593621	0.814693
Flavobacteriaceae bacterium UJ101	23.7636	4.68337	1.38722	3.37609	0.000735249	0.0123515
Flavobacterium album	35.2105	-1.02655	0.931503	-1.10203	0.270447	0.667543
Flavobacterium anhuiense	73.6797	0.128579	0.340605	0.377502	0.705801	0.870207
Flavobacterium arcticum	3.44723	1.99044	4.22839	0.470733	0.637831	NA
Flavobacterium branchiophilum	5.75727	-0.197074	2.66955	-0.0738228	0.941151	NA
Flavobacterium columnare	46.626	1.28975	1.09487	1.17799	0.238801	0.632435
Flavobacterium commune	80.6215	-0.0108896	0.253772	-0.0429109	0.965773	0.989152
Flavobacterium crocinum	46.7562	-0.27919	0.626236	-0.445823	0.655725	0.844265
Flavobacterium faecale	20.5792	-0.479731	1.5094	-0.31783	0.750614	0.88978
Flavobacterium gilvum	77.68	0.155099	0.264746	0.585842	0.557982	0.798193
Flavobacterium johnsoniae	23.0808	0.757723	1.11929	0.676966	0.498428	0.775157
Flavobacterium kingsejongi	19.0978	4.54589	1.2938	3.51359	0.000442088	0.00846388
Flavobacterium magnum	29.4345	5.38458	1.30852	4.11502	3.87147e-05	0.00128348
Flavobacterium pallidum	12.5925	-1.38433	1.54703	-0.894833	0.370877	0.722815
Flavobacterium psychrophilum	20.1439	1.66348	1.3669	1.21697	0.223615	0.612083
Flavobacterium sediminis	7.67434	-0.448824	2.62085	-0.171251	0.864026	0.945408
Flavobacterium sp. 140616W15	71.9452	-0.532365	0.726056	-0.733228	0.463419	0.766047
Flavobacterium sp. GS03	22.3106	4.05387	1.17555	3.44848	0.000563757	0.0101303
Flavobacterium sp. GS13	13.7873	1.23725	1.42593	0.867683	0.385568	0.729988
Flavobacterium sp. HYN0086	19.521	1.1587	1.44629	0.801152	0.423044	0.75002
Flavonifractor plautii	8472.08	1.70073	0.643279	2.64385	0.00819697	0.0638432
Flexistipes sinusarabici	18.6531	-0.154683	1.37723	-0.112315	0.910574	0.967823
Fluoribacter dumoffii	14.0857	1.01861	1.3289	0.766506	0.443376	0.760597
Fluviicola taffensis	10.7694	1.21322	1.34684	0.900786	0.367702	0.720478
Formosa agariphila	57.668	-0.51977	0.313163	-1.65974	0.0969664	0.395129
Formosa sp. Hel1_33_131	17.4944	1.25941	1.55823	0.808231	0.418958	0.748803
Formosa sp. Hel3_A1_48	75.5026	-0.525514	0.301055	-1.74557	0.0808849	0.353562
Francisella halioticida	0.979042	-3.80058	5.95268	-0.638466	0.52317	NA
Francisella philomiragia	10.3094	0.994897	2.16728	0.459053	0.646196	0.841701
Francisella sp. CA97-1460	14.6939	1.16895	1.32674	0.881076	0.378277	0.727837
Francisella sp. TX077310	12.0868	1.4128	1.61752	0.873438	0.382424	0.728762
Francisella tularensis	18.6797	-1.60072	1.16322	-1.37611	0.168789	0.540379
Frankia alni	29.1425	2.20503	1.22831	1.79517	0.072626	0.33051
Frankia casuarinae	12.2545	4.14048	1.72619	2.39862	0.0164571	0.113936
Frankia inefficax	32.3902	5.32135	1.35997	3.91284	9.12167e-05	0.00221702
Frankia sp. EAN1pec	64.4022	1.39775	1.27683	1.09471	0.273645	0.668888
Frankia sp. QA3	30.3654	4.27417	1.38605	3.0837	0.00204444	0.0249334
Frankia symbiont of Datisca glomerata	32.8579	5.51872	1.26436	4.36483	1.27219e-05	0.000686181
Frankineae bacterium MT45	29.0796	0.939713	1.27043	0.739682	0.459493	0.763298
Frateuria aurantia	24.2942	0.261338	1.266	0.206429	0.836456	0.93251
Friedmanniella luteola	42.3872	3.73372	1.22947	3.03686	0.00239053	0.027127
Friedmanniella sagamiharensis	30.1343	0.239985	1.42628	0.168259	0.866379	0.947026
Frondihabitans sp. 762G35	17.3728	3.47241	1.34157	2.58833	0.00964438	0.0728002
Frondihabitans sp. PAMC 28766	22.2814	0.243478	1.20785	0.201578	0.840246	0.934304
Fuerstia marisgermanicae	22.1958	5.71539	1.44311	3.96045	7.48079e-05	0.00198734
Fusobacterium gonidiaformans	14.7934	1.74309	1.67178	1.04265	0.297109	0.690721
Fusobacterium hwasookii	20.0675	1.5744	1.46388	1.0755	0.282151	0.679024
Fusobacterium mortiferum	24.5709	5.75679	1.302	4.42149	9.80211e-06	0.00058933
Fusobacterium necrophorum	72.193	1.28613	1.22931	1.04621	0.295462	0.68996
Fusobacterium nucleatum	137.253	0.102508	0.503116	0.203747	0.838551	0.933572
Fusobacterium periodonticum	58.0797	0.00717996	0.980831	0.00732028	0.994159	0.996777
Fusobacterium sp. oral taxon 203	8.68426	2.5005	2.06021	1.21371	0.224857	0.614313
Fusobacterium ulcerans	56.8437	-0.351216	0.692236	-0.507364	0.611899	0.821057
Fusobacterium varium	109.187	0.277648	0.374048	0.742279	0.457918	0.763235
Gallaecimonas sp. HK-28	10.986	1.53564	1.45643	1.05439	0.291706	0.684711
Gallibacterium anatis	10.187	-1.40124	1.42381	-0.984147	0.325043	0.702985
Gallionella capsiferriformans	17.8425	-0.238106	1.24333	-0.191506	0.848129	0.938127
Gammaproteobacteria bacterium DM2	61.2224	0.65807	0.616757	1.06698	0.285979	0.681123
Gammaproteobacteria bacterium ESL0073	3.58899	1.81732	3.35937	0.540969	0.588529	NA
Gammaproteobacteria bacterium soil36-7	43.3851	3.09885	2.38196	1.30097	0.193269	0.57544
Gardnerella vaginalis	31.2305	0.577722	1.0723	0.538771	0.590045	0.814693
Geitlerinema sp. PCC 7407	27.741	4.60709	1.29602	3.55481	0.000378252	0.00749288
Gemella haemolysans	24.2324	-0.663985	1.52733	-0.434737	0.663753	0.84645
Gemella morbillorum	11.1382	1.63533	1.65124	0.990362	0.321997	0.700625
Gemella sp. ND 6198	1.76869	0.101846	4.55968	0.0223361	0.98218	NA
Geminocystis herdmanii	9.2583	0.518096	1.98776	0.260643	0.794368	0.911687
Geminocystis sp. NIES-3709	9.43407	1.73672	2.08912	0.831318	0.405794	0.742079
Gemmata obscuriglobus	85.0425	-0.00329448	0.396157	-0.0083161	0.993365	0.996644
Gemmata sp. SH-PL17	21.9798	3.55964	1.28917	2.76119	0.00575919	0.0488533
Gemmatimonas aurantiaca	10.2446	1.08676	1.48413	0.732254	0.464013	0.766047
Gemmatimonas phototrophica	18.4436	1.30607	1.3232	0.987054	0.323616	0.701475
Gemmatirosa kalamazoonesis	39.4188	2.49276	1.2105	2.05928	0.0394676	0.217103
Gemmobacter sp. HYN0069	16.1118	2.47893	1.41983	1.74593	0.0808223	0.353562
Geoalkalibacter subterraneus	29.8774	0.859136	1.25756	0.683179	0.494494	0.774874
Geobacillus genomosp. 3	18.1188	1.51976	1.25482	1.21113	0.225844	0.614747
Geobacillus sp. WCH70	34.6522	0.066575	0.993725	0.0669954	0.946585	0.980637
Geobacillus subterraneus	19.5959	1.67967	1.35764	1.23719	0.216015	0.602276
Geobacillus thermocatenulatus	15.2523	1.61817	1.55196	1.04266	0.297104	0.690721
Geobacillus thermodenitrificans	26.8533	0.172716	0.908205	0.190173	0.849174	0.938143
Geobacillus thermoleovorans	21.9552	1.28446	1.37597	0.933495	0.350564	0.713411
Geobacter anodireducens	74.7775	0.545607	0.741357	0.735958	0.461756	0.765203
Geobacter bemidjiensis	34.0812	5.60192	1.37167	4.08402	4.42638e-05	0.00139167
Geobacter daltonii	36.5723	0.153439	1.1869	0.129277	0.897138	0.963141
Geobacter lovleyi	34.2556	0.807691	1.31059	0.616278	0.537711	0.790023
Geobacter metallireducens	72.5004	1.25041	0.465144	2.68823	0.00718315	0.0579216
Geobacter pickeringii	47.7063	0.643244	1.35619	0.474304	0.635283	0.836288
Geobacter sp. DSM 9736	33.6207	0.115779	0.480817	0.240797	0.809712	0.921276
Geobacter sp. M18	94.3198	0.188776	0.34788	0.542646	0.587374	0.813988
Geobacter sp. M21	46.8452	0.38195	0.69268	0.551409	0.581353	0.810766
Geobacter sulfurreducens	81.1109	1.246	1.12419	1.10836	0.267707	0.663971
Geobacter uraniireducens	49.0817	0.669472	0.794072	0.843088	0.399179	0.737125
Geodermatophilus obscurus	33.9428	1.74872	1.53868	1.13651	0.255745	0.649213
Georgenia sp. Z294	20.1423	5.24995	1.57604	3.33111	0.000865003	0.0138522
Georgenia sp. Z443	37.4485	0.519003	1.00708	0.515356	0.606304	0.817764
Georgenia sp. ZLJ0423	29.2875	6.23221	1.25842	4.9524	7.33028e-07	7.39141e-05
Geosporobacter ferrireducens	118.795	0.758423	0.555526	1.36523	0.172179	0.546602
Geovibrio thiophilus	16.5126	-1.33372	1.36717	-0.975537	0.329294	0.702985
Gibbsiella quercinecans	35.8469	0.755503	0.588284	1.28425	0.199055	0.583404
Gilliamella apicola	21.649	0.45649	1.32097	0.345571	0.729665	0.880236
Gillisia sp. Hel1_33_143	57.4352	-1.02251	0.390097	-2.62118	0.00876258	0.0673304
Gilvibacter sp. SZ-19	29.0142	0.159368	1.24203	0.128312	0.897902	0.963403
Glaciecola sp. THG-3.7	8.55095	1.76602	1.56486	1.12855	0.259088	0.653826
Glaesserella parasuis	30.5556	-0.440514	0.924303	-0.476591	0.633653	0.83627
Gloeobacter kilaueensis	18.6613	-3.01103	1.26199	-2.38593	0.0170362	0.116766
Gloeobacter violaceus	31.2713	0.634515	1.07811	0.588544	0.556167	0.798193
Gloeocapsa sp. PCC 7428	2.13237	1.18133	3.84631	0.307134	0.758742	NA
Gloeomargarita lithophora	15.3209	1.99184	1.56495	1.27278	0.203096	0.586258
Gluconacetobacter diazotrophicus	44.0349	4.6444	1.01987	4.5539	5.26612e-06	0.000375979
Gluconobacter albidus	10.497	0.449548	1.46351	0.307172	0.758712	0.895142
Gluconobacter oxydans	59.5147	0.556306	0.353981	1.57157	0.11605	0.438481
Glutamicibacter arilaitensis	20.1975	-0.976461	0.818617	-1.19282	0.232941	0.624638
Glutamicibacter creatinolyticus	34.2229	3.55075	1.3663	2.59881	0.00935481	0.071242
Glutamicibacter halophytocola	8.81215	1.82543	2.05197	0.889599	0.373681	0.725089
Glutamicibacter nicotianae	15.0296	1.80243	1.4713	1.22506	0.220554	0.608076
Glycocaulis alkaliphilus	7.91764	1.42804	1.58523	0.900839	0.367674	0.720478
Gordonia alkanivorans	6.24908	0.834269	2.30045	0.362655	0.716863	NA
Gordonia bronchialis	21.8816	5.53922	1.30003	4.26086	2.03645e-05	0.00090635
Gordonia iterans	17.5166	-1.35418	1.47533	-0.917887	0.358678	0.717726
Gordonia phthalatica	16.9253	4.92715	1.73927	2.83288	0.00461311	0.0421576
Gordonia polyisoprenivorans	10.9944	1.20966	1.33411	0.906711	0.364559	0.719669
Gordonia rubripertincta	18.7539	5.19257	1.32309	3.92458	8.68797e-05	0.00217326
Gordonia sp. 1D	11.123	0.615871	1.56478	0.393583	0.693889	0.863769
Gordonia sp. KTR9	20.8503	2.08908	1.72164	1.21343	0.224967	0.614313
Gordonia sp. MMS17-SY073	27.1083	1.3588	0.878106	1.54742	0.121762	0.45307
Gordonia sp. YC-JH1	24.3898	-0.473543	1.09732	-0.431543	0.666073	0.847123
Gordonia terrae	14.3056	1.30714	1.34138	0.974472	0.329822	0.702985
Gordonibacter massiliensis	132.136	1.20836	0.908329	1.33031	0.183415	0.560217
Gordonibacter pamelaeae	104.84	1.43237	0.587442	2.43831	0.014756	0.104481
Gordonibacter urolithinfaciens	73.6081	1.10795	1.01766	1.08873	0.276274	0.671484
Gottschalkia acidurici	77.4927	0.405406	0.599887	0.675804	0.499165	0.775448
Gramella flava	16.7863	0.210148	1.35461	0.155135	0.876715	0.951169
Gramella forsetii	14.9358	3.97683	1.38108	2.87951	0.00398296	0.0376022
Gramella salexigens	15.0275	1.5431	1.35767	1.13658	0.255715	0.649213
Gramella sp. MAR_2010_102	56.3516	-0.191103	0.430519	-0.44389	0.657122	0.844265
Gramella sp. MAR_2010_147	4.36819	0.409912	2.7321	0.150035	0.880737	NA
Gramella sp. SH35	25.2047	4.86034	1.49967	3.24094	0.00119138	0.0173002
Granulibacter bethesdensis	37.821	0.170749	1.22238	0.139686	0.888908	0.959763
Granulicella mallensis	23.0465	0.191856	1.3221	0.145114	0.884621	0.956445
Granulicella tundricola	46.8909	-0.598031	0.610297	-0.979902	0.327135	0.702985
Granulosicoccus antarcticus	25.6516	-1.05455	1.11378	-0.946822	0.34373	0.71198
Grimontia hollisae	32.9501	0.467719	1.16926	0.400013	0.689147	0.861622
Gryllotalpicola sp. 2DFW10M-5	14.3194	3.35944	1.69007	1.98775	0.0468392	0.244692
Gynuella sunshinyii	23.7415	-1.53809	1.41404	-1.08773	0.276715	0.671907
Haematobacter massiliensis	32.2896	0.865546	0.932662	0.928038	0.353388	0.714489
Haematospirillum jordaniae	46.5079	-0.412204	0.448499	-0.919076	0.358056	0.71772
Haemophilus influenzae	146.565	-0.258033	0.226377	-1.13983	0.254356	0.64823
Haemophilus parainfluenzae	27.5617	1.11838	1.37674	0.812338	0.416597	0.747195
Hafnia alvei	4.27399	0.277472	3.44709	0.0804945	0.935844	NA
Hafnia paralvei	7.76342	1.89746	2.60597	0.72812	0.46654	0.766047
Hahella chejuensis	27.1969	1.02966	1.13548	0.9068	0.364513	0.719669
Hahella sp. KA22	17.8428	3.8661	1.32816	2.91088	0.00360418	0.0349901
Halalkalicoccus jeotgali	7.06763	1.12097	1.95905	0.572202	0.567185	0.8032
Halanaerobium hydrogeniformans	17.0374	1.6421	1.60024	1.02616	0.304817	0.691445
Halanaerobium praevalens	10.2404	1.33242	1.74641	0.762948	0.445494	0.760836
Haliangium ochraceum	58.9677	0.0201197	0.406512	0.0494935	0.960526	0.987319
Halioglobus pacificus	20.1017	0.130944	1.33976	0.0977366	0.922141	0.973561
Haliscomenobacter hydrossis	37.4269	1.51026	1.35983	1.11062	NA	NA
Halobacillus halophilus	35.9054	-0.307802	0.743857	-0.413792	0.679027	0.855992
Halobacillus litoralis	28.4585	0.888933	0.996315	0.892221	0.372274	0.724262
Halobacillus mangrovi	12.4637	0.878698	1.34646	0.652601	0.514014	0.782069
Halobacteriovorax marinus	16.8861	3.83629	1.33649	2.87042	0.00409933	0.0383836
Halobacteriovorax sp. BALOs_7	4.54912	-0.245833	2.69038	-0.0913748	0.927195	NA
Halobacterium hubeiense	23.969	5.32302	1.27145	4.18656	2.83213e-05	0.001139
Halobacterium salinarum	13.2405	4.93756	1.78794	2.76158	0.00575217	0.0488533
Halobacterium sp. DL1	11.3305	0.957764	1.33202	0.719033	0.472121	0.767123
Halobacteroides halobius	15.6111	0.9307	1.62058	0.574299	0.565765	0.802456
Halobiforma lacisalsi	11.7545	4.99671	1.59627	3.13025	0.00174659	0.0225021
Halocella sp. SP3-1	40.8669	-2.0899	1.66864	-1.25246	0.210403	0.596403
Haloferax volcanii	6.6239	0.792105	2.31946	0.341503	0.732725	NA
Halohasta litchfieldiae	1.82995	1.79578	5.34092	0.33623	0.736697	NA
Halomicronema hongdechloris	16.6439	0.992044	1.25626	0.789681	0.429714	0.752109
Halomonas aestuarii	37.3951	2.7182	1.29451	2.09979	0.0357474	0.20083
Halomonas beimenensis	37.4388	2.95989	1.50604	1.96534	0.0493745	0.254285
Halomonas chromatireducens	19.1697	4.48025	1.38293	3.23967	0.00119669	0.017304
Halomonas elongata	29.5368	-0.312161	0.944439	-0.330525	0.741003	0.884158
Halomonas huangheensis	17.2573	-1.57427	1.4521	-1.08414	0.278304	0.674982
Halomonas hydrothermalis	22.4816	4.73677	1.20452	3.9325	8.40666e-05	0.00211836
Halomonas sp. 1513	32.3025	1.723	1.20975	1.42426	0.154372	0.518286
Halomonas sp. A3H3	15.4602	3.60407	1.29793	2.77679	0.0054899	0.0473902
Halomonas sp. GFAJ-1	10.0548	1.24554	1.72295	0.722909	0.469736	0.766871
Halomonas sp. JS92-SW72	49.7188	0.450401	0.781448	0.576368	0.564366	0.802191
Halomonas sp. N3-2A	15.4587	0.220625	1.67597	0.13164	0.895269	0.962688
Halomonas sp. SF2003	18.7599	2.87966	1.3651	2.10948	0.0349034	0.197383
Halomonas subglaciescola	18.8635	2.37471	1.49454	1.58892	0.112079	0.428878
halophilic archaeon DL31	6.9296	0.969705	1.74473	0.555792	0.578353	0.808397
Halopiger xanaduensis	12.2922	3.96412	1.86056	2.13061	0.0331215	0.191198
Haloprofundus sp. MHR1	4.66604	0.481614	2.73257	0.17625	0.860098	NA
Halorhabdus tiamatea	9.21401	1.8126	1.94144	0.93364	0.35049	0.713411
Halorhodospira halophila	27.8355	2.33276	1.46692	1.59024	NA	NA
Halorientalis sp. IM1011	17.1824	1.12692	1.48011	0.761372	0.446435	0.76116
Halorubrum lacusprofundi	10.2088	4.54825	1.55932	2.91681	0.00353633	0.034429
Halorubrum sp. PV6	5.9456	0.837326	2.32524	0.360103	0.71877	NA
Halorubrum trapanicum	5.14548	1.1789	2.37197	0.497013	0.61918	NA
Halostella sp. DL-M4	10.8456	1.11073	1.36887	0.811423	0.417123	0.747508
Halotalea alkalilenta	20.5902	1.07593	1.40596	0.765262	0.444116	0.760836
Haloterrigena daqingensis	15.5356	1.52464	1.34408	1.13434	0.256653	0.651036
Haloterrigena turkmenica	11.1029	1.47718	1.38062	1.06994	0.284646	0.680777
Halothece sp. PCC 7418	12.5859	0.638692	2.18532	0.292265	0.770084	0.899806
Halothermothrix orenii	11.9684	1.02199	1.625	0.628916	0.529404	0.78599
Halothiobacillus neapolitanus	14.8395	1.46133	1.42874	1.02281	0.306395	0.693539
Halothiobacillus sp. LS2	16.9381	2.2758	1.35005	1.68571	0.0918513	0.383871
Hartmannibacter diazotrophicus	46.3606	1.6486	0.971067	1.69772	0.0895614	0.378922
Hathewaya histolytica	37.1451	1.75679	1.39722	1.25734	0.20863	0.592357
Helicobacter apodemus	17.0327	1.18557	1.3661	0.867853	0.385475	0.729988
Helicobacter cetorum	5.85886	-1.94959	2.72779	-0.714715	0.474785	NA
Helicobacter cinaedi	18.9518	-0.535486	1.07392	-0.498627	0.618042	0.825348
Helicobacter pullorum	10.7981	0.869651	1.33671	0.650593	0.515309	0.782069
Helicobacter pylori	103.493	0.473365	0.385052	1.22935	0.21894	0.606029
Helicobacter saguini	32.9982	-0.434772	0.716015	-0.607211	0.543711	0.791729
Heliobacterium modesticaldum	142.737	0.136339	0.507122	0.268849	0.788046	0.907471
Herbaspirillum hiltneri	22.2202	-0.103361	1.19925	-0.086188	0.931317	0.975435
Herbaspirillum huttiense	25.45	0.65709	0.593467	1.10721	0.268205	0.664117
Herbaspirillum robiniae	29.0893	-0.420991	1.25944	-0.334268	0.738178	0.883215
Herbaspirillum rubrisubalbicans	43.8178	0.879416	0.572995	1.53477	0.12484	0.461393
Herbaspirillum seropedicae	32.3172	1.60573	1.49882	1.07133	0.284022	0.68066
Herbaspirillum sp. meg3	24.0323	-0.141598	0.783449	-0.180737	0.856574	0.941226
Herbinix luporum	287.457	0.380863	0.561125	0.678749	0.497297	0.775032
Herminiimonas arsenitoxidans	30.9431	-0.746106	0.415751	-1.7946	0.0727179	0.33051
Histophilus somni	19.4265	0.763402	1.38893	0.549633	0.582571	0.810766
Hoeflea phototrophica	22.5832	-0.461637	1.26285	-0.365551	0.7147	0.875367
Hoeflea sp. IMCC20628	19.7765	-0.576585	1.26999	-0.454008	0.649823	0.843015
Hoyosella subflava	12.9078	4.59763	1.51596	3.03281	0.00242285	0.0273129
Humibacter sp. BT305	19.3161	5.523	1.85069	2.98428	0.00284243	0.0296982
Hungateiclostridiaceae bacterium KB18	7166.33	1.0122	0.569354	1.7778	0.0754371	0.337939
Hungateiclostridium clariflavum	88.0657	0.415185	0.779191	0.532841	0.594143	0.814693
Hungateiclostridium saccincola	58.058	-0.693104	0.697083	-0.994291	0.320081	0.698922
Hungateiclostridium thermocellum	199.027	0.101798	0.561982	0.181142	0.856256	0.941226
Hungatella hathewayi	1934.71	0.416601	0.61338	0.679188	0.497019	0.775032
Hydrogenophaga crassostreae	25.8832	0.656286	1.23547	0.531206	0.595276	0.815027
Hydrogenophaga pseudoflava	26.0437	0.20586	0.575728	0.357565	0.720669	0.878385
Hydrogenophaga sp. NH-16	31.6476	0.211315	0.992163	0.212984	0.831339	0.931046
Hydrogenophaga sp. PAMC20947	21.6508	2.56968	1.6	1.60605	0.108263	0.423535
Hydrogenophaga sp. PBC	34.1829	1.08871	0.891859	1.22072	0.222194	0.610143
Hydrogenophaga sp. RAC07	22.5909	1.90027	1.37077	1.38628	0.165661	0.53508
Hydrogenophilus thermoluteolus	7.98845	-1.24285	2.04646	-0.607318	0.54364	0.791729
Hydrogenovibrio crunogenus	12.3724	-0.618353	1.61029	-0.384	0.700978	0.866926
Hydrogenovibrio thermophilus	7.23393	0.634819	1.93097	0.328756	0.74234	0.884367
Hydromonas sp. F02	18.405	0.480932	1.39554	0.344621	0.73038	0.880236
Hylemonella gracilis	42.6902	0.525773	0.572723	0.918023	0.358607	0.717726
Hymenobacter nivis	27.0795	0.393705	1.17444	0.335229	0.737452	0.883182
Hymenobacter sedentarius	44.2221	0.421723	0.746997	0.564558	0.572375	0.804564
Hymenobacter sp. 17J36-26	62.409	-0.758401	0.40539	-1.8708	0.0613732	0.297071
Hymenobacter sp. 17J68-5	17.1237	0.240233	1.28826	0.186479	0.852069	0.939826
Hymenobacter sp. APR13	33.5797	0.405455	0.892492	0.454296	0.649616	0.843015
Hymenobacter sp. DG01	39.7283	0.372004	1.1222	0.331497	0.740269	0.883938
Hymenobacter sp. DG25A	34.4256	0.574472	1.4594	0.393635	0.693851	0.863769
Hymenobacter sp. DG25B	43.0439	1.1367	0.612827	1.85484	0.0636184	0.304073
Hymenobacter sp. PAMC 26554	30.3677	0.452582	1.15629	0.391408	0.695496	0.865025
Hymenobacter sp. PAMC 26628	32.5296	1.48583	1.10598	1.34345	0.179127	0.551543
Hymenobacter sp. sh-6	40.2884	1.53136	1.0438	1.4671	0.142348	0.504389
Hymenobacter swuensis	40.698	0.68449	1.16586	0.587112	0.557129	0.798193
Hyphomicrobium denitrificans	49.2381	0.00940386	0.395528	0.0237754	0.981032	0.995045
Hyphomicrobium sp. MC1	10.1634	1.48994	2.43552	0.611752	0.540702	0.791025
Hyphomonas neptunium	17.5858	5.04279	1.71212	2.94536	0.0032258	0.0327065
Hyphomonas sp. CACIAM 19H1	27.7419	0.421536	0.5838	0.722056	0.47026	0.766871
Hyphomonas sp. Mor2	7.45601	0.274824	2.46621	0.111436	0.911271	0.968049
Ignavibacterium album	20.901	1.5146	1.40455	1.07835	0.280876	0.676908
Ilyobacter polytropus	23.55	1.98728	1.24003	1.60261	0.109021	0.424064
Immundisolibacter cernigliae	19.9931	2.32419	1.31829	1.76303	0.0778952	0.345339
Indioceanicola profundi	53.8045	0.902725	0.959909	0.940428	0.346998	0.712273
Inhella inkyongensis	50.23	0.700543	0.363523	1.92709	0.0539679	0.271955
Intestinimonas butyriciproducens	4811.54	1.57547	0.566735	2.77991	0.00543742	0.0471748
Intrasporangium calvum	27.572	2.07632	1.42338	1.45872	0.144642	0.505923
Iodobacter sp. H11R3	19.1767	-0.0573706	0.501493	-0.1144	0.908921	0.967652
Isoptericola dokdonensis	29.9039	5.38136	1.51707	3.5472	0.000389346	0.00766833
Isoptericola variabilis	19.305	-0.106655	1.23605	-0.0862865	0.931239	0.975435
Isosphaera pallida	31.6564	0.333703	1.51231	0.220658	0.825359	0.929955
Izhakiella sp. KSNA2	17.2845	3.68219	1.3631	2.70134	0.00690616	0.0564855
Janibacter indicus	21.2769	5.08017	1.23012	4.12982	3.63046e-05	0.00125673
Janibacter limosus	23.7391	1.38579	1.31186	1.05635	0.290807	0.684006
Jannaschia sp. CCS1	18.3475	-0.173897	1.34824	-0.128981	0.897372	0.963141
Janthinobacterium agaricidamnosum	35.0314	-0.467937	1.13478	-0.412359	0.680076	0.856098
Janthinobacterium sp. 1_2014MBL_MicDiv	38.0368	0.069814	0.663331	0.105248	0.916179	0.970856
Janthinobacterium sp. 17J80-10	24.2703	-0.0131922	0.79645	-0.0165638	0.986785	0.995256
Janthinobacterium sp. LM6	18.8033	0.100093	1.19632	0.0836675	0.933321	0.97646
Janthinobacterium sp. Marseille	15.0665	-1.09556	1.19599	-0.916027	0.359653	0.718676
Janthinobacterium svalbardensis	16.3544	4.31049	1.36345	3.16146	0.00156982	0.0209813
Jatrophihabitans sp. GAS493	27.0619	1.05267	1.36649	0.770346	0.441095	0.760597
Jeongeupia sp. USM3	13.4552	0.833921	1.72711	0.482842	0.629208	0.834157
Jeotgalibaca dankookensis	2.97348	1.13313	3.73117	0.303693	0.761362	NA
Jeotgalibaca sp. H21T32	12.6673	1.20588	1.64455	0.73326	0.4634	0.766047
Jeotgalibacillus malaysiensis	21.6666	0.464896	1.66171	0.27977	0.779654	0.904275
Jeotgalicoccus saudimassiliensis	14.2051	2.55283	1.80078	1.41762	0.156301	0.519058
Jiangella alkaliphila	56.4606	1.69225	1.18158	1.4322	0.152088	0.514009
Jiangella sp. DSM 45060	58.2812	2.63742	1.14602	2.30137	0.0213708	0.138971
Jonesia denitrificans	47.9515	0.289854	0.422862	0.685459	0.493054	0.774497
Jonquetella anthropi	26.7384	5.85595	1.40689	4.16235	3.14992e-05	0.00117334
Kangiella geojedonensis	7.49258	1.01561	1.93912	0.523751	0.600452	0.815285
Kangiella profundi	7.92796	-1.27842	2.40433	-0.531716	0.594923	0.814868
Kerstersia gyiorum	2.07397	-0.0208502	4.46571	-0.00466896	0.996275	NA
Ketobacter alkanivorans	21.5159	-0.550181	1.47198	-0.37377	0.708575	0.871291
Ketogulonicigenium robustum	19.2744	0.999477	1.1925	0.838137	0.401954	0.739447
Ketogulonicigenium vulgare	9.27787	1.3091	1.57882	0.829162	0.407013	0.742373
Kibdelosporangium phytohabitans	49.7707	0.598196	1.11931	0.534432	0.593043	0.814693
Kineococcus radiotolerans	55.3615	0.322977	0.662334	0.487634	0.625809	0.832226
Kiritimatiella glycovorans	32.597	0.697549	0.640055	1.08983	0.275789	0.671435
Kitasatospora albolonga	34.1072	-0.371993	0.865515	-0.429794	0.667346	0.847847
Kitasatospora aureofaciens	42.5353	6.51547	1.24391	5.23792	1.624e-07	4.81926e-05
Kitasatospora setae	48.2344	2.72874	1.19082	2.29148	0.021936	0.141839
Kitasatospora sp. MMS16-BH015	66.9105	1.83994	1.10801	1.66058	0.0967968	0.394908
Klebsiella aerogenes	271.762	0.522051	0.445071	1.17296	0.240812	0.63334
Klebsiella michiganensis	182.135	0.695736	0.484208	1.43685	0.15076	0.511539
Klebsiella oxytoca	182800	-3.51291	0.923095	-3.80558	0.000141472	0.00308804
Klebsiella pneumoniae	1200.38	0.00400979	0.493875	0.00811904	0.993522	0.996644
Klebsiella quasipneumoniae	104.438	0.862537	0.436957	1.97396	0.0483859	0.25062
Klebsiella sp. FDAARGOS_511	320.225	0.368034	0.702362	0.523994	0.600282	0.815285
Klebsiella sp. M5al	20.5319	-2.49818	1.89964	-1.31509	0.188481	0.567796
Klebsiella sp. WCHKl090001	107.518	0.207089	0.534002	0.387805	0.69816	0.865558
Klebsiella variicola	519.341	0.383927	0.515811	0.744318	0.456684	0.763235
Kluyvera intermedia	15.9221	0.628439	1.40956	0.445841	0.655712	0.844265
Kocuria flava	28.3914	5.0047	1.22067	4.09995	4.13236e-05	0.00132351
Kocuria palustris	14.7519	4.4331	1.41972	3.12252	0.00179308	0.0228435
Kocuria rhizophila	29.8971	0.579055	0.904052	0.640511	0.521841	0.782069
Kocuria rosea	88.8956	0.399004	0.700304	0.569758	0.568842	0.803462
Kocuria turfanensis	31.803	0.357189	1.06458	0.335522	0.737232	0.883182
Komagataeibacter europaeus	5.12373	1.73617	2.33252	0.744332	0.456676	NA
Komagataeibacter hansenii	67.1412	-0.0785989	0.392132	-0.20044	0.841136	0.93481
Komagataeibacter medellinensis	2.6139	0.616782	3.79487	0.16253	0.870888	NA
Komagataeibacter nataicola	11.5826	0.513674	1.55755	0.329795	0.741555	0.884241
Komagataeibacter rhaeticus	9.76353	1.48122	1.56381	0.947188	0.343543	0.71198
Komagataeibacter saccharivorans	30.8666	0.521996	1.47606	0.353642	0.723607	0.878385
Komagataeibacter xylinus	50.2731	1.65596	0.747822	2.21437	0.0268032	0.163152
Kordia sp. SMS9	58.0882	-0.473998	0.27858	-1.70148	0.0888536	0.378195
Kosakonia cowanii	41.6843	0.253999	0.448486	0.566349	0.571157	0.803823
Kosakonia oryzae	8.11255	1.87959	1.60262	1.17282	0.240866	0.63334
Kosakonia radicincitans	22.7017	-0.237035	1.08327	-0.218815	0.826794	0.930159
Kosakonia sacchari	13.5271	1.79361	1.47513	1.2159	0.224021	0.612706
Kosmotoga pacifica	12.8723	3.35961	1.81707	1.84892	0.0644694	0.305583
Kozakia baliensis	12.0684	1.3185	1.32333	0.99635	0.31908	0.698888
Kribbella flavida	44.7452	2.38356	1.4569	1.63604	0.10183	0.406728
Ktedonobacterales bacterium SCAWS-G2	65.7799	-0.145899	0.275814	-0.528977	0.596821	0.815285
Kurthia sp. 11kri321	17.4568	1.93585	1.41141	1.37158	0.170196	0.542568
Kurthia zopfii	77.4418	-0.477958	0.272858	-1.75167	0.0798297	0.351641
Kushneria konosiri	22.5498	-0.0261263	1.26382	-0.0206725	0.983507	0.995122
Kushneria marisflavi	9.36966	3.68653	1.77945	2.07172	0.0382918	0.211655
Kutzneria albida	74.7265	3.35903	1.31752	2.54952	0.0107871	0.0807152
Kyrpidia spormannii	17.6223	3.62051	1.29824	2.78878	0.00529071	0.0462532
Kyrpidia tusciae	34.9347	2.03576	1.28475	1.58455	0.113068	0.430156
Kytococcus sedentarius	17.8852	3.64656	1.43482	2.54147	0.0110387	0.0820598
Labrenzia alexandrii	12.8895	0.755066	1.32681	0.569085	0.569298	0.803462
Labrenzia sp. CP4	5.36785	1.07405	2.36293	0.454543	0.649438	NA
Labrenzia sp. PHM005	55.7708	-0.307902	0.362766	-0.848763	0.396013	0.733985
Labrenzia sp. VG12	25.7383	0.777283	1.06799	0.727799	0.466737	0.766047
Laceyella sacchari	19.5869	2.84413	1.23267	2.30729	0.0210387	0.137595
Lachnoanaerobaculum umeaense	248.6	0.77373	0.4852	1.59466	0.110788	0.428037
Lachnoclostridium phocaeense	2651.28	1.09407	0.584043	1.87328	0.0610303	0.296614
Lachnoclostridium phytofermentans	385.642	0.949611	0.719657	1.31953	0.186991	0.566063
Lachnoclostridium sp. YL32	13571.8	0.907093	0.642826	1.4111	0.158215	0.522352
Lachnospiraceae bacterium Choco86	1051.32	1.46088	0.743706	1.96433	0.0494918	0.254285
Lachnospiraceae bacterium GAM79	3190.5	0.85625	0.643234	1.33116	0.183135	0.559862
Lachnospiraceae bacterium oral taxon 500	238.9	0.952575	0.528077	1.80386	0.071254	0.326018
Lacimicrobium alkaliphilum	11.3315	-0.292774	1.68441	-0.173813	0.862012	0.94441
Lacinutrix sp. 5H-3-7-4	9.5667	0.57519	1.94778	0.295306	0.76776	0.899796
Lacinutrix sp. Bg11-31	81.0372	-0.223998	0.245309	-0.913124	0.361177	0.719668
Lactobacillus acetotolerans	11.8539	0.488215	1.34339	0.36342	0.716291	0.876111
Lactobacillus acidipiscis	52.9775	-0.155608	0.76476	-0.203473	0.838765	0.933572
Lactobacillus acidophilus	444.706	-0.158315	1.39367	-0.113596	0.909558	0.967823
Lactobacillus alimentarius	4.23293	1.15953	2.73691	0.423666	0.671809	NA
Lactobacillus allii	6.60045	0.759789	2.72188	0.279141	0.780137	NA
Lactobacillus amylophilus	49.1576	-0.0187615	1.13688	-0.0165025	0.986833	0.995256
Lactobacillus amylovorus	62.0537	-0.641941	1.59359	-0.402827	0.687076	0.860164
Lactobacillus backii	166.57	-0.143092	0.80753	-0.177198	0.859353	0.942316
Lactobacillus bombi	7.28956	-1.57152	2.45264	-0.640748	0.521687	0.782069
Lactobacillus brevis	21.6648	-3.71643	1.24254	-2.991	0.0027807	0.0294119
Lactobacillus buchneri	46.6082	0.0505502	0.641877	0.0787538	0.937228	0.977661
Lactobacillus casei	38.9979	0.139635	0.845772	0.165097	0.868867	0.947595
Lactobacillus coryniformis	14.1061	-1.37873	1.43576	-0.960274	0.336917	0.706836
Lactobacillus crispatus	19.5053	-2.39363	2.04145	-1.17251	0.240991	0.63334
Lactobacillus crustorum	50.5876	-0.634919	0.466107	-1.36217	0.173143	0.546602
Lactobacillus curvatus	48.0141	-0.326263	0.871773	-0.374252	0.708217	0.871291
Lactobacillus delbrueckii	107.63	1.09868	0.677375	1.62197	0.10481	0.413223
Lactobacillus fermentum	77.6492	0.1289	0.595869	0.216322	0.828737	0.930548
Lactobacillus helveticus	232.793	-0.143115	0.855985	-0.167193	0.867218	0.947086
Lactobacillus hokkaidonensis	2.83734	-1.10511	3.51806	-0.314125	0.753426	NA
Lactobacillus hordei	16.6078	-1.56171	1.48427	-1.05217	0.29272	0.68568
Lactobacillus jensenii	19.1735	0.638774	1.48071	0.431397	0.66618	0.847123
Lactobacillus johnsonii	76749.2	-0.022874	1.52557	-0.0149937	0.988037	0.995883
Lactobacillus kefiranofaciens	6.65384	0.502187	1.63766	0.30665	0.75911	NA
Lactobacillus koreensis	13.36	0.602527	1.32935	0.453248	0.65037	0.843015
Lactobacillus mucosae	71.0385	-0.493235	0.366256	-1.34669	0.178079	0.551288
Lactobacillus murinus	59.0237	-0.438514	0.27031	-1.62226	0.104747	0.413223
Lactobacillus oligofermentans	13.708	0.791928	1.30686	0.605976	0.54453	0.791729
Lactobacillus paracasei	101.643	-0.572603	0.704975	-0.812232	0.416659	0.747195
Lactobacillus paracollinoides	136.472	-0.292697	0.714243	-0.409801	0.681952	0.856756
Lactobacillus pentosus	59.6468	-0.380047	0.467139	-0.813564	0.415895	0.747195
Lactobacillus plantarum	271.383	-0.00827555	0.679147	-0.0121852	0.990278	0.996644
Lactobacillus reuteri	54.3325	-0.00655925	1.20419	-0.00544703	0.995654	0.997692
Lactobacillus rhamnosus	42.9816	-0.427182	0.794036	-0.537989	0.590585	0.814693
Lactobacillus ruminis	105.542	-1.16808	1.06114	-1.10078	0.270991	0.667717
Lactobacillus sakei	64.7639	0.168742	0.36593	0.461132	0.644704	0.840547
Lactobacillus salivarius	74.902	1.50783	0.783504	1.92447	0.0542955	0.272431
Lactobacillus sp. CBA3606	4.72586	1.26046	2.71016	0.465086	0.64187	NA
Lactobacillus sp. HBUAS52074	7.01161	2.44167	2.22644	1.09667	0.272786	0.66792
Lactobacillus sp. HSLZ-75	35.4148	-1.45623	0.777857	-1.8721	0.0611924	0.296614
Lactobacillus zymae	13.7771	0.934128	1.39212	0.671013	0.502212	0.777012
Lactococcus garvieae	117.077	-0.39431	0.744359	-0.52973	0.596299	0.815285
Lactococcus lactis	155915	-0.0939204	0.719016	-0.130624	0.896073	0.963141
Lactococcus piscium	368.088	0.0568837	0.623969	0.0911642	0.927362	0.975376
Lactococcus raffinolactis	74.1352	-0.326268	0.843561	-0.386775	0.698923	0.865558
Lactococcus sp. 1JSPR-7	12.8747	-0.658125	1.94444	-0.338465	0.735013	0.882524
Lacunisphaera limnophila	51.585	2.92682	1.31504	2.22565	0.0260378	0.159913
Laribacter hongkongensis	39.8861	0.416378	0.596791	0.697695	0.485368	0.771061
Lautropia mirabilis	50.5374	0.209568	0.461988	0.453622	0.650101	0.843015
Lawsonella clevelandensis	14.6594	0.537243	1.52195	0.352998	0.72409	0.878385
Leadbetterella byssophila	29.8698	0.682967	1.29803	0.526158	0.598778	0.815285
Leclercia adecarboxylata	41.9425	0.02707	0.680018	0.0398078	0.968246	0.99027
Leclercia sp. LSNIH1	15.7306	1.13063	1.29629	0.872208	0.383095	0.728762
Leclercia sp. LSNIH3	2.16672	-1.04815	5.14419	-0.203754	0.838546	NA
Leclercia sp. W17	2.5074	2.33895	4.36094	0.53634	0.591723	NA
Leclercia sp. W6	3.18546	1.73225	3.76463	0.460137	0.645418	NA
Legionella anisa	8.15315	1.50245	2.32722	0.645597	0.51854	0.782069
Legionella fallonii	3.17542	0.583429	3.24014	0.180063	0.857103	NA
Legionella hackeliae	4.46163	-1.20459	3.10359	-0.388127	0.697922	NA
Legionella longbeachae	9.43969	0.983068	1.388	0.708263	0.478782	0.768259
Legionella oakridgensis	4.11718	0.170995	2.703	0.0632611	0.949559	NA
Legionella pneumophila	47.6813	0.37398	0.861436	0.434136	0.66419	0.84645
Legionella sainthelensi	10.2432	-1.11862	1.74762	-0.640084	0.522118	0.782069
Legionella spiritensis	8.16159	4.43254	2.04451	2.16802	0.0301573	0.180365
Legionella waltersii	1.81408	1.39499	5.35534	0.260485	0.79449	NA
Leifsonia sp. 21MFCrub1.1	22.6528	3.80684	1.29521	2.93916	0.00329104	0.0331051
Leifsonia xyli	58.3104	0.322746	0.765255	0.42175	0.673208	0.853088
Leisingera methylohalidivorans	16.8003	-2.40627	1.4358	-1.67591	0.0937551	0.387144
Leisingera sp. NJS201	15.2945	0.974193	1.30322	0.747527	0.454746	0.763235
Leisingera sp. NJS204	9.02267	1.47022	1.92269	0.764669	0.444468	0.760836
Lelliottia amnigena	12.7501	1.22088	1.85446	0.658349	0.510314	0.781476
Lelliottia jeotgali	79.5412	-0.782218	0.436486	-1.79208	0.0731205	0.331899
Lelliottia sp. WB101	11.3418	0.0403091	1.6929	0.0238107	0.981004	0.995045
Leminorella richardii	27.346	-0.571109	0.461944	-1.23632	0.216341	0.602276
Lentibacillus amyloliquefaciens	29.1092	-0.122175	0.686929	-0.177857	0.858835	0.942134
Lentzea guizhouensis	80.7207	2.20284	1.28915	1.70876	0.087496	0.374343
Leptolyngbya boryana	13.2477	2.76797	1.68611	1.64163	0.100666	0.404436
Leptolyngbya sp. O-77	20.7708	4.75264	1.47624	3.21941	0.00128454	0.0182661
Leptospira biflexa	14.0859	1.14391	1.32804	0.861355	0.389043	0.729988
Leptospira interrogans	28.3896	2.16528	1.32236	1.63743	0.10154	0.406518
Leptospira kmetyi	10.7665	1.35552	1.562	0.867809	0.385499	0.729988
Leptospira mayottensis	13.1802	2.39167	1.58307	1.51078	0.130844	0.47804
Leptospira santarosai	29.0268	2.40008	1.44828	1.65719	0.0974818	0.396287
Leptospirillum ferrooxidans	1.52296	-1.42799	5.37692	-0.265578	0.790564	NA
Leptothrix cholodnii	22.5317	5.69201	1.23054	4.62562	3.73485e-06	0.000272326
Leptotrichia buccalis	23.0512	1.22999	1.28327	0.958486	0.337818	0.707642
Leptotrichia sp. oral taxon 212	45.7518	1.08385	1.62604	0.666557	0.505055	0.77965
Leptotrichia sp. oral taxon 498	16.6918	2.36982	1.41032	1.68034	0.0928912	0.385865
Leucobacter sp. DSM 101948	14.5461	1.10039	1.38882	0.79232	0.428174	0.751072
Leucobacter triazinivorans	25.969	6.30198	1.53802	4.09747	4.17687e-05	0.00132538
Leuconostoc carnosum	7.53708	2.01434	1.96009	1.02768	0.3041	0.691445
Leuconostoc garlicum	4.19454	-4.20998	2.62623	-1.60305	0.108923	NA
Leuconostoc lactis	12.2805	-0.466818	1.70521	-0.273759	0.784269	0.906145
Leuconostoc mesenteroides	81.9936	-0.277265	0.68944	-0.402159	0.687567	0.860164
Libanicoccus massiliensis	101.73	1.6179	1.02395	1.58006	0.114093	0.432517
Limnobaculum parvum	23.2623	0.510177	0.871667	0.585289	0.558354	0.798193
Limnochorda pilosa	102.955	0.494048	0.487925	1.01255	0.311276	0.696129
Limnohabitans sp. 103DPR2	17.939	-0.0245353	0.805499	-0.0304598	0.9757	0.993973
Limnohabitans sp. 63ED37-2	17.4577	1.00553	1.16016	0.866711	0.3861	0.729988
Listeria grayi	53.1429	-0.412719	0.400924	-1.02942	0.303282	0.691445
Listeria ivanovii	34.9073	0.646065	1.30027	0.496872	0.619279	0.826148
Listeria monocytogenes	129.047	-0.132483	0.67392	-0.196585	0.844152	0.935914
Listeria seeligeri	15.1846	0.605597	1.34233	0.451153	0.651879	0.843015
Longibaculum sp. KGMB06250	180.266	0.534039	0.368625	1.44874	0.147412	0.508741
Lonsdalea britannica	15.9886	1.31131	1.83675	0.713927	0.475272	0.767214
Luteibacter pinisoli	29.8507	2.81347	1.15925	2.42698	0.0152252	0.10692
Luteibacter rhizovicinus	30.6966	0.735304	1.0664	0.689518	0.490497	0.772956
Luteimonas sp. 100111	12.2969	1.02184	1.33878	0.763264	0.445306	0.760836
Luteimonas sp. 83-4	20.7769	1.03029	1.17991	0.87319	0.38256	0.728762
Luteimonas sp. JM171	26.2523	2.1094	1.22946	1.71572	0.0862138	0.370731
Luteimonas sp. S-1072	17.8836	2.37468	0.982283	2.41751	0.0156272	0.109518
Luteimonas sp. YGD11-2	53.6497	-0.268447	0.419416	-0.64005	0.52214	0.782069
Luteipulveratus mongoliensis	21.7472	5.63347	1.37126	4.10824	3.9869e-05	0.00130125
Luteitalea pratensis	76.8782	0.156394	0.258	0.606177	0.544397	0.791729
Lutibacter profundi	12.4856	1.82873	1.61766	1.13048	0.258275	0.653407
Lutibacter sp. LPB0138	10.4805	1.35052	1.39497	0.968137	0.332976	0.705695
Lysinibacillus fusiformis	31.8337	5.59034	1.45098	3.85281	0.000116771	0.00265016
Lysinibacillus sp. 2017	15.6245	-0.580686	1.40621	-0.412943	0.679648	0.855992
Lysinibacillus sp. SGAir0095	73.578	0.272236	0.437629	0.622069	0.533896	0.788308
Lysinibacillus sp. YS11	19.0281	2.07434	1.5311	1.3548	0.175481	0.550325
Lysinibacillus sphaericus	56.1694	1.6709	0.859938	1.94305	0.05201	0.264448
Lysinimonas sp. 2DFWR-13	11.6958	1.17288	1.34594	0.871423	0.383523	0.728762
Lysobacter antibioticus	21.026	-0.925904	1.40802	-0.657595	0.510799	0.781476
Lysobacter capsici	32.0464	2.42466	1.42644	1.6998	0.0891693	0.378195
Lysobacter enzymogenes	68.7326	0.983994	0.712538	1.38097	0.167288	0.538307
Lysobacter gummosus	27.1856	-0.777253	0.891172	-0.872169	0.383116	0.728762
Lysobacter maris	27.716	0.46177	1.37159	0.336668	0.736367	0.882971
Lysobacter sp. TY2-98	13.1005	-3.16854	1.70586	-1.85744	0.0632483	0.303517
Macrococcus canis	12.2772	0.357849	1.64159	0.21799	NA	NA
Macrococcus caseolyticus	10.5231	0.0242773	2.25197	0.0107805	0.991399	0.996644
Macrococcus sp. IME1552	11.6743	0.836998	1.77528	0.471473	0.637303	0.836864
Mageeibacillus indolicus	40.6496	0.83312	1.04848	0.794594	0.42685	0.750161
Magnetococcus marinus	29.0284	0.442265	1.1937	0.370501	0.71101	0.873031
Magnetospira sp. QH-2	19.5941	1.17253	1.28364	0.913443	0.36101	0.719668
Magnetospirillum gryphiswaldense	77.5694	1.06015	1.22836	0.863063	0.388103	0.729988
Magnetospirillum magneticum	40.6519	5.83083	1.37845	4.23	2.33695e-05	0.00102676
Magnetospirillum sp. ME-1	35.5388	2.5894	0.951202	2.72223	0.00648421	0.0536748
Magnetospirillum sp. XM-1	32.2544	5.44219	1.34361	4.05041	5.1127e-05	0.00149754
Mahella australiensis	51.0825	0.000440064	0.554071	0.000794238	0.999366	0.999901
Mannheimia haemolytica	43.6447	-1.05018	0.373527	-2.81152	0.00493084	0.0438909
Mannheimia varigena	16.9198	0.663682	1.28765	0.515421	0.606259	0.817764
Maribacter cobaltidurans	13.3668	0.724884	1.34665	0.538289	0.590378	0.814693
Maribacter sp. HTCC2170	8.53773	0.814061	1.58433	0.513821	0.607377	0.817895
Maribacter sp. MJ134	16.727	0.734108	1.28656	0.5706	0.568271	0.803462
Maribacter sp. T28	14.6941	-0.173269	1.50454	-0.115164	0.908315	0.967308
Maricaulis maris	14.0149	-1.22392	1.40431	-0.871546	0.383456	0.728762
Marichromatium purpuratum	35.6305	0.397499	0.569105	0.698463	0.484887	0.771061
Marinifilaceae bacterium SPP2	28.6451	0.0211025	1.1579	0.0182248	0.98546	0.995256
Mariniflexile sp. TRM1-10	13.9902	1.13134	1.59003	0.711521	0.476761	0.767214
Marinithermus hydrothermalis	31.5803	0.527329	0.64149	0.822037	0.411056	0.7431
Marinobacter hydrocarbonoclasticus	81.1413	0.345184	0.242762	1.4219	0.155054	0.518286
Marinobacter psychrophilus	10.007	0.922249	1.3706	0.672879	0.501024	0.776225
Marinobacter salarius	31.5364	0.803381	0.762717	1.05331	0.292197	0.685392
Marinobacter salinus	10.4753	-1.9177	1.67053	-1.14796	0.250986	0.644919
Marinobacter similis	23.4604	3.28602	1.19154	2.75778	0.00581951	0.0490011
Marinobacter sp. Arc7-DN-1	45.8862	0.199167	0.528282	0.37701	0.706167	0.870207
Marinobacter sp. CP1	18.4824	4.58831	1.47354	3.1138	0.00184693	0.0233559
Marinobacter sp. es.042	10.9962	4.27815	1.49426	2.86305	0.00419583	0.0387577
Marinobacter sp. JH2	16.4552	-0.0118342	1.1989	-0.00987085	0.992124	0.996644
Marinobacter sp. LQ44	17.1663	3.74764	1.2234	3.0633	0.00218911	0.0257803
Marinobacter sp. LV10R510-11A	12.1055	0.55758	1.78683	0.31205	0.755003	0.893416
Marinobacter sp. NP-4(2019)	16.5037	0.140495	1.24688	0.112677	0.910286	0.967823
Marinobacterium aestuarii	32.5473	1.65966	1.10731	1.49882	0.133919	0.484626
Marinovum algicola	35.5883	6.12778	1.35581	4.51964	6.19453e-06	0.000408244
Mariprofundus aestuarium	9.18634	0.617068	1.40065	0.440559	0.659532	0.844925
Marivirga tractuosa	15.3798	1.00026	1.49922	0.667187	0.504652	0.77965
Marmoricola scoriae	29.0641	1.00525	1.32262	0.760049	0.447225	0.761458
Martelella endophytica	17.386	0.93477	1.29301	0.722943	0.469715	0.766871
Martelella mediterranea	20.9538	1.74732	1.35027	1.29406	0.195646	0.577502
Martelella sp. AD-3	28.6605	0.661489	0.985089	0.671502	0.501901	0.776881
Massilia albidiflava	46.5145	1.26286	1.03381	1.22156	0.221874	0.609753
Massilia armeniaca	30.6557	1.07005	0.859868	1.24443	0.21334	0.598785
Massilia lutea	46.8192	0.624365	0.599909	1.04076	0.297985	0.691135
Massilia oculi	37.866	0.293135	0.724501	0.404602	0.68577	0.859735
Massilia plicata	39.6413	0.52589	0.781006	0.673349	0.500725	0.776225
Massilia putida	50.2155	0.738609	0.558681	1.32206	0.186148	0.56504
Massilia sp. NR 4-1	40.8424	2.09176	1.625	1.28724	0.198012	0.58198
Massilia sp. WG5	34.8382	3.08753	1.29349	2.38697	0.0169879	0.116669
Massilia sp. YMA4	22.489	0.72186	1.00707	0.716796	0.4735	0.767123
Massilia umbonata	33.8274	2.00564	1.42976	1.40278	0.160683	0.525565
Massilia violaceinigra	27.215	2.05563	1.46214	1.40591	0.159751	0.524897
Megamonas hypermegale	59.7054	-0.652587	0.342144	-1.90735	0.0564757	0.280903
Megasphaera elsdenii	189.908	0.441924	0.56024	0.788812	0.430222	0.752419
Megasphaera hexanoica	65.7641	0.051711	0.57232	0.0903534	0.928006	0.975376
Megasphaera stantonii	133.243	0.632578	0.430469	1.46951	0.141695	0.503201
Meiothermus ruber	55.3411	1.35925	1.15594	1.17588	0.239643	0.632711
Meiothermus silvanus	33.9568	2.44154	1.55256	1.57259	NA	NA
Melaminivora sp. SC2-7	30.7261	3.44218	1.41495	2.43271	0.0149861	0.105457
Melaminivora sp. SC2-9	29.5221	1.0163	1.23764	0.821158	0.411556	0.7431
Melioribacter roseus	35.1495	-0.303721	0.788584	-0.385147	0.700129	0.866188
Melissococcus plutonius	17.5187	-0.973957	1.46779	-0.663553	0.506977	0.780858
Melittangium boletus	69.0075	0.656817	1.11647	0.588298	0.556333	0.798193
Mesorhizobium amorphae	8.92838	1.00395	1.38547	0.724631	0.468679	0.766575
Mesorhizobium australicum	16.6652	3.04816	1.7085	1.78411	0.0744052	0.335951
Mesorhizobium ciceri	38.0121	0.375255	1.28493	0.292043	0.770254	0.899806
Mesorhizobium huakuii	4.92676	1.66704	3.07738	0.541707	0.58802	NA
Mesorhizobium japonicum	50.5804	0.229629	0.33973	0.675916	0.499094	0.775448
Mesorhizobium loti	36.7665	1.02766	0.731369	1.40512	0.159987	0.525115
Mesorhizobium oceanicum	32.5596	1.91989	0.957937	2.00419	0.0450493	0.2401
Mesorhizobium opportunistum	26.9614	5.04769	1.26326	3.99577	6.44853e-05	0.00176793
Mesorhizobium sp. 8	21.3907	3.27767	1.38738	2.36248	0.018153	0.122221
Mesorhizobium sp. DCY119	23.1052	1.46835	1.32511	1.10809	0.267822	0.663971
Mesorhizobium sp. M1B.F.Ca.ET.045.04.1.1	15.1483	2.22367	1.5656	1.42033	0.155511	0.518286
Mesorhizobium sp. M1D.F.Ca.ET.043.01.1.1	21.702	1.93419	1.28634	1.50365	0.132672	0.483175
Mesorhizobium sp. M1E.F.Ca.ET.045.02.1.1	20.5811	0.986839	1.28786	0.766261	0.443521	0.760597
Mesorhizobium sp. M2A.F.Ca.ET.043.02.1.1	15.8478	3.71698	1.33902	2.7759	0.00550485	0.0473998
Mesorhizobium sp. M2A.F.Ca.ET.043.05.1.1	19.7512	0.203618	1.38255	0.147277	0.882913	0.956001
Mesorhizobium sp. M2A.F.Ca.ET.046.03.2.1	9.87518	1.11182	1.65782	0.670649	0.502444	0.77702
Mesorhizobium sp. M3A.F.Ca.ET.080.04.2.1	13.6468	1.75089	1.28614	1.36135	0.173404	0.546602
Mesorhizobium sp. M4B.F.Ca.ET.058.02.1.1	11.4809	1.00076	1.32271	0.756601	0.449289	0.761555
Mesorhizobium sp. M6A.T.Cr.TU.016.01.1.1	9.32137	1.92811	1.70528	1.13067	0.258193	0.653407
Mesorhizobium sp. M7A.F.Ce.TU.012.03.2.1	16.8865	2.80824	1.5118	1.85755	0.0632326	0.303517
Mesorhizobium sp. M7D.F.Ca.US.005.01.1.1	9.19217	0.554289	1.59529	0.347454	0.72825	0.880236
Mesorhizobium sp. Pch-S	37.5481	-0.000122553	0.989446	-0.00012386	0.999901	0.999901
Methanobacterium congolense	1.88228	-1.43014	5.22268	-0.273832	0.784213	NA
Methanobacterium formicicum	10.7002	0.41133	1.61984	0.253933	0.799547	0.914857
Methanobacterium lacus	60.4423	-0.888009	0.309806	-2.86634	0.00415251	0.0387426
Methanobrevibacter millerae	13.7341	3.75589	1.40256	2.67788	0.00740897	0.0591854
Methanobrevibacter olleyae	61.9671	-0.202982	0.306631	-0.661972	0.507989	0.781476
Methanobrevibacter ruminantium	8.68034	1.47337	1.98076	0.743842	0.456972	0.763235
Methanobrevibacter smithii	6.16694	1.54627	2.68454	0.575992	0.564621	NA
Methanobrevibacter sp. YE315	7.75808	1.19262	1.95385	0.610396	0.541599	0.79116
Methanocaldococcus vulcanius	21.0109	-0.104556	0.906121	-0.115388	0.908137	0.967308
Methanocella arvoryzae	26.2558	-0.510303	1.18736	-0.429779	0.667356	0.847847
Methanocella paludicola	23.2256	1.1565	1.23008	0.94019	0.34712	0.712273
Methanococcoides burtonii	5.02385	1.05493	2.33484	0.451822	0.651397	NA
Methanococcus maripaludis	88.6042	-0.583271	0.397928	-1.46577	0.142711	0.504389
Methanococcus voltae	46.6369	-0.443098	0.471887	-0.938993	0.347734	0.712273
Methanoculleus bourgensis	20.086	1.50444	1.33719	1.12508	0.260556	0.656081
Methanoculleus marisnigri	23.8794	1.56529	1.38959	1.12644	0.259979	0.655303
Methanofollis liminatans	14.9601	4.21799	1.39748	3.01829	0.00254209	0.0279085
methanogenic archaeon ISO4-H5	14.8478	-0.887333	1.54259	-0.575222	0.565141	0.802295
Methanohalobium evestigatum	5.62244	0.848429	2.29917	0.369015	0.712116	NA
Methanolacinia petrolearia	11.3498	-2.85741	2.18911	-1.30528	0.191796	0.573548
Methanomethylovorans hollandica	5.85548	-2.80391	2.36928	-1.18345	0.236633	NA
Methanoplanus limicola	13.3763	1.88275	1.52395	1.23544	0.216667	0.602408
Methanoregula boonei	11.0152	1.25642	1.57595	0.797246	0.425308	0.750055
Methanoregula formicica	55.2373	-0.509812	0.348106	-1.46453	0.143049	0.504389
Methanosaeta harundinacea	16.4559	4.02004	1.36766	2.93935	0.00328901	0.0331051
Methanosarcina barkeri	64.3626	0.196244	0.554436	0.353953	0.723374	0.878385
Methanosarcina horonobensis	17.1802	0.00640462	1.45117	0.00441343	0.996479	0.997935
Methanosarcina mazei	38.5184	0.465578	0.804086	0.579015	0.562579	0.801402
Methanosarcina siciliae	74.4698	-0.202983	0.285208	-0.711702	0.476649	0.767214
Methanosarcina sp. MTP4	13.9508	1.05132	1.41792	0.741449	0.458421	0.763235
Methanosphaera sp. BMS	2.53711	1.67945	4.37486	0.383888	0.701061	NA
Methanosphaera stadtmanae	40.8791	0.18067	0.562098	0.321421	0.747891	0.887546
Methanothrix soehngenii	17.3286	0.857843	1.28958	0.66521	0.505916	0.780277
Methylibium petroleiphilum	15.5666	1.31055	1.43699	0.912005	0.361766	0.719669
Methylibium sp. Pch-M	24.663	0.908266	1.1717	0.775169	0.43824	0.757725
Methylobacillus flagellatus	17.1085	4.26524	1.34462	3.17208	0.00151351	0.0204741
Methylobacterium aquaticum	45.2747	2.80508	1.29987	2.15797	0.0309298	0.183068
Methylobacterium brachiatum	31.2224	2.09848	0.924812	2.26909	0.023263	0.147894
Methylobacterium currus	25.1682	4.53804	1.35715	3.34381	0.000826367	0.0134216
Methylobacterium nodulans	40.7314	2.10325	1.17668	1.78744	0.0738666	0.3344
Methylobacterium oryzae	1.94524	0.38161	4.52362	0.0843596	0.932771	NA
Methylobacterium sp. 17SD2-17	32.5121	0.772557	1.34477	0.574492	0.565635	0.802456
Methylobacterium sp. 17Sr1-1	27.2145	1.04476	1.46643	0.712455	0.476183	0.767214
Methylobacterium sp. 17Sr1-28	20.4758	5.04871	1.83046	2.75817	0.00581263	0.0490011
Methylobacterium sp. 17Sr1-43	25.0604	1.57	1.26959	1.23662	0.21623	0.602276
Methylobacterium sp. 4-46	42.2845	1.60602	0.805486	1.99386	0.0461678	0.243411
Methylobacterium sp. AMS5	14.7928	4.0007	1.36578	2.92925	0.00339785	0.0333652
Methylobacterium sp. DM1	18.3562	5.59706	1.43534	3.89947	9.6404e-05	0.00231033
Methylobacterium sp. XJLW	22.3573	3.87245	1.33697	2.89644	0.00377426	0.0364349
Methylocaldum marinum	28.8217	0.0155808	0.980856	0.0158849	0.987326	0.99546
Methyloceanibacter caenitepidi	14.7108	-0.830455	1.55283	-0.5348	0.592788	0.814693
Methyloceanibacter sp. wino2	11.4879	5.06493	1.8453	2.74478	0.00605518	0.0507362
Methylocella silvestris	14.5852	2.13089	1.71169	1.2449	0.213167	0.598785
Methylocella tundrae	19.2593	0.307805	1.11886	0.275105	0.783235	0.906145
Methylococcus capsulatus	22.4317	1.51012	1.44587	1.04443	0.296284	0.690256
Methylocystis rosea	7.13295	-1.1393	2.29634	-0.496136	0.619799	0.826157
Methylocystis sp. SC2	10.7801	1.94176	1.74122	1.11517	0.264777	0.6604
Methylomicrobium album	31.35	0.193735	0.727879	0.266164	0.790113	0.90924
Methylomicrobium buryatense	16.3025	-0.488245	1.26088	-0.387225	0.698589	0.865558
Methylomonas clara	10.559	0.837809	1.33959	0.625423	0.531694	0.78675
Methylomonas denitrificans	27.2566	-0.149058	0.440755	-0.338188	0.735222	0.882524
Methylomonas methanica	20.2013	1.5235	1.6535	0.92138	0.356852	0.71772
Methylomonas sp. LW13	16.3809	-0.0270033	1.50568	-0.0179342	NA	NA
Methylomusa anaerophila	52.4906	-0.237522	1.03653	-0.229151	0.818751	0.927557
Methylophilus medardicus	4.33032	0.612179	3.66704	0.166941	0.867417	NA
Methylorubrum extorquens	61.7496	1.55529	1.04698	1.48551	0.137409	0.494125
Methylorubrum populi	56.88	1.83098	1.17207	1.56217	0.118248	0.441914
Methylosinus trichosporium	17.5404	4.36217	1.3351	3.26729	0.00108582	0.0162296
Methylotenera mobilis	17.3541	-0.803693	0.862591	-0.93172	0.351481	0.714005
Methylotenera versatilis	2.27343	0.347622	4.4699	0.0777694	0.938011	NA
Methyloversatilis sp. RAC08	27.6632	-0.357585	0.751079	-0.476095	0.634007	0.836288
Methylovulum psychrotolerans	41.6934	-0.21857	1.22406	-0.178562	0.858281	0.942019
Micavibrio aeruginosavorus	30.5539	1.45501	1.35874	1.07086	0.284234	0.680692
Microbacterium aurum	12.3923	0.813575	1.32469	0.614163	0.539108	0.790023
Microbacterium chocolatum	15.0435	-0.999034	1.39204	-0.717677	0.472956	0.767123
Microbacterium foliorum	51.9213	-0.211645	0.73006	-0.289901	0.771892	0.899878
Microbacterium hominis	16.3064	4.36413	1.44575	3.01859	0.00253955	0.0279085
Microbacterium lemovicicum	15.9801	2.11281	1.45107	1.45604	0.145382	0.505923
Microbacterium oleivorans	8.05711	-0.405206	1.99152	-0.203465	0.838771	0.933572
Microbacterium oxydans	34.9681	0.545001	0.996174	0.547094	0.584314	0.81268
Microbacterium pygmaeum	19.8552	1.14241	1.75853	0.649638	0.515926	0.782069
Microbacterium sediminis	10.5873	0.524024	1.89038	0.277206	0.781622	0.905244
Microbacterium sp. 10M-3C3	16.6905	2.93806	1.44663	2.03097	0.0422581	0.229143
Microbacterium sp. ABRD_28	15.9347	1.19436	1.61461	0.739718	0.459471	0.763298
Microbacterium sp. BH-3-3-3	13.8953	5.32632	1.43114	3.72173	0.000197863	0.00418565
Microbacterium sp. CGR1	0.948586	-0.199486	5.92024	-0.0336955	0.97312	NA
Microbacterium sp. DFW100M-13	7.67984	0.43511	1.9731	0.220521	0.825466	0.929955
Microbacterium sp. dk512	31.0299	3.00636	1.66584	1.80471	0.0711199	0.325839
Microbacterium sp. No. 7	21.6736	2.79703	1.38961	2.01281	0.0441343	0.236738
Microbacterium sp. PAMC 28756	6.60998	1.58132	2.03627	0.776579	0.437407	NA
Microbacterium sp. RG1	7.61482	0.652942	1.61627	0.403981	0.686227	0.859853
Microbacterium sp. SGAir0570	13.0409	3.00589	1.47268	2.0411	0.0412411	0.225053
Microbacterium sp. TPU 3598	16.8454	1.81198	1.45908	1.24187	0.214285	0.599963
Microbacterium sp. XT11	36.2376	0.382589	0.802434	0.476785	0.633515	0.83627
Microbacterium sp. Y-01	9.19329	0.452829	2.48341	0.182342	0.855314	0.941226
Microbacterium testaceum	13.0987	3.41389	1.43202	2.38397	0.0171271	0.116922
Microbulbifer agarilyticus	15.4712	-1.72726	1.74214	-0.991457	0.321462	0.699906
Microbulbifer aggregans	30.4634	5.13887	1.13568	4.52494	6.04122e-06	0.000408244
Microbulbifer sp. A4B17	14.4808	1.69152	1.6454	1.02803	0.303935	0.691445
Microbulbifer thermotolerans	13.8053	0.485891	1.40474	0.345892	0.729424	0.880236
Microchaete diplosiphon	4.2496	0.777428	2.75687	0.281996	0.777947	NA
Micrococcus luteus	75.4926	1.99053	0.873239	2.27948	0.0226385	0.144743
Microcoleus sp. PCC 7113	12.1241	-2.40768	1.72239	-1.39787	0.162151	0.527095
Microlunatus phosphovorus	18.2269	4.50001	1.48532	3.02965	0.00244837	0.0274721
Microlunatus soli	32.5716	2.8818	1.19977	2.40197	0.0163072	0.113127
Micromonospora aurantiaca	47.6907	3.35444	1.57557	2.12903	0.0332518	0.191198
Micromonospora auratinigra	40.7797	2.09479	1.21224	1.72802	0.0839838	0.36432
Micromonospora chokoriensis	21.3129	5.03697	1.30921	3.84732	0.000119417	0.00267477
Micromonospora coriariae	106.247	0.192682	0.262192	0.734889	0.462407	0.765541
Micromonospora coxensis	47.7578	3.49538	1.30238	2.68385	0.00727799	0.0585485
Micromonospora echinaurantiaca	40.4615	0.955687	1.38216	0.691446	0.489285	0.771998
Micromonospora echinofusca	41.223	6.62976	1.29676	5.11258	3.17793e-07	5.5394e-05
Micromonospora echinospora	42.8861	3.00243	1.33272	2.25287	0.0242673	0.152595
Micromonospora inositola	31.7659	6.68333	1.32464	5.04539	4.52592e-07	5.5394e-05
Micromonospora krabiensis	32.1862	3.06132	1.36385	2.24461	0.024793	0.154487
Micromonospora narathiwatensis	37.0068	6.13346	1.22486	5.00749	5.51432e-07	6.096e-05
Micromonospora purpureochromogenes	31.6132	3.74287	1.27637	2.93244	0.00336315	0.0333107
Micromonospora rifamycinica	47.5871	2.22944	1.39209	1.60151	0.109264	0.424064
Micromonospora siamensis	28.2131	1.90003	1.1583	1.64037	0.100929	0.405015
Micromonospora sp. B006	33.5905	1.35261	1.71767	0.787468	0.431008	0.752772
Micromonospora sp. L5	8.10981	1.06247	1.90765	0.55695	0.577562	0.808209
Micromonospora sp. WMMA2032	33.7505	6.43666	1.47979	4.34972	1.36314e-05	0.000692873
Micromonospora tulbaghiae	28.4815	5.53363	1.39012	3.98068	6.87179e-05	0.00185611
Micromonospora viridifaciens	24.4074	1.88596	1.48772	1.26768	0.204912	0.587152
Micromonospora zamorensis	40.3316	1.40046	1.13041	1.23889	0.215385	0.601568
Micropruina glycogenica	31.1277	0.931275	1.50067	0.620573	0.53488	0.789081
Microterricola viridarii	38.5024	2.19239	1.5413	1.42243	0.154902	0.518286
Microvirga ossetica	29.6224	2.24985	1.11987	2.00902	0.044535	0.238099
Microvirga sp. 17 mud 1-3	24.9624	5.41371	1.33269	4.06225	4.86018e-05	0.00147397
Microvirgula aerodenitrificans	24.1361	1.0868	1.06745	1.01813	0.308617	0.696129
Miniimonas sp. S16	6.66545	0.538915	1.93878	0.277965	0.781039	NA
Mitsuaria sp. 7	33.7093	0.0172984	0.974941	0.017743	0.985844	0.995256
Mixta gaviniae	6.42936	1.2491	2.66278	0.469096	0.639001	NA
Mobiluncus curtisii	26.1292	1.04904	1.67994	0.624447	0.532334	0.787358
Modestobacter marinus	64.6241	1.38069	0.75706	1.82376	0.0681888	0.316215
Mogibacterium pumilum	49.4047	0.033266	0.837328	0.0397288	0.968309	0.99027
Monoglobus pectinilyticus	144.895	0.410416	0.508684	0.80682	0.41977	0.749246
Moorea producens	63.5908	0.179819	0.323579	0.555718	0.578403	0.808397
Moorella thermoacetica	70.6784	1.45345	0.606393	2.39688	0.0165355	0.114248
Moraxella bovis	9.62483	-2.47928	1.45286	-1.70649	NA	NA
Moraxella bovoculi	3.98573	-1.58496	3.13925	-0.504885	0.61364	NA
Moraxella osloensis	40.4068	0.0912941	0.434014	0.210348	0.833396	0.931055
Moraxella ovis	0	NA	NA	NA	NA	NA
Mordavella sp. Marseille-P3756	2079.92	0.988343	0.702415	1.40706	0.159408	0.524273
Morganella morganii	57.1345	0.784574	0.512662	1.53039	0.12592	0.464507
Moritella viscosa	7.17956	0.940444	2.12001	0.443604	0.657329	0.844265
Moritella yayanosii	6.45833	0.917258	2.16666	0.423352	0.672039	NA
Mucilaginibacter gotjawali	20.813	1.50938	1.39904	1.07887	0.280647	0.676832
Mucilaginibacter mallensis	18.1468	1.35699	1.34276	1.0106	0.31221	0.696129
Mucilaginibacter paludis	42.2176	0.179518	0.6173	0.290812	0.771195	0.899859
Mucilaginibacter sp. BJC16-A31	18.7532	0.0850778	1.1337	0.0750446	0.940179	0.979032
Mucilaginibacter sp. HYN0043	74.8365	0.286365	0.382569	0.74853	0.454141	0.763235
Mucilaginibacter sp. PAMC 26640	19.316	0.883779	1.40195	0.630392	0.528438	0.78543
Mucinivorans hirudinis	40.288	-0.177098	0.862727	-0.205277	0.837356	0.933209
Murdochiella vaginalis	67.0205	1.90632	1.13869	1.67413	0.0941055	0.387692
Muribaculum intestinale	4314.11	1.54569	0.587246	2.6321	0.0084859	0.0653509
Muribaculum sp. H5	3539.55	1.90465	0.701749	2.71415	0.00664453	0.0547375
Muribaculum sp. TLL-A4	2862.56	1.92917	0.708304	2.72365	0.00645648	0.0535747
Muricauda lutaonensis	8.98642	0.753622	1.57395	0.478808	0.632075	0.835819
Muricauda ruestringensis	42.3606	-0.745494	0.38889	-1.91698	0.0552408	0.275561
Muriicola sp. MMS17-SY002	14.8013	-1.32465	1.69552	-0.781267	0.434645	0.756875
Mycetocola sp. 449	15.2761	0.685926	1.332	0.514959	0.606582	0.817764
Mycobacterium avium	59.3492	1.52007	1.14839	1.32366	0.185617	0.564427
Mycobacterium chimaera	9.77088	-1.74046	2.49818	-0.696691	0.485996	0.771061
Mycobacterium colombiense	15.195	0.852348	1.32146	0.645006	0.518923	0.782069
Mycobacterium dioxanotrophicus	29.0498	-0.0424135	1.34674	-0.0314934	0.974876	0.993973
Mycobacterium haemophilum	10.3472	0.913527	1.70986	0.534272	0.593154	0.814693
Mycobacterium intracellulare	9.88306	4.95889	1.79559	2.76171	0.00574996	0.0488533
Mycobacterium kansasii	41.8717	0.973415	1.0806	0.900808	0.367691	0.720478
Mycobacterium lepraemurium	7.5483	-1.01611	1.6906	-0.601034	0.547817	0.793143
Mycobacterium marseillense	19.0194	3.9994	1.32046	3.0288	0.00245531	0.0274721
Mycobacterium paragordonae	37.3464	1.1121	0.665688	1.6706	0.0948011	0.389082
Mycobacterium shigaense	18.1087	1.35734	1.49426	0.908369	0.363683	0.719669
Mycobacterium sp. djl-10	32.3718	2.10411	1.49311	1.40922	0.158771	0.523183
Mycobacterium sp. DL90	25.7942	-0.66916	1.48671	-0.450094	0.652642	0.843684
Mycobacterium sp. EPa45	17.4461	4.16552	1.47289	2.82813	0.00468211	0.0424487
Mycobacterium sp. JS623	22.8985	1.8031	1.2515	1.44076	0.149654	0.510789
Mycobacterium sp. MS1601	28.876	5.6089	1.25794	4.4588	8.24182e-06	0.00052305
Mycobacterium sp. WY10	18.9747	5.7131	1.31239	4.3532	1.34163e-05	0.000692873
Mycobacterium sp. YC-RL4	17.9167	1.7631	1.56545	1.12626	0.260056	0.655303
Mycobacterium tuberculosis	17.0114	0.892025	1.59329	0.559863	0.575573	0.806452
Mycobacteroides abscessus	49.3797	0.768249	0.788421	0.974414	0.329851	0.702985
Mycobacteroides immunogenum	17.9585	0.116799	1.39054	0.0839954	0.93306	0.97646
Mycobacteroides salmoniphilum	16.4612	1.21587	1.27997	0.949918	0.342154	0.711505
Mycobacteroides saopaulense	10.521	0.446638	1.52688	0.292518	0.769891	0.899806
Mycolicibacter sinensis	34.671	1.09207	0.911034	1.19872	0.230638	0.62285
Mycolicibacter terrae	27.3024	5.4639	1.34735	4.05531	5.00686e-05	0.00149204
Mycolicibacterium aurum	51.0829	1.67029	0.820473	2.03577	0.0417737	0.227235
Mycolicibacterium chitae	29.3891	1.31654	1.27766	1.03043	0.302806	0.691445
Mycolicibacterium chubuense	20.4724	1.69053	1.52604	1.10779	0.267952	0.663971
Mycolicibacterium flavescens	15.543	1.10914	1.31833	0.841326	0.400165	0.73769
Mycolicibacterium fortuitum	2.4587	-2.20984	4.15145	-0.532305	0.594514	NA
Mycolicibacterium gilvum	26.2081	2.963	1.18048	2.50999	0.0120734	0.088599
Mycolicibacterium goodii	19.1224	1.97179	1.41095	1.39749	0.162266	0.527095
Mycolicibacterium hassiacum	23.4241	0.813416	1.53706	0.529201	0.596666	0.815285
Mycolicibacterium neoaurum	17.9159	4.82441	1.43905	3.3525	0.000800853	0.0131317
Mycolicibacterium rhodesiae	10.5372	0.201092	1.30588	0.15399	0.877617	0.951169
Mycolicibacterium rutilum	17.9233	4.2435	1.41261	3.00402	0.00266441	0.0285342
Mycolicibacterium smegmatis	32.9624	-0.342422	1.03692	-0.330228	0.741227	0.884158
Mycolicibacterium thermoresistibile	18.6243	2.59545	1.54238	1.68276	0.0924216	0.385315
Mycolicibacterium vaccae	13.6235	3.98918	1.42767	2.79418	0.00520307	0.0456034
Mycolicibacterium vanbaalenii	25.9456	2.08232	1.43981	1.44624	0.148109	0.510121
Mycoplasma agalactiae	18.321	1.26363	1.2965	0.974644	0.329737	0.702985
Mycoplasma arginini	1.2547	-0.87296	5.62153	-0.155289	0.876594	NA
Mycoplasma arthritidis	3.99759	-0.391789	3.11729	-0.125683	0.899983	NA
Mycoplasma bovigenitalium	11.5556	0.975988	1.36416	0.71545	0.474331	0.767123
Mycoplasma californicum	13.0929	-4.02092	1.74645	-2.30235	0.0213157	0.138971
Mycoplasma cloacale	5.89125	1.14238	2.70537	0.422263	0.672833	NA
Mycoplasma columborale	1.25882	3.19134	5.92756	0.538389	0.590308	NA
Mycoplasma dispar	10.9838	1.02049	1.34913	0.756406	0.449406	0.761555
Mycoplasma gallinaceum	12.2707	2.4242	1.75917	1.37804	0.168192	0.540127
Mycoplasma gallisepticum	7.44466	2.4716	3.0039	0.822797	0.410623	0.7431
Mycoplasma iowae	1.59167	-0.37071	5.90822	-0.0627448	0.94997	NA
Mycoplasma mycoides	17.6356	-1.05353	1.60163	-0.657785	0.510676	0.781476
Mycoplasma neurolyticum	57.3979	-0.620355	0.310528	-1.99774	0.0457446	0.241924
Mycoplasma orale	5.10729	1.44526	2.3639	0.611389	0.540942	NA
Mycoplasma penetrans	17.175	-1.09302	1.28244	-0.852298	0.394049	0.732733
Mycoplasma putrefaciens	3.36758	0.8226	4.29328	0.191602	0.848054	NA
Myroides odoratimimus	8.40108	1.05943	1.43092	0.740379	0.45907	0.763298
Myroides odoratus	10.1441	1.29746	1.41377	0.917733	0.358759	0.717726
Myroides profundi	4.98891	0.362851	2.32677	0.155946	0.876075	NA
Myroides sp. ZB35	0	NA	NA	NA	NA	NA
Myxococcus fulvus	61.608	3.39069	1.07936	3.14138	0.00168153	0.0218281
Myxococcus hansupus	53.8298	2.16056	1.23837	1.74469	0.0810396	0.353787
Myxococcus macrosporus	92.6882	1.53323	0.532293	2.88042	0.00397147	0.0375973
Myxococcus stipitatus	64.162	2.20176	0.873724	2.51997	0.0117363	0.0864955
Myxococcus xanthus	103.713	1.14235	0.565174	2.02123	0.0432562	0.233815
Nakamurella multipartita	31.9941	3.29587	1.38922	2.37247	0.0176698	0.119673
Nakamurella panacisegetis	33.4474	6.91568	1.3221	5.23083	1.68751e-07	4.81926e-05
Nakamurella sp. s14-144	12.8737	-2.28356	1.55276	-1.47065	0.141386	0.502624
Natranaerobius thermophilus	35.9594	-0.241377	1.43941	-0.167692	0.866826	0.947026
Natrialba magadii	11.0772	-0.0477655	2.17152	-0.0219963	0.982451	0.995045
Natrinema pellirubrum	11.3782	1.30444	1.60208	0.814213	0.415523	0.747195
Natrinema versiforme	6.04828	1.50293	2.34516	0.640866	0.52161	NA
Natronobacterium gregoryi	1.59731	1.52798	4.62519	0.330361	0.741127	NA
Nautilia profundicola	67.8029	-0.198612	0.263181	-0.754659	0.450454	0.762153
Ndongobacter massiliensis	58.8348	1.05071	0.5454	1.9265	0.0540419	0.271955
Negativicoccus massiliensis	33.0737	-0.119423	0.527359	-0.226455	0.820847	0.928397
Neisseria animaloris	28.772	0.375387	0.850087	0.441587	0.658788	0.844619
Neisseria canis	20.8668	0.181707	1.30457	0.139285	0.889225	0.959803
Neisseria elongata	36.4944	0.378339	0.499544	0.757368	0.448829	0.761555
Neisseria lactamica	4.44136	-1.60807	2.83363	-0.567496	0.570377	NA
Neisseria meningitidis	40.6398	0.0440624	0.766976	0.0574495	0.954187	0.985445
Neisseria sp. 10022	11.0005	0.380302	1.91616	0.198471	0.842677	0.934883
Neisseria sp. 10023	15.1767	0.843229	1.23038	0.685341	0.493129	0.774497
Neisseria sp. KEM232	24.8567	0.581554	0.922686	0.630283	0.528509	0.78543
Neisseria sp. oral taxon 014	20.2879	-0.0359125	0.870805	-0.0412405	0.967104	0.989859
Neisseria subflava	26.2911	-0.9833	0.899826	-1.09277	0.274496	0.670013
Neisseria weaveri	10.5893	-0.737614	1.78969	-0.412147	0.680232	0.856098
Neisseria zoodegmatis	12.6249	0.605742	1.35039	0.448569	0.653743	0.844113
Neisseriaceae bacterium DSM 100970	55.3527	-0.668408	0.340562	-1.96266	0.0496854	0.254898
Neoasaia chiangmaiensis	26.8813	0.506427	0.598739	0.845823	0.397652	0.735834
Neochlamydia sp. S13	5.42009	0.548181	2.63911	0.207715	0.835452	NA
Neorhizobium galegae	42.5404	2.92201	1.32781	2.20062	NA	NA
Neorhizobium sp. NCHU2750	11.4052	1.33716	1.34516	0.994057	0.320195	0.698922
Neorhizobium sp. SOG26	21.929	2.05972	1.50652	1.3672	0.171561	0.545906
Niabella ginsenosidivorans	44.7095	1.26966	0.886179	1.43273	0.151934	0.513995
Niabella soli	27.8784	-0.281582	1.16038	-0.242664	0.808266	0.919936
Niastella koreensis	36.526	-0.815309	0.984529	-0.828121	0.407602	0.742373
Nibricoccus aquaticus	25.2478	-0.427847	1.78711	-0.239408	0.810789	0.921752
Nissabacter sp. SGAir0207	31.373	0.416746	1.04395	0.399202	0.689745	0.861651
Nitratifractor salsuginis	22.9685	5.13833	1.43075	3.59135	0.000328966	0.00659279
Nitratireductor basaltis	19.5198	0.19551	1.13208	0.1727	0.862887	0.94462
Nitratireductor sp. OM-1	23.4771	5.74666	1.13085	5.08174	3.74002e-07	5.5394e-05
Nitratiruptor sp. SB155-2	21.8289	0.577161	1.37725	0.419066	0.675168	0.854116
Nitrobacter winogradskyi	14.0221	-0.911895	1.4247	-0.640061	0.522133	0.782069
Nitrosococcus halophilus	7.8797	0.760042	2.29123	0.331719	0.740102	0.883938
Nitrosococcus oceani	4.63475	-0.511796	2.24626	-0.227844	0.819768	NA
Nitrosococcus wardiae	8.44436	0.48747	1.59141	0.306314	0.759365	0.895508
Nitrosococcus watsonii	15.0628	1.89015	1.28851	1.46693	0.142396	0.504389
Nitrosomonas communis	9.45179	0.902817	1.58786	0.568574	0.569645	0.803462
Nitrosomonas eutropha	2.19193	1.37254	4.45666	0.307975	0.758102	NA
Nitrosomonas sp. Is79A3	57.1645	-0.613751	0.493883	-1.24271	0.213976	0.599716
Nitrosomonas ureae	29.2293	-0.502127	1.1402	-0.440386	0.659658	0.844925
Nitrososphaera viennensis	5.3725	-1.15503	2.34257	-0.493061	0.621969	NA
Nitrosospira multiformis	15.1988	-1.77058	1.40589	-1.2594	0.207885	0.59073
Nitrospira defluvii	25.8306	-1.11594	0.924915	-1.20653	0.227613	0.61858
Nitrospira japonica	18.3336	0.196029	1.35202	0.14499	0.884719	0.956445
Nitrospira moscoviensis	21.9172	0.132564	1.28569	0.103107	0.917878	0.972022
Nitrospirillum amazonense	68.0339	1.25005	0.783703	1.59505	0.110701	0.428037
[truncated: 2,556 more rows]

## Sheet: day5_species_interaction_dietfi
	baseMean	log2FoldChange	lfcSE	stat	pvalue	padj
[Bacillus] selenitireducens	29.4523	0.937194	0.735181	1.27478	0.202387	0.39635
[Brevibacterium] frigoritolerans	13.6714	5.29746	1.62662	3.25672	0.00112707	0.00628358
[Clostridium] bolteae	1103.42	1.55972	0.540088	2.88789	0.00387833	0.0183062
[Clostridium] cellulosi	170.674	1.86179	0.361863	5.145	2.67523e-07	3.44034e-06
[Clostridium] innocuum	241.122	1.46008	0.339746	4.29758	1.72674e-05	0.000152443
[Clostridium] saccharolyticum	733.797	3.0172	0.476368	6.33376	2.39265e-10	6.15389e-09
[Clostridium] scindens	1834.65	1.19014	0.477051	2.49479	0.0126031	0.0494135
[Clostridium] sphenoides	670.404	2.71116	0.598933	4.52664	5.99277e-06	5.92823e-05
[Clostridium] ultunense	43.937	0.0527757	0.410721	0.128495	0.897757	0.947101
[Enterobacter] lignolyticus	32.5227	0.146902	0.776451	0.189196	0.849939	0.923883
[Eubacterium] cellulosolvens	300.29	1.99448	0.440107	4.53182	5.8479e-06	5.81474e-05
[Eubacterium] eligens	219.503	2.00512	0.26839	7.47092	7.96358e-14	4.32725e-12
[Eubacterium] minutum	89.0273	0.668342	0.343489	1.94575	0.0516852	0.147814
[Eubacterium] rectale	456.073	2.23954	0.46629	4.80288	1.56396e-06	1.754e-05
[Eubacterium] sulci	42.4793	0.767268	0.417654	1.83709	0.0661966	0.177846
[Haemophilus] ducreyi	70.5816	-1.40525	0.495511	-2.83596	0.00456886	0.0211351
[Mannheimia] succiniciproducens	59.4565	-2.89133	0.445784	-6.48594	8.81802e-11	2.56411e-09
[Mycobacterium] stephanolepidis	7.70581	-2.33094	1.82358	-1.27822	0.201171	0.39457
[Polyangium] brachysporum	22.2142	-0.561405	0.7224	-0.777139	0.437077	0.639698
Acaryochloris marina	24.7873	1.70631	0.896692	1.90289	0.0570547	0.158472
Acetoanaerobium sticklandii	37.3565	-0.817295	1.11626	-0.732173	0.464063	0.662604
Acetobacter aceti	7.38026	1.80846	2.01641	0.89687	0.369788	0.580267
Acetobacter ghanensis	4.10761	-0.512169	2.81697	-0.181815	0.855728	0.926318
Acetobacter orientalis	4.16321	1.50345	3.36023	0.447426	0.654567	0.810176
Acetobacter pasteurianus	23.8916	-0.0362666	0.689662	-0.052586	0.958062	0.978608
Acetobacter persici	10.0157	-0.45267	1.83978	-0.246046	0.805647	0.903445
Acetobacter senegalensis	3.49815	3.43967	2.90761	1.18299	0.236813	0.438189
Acetobacter tropicalis	7.08249	4.612	2.09949	2.19672	0.0280403	0.0921246
Acetobacteraceae bacterium	14.7871	0.838299	1.4801	0.566378	0.571137	0.749361
Acetobacterium sp. KB-1	60.569	0.93309	0.385805	2.41855	0.0155824	0.0585363
Acetobacterium woodii	60.0377	1.15594	0.382244	3.02408	0.0024939	0.0124792
Acetohalobium arabaticum	15.4855	0.452781	1.56062	0.290128	0.771718	0.883722
Acetomicrobium mobile	25.614	2.85192	0.811072	3.51624	0.000437712	0.00270624
Acholeplasma axanthum	13.5028	1.75297	1.79916	0.974322	0.329896	0.540442
Acholeplasma brassicae	14.7247	7.51572	1.19431	6.29293	3.11523e-10	7.80427e-09
Achromobacter denitrificans	45.0162	0.463637	0.550414	0.842342	0.399596	0.607664
Achromobacter insolitus	55.7311	-0.491594	0.304334	-1.61531	0.106243	0.249256
Achromobacter sp. AONIH1	27.0139	-0.725009	0.872773	-0.830696	0.406145	0.613512
Achromobacter sp. B7	82.791	-1.92595	0.289653	-6.64918	2.9473e-11	9.32022e-10
Achromobacter sp. MFA1 R4	29.1474	-0.887268	0.506316	-1.7524	0.0797049	0.201905
Achromobacter spanius	99.0295	0.262801	0.253328	1.0374	0.299552	0.508882
Achromobacter xylosoxidans	99.6032	-0.13728	0.25602	-0.53621	0.591814	0.764071
Acidaminococcus fermentans	157.803	0.463107	0.244723	1.89237	0.0584414	0.162028
Acidaminococcus intestini	93.2918	-0.139023	0.37726	-0.368507	0.712495	0.845743
Acidianus brierleyi	4.53723	3.29258	2.54005	1.29626	0.194885	0.386365
Acidiferrobacter sp. SPIII_3	9.39147	4.38628	1.76178	2.48968	0.0127857	0.0499771
Acidihalobacter ferrooxidans	12.4085	-1.9079	1.40237	-1.36049	0.173676	0.355649
Acidihalobacter prosperus	43.2432	-1.05919	0.44257	-2.39327	0.0166988	0.0621853
Acidiphilium multivorum	12.9094	2.2468	1.37767	1.63088	0.102917	0.24374
Acidipropionibacterium acidipropionici	77.7232	0.416254	0.330844	1.25816	0.208334	0.405391
Acidipropionibacterium jensenii	46.0089	0.37343	0.53756	0.694675	0.487259	0.685316
Acidipropionibacterium virtanenii	19.4335	0.926255	0.939862	0.985522	0.324368	0.536396
Acidisphaera sp. G45-3	13.0882	0.731432	1.60817	0.454823	0.649236	0.805746
Acidithiobacillus caldus	24.6968	-0.841191	0.748936	-1.12318	0.26136	0.466797
Acidithiobacillus ferridurans	6.03353	3.40187	2.23684	1.52084	NA	NA
Acidithiobacillus ferrivorans	30.4638	1.12716	0.674091	1.67212	0.0945002	0.230165
Acidithiobacillus ferrooxidans	11.9851	-0.699476	1.38361	-0.505543	0.613178	0.77971
Acidobacteriaceae bacterium SBC82	4.62004	3.03924	2.6198	1.1601	0.246006	0.44916
Acidobacterium capsulatum	32.2076	-0.413016	0.533044	-0.774825	0.438443	0.64121
Acidovorax avenae	78.0299	1.06363	0.308109	3.45212	0.000556205	0.00334243
Acidovorax carolinensis	36.0805	0.378468	0.608098	0.62238	0.533692	0.721691
Acidovorax cattleyae	11.4517	-0.103461	1.41904	-0.0729092	0.941878	0.969469
Acidovorax citrulli	25.1784	-0.0101131	0.798128	-0.0126711	0.98989	0.993237
Acidovorax ebreus	7.78317	1.06182	1.69359	0.626963	0.530684	0.719641
Acidovorax sp. 1608163	27.7502	-2.70844	0.639297	-4.23659	2.26939e-05	0.000193701
Acidovorax sp. KKS102	38.134	1.88786	0.428579	4.40492	1.05821e-05	9.74357e-05
Acidovorax sp. RAC01	23.4421	-0.203957	0.787943	-0.258848	0.795753	0.898352
Acidovorax sp. T1	20.7179	-2.32592	0.992132	-2.34436	0.0190595	0.067959
Acinetobacter baumannii	42.7063	1.67102	1.0379	1.61	0.107398	0.251406
Acinetobacter baylyi	7.03461	-0.0491366	2.20857	-0.0222482	NA	NA
Acinetobacter calcoaceticus	52.2905	-1.67161	0.473727	-3.52862	0.000417726	0.00259933
Acinetobacter defluvii	10.7032	1.61666	1.34608	1.20101	0.229747	0.430842
Acinetobacter equi	7.02623	1.01761	2.75965	0.368745	0.712318	0.845743
Acinetobacter guillouiae	9.5648	-4.19268	1.55795	-2.69115	0.00712068	0.0310764
Acinetobacter johnsonii	8.31447	-0.670903	2.16359	-0.310088	0.756494	0.87408
Acinetobacter junii	15.2218	2.31565	1.47829	1.56643	0.117247	0.266867
Acinetobacter nosocomialis	11.1407	5.00728	2.07007	2.41889	0.0155678	0.0585363
Acinetobacter pittii	110.739	4.82315	1.64139	2.93846	0.00329852	0.015947
Acinetobacter radioresistens	6.74968	4.05998	2.15748	1.88182	0.0598611	0.165276
Acinetobacter schindleri	9.69171	5.31384	1.66997	3.18199	0.00146266	0.00788123
Acinetobacter soli	10.4282	0.994042	1.76665	0.562671	0.573659	0.750993
Acinetobacter sp. ACNIH2	10.2782	4.01659	1.99465	2.01368	0.0440434	0.130909
Acinetobacter sp. NCu2D-2	3.04173	1.72586	3.02933	0.569716	0.56887	0.747162
Acinetobacter sp. SWBY1	4.51486	2.95604	3.39496	0.870716	0.383909	0.592897
Acinetobacter sp. TTH0-4	2.21384	3.11198	3.84237	0.809913	0.41799	NA
Acinetobacter sp. WCHAc010034	9.70914	-0.50045	1.70744	-0.293099	0.769447	0.882944
Actinoalloteichus hoggarensis	26.6455	0.475093	0.952042	0.499025	0.617762	0.783473
Actinoalloteichus hymeniacidonis	9.3224	4.44847	1.79386	2.47984	0.0131442	0.051068
Actinoalloteichus sp. AHMU CJ021	32.0346	0.710718	0.748095	0.950038	0.342093	0.552216
Actinobacillus pleuropneumoniae	11.4996	8.08313	1.57457	5.13354	2.84345e-07	3.63246e-06
Actinobacillus porcitonsillarum	8.83747	3.05032	2.06712	1.47564	0.14004	0.303526
Actinobacillus succinogenes	16.105	-1.95296	1.12537	-1.7354	0.0826709	0.207781
Actinobacteria bacterium IMCC26077	5.26975	2.15012	2.50477	0.858408	0.390667	0.59932
Actinobacteria bacterium YIM 96077	15.3952	4.9235	1.50876	3.26328	0.0011013	0.00614878
Actinobaculum sp. 313	10.1866	4.00287	1.62137	2.46883	0.0135557	0.0522058
Actinomadura amylolytica	45.6697	0.670956	0.54431	1.23267	0.217698	0.417642
Actinomyces gaoshouyii	12.8193	4.85364	1.35981	3.56935	0.000357864	0.00226334
Actinomyces hongkongensis	17.8633	-0.00308772	0.924852	-0.00333861	0.997336	0.99889
Actinomyces howellii	17.9591	1.34538	1.25654	1.0707	0.284305	0.491199
Actinomyces israelii	24.932	-0.656529	0.861736	-0.761867	0.446139	0.648777
Actinomyces pacaensis	1.34385	-0.824965	5.35205	-0.15414	0.877499	NA
Actinomyces radicidentis	17.1555	0.615175	0.95891	0.641536	0.521175	0.713185
Actinomyces slackii	29.5025	0.0125457	1.30094	0.00964357	0.992306	0.994884
Actinomyces sp. 2129	21.8333	-1.29026	0.99477	-1.29704	0.194616	0.386365
Actinomyces sp. 299	22.882	1.22333	1.08226	1.13034	0.258331	0.463554
Actinomyces sp. 410	18.0871	1.15089	1.3821	0.832705	0.405011	0.612518
Actinomyces sp. Chiba101	15.1382	-0.792842	1.34102	-0.591224	0.554371	0.736235
Actinomyces sp. dk561	30.6242	-0.244338	0.688053	-0.355115	0.722503	0.850681
Actinomyces sp. oral taxon 171	16.0465	0.64997	1.15009	0.565146	0.571974	0.750011
Actinomyces sp. oral taxon 414	25.5427	1.84271	0.906791	2.03212	0.0421415	0.126819
Actinomyces sp. oral taxon 848	14.2356	-1.04504	1.28008	-0.816385	0.41428	0.621067
Actinomyces sp. oral taxon 897	38.0869	-0.248982	0.434693	-0.572777	0.566796	0.74555
Actinomyces sp. Z16	30.0928	-0.022459	0.688576	-0.0326166	0.97398	0.983669
Actinomyces tangfeifanii	10.7774	-1.09578	1.70557	-0.642472	0.520567	0.7131
Actinomyces viscosus	13.9323	1.36985	1.61465	0.848386	0.396223	0.60419
Actinoplanes derwentensis	54.6132	-0.17213	0.3915	-0.439667	0.660178	0.812689
Actinoplanes friuliensis	48.5523	-0.0742141	0.355467	-0.208779	0.834621	0.917188
Actinoplanes missouriensis	54.7217	0.503892	0.320406	1.57266	0.115797	0.264658
Actinoplanes sp. N902-109	43.0015	0.594388	0.495896	1.19862	0.230678	0.431562
Actinoplanes sp. OR16	26.6294	-1.41222	0.934876	-1.51059	0.130892	0.289287
Actinoplanes teichomyceticus	53.6374	0.421555	0.36177	1.16526	0.243914	0.446193
Actinopolymorpha singaporensis	34.6279	-0.924332	0.635848	-1.4537	0.146029	0.312816
Actinopolyspora erythraea	26.5908	-1.25774	0.613838	-2.04897	0.0404648	0.122827
Actinosynnema mirum	1.77969	1.48406	4.38098	0.338751	0.734797	NA
Actinosynnema pretiosum	30.4294	1.57129	0.701272	2.24063	0.0250499	0.0842568
Actinotignum schaalii	9.48645	3.52164	1.98429	1.77476	0.0759376	0.19649
Acutalibacter muris	4520.56	0.462484	0.550916	0.839481	0.401199	0.609038
Adlercreutzia equolifaciens	890.689	4.63868	0.372554	12.451	1.38048e-35	4.43824e-33
Advenella kashmirensis	13.4644	4.47908	1.39207	3.21757	0.00129283	0.00709313
Advenella mimigardefordensis	12.7848	-1.85251	1.24759	-1.48488	0.137576	0.300549
Aequorivita sp. H23M31	19.7294	-2.38925	1.03994	-2.29749	0.0215909	0.0744035
Aequorivita sublithincola	15.7486	-0.54262	1.3805	-0.39306	0.694275	0.834647
Aeribacillus pallidus	74.9472	-1.25534	0.396555	-3.16562	0.00154753	0.00828071
Aerococcus sanguinicola	15.2505	4.22444	1.02077	4.1385	3.49581e-05	0.000286979
Aerococcus urinae	16.8659	3.3089	1.21356	2.7266	0.00639906	0.0283114
Aerococcus urinaeequi	6.1576	3.35299	2.23183	1.50235	0.133006	0.292719
Aerococcus urinaehominis	13.9058	4.81913	1.52922	3.15137	0.00162507	0.00864763
Aeromicrobium choanae	21.1553	6.76128	1.05493	6.40921	1.46276e-10	3.98783e-09
Aeromicrobium erythreum	13.2694	0.172378	1.13637	0.151692	0.87943	0.937742
Aeromicrobium marinum	16.68	0.0887172	1.18964	0.074575	0.940553	0.968933
Aeromicrobium sp. 592	10.7756	3.8785	1.81123	2.14137	0.0322445	0.102724
Aeromicrobium sp. A1-2	9.38631	3.7808	1.90391	1.98581	0.047055	0.138262
Aeromonas caviae	28.6035	0.695868	0.538141	1.2931	0.195978	0.387693
Aeromonas dhakensis	3.26428	2.67248	3.27416	0.816233	0.414367	0.621067
Aeromonas encheleia	10.9572	4.51317	1.74409	2.58769	0.00966209	0.0401685
Aeromonas hydrophila	161.349	-0.619517	0.191064	-3.24245	0.00118506	0.0065689
Aeromonas media	11.9835	-0.269935	1.10378	-0.244555	0.806801	0.904028
Aeromonas rivipollensis	25.0596	2.00927	0.874611	2.29733	0.0215998	0.0744035
Aeromonas salmonicida	55.6363	0.480137	0.303832	1.58028	0.114044	0.261738
Aeromonas schubertii	62.5506	-0.0663202	0.396348	-0.167328	0.867112	0.930547
Aeromonas sp. ASNIH2	2.33783	3.04142	4.16365	0.730471	0.465103	NA
Aeromonas sp. CA23	8.6884	1.66306	1.92583	0.863554	0.387833	0.596357
Aeromonas sp. CU5	25.2653	2.01708	0.849232	2.37519	0.0175401	0.0640812
Aeromonas veronii	58.7949	1.46964	0.436931	3.36354	0.000769489	0.00448442
Afipia sp. GAS231	12.7465	0.0712078	1.48043	0.0480994	0.961637	0.980961
Agarilytica rhodophyticola	17.6023	-2.63284	1.14189	-2.30569	0.021128	0.0732362
Agarivorans gilvus	1.44337	2.16483	4.95621	0.436791	0.662263	NA
Aggregatibacter actinomycetemcomitans	34.3111	3.41752	0.631292	5.41353	6.1793e-08	9.09913e-07
Aggregatibacter aphrophilus	22.511	-0.0996804	1.02277	-0.0974612	0.92236	0.959931
Agrobacterium fabrum	37.0787	-0.0668344	0.556338	-0.120133	0.904378	0.950049
Agrobacterium larrymoorei	17.2393	0.530552	1.38749	0.382382	0.702178	0.838853
Agrobacterium rhizogenes	13.2235	-0.728839	1.43544	-0.507745	0.611632	0.779286
Agrobacterium sp. RAC06	20.7923	-1.69164	0.986084	-1.71551	0.0862516	0.214406
Agrobacterium tumefaciens	264.128	0.716756	0.274927	2.60707	0.00913194	0.0381701
Agrobacterium vitis	24.1346	-0.981576	0.967327	-1.01473	0.310234	0.520384
Agrococcus carbonis	11.0338	-4.0914	1.60021	-2.55679	0.0105644	0.0431754
Agrococcus jejuensis	5.69321	1.16559	2.50003	0.466231	0.64105	0.799861
Agrococcus sp. SGAir0287	16.647	-2.51406	0.904556	-2.77933	0.00544716	0.0244932
Agromyces aureus	19.8371	6.46902	1.15571	5.59743	2.17554e-08	3.53796e-07
Agromyces flavus	17.0007	-1.1099	0.942458	-1.17767	0.238929	0.440204
Agromyces sp. HY052	5.40065	-0.36876	2.66402	-0.138423	0.889906	0.943296
Agromyces sp. LHK192	11.3106	-2.48378	1.6388	-1.51561	0.129619	0.287727
Agromyces sp. MF30-A	10.7883	-0.492593	1.49389	-0.329739	0.741597	0.863332
Ahniella affigens	17.4539	0.339142	1.39014	0.243962	0.80726	0.904038
Akkermansia glycaniphila	41.0365	-0.159767	0.348628	-0.458275	0.646755	0.804638
Akkermansia muciniphila	939467	-2.82589	0.478172	-5.90978	3.42555e-09	6.70851e-08
Alcaligenes faecalis	95.9963	-1.03499	0.245595	-4.2142	2.50666e-05	0.000212543
Alcanivorax dieselolei	12.8012	1.62261	1.43978	1.12698	0.259749	0.465396
Alcanivorax pacificus	64.7059	0.10458	0.343426	0.304519	0.760733	0.876751
Alcanivorax sp. N3-2A	51.5604	-0.40031	0.401206	-0.997767	0.318392	0.529921
Alcanivorax xenomutans	15.7843	-1.79555	1.05369	-1.70406	0.0883698	0.218405
Algibacter alginicilyticus	7.66987	1.40595	2.11918	0.663438	0.50705	0.699893
Algoriphagus machipongonensis	13.7311	4.97117	1.37551	3.61407	0.000301428	0.00194792
Algoriphagus sp. M8-2	14.0422	0.0646491	1.55143	0.0416706	0.966761	0.982551
Alicycliphilus denitrificans	29.8745	-0.097316	0.67139	-0.144947	0.884753	0.940324
Alicyclobacillus acidocaldarius	65.1111	1.86467	0.322585	5.7804	7.45239e-09	1.38029e-07
Aliivibrio fischeri	63.0031	-1.46364	0.413867	-3.5365	0.000405464	0.00252711
Alistipes finegoldii	264.855	-0.246256	0.340372	-0.72349	0.469379	0.667086
Alistipes shahii	1681.79	-3.94697	0.362716	-10.8817	1.40921e-27	3.39797e-25
Alistipes sp. Marseille-P5997	360.721	-1.53039	0.34682	-4.41263	1.02123e-05	9.4709e-05
Alkalilimnicola ehrlichii	33.683	1.24651	0.618411	2.01566	0.0438352	0.130702
Alkaliphilus metalliredigens	38.0744	6.94272	1.87248	3.70777	0.000209094	0.00141276
Alkaliphilus oremlandii	38.4639	-0.191094	1.03986	-0.18377	0.854194	0.925485
Alkalitalea saponilacus	17.7935	5.07793	1.29678	3.9158	9.01036e-05	0.000669787
Alloactinosynnema sp. L-07	20.2379	-0.570679	0.991232	-0.575727	0.5648	0.743431
Allochromatium vinosum	15.9843	-1.39303	1.21831	-1.14342	0.252866	0.456508
Allokutzneria albata	49.7712	-0.328485	0.472252	-0.695573	0.486697	0.684783
alpha proteobacterium HIMB5	6.3651	3.86158	2.39086	1.61514	0.10628	0.249256
Alphaproteobacteria bacterium WS11	16.0931	1.96872	0.950063	2.0722	0.0382468	0.117643
Altererythrobacter atlanticus	15.9152	-0.406818	1.22464	-0.332194	0.739743	0.862474
Altererythrobacter dongtanensis	10.1277	0.0620069	1.72472	0.0359518	0.971321	0.982713
Altererythrobacter marensis	3.32281	0.849359	3.07438	0.27627	0.782341	0.889836
Altererythrobacter sp. ZODW24	5.92236	4.71162	2.17761	2.16366	0.0304902	0.0982717
Alteromonas macleodii	22.2435	-1.0427	0.948729	-1.09905	0.271745	0.477627
Alteromonas mediterranea	51.175	-2.31829	0.339583	-6.82688	8.6782e-12	3.10005e-10
Alteromonas sp. RKMC-009	12.6464	-2.66814	1.31417	-2.03028	0.042328	0.127281
Alteromonas stellipolaris	48.8823	-4.5836	0.565573	-8.10434	5.30312e-16	4.09189e-14
Aminipila sp. JN-39	223.801	0.854712	0.275941	3.09744	0.00195199	0.0100949
Aminobacter aminovorans	20.5042	-0.654219	1.23384	-0.530229	0.595953	0.765885
Aminobacter sp. MSH1	15.1777	-0.194512	1.11964	-0.173727	0.86208	0.929472
Aminobacterium colombiense	5.32784	3.58296	2.25306	1.59026	0.111776	0.258068
Aminomonas paucivorans	94.196	-0.077834	0.446602	-0.174281	0.861645	0.929472
Ammonifex degensii	54.5104	1.91789	0.41204	4.65462	3.24586e-06	3.34827e-05
Amphibacillus xylanus	11.9623	1.92528	1.67603	1.14871	0.250674	0.454233
Amycolatopsis albispora	49.9922	1.09923	0.364525	3.01552	0.00256538	0.0127871
Amycolatopsis japonica	13.5379	1.5315	1.64088	0.933342	0.350644	0.559927
Amycolatopsis keratiniphila	49.4373	0.728837	0.361873	2.01407	0.0440021	0.130887
Amycolatopsis mediterranei	54.7356	1.12521	0.335388	3.35494	0.000793821	0.00460535
Amycolatopsis methanolica	32.3881	0.197707	0.542159	0.364667	0.71536	0.846583
Amycolatopsis orientalis	23.9668	2.93431	0.784821	3.73883	0.00018488	0.00126916
Amycolatopsis sp. AA4	30.7474	-0.368951	0.53883	-0.684727	0.493516	0.691239
Amycolatopsis sp. BJA-103	16.5888	-0.691017	1.17002	-0.590602	0.554787	0.736281
Anabaena cylindrica	17.1412	2.05565	1.40702	1.461	0.144016	0.309708
Anabaenopsis circularis	7.49953	6.18648	2.26129	2.73582	0.00622245	0.0275934
Anaerobutyricum hallii	374.041	1.23058	0.512696	2.40022	0.0163852	0.0611354
Anaerococcus mediterraneensis	63.2704	4.98029	1.0161	4.90139	9.51591e-07	1.09917e-05
Anaerococcus prevotii	28.0602	1.04403	0.669245	1.56001	0.118757	0.269179
Anaerolinea thermophila	24.1704	-0.637203	0.750772	-0.84873	0.396031	0.604147
Anaerolineaceae bacterium oral taxon 439	30.218	2.14119	1.35988	1.57454	0.115362	0.263978
Anaeromyxobacter dehalogenans	38.2683	-0.07073	0.543643	-0.130104	0.896484	0.946534
Anaeromyxobacter sp. Fw109-5	33.5162	0.852144	0.69856	1.21986	0.222519	0.423356
Anaeromyxobacter sp. K	13.02	-1.51634	1.2807	-1.18399	0.236416	0.437665
Anaerostipes hadrus	236.753	4.16805	0.493202	8.45101	2.88786e-17	2.59101e-15
Anaerostipes rhamnosivorans	358.318	0.147148	0.473544	0.310738	0.756	0.874033
Anaerotignum propionicum	265.106	2.95685	0.253141	11.6807	1.60058e-31	4.41073e-29
Anaplasma marginale	4.75306	-1.76988	2.75748	-0.641846	0.520973	0.713185
Anderseniella sp. Alg231-50	9.7142	-1.94851	1.57211	-1.23943	0.215187	0.414889
Aneurinibacillus soli	21.2205	6.66426	0.993294	6.70925	1.95624e-11	6.45059e-10
Aneurinibacillus sp. XH2	36.9101	1.09819	0.444555	2.47031	0.0134995	0.0521855
Anoxybacillus amylolyticus	8.40823	0.891375	2.01824	0.441659	0.658736	0.812329
Anoxybacillus flavithermus	23.3546	-0.534015	0.83355	-0.640651	0.521749	0.713185
Anoxybacillus sp. B2M1	19.519	3.35588	1.33039	2.52248	0.0116531	0.0463003
Anoxybacillus sp. B7M1	7.22691	2.6086	1.97613	1.32006	0.186816	0.372858
Anoxybacter fermentans	23.5122	3.67794	1.55788	2.36086	0.0182326	0.0658627
Antarcticibacterium flavum	21.653	-0.188715	1.00806	-0.187206	0.851499	0.924251
Antarctobacter heliothermus	14.9686	-0.403683	1.17101	-0.344729	0.730298	0.855302
Apibacter sp. HY041	22.2913	1.45206	0.779126	1.8637	0.0623639	0.170276
Aquabacterium olei	15.7562	0.424856	1.43489	0.29609	0.767161	0.882178
Aquaspirillum sp. LM1	41.1793	-0.827476	0.493479	-1.67682	0.0935776	0.228351
Aquifex aeolicus	15.7342	-2.28881	1.57349	-1.45461	0.145776	0.312621
Aquiflexum balticum	37.3419	-1.76947	0.4645	-3.8094	0.000139307	0.000980739
Aquimarina sp. AD1	39.7638	-0.476391	0.442835	-1.07577	0.282028	0.488578
Aquimarina sp. AD10	11.5423	4.34835	1.78292	2.43889	0.0147325	0.0559979
Aquimarina sp. BL5	26.1301	3.00988	0.968135	3.10895	0.00187756	0.00975413
Aquitalea magnusonii	23.8308	0.0703674	0.66762	0.1054	0.916058	0.955769
Aquitalea sp. THG-DN7.12	12.5288	1.02156	1.26226	0.809306	0.418339	0.624595
Aquitalea sp. USM4	8.96763	4.4202	1.8761	2.35606	0.0184701	0.0662863
Arachidicoccus sp. BS20	15.4952	4.74261	1.33926	3.54121	0.000398289	0.00249044
Arcanobacterium haemolyticum	7.71763	3.67516	1.82166	2.01748	0.0436454	0.130328
Arcanobacterium phocae	6.10914	3.25424	2.24717	1.44815	0.147575	0.314903
archaeon AArc-Sl	9.34766	-1.87214	1.92057	-0.974784	0.329667	0.540384
Archangium gephyra	109.867	-0.1495	0.215295	-0.694394	0.487435	0.685316
Arcobacter anaerophilus	16.9928	2.64841	1.50033	1.76522	0.0775267	0.198417
Arcobacter bivalviorum	13.5537	2.15903	2.65403	0.813489	0.415938	0.622214
Arcobacter butzleri	23.3973	-0.878976	1.47687	-0.595163	0.551734	0.735011
Arcobacter cryaerophilus	66.7216	-0.830586	0.430111	-1.9311	0.0534712	0.151657
Arcobacter ellisii	4.39689	1.9946	2.92093	0.682863	0.494693	0.691245
Arcobacter marinus	8.92644	1.36431	2.06933	0.659301	0.509702	0.702145
Arcobacter mytili	41.3176	4.62309	1.20515	3.83611	0.000125001	0.000894718
Arcobacter nitrofigilis	36.2858	-0.980665	0.542053	-1.80917	0.0704248	0.186863
Arcobacter pacificus	12.9772	-1.4848	1.53401	-0.967925	0.333082	0.543813
Arcobacter sp. L	11.428	1.44328	1.6947	0.851644	0.394412	0.602618
Arcobacter sp. LPB0137	3.96761	5.01614	3.02954	1.65574	0.097774	0.23561
Arcobacter sp. PSE-93	6.02965	3.58074	2.39561	1.49471	0.134991	0.296296
Arcobacter suis	6.98258	6.18217	2.43465	2.53925	0.011109	0.0449253
Arcobacter thereius	8.40511	-0.142636	2.1385	-0.0666993	0.946821	0.972016
Arcticibacterium luteifluviistationis	10.9001	3.55943	1.77841	2.00146	0.0453425	0.134323
Arenibacter algicola	12.9463	-2.83501	1.1331	-2.502	0.0123495	0.0484682
Aromatoleum aromaticum	36.8862	-1.31873	0.412328	-3.19826	0.00138259	0.00752331
Arsenicicoccus sp. oral taxon 190	30.1928	7.34294	0.98971	7.41929	1.17751e-13	6.13894e-12
Arsenophonus nasoniae	3.8054	1.48816	2.63676	0.56439	0.572489	0.750225
Arthrobacter alpinus	43.0776	-0.47568	0.617221	-0.77068	0.440896	0.643822
Arthrobacter crystallopoietes	21.2475	0.166185	0.958465	0.173387	0.862347	0.929472
Arthrobacter sp. 24S4-2	14.8088	2.24274	1.30565	1.71772	0.0858474	0.213815
Arthrobacter sp. ATCC 21022	11.8556	2.95505	1.57567	1.87543	0.060734	0.16677
Arthrobacter sp. DCT-5	28.926	-1.09748	0.554773	-1.97825	0.0479002	0.139774
Arthrobacter sp. ERGS1:01	25.6678	-0.593905	0.831906	-0.713909	0.475284	0.673144
Arthrobacter sp. FB24	32.7112	1.99306	0.573714	3.47396	0.00051284	0.0031306
Arthrobacter sp. PAMC 25486	17.9001	3.04333	0.962624	3.1615	0.0015696	0.00838715
Arthrobacter sp. PAMC25564	15.7847	-0.503984	1.31583	-0.383015	0.701709	0.838853
Arthrobacter sp. PGP41	19.7957	-0.121401	0.773064	-0.157038	0.875215	0.935599
Arthrobacter sp. QXT-31	33.4562	1.54425	0.684448	2.2562	0.0240582	0.081418
Arthrobacter sp. U41	20.1159	-0.193516	0.979321	-0.197602	0.843356	0.919702
Arthrobacter sp. YC-RL1	21.9766	-0.338212	0.902329	-0.374821	0.707794	0.842799
Arthrobacter sp. YN	14.7903	0.511364	1.37302	0.372438	0.709567	0.843624
Arthrobacter sp. ZXY-2	14.6782	1.0788	1.3239	0.81486	0.415152	0.62152
Asaia bogorensis	18.5608	6.82572	1.20969	5.64256	1.67545e-08	2.79822e-07
Asticcacaulis excentricus	41.5059	-0.400179	0.435376	-0.919158	0.358013	0.567336
Atlantibacter hermannii	16.6975	-1.96858	0.952257	-2.06728	0.0387077	0.118519
Atopobium parvulum	26.6857	-1.42018	0.726916	-1.95371	0.0507353	0.146057
Aurantimicrobium sp. MWH-Mo1	12.4199	0.173815	1.37459	0.126448	0.899377	0.948055
Auraticoccus monumenti	33.124	1.26397	1.03621	1.2198	0.222542	0.423356
Aureimonas sp. AU20	25.311	-2.84552	0.896363	-3.17452	0.00150084	0.00807566
Aureitalea sp. RR4-38	13.259	7.6643	1.40031	5.47329	4.41766e-08	6.63164e-07
Auritidibacter sp. NML130574	2.28267	0.170913	3.76085	0.0454453	0.963752	NA
Austwickia chelonae	8.17431	3.67825	1.98635	1.85176	0.06406	0.173529
Azoarcus communis	34.2454	-0.696786	0.43735	-1.5932	0.111115	0.25685
Azoarcus sp. CIB	8.70912	-1.19482	1.86423	-0.640916	0.521577	0.713185
Azoarcus sp. DD4	23.5536	0.336589	0.644351	0.52237	0.601413	0.770751
Azoarcus sp. KH32C	24.1287	-1.25589	0.70115	-1.79118	0.0732643	0.192282
Azoarcus sp. SY39	6.99538	3.99022	2.06422	1.93304	0.0532313	0.151339
Azorhizobium caulinodans	22.0239	0.174966	0.964282	0.181447	0.856017	0.926371
Azospira oryzae	51.8804	0.118296	0.355011	0.333218	0.738969	0.862474
Azospirillum brasilense	193.838	-0.508977	0.331179	-1.53686	0.124327	0.278439
Azospirillum humicireducens	35.2433	0.22773	0.536365	0.42458	0.671143	0.821605
Azospirillum lipoferum	57.8989	1.637	0.400373	4.08869	4.33818e-05	0.000344843
Azospirillum sp. CFH 70021	60.5683	-0.107354	0.310145	-0.346143	0.729236	0.854984
Azospirillum sp. M2T2B2	30.711	-0.101633	0.53786	-0.188958	0.850126	0.923883
Azospirillum sp. TSA2s	36.2772	-0.780247	0.435079	-1.79335	0.0729178	0.191633
Azospirillum sp. TSH100	47.927	-0.763606	0.325856	-2.34338	0.0191097	0.0680751
Azospirillum sp. TSH58	28.9573	1.22379	0.684032	1.78909	0.0736009	0.192641
Azospirillum thiophilum	24.4501	-0.817771	1.52975	-0.534578	0.592942	0.764934
Azotobacter chroococcum	29.3576	-0.220483	0.798121	-0.276252	0.782354	0.889836
Azotobacter vinelandii	26.902	-0.594488	0.703457	-0.845095	0.398058	0.605801
Bacillus amyloliquefaciens	11.4393	0.885657	1.60827	0.550688	0.581847	0.756037
Bacillus atrophaeus	14.2779	0.973923	1.19922	0.81213	0.416717	0.622849
Bacillus beveridgei	32.7976	3.81868	0.732595	5.21254	1.86271e-07	2.50395e-06
Bacillus butanolivorans	11.0092	4.23144	1.9564	2.16287	0.0305513	0.0983864
Bacillus cellulosilyticus	14.7993	6.51563	1.72909	3.76825	0.000164397	0.00113663
Bacillus cereus	186.163	1.16139	0.282419	4.11228	3.91764e-05	0.000316198
Bacillus circulans	33.462	1.83275	1.37341	1.33445	0.182056	0.367157
Bacillus clausii	23.6309	1.1756	0.765724	1.53528	0.124715	0.278765
Bacillus coagulans	385.242	-1.9718	0.374219	-5.26911	1.37086e-07	1.88212e-06
Bacillus cohnii	20.486	6.1345	1.30191	4.71191	2.45402e-06	2.60099e-05
Bacillus cytotoxicus	39.7719	1.76556	0.396854	4.44888	8.63211e-06	8.16242e-05
Bacillus filamentosus	16.0242	-1.18077	1.21808	-0.969369	0.332361	0.543198
Bacillus flexus	16.6054	5.51355	2.39713	2.30006	0.0214447	0.0741343
Bacillus foraminis	25.0918	2.16757	1.03805	2.08812	0.0367869	0.114455
Bacillus freudenreichii	31.3371	-0.708838	0.6578	-1.07759	0.281217	0.488054
Bacillus glycinifermentans	63.5107	2.14193	0.384392	5.57225	2.51472e-08	4.009e-07
Bacillus gobiensis	16.4332	0.181922	1.46245	0.124395	0.901002	0.94845
Bacillus halodurans	19.3455	0.127038	1.19639	0.106184	0.915436	0.955561
Bacillus halotolerans	15.6734	7.34402	1.2149	6.04496	1.4945e-09	3.19603e-08
Bacillus horikoshii	54.4858	-1.71395	0.339841	-5.04339	4.57347e-07	5.6372e-06
Bacillus infantis	38.9724	0.896547	0.366493	2.44629	0.0144335	0.0550058
Bacillus jeotgali	20.3211	-1.02278	1.14586	-0.892586	0.372079	0.583054
Bacillus kochii	11.2247	-0.0569011	1.94076	-0.0293189	0.97661	0.984778
Bacillus krulwichiae	14.6614	-0.0932696	1.5382	-0.0606357	0.951649	0.974638
Bacillus lehensis	14.5961	-0.534703	1.5217	-0.351384	0.7253	0.85244
Bacillus lentus	16.3016	5.7601	1.59768	3.60529	0.000311808	0.00200492
Bacillus licheniformis	21.3094	7.16356	1.03388	6.92884	4.24316e-12	1.59434e-10
Bacillus litoralis	10.5754	4.81993	1.72328	2.79695	0.00515871	0.0233595
Bacillus marisflavi	19.0639	3.96132	1.17114	3.38245	0.000718435	0.00422519
Bacillus megaterium	66.1791	-0.708003	0.311369	-2.27384	0.0229756	0.0781658
Bacillus mesonae	26.0191	6.56153	1.13774	5.76716	8.06172e-09	1.46019e-07
Bacillus methanolicus	13.0742	5.40309	1.52655	3.53941	0.000401024	0.00250348
Bacillus muralis	7.8762	3.86135	2.14994	1.79603	0.0724896	0.190898
Bacillus mycoides	17.2365	3.84542	1.5667	2.45448	0.0141089	0.0540538
Bacillus oceanisediminis	50.2044	7.39472	0.930111	7.95037	1.85963e-15	1.3286e-13
Bacillus paralicheniformis	15.1847	-0.301703	1.31449	-0.229522	0.818464	0.909774
Bacillus pseudofirmus	11.1337	4.88401	1.71083	2.85476	0.00430692	0.020092
Bacillus pseudomycoides	22.4396	2.57761	1.01063	2.55049	0.0107571	0.0437771
Bacillus pumilus	18.1731	1.07585	2.0956	0.513383	0.607683	0.776563
Bacillus safensis	28.5904	4.00067	0.700509	5.71109	1.12255e-08	1.94207e-07
Bacillus simplex	19.4516	2.00634	1.31564	1.525	0.12726	0.28347
Bacillus smithii	15.2475	1.33861	1.34379	0.996144	0.31918	0.530546
Bacillus sonorensis	33.5241	6.9614	0.981166	7.09503	1.29322e-12	5.36476e-11
Bacillus sp. 1NLA3E	10.2108	3.6984	1.80957	2.0438	0.0409729	0.124077
Bacillus sp. FJAT-18017	15.9594	1.0197	2.46113	0.414321	NA	NA
Bacillus sp. FJAT-22090	7.97415	4.31651	2.23821	1.92855	0.0537862	0.151894
Bacillus sp. FJAT-42376	26.5487	0.6452	0.482561	1.33703	0.181212	0.366029
Bacillus sp. FJAT-45348	17.2134	6.14697	1.21414	5.06284	4.13067e-07	5.14069e-06
Bacillus sp. OxB-1	29.2679	4.60206	0.651608	7.06261	1.63402e-12	6.56671e-11
Bacillus sp. X1(2014)	22.6676	0.695898	1.11675	0.623143	0.53319	0.721691
Bacillus sp. Y1	12.6383	4.46828	1.92098	2.32605	0.020016	0.0706512
Bacillus subtilis	152.174	-0.150717	0.277534	-0.543059	0.587089	0.759853
Bacillus thermoamylovorans	18.3154	1.14968	2.24728	0.511589	0.608939	0.777909
Bacillus thuringiensis	168.577	0.177322	0.245132	0.723374	0.46945	0.667086
Bacillus vallismortis	12.2182	4.66607	1.66051	2.81001	0.00495393	0.022618
Bacillus velezensis	24.4045	1.0963	0.953921	1.14926	0.25045	0.454233
Bacillus weihaiensis	10.4091	1.23927	1.98224	0.625189	0.531847	0.720712
Bacterioplanes sanyensis	18.2152	-2.53509	1.02687	-2.46874	0.0135589	0.0522058
Bacteroidales bacterium CF	37.4352	6.04805	0.971327	6.22659	4.76706e-10	1.11463e-08
Bacteroides caccae	3773.29	-5.80945	0.443268	-13.106	3.04374e-39	1.06752e-36
Bacteroides caecimuris	9363.37	-2.89115	0.407633	-7.09253	1.31684e-12	5.40464e-11
Bacteroides cellulosilyticus	3561.49	-4.7546	0.444909	-10.6867	1.17523e-26	2.66709e-24
Bacteroides coprosuis	67.1621	-1.35728	0.300379	-4.51857	6.22585e-06	6.09628e-05
Bacteroides dorei	416.735	-4.0439	0.413288	-9.7847	1.30985e-22	2.5267e-20
Bacteroides fragilis	67154.6	-7.40328	0.512115	-14.4563	2.28854e-47	1.47153e-44
Bacteroides helcogenes	527.351	-2.75803	0.304596	-9.05471	1.36927e-19	1.76088e-17
Bacteroides heparinolyticus	164.666	0.277855	0.315407	0.88094	0.37835	0.587631
Bacteroides ovatus	20102.5	-8.91676	0.4817	-18.511	1.6835e-76	3.24747e-73
Bacteroides salanitronis	829.242	-2.06362	0.330401	-6.24582	4.21587e-10	1.01024e-08
Bacteroides sp. A1C1	904.133	-2.83119	0.338342	-8.36783	5.86912e-17	4.81767e-15
Bacteroides thetaiotaomicron	1.65766e+06	-12.9224	0.417453	-30.9554	2.14728e-210	8.2842e-207
Bacteroides vulgatus	11676.4	-6.9258	0.478941	-14.4606	2.1478e-47	1.47153e-44
Bacteroides zoogleoformans	203.864	-1.15291	0.288444	-3.99699	6.4154e-05	0.000498
Barnesiella viscericola	489.427	0.540506	0.404386	1.33661	0.18135	0.366051
Bartonella clarridgeiae	2.53301	-2.62111	4.13882	-0.633299	0.526538	NA
Bartonella grahamii	52.0581	-4.03879	0.73296	-5.51025	3.58315e-08	5.57411e-07
Bartonella quintana	7.65854	1.62096	1.93513	0.837651	0.402227	0.609319
Bartonella tribocorum	7.08338	2.80972	2.05966	1.36417	0.172514	0.354209
Basilea psittacipulmonis	30.7627	-0.917798	0.515982	-1.77874	0.0752821	0.19545
Bdellovibrio bacteriovorus	56.8132	0.580929	0.458653	1.2666	0.205299	0.400831
Beggiatoa leptomitoformis	8.9423	1.56202	1.88262	0.829704	0.406706	0.613878
Beijerinckia indica	10.1449	4.62652	1.3482	3.43164	0.000599954	0.00358856
Beijerinckiaceae bacterium	22.0511	7.91386	1.0307	7.67813	1.61421e-14	9.88514e-13
Beijerinckiaceae bacterium RH AL1	18.3442	2.45935	1.14066	2.15607	0.031078	0.0996667
Belliella baltica	16.7944	5.41931	1.46288	3.70455	0.000211766	0.00142581
Bernardetia litoralis	41.1856	-0.689863	0.394847	-1.74717	0.0806084	0.203784
Betaproteobacteria bacterium GR16-43	24.305	0.111321	0.69264	0.16072	0.872314	0.933534
Beutenbergia cavernae	14.384	5.292	1.3661	3.87382	0.000107144	0.000781403
Bifidobacterium actinocoloniiforme	28.582	-0.833582	0.472276	-1.76503	0.0775588	0.198417
Bifidobacterium adolescentis	43.1008	1.1982	0.385638	3.10707	0.00188949	0.00979793
Bifidobacterium angulatum	24.1015	-0.359708	0.877454	-0.409946	0.681846	0.828002
Bifidobacterium animalis	41.872	-1.01391	0.468359	-2.16482	0.0304012	0.0980666
Bifidobacterium asteroides	36.2039	0.412126	1.06374	0.387432	0.698437	0.836563
Bifidobacterium bifidum	108.662	1.08059	0.401731	2.68983	0.00714891	0.0311644
Bifidobacterium breve	69.5175	0.415753	0.449821	0.924264	0.355349	0.564636
Bifidobacterium catenulatum	35.8988	-0.488219	0.584613	-0.835114	0.403654	0.610944
Bifidobacterium choerinum	23.5677	0.556615	0.877146	0.634576	0.525705	0.716233
Bifidobacterium dentium	11.999	-0.324771	1.64027	-0.197998	0.843047	0.919702
Bifidobacterium gallinarum	51.4097	-0.0834155	0.718876	-0.116036	0.907624	0.951525
Bifidobacterium longum	157.097	-0.751958	0.245427	-3.06388	0.00218484	0.0110909
Bifidobacterium pseudocatenulatum	46.4297	-0.0824718	0.561779	-0.146805	0.883286	0.939312
Bifidobacterium pseudolongum	57.2979	2.60179	0.378236	6.87876	6.03744e-12	2.1974e-10
Bifidobacterium scardovii	84.5182	-0.537542	0.286305	-1.87751	0.0604477	0.166122
Bifidobacterium thermophilum	16.1683	-1.34742	1.16935	-1.15228	0.249204	0.453077
Blastochloris sp. GI	30.7107	2.71999	0.617326	4.40608	1.05257e-05	9.71488e-05
Blastochloris viridis	32.3712	-0.109761	0.81833	-0.134128	0.893301	0.944499
Blastococcus saxobsidens	18.6465	2.17087	1.11438	1.94805	0.0514085	0.147362
Blattabacterium sp. (Blattella germanica)	0.957563	-0.887119	5.92073	-0.149833	0.880897	NA
Blautia hansenii	568.195	1.8862	0.440821	4.27884	1.87868e-05	0.00016398
Blautia producta	872.067	1.42705	0.446422	3.19664	0.00139038	0.00755502
Blautia sp. N6H1-15	616.916	3.39873	0.473392	7.17953	6.99538e-13	3.06684e-11
Blautia sp. SC05B48	634.626	2.43831	0.520504	4.68452	2.80614e-06	2.94188e-05
Blochmannia endosymbiont of Camponotus (Colobopsis) obliquus	2.00842	1.34756	4.04619	0.333044	0.739101	NA
Bordetella avium	29.0246	-1.32835	0.730234	-1.81907	0.0689001	0.183575
Bordetella bronchialis	23.3318	0.0598113	0.815887	0.0733083	0.941561	0.969469
Bordetella bronchiseptica	11.5197	4.19218	1.8325	2.28768	0.0221561	0.0757785
Bordetella flabilis	39.1247	-0.611166	0.386833	-1.57992	0.114125	0.261767
Bordetella genomosp. 13	33.9195	-1.62738	0.409836	-3.97082	7.16257e-05	0.000547192
Bordetella genomosp. 6	6.34775	-0.18442	2.20392	-0.0836782	0.933312	0.965081
Bordetella genomosp. 8	35.7805	-0.733185	0.472118	-1.55297	0.12043	0.271707
Bordetella genomosp. 9	43.6514	-1.04698	0.4171	-2.51014	0.0120683	0.0477045
Bordetella hinzii	49.9687	0.516331	0.416725	1.23902	0.215339	0.414973
Bordetella parapertussis	1.6304	0.878555	4.83946	0.18154	0.855944	NA
Bordetella pertussis	5.42565	2.37347	2.27049	1.04536	0.295858	0.504607
Bordetella petrii	33.4701	-2.26017	0.716477	-3.15456	0.00160739	0.00857718
Bordetella pseudohinzii	11.3757	0.879404	1.30609	0.673313	0.500748	0.695674
Bordetella sp. H567	39.027	0.204263	0.454538	0.449385	0.653154	0.808947
Bordetella sp. HZ20	23.76	-1.13104	0.594061	-1.90392	0.0569211	0.158214
Bordetella sp. N	22.3307	0.0433205	1.14322	0.0378935	0.969773	0.982713
Bordetella trematum	13.4071	-0.822229	1.38983	-0.591602	0.554117	0.736235
Borrelia miyamotoi	4.90114	2.75122	2.32167	1.18502	0.236011	0.437284
Bosea sp. AS-1	14.4101	1.62253	1.46066	1.11082	0.266645	0.472105
Bosea sp. PAMC 26642	23.52	0.864321	0.785047	1.10098	0.270905	0.476803
Bosea sp. RAC05	19.8066	0.352494	1.05364	0.334548	0.737966	0.861966
Bosea sp. Tri-49	27.9979	0.301302	0.653712	0.46091	0.644863	0.802801
Bosea vaviloviae	23.2665	2.80104	0.757496	3.69776	0.000217512	0.00145435
Boseongicola sp. CCM32	10.2364	1.20426	1.88855	0.637665	0.523691	0.71468
Brachybacterium faecium	24.7112	1.95325	0.790806	2.46995	0.0135131	0.0521859
Brachybacterium ginsengisoli	20.3191	0.655933	0.973291	0.673933	0.500354	0.695377
Brachybacterium saurashtrense	19.56	-0.280888	0.870979	-0.322496	0.747077	0.866834
Brachybacterium sp. P6-10-X1	24.2567	-0.0581347	1.08884	-0.0533914	0.95742	0.978608
Brachybacterium sp. SGAir0954	8.91605	-2.15651	1.86119	-1.15867	0.246589	0.449806
Brachybacterium sp. VM2412	27.9424	0.201438	0.682373	0.295202	0.76784	0.882487
Brachybacterium sp. VR2415	18.2339	-0.0530492	1.23923	-0.0428082	0.965854	0.982535
Brachyspira hampsonii	13.9629	-0.532123	1.58513	-0.335696	0.7371	0.861215
Brachyspira hyodysenteriae	25.0969	7.59185	1.12316	6.75937	1.3859e-11	4.69017e-10
Brachyspira intermedia	7.4888	4.35096	2.44712	1.77799	0.0754057	0.195639
Brachyspira murdochii	10.3345	1.06211	2.22285	0.477815	0.632782	0.793205
Brachyspira pilosicoli	46.1428	3.63445	0.877785	4.14048	3.46577e-05	0.000285704
Bradymonas sediminis	17.9756	-1.87608	1.00742	-1.86226	0.0625662	0.170515
Bradymonas sp. YN101	49.9054	-0.0785104	0.364069	-0.215647	0.829263	0.915392
Bradyrhizobiaceae bacterium SG-6C	18.3972	-0.748583	0.911701	-0.821084	0.411599	0.618499
Bradyrhizobium diazoefficiens	40.0886	0.545908	0.627657	0.869756	0.384434	0.593021
Bradyrhizobium erythrophlei	94.6963	0.625908	0.296814	2.10876	0.0349654	0.110141
Bradyrhizobium guangdongense	36.2886	-0.998258	0.348225	-2.86671	0.00414769	0.0193961
Bradyrhizobium guangxiense	5.38781	2.23259	2.55642	0.873329	0.382484	0.591834
Bradyrhizobium icense	13.2773	0.180737	1.22364	0.147704	0.882576	0.939312
Bradyrhizobium japonicum	30.6139	-0.924118	0.623749	-1.48155	0.138459	0.301283
Bradyrhizobium lablabi	25.7264	-0.898573	0.590227	-1.52242	0.127904	0.284412
Bradyrhizobium oligotrophicum	12.0551	5.03042	1.57629	3.19131	0.00141631	0.00768514
Bradyrhizobium ottawaense	15.3841	-0.199417	1.59082	-0.125355	0.900243	0.948055
Bradyrhizobium sp.	13.2986	-0.3927	1.36028	-0.28869	0.772819	0.884179
Bradyrhizobium sp. 2 39S1MB	13.8251	-0.312492	1.24407	-0.251185	0.801671	0.900917
Bradyrhizobium sp. 3 85S1MB	4.49521	1.11242	2.51168	0.442897	0.65784	0.811883
Bradyrhizobium sp. BTAi1	21.5866	2.69925	1.00894	2.67534	0.00746542	0.0323977
Bradyrhizobium sp. CCBAU 51670	21.207	-0.144363	0.727694	-0.198384	0.842745	0.919702
Bradyrhizobium sp. CCBAU 51778	12.6439	4.78013	1.79816	2.65835	0.00785243	0.0336982
Bradyrhizobium sp. CCGE-LA001	8.88842	4.51153	1.63831	2.75377	0.00589138	0.0262762
Bradyrhizobium sp. ORS 278	29.6987	-1.04268	0.479379	-2.17506	0.0296253	0.0960456
Bradyrhizobium sp. ORS 285	13.0696	-1.65329	1.38651	-1.19241	0.2331	0.433744
Bradyrhizobium sp. ORS 3257	8.04257	-1.48833	1.80472	-0.824687	0.409549	0.616703
Bradyrhizobium sp. S23321	8.7892	-1.16804	1.75466	-0.665677	0.505617	0.699166
Bradyrhizobium sp. SK17	22.1105	4.95157	1.36795	3.61972	0.000294926	0.00191231
Bradyrhizobium sp. WSM471	11.4153	6.5804	2.1677	3.03566	0.00240008	0.012041
Brenneria goodwinii	14.5567	-0.229063	1.09616	-0.208968	0.834473	0.917188
Brenneria rubrifaciens	10.1325	-2.97499	1.47622	-2.01528	0.0438753	0.130711
Breoghania sp. L-A4	15.6778	0.44005	1.0393	0.42341	0.671996	0.821731
Brevefilum fermentans	8.1071	-1.98234	1.85375	-1.06937	0.284903	0.491792
Brevibacillus agri	34.5377	-0.617422	0.69645	-0.886527	0.375333	0.585797
Brevibacillus brevis	52.6554	0.546658	0.552609	0.989231	0.32255	0.53445
Brevibacillus laterosporus	64.4025	-0.699782	0.441517	-1.58495	0.112978	0.259909
Brevibacillus sp. SCSIO 07484	82.9047	1.83473	0.348393	5.26626	1.39234e-07	1.90484e-06
Brevibacterium aurantiacum	12.8079	1.21761	1.77578	0.685676	0.492917	0.691239
Brevibacterium linens	26.4523	1.12547	0.615357	1.82896	0.0674051	0.180464
Brevibacterium sandarakinum	16.3838	-1.96758	1.29143	-1.52357	0.127615	0.283933
Brevibacterium siliguriense	10.1874	-2.26695	1.83638	-1.23447	0.217027	0.416968
Brevibacterium sp. CS2	18.0517	-0.802906	1.16518	-0.689085	0.49077	0.689257
Brevirhabdus pacifica	14.3122	-0.617888	1.57039	-0.393461	0.693979	0.834647
Brevundimonas diminuta	18.9511	0.193854	1.30719	0.148298	0.882107	0.939312
Brevundimonas naejangsanensis	71.0507	0.648322	0.435659	1.48814	0.136714	0.299004
Brevundimonas sp. DS20	17.5508	3.957	1.54227	2.56569	0.0102971	0.0423136
Brevundimonas sp. GW460-12-10-14-LB2	24.6611	3.95626	2.21987	1.7822	0.0747163	0.194636
Brevundimonas sp. LM2	27.066	0.826177	0.811493	1.0181	0.308633	0.518654
Brevundimonas sp. MF30-B	17.6984	5.82921	1.35161	4.31281	1.61195e-05	0.000143272
Brevundimonas sp. SGAir0440	50.6599	2.45115	1.09786	2.23266	0.0255712	0.0855626
Brevundimonas subvibrioides	19.0171	0.375774	1.12924	0.332766	0.739311	0.862474
Brevundimonas vancanneytii	11.1529	2.9953	1.86158	1.60901	0.107613	0.251406
Brevundimonas vesicularis	32.67	1.17248	0.718154	1.63263	0.102546	0.243461
Brochothrix thermosphacta	14.4989	2.0069	1.71162	1.17252	0.24099	0.443155
Buchnera aphidicola	31.6683	0.253501	1.28614	0.197103	0.843747	0.919702
Burkholderia ambifaria	34.532	0.765132	0.632858	1.20901	0.226659	0.428232
Burkholderia cenocepacia	68.4759	-0.702263	0.319722	-2.19648	0.0280577	0.0921246
Burkholderia cepacia	35.9181	-1.70939	0.40822	-4.18741	2.82159e-05	0.000234605
Burkholderia contaminans	11.0682	-0.266952	1.40641	-0.189811	0.849457	0.923677
Burkholderia gladioli	165.575	-1.5379	0.297412	-5.17093	2.32926e-07	3.06699e-06
Burkholderia glumae	30.0641	-0.755152	0.549923	-1.3732	0.169692	0.349717
Burkholderia insecticola	14.2404	0.290659	1.07458	0.270486	0.786787	0.892588
Burkholderia lata	35.8016	-1.99985	0.577993	-3.45999	0.000540186	0.00325631
Burkholderia metallica	15.7351	2.85346	1.08599	2.62753	0.00860085	0.0362646
Burkholderia multivorans	32.6882	0.0911681	0.575139	0.158515	0.874051	0.934874
Burkholderia oklahomensis	12.9138	-0.929485	1.50651	-0.61698	0.537248	0.724354
Burkholderia plantarii	42.1043	1.44019	1.43224	1.00555	0.314631	0.525475
Burkholderia pseudomallei	197.822	-2.72608	0.301438	-9.0436	1.51602e-19	1.88671e-17
Burkholderia pseudomultivorans	2.41781	2.62281	3.46369	0.757229	0.448912	NA
Burkholderia pyrrocinia	8.9932	-1.78193	1.60235	-1.11207	0.266107	0.471801
Burkholderia sp. AD24	12.9003	-0.3858	1.16014	-0.332545	0.739478	0.862474
Burkholderia sp. Bp7605	18.4296	-0.804567	1.05837	-0.760196	0.447137	0.648891
Burkholderia sp. CCGE1003	19.5323	-0.156768	0.801597	-0.19557	0.844947	0.920589
Burkholderia sp. DHOD12	32.3462	-1.98838	0.519327	-3.82877	0.000128785	0.000911658
Burkholderia sp. IDO3	6.25522	-0.956441	2.16622	-0.441525	0.658833	0.812329
Burkholderia sp. JP2-270	7.12769	1.46983	2.09297	0.70227	0.482511	0.681245
Burkholderia sp. KK1	4.37139	2.05241	2.5972	0.790238	0.429389	0.63325
Burkholderia sp. OLGA172	25.3858	0.482982	0.615107	0.785201	0.432336	0.635895
Burkholderia sp. PAMC 26561	16.6045	-1.73375	0.96311	-1.80016	0.071836	0.189854
Burkholderia sp. PAMC 28687	3.12499	0.713228	3.02972	0.23541	0.81389	0.907249
Burkholderia sp. RPE67	7.96809	0.0761599	2.13212	0.0357203	0.971505	0.982713
Burkholderia sp. YI23	8.03444	3.63818	1.96603	1.85052	0.0642385	0.17355
Burkholderia stabilis	23.3879	0.490464	0.884378	0.554587	0.579177	0.754471
Burkholderia stagnalis	4.15773	-2.96837	2.85896	-1.03827	0.299144	0.508638
Burkholderia thailandensis	21.5073	-2.23308	0.839126	-2.66119	0.00778646	0.033527
Burkholderia ubonensis	37.8815	0.189099	0.528623	0.35772	0.720553	0.84986
Burkholderia vietnamiensis	10.7007	-1.06806	1.41669	-0.753917	0.450899	0.65128
Burkholderiales bacterium GJ-E10	29.3864	1.29522	0.78972	1.64011	0.100983	0.240638
Burkholderiales bacterium JOSHI_001	40.7041	-0.564053	0.604984	-0.932343	0.351159	0.560239
Burkholderiales bacterium YL45	1706.85	-1.7789	0.492707	-3.61047	0.000305641	0.00197184
Buttiauxella sp. 3AFRM03	18.6494	-1.70189	1.06416	-1.59928	0.109758	0.25478
Butyricimonas faecalis	146.032	-0.923267	0.281769	-3.27669	0.00105033	0.00590697
Butyrivibrio fibrisolvens	202.778	1.52447	0.575356	2.64961	NA	NA
Butyrivibrio hungatei	161.764	2.57883	0.360784	7.14784	8.81564e-13	3.77897e-11
Butyrivibrio proteoclasticus	154.742	1.89618	0.397748	4.76728	1.86726e-06	2.03048e-05
Caldanaerobacter subterraneus	35.0548	-0.461231	0.438603	-1.05159	0.292987	0.500817
Caldicellulosiruptor changbaiensis	11.6776	1.50283	1.41559	1.06163	0.288406	0.495842
Caldicellulosiruptor hydrothermalis	6.71663	-1.31137	2.3025	-0.56954	0.56899	0.747162
Caldicellulosiruptor kronotskyensis	7.83277	0.606048	2.16847	0.279482	0.779875	0.889113
Caldicellulosiruptor obsidiansis	7.34802	0.511871	2.15203	0.237855	0.811993	0.906182
Caldicellulosiruptor owensensis	32.1096	4.46328	0.740713	6.02566	1.68421e-09	3.53136e-08
Caldicellulosiruptor saccharolyticus	35.5994	0.247755	0.558825	0.44335	0.657513	0.811739
Caldilinea aerophila	21.8787	1.1764	0.981994	1.19797	0.23093	0.431651
Caldimicrobium thiodismutans	2.53808	3.15908	3.69153	0.855766	0.392127	NA
Caldithrix abyssi	28.6969	0.694648	0.716751	0.969163	0.332464	0.543198
Caloramator sp. E03	46.1956	3.69986	0.861313	4.29561	1.74213e-05	0.000153451
Calothrix brevissima	28.9909	1.96058	0.617741	3.1738	0.0015046	0.00808459
Calothrix parasitica	31.8589	2.79198	0.587789	4.74996	2.03453e-06	2.18642e-05
Calothrix parietina	8.75724	0.165333	1.84174	0.0897698	0.92847	0.962731
Calothrix sp. NIES-2100	11.9151	-0.852153	1.40067	-0.608387	0.542931	0.727301
Calothrix sp. NIES-3974	7.50141	3.578	2.07644	1.72314	0.084863	0.211773
Calothrix sp. PCC 7507	3.23662	3.27562	3.28159	0.998181	0.318192	0.529816
Caminibacter mediatlanticus	46.4858	-1.08027	0.427136	-2.52909	0.0114358	0.0458102
Campylobacter coli	9.61121	-0.513103	1.97974	-0.259178	0.795498	0.898352
Campylobacter concisus	10.9111	0.879824	1.7024	0.516813	0.605287	0.774526
Campylobacter helveticus	8.23514	4.34205	1.99092	2.18092	0.0291893	0.0949514
Campylobacter hominis	16.0543	4.25498	1.52419	2.79164	0.00524423	0.0236911
Campylobacter jejuni	71.2356	0.856772	0.307945	2.78222	0.00539884	0.0243326
Campylobacter lari	78.3408	0.131627	0.399911	0.32914	0.74205	0.863598
Campylobacter pinnipediorum	8.4322	0.583648	2.5436	0.229458	0.818513	0.909774
Campylobacter showae	38.7077	-2.21573	0.510048	-4.34416	1.3981e-05	0.000125438
Campylobacter sp. RM6137	2.45514	2.29373	3.77104	0.608249	0.543022	NA
Campylobacter sputorum	7.5867	1.02163	2.32193	0.43999	0.659944	0.81266
Campylobacter volucris	12.6222	5.7132	1.58893	3.59563	0.000323601	0.00206698
Candidatus Accumulibacter phosphatis	27.7735	-0.01671	0.569342	-0.0293497	0.976586	0.984778
Candidatus Amoebophilus asiaticus	7.0133	-0.219329	2.14075	-0.102454	0.918396	0.957356
Candidatus Arsenophonus lipoptenae	1.23751	1.88824	5.5907	0.337747	0.735554	NA
Candidatus Arthromitus sp. SFB-rat-Yit	11.7331	-0.573188	1.75613	-0.326393	0.744127	0.864711
Candidatus Azobacteroides pseudotrichonymphae	12.172	-0.697141	1.86176	-0.374453	0.708067	0.842864
Candidatus Baumannia cicadellinicola	3.99547	1.12476	2.8601	0.39326	0.694128	0.834647
Candidatus Bipolaricaulis anaerobius	8.29866	3.68466	2.11283	1.74394	0.0811696	0.204541
Candidatus Cloacimonas acidaminovorans	20.1054	2.3932	1.0147	2.35853	0.0183476	0.0660168
Candidatus Coxiella mudrowiae	1.20411	-2.74476	5.4045	-0.507865	0.611548	NA
Candidatus Cyclonatronum proteinivorum	15.7258	0.188698	0.958271	0.196915	0.843894	0.919702
Candidatus Desulforudis audaxviator	42.4872	-0.0741763	0.352287	-0.210556	0.833233	0.917151
Candidatus Desulfovibrio trichonymphae	14.6094	1.16934	1.45438	0.80401	0.421391	0.626726
Candidatus Hamiltonella defensa	6.78538	3.07279	1.90308	1.61465	0.106387	0.249358
Candidatus Izimaplasma sp. HR1	9.88919	0.46648	2.1732	0.214651	0.830039	0.915656
Candidatus Koribacter versatilis	22.8133	5.09973	1.08379	4.70547	2.53285e-06	2.66988e-05
Candidatus Kuenenia stuttgartiensis	12.7507	1.03342	1.6247	0.63607	0.524731	0.715593
Candidatus Liberibacter asiaticus	1.50226	0.637164	4.88312	0.130483	0.896184	NA
Candidatus Methanomassiliicoccus intestinalis	3.70663	-2.04806	3.11234	-0.658046	0.510509	0.702702
Candidatus Methanomethylophilus alvus	18.9396	-1.84112	0.7734	-2.38056	0.0172864	0.0635758
Candidatus Methylopumilus turicensis	10.704	-1.31236	1.78757	-0.734156	0.462854	0.662065
Candidatus Methylopumilus universalis	6.38072	-2.5346	2.12469	-1.19293	0.232898	0.433744
Candidatus Nitrosocosmicus franklandus	45.2647	-2.56059	0.619196	-4.13534	3.54426e-05	0.000290313
Candidatus Pelagibacter sp. RS40	39.3321	-2.09657	0.454207	-4.6159	3.91403e-06	4.01604e-05
Candidatus Phaeomarinobacter ectocarpi	13.2842	1.36982	1.25296	1.09327	0.274276	0.479283
Candidatus Promineofilum breve	32.9797	1.49948	1.32119	1.13494	0.256399	0.46073
Candidatus Rhodoluna planktonica	3.91379	-0.65471	2.90884	-0.225076	0.821921	0.91181
Candidatus Sodalis pierantonius	11.0092	-2.2088	1.15156	-1.91809	0.0550998	0.154152
Candidatus Solibacter usitatus	32.7189	-0.683355	0.649529	-1.05208	0.292764	0.500799
Candidatus Symbiobacter mobilis	63.7421	-1.70202	0.369784	-4.60274	4.16971e-06	4.26704e-05
Candidatus Thiodictyon syntrophicum	45.123	-0.600303	0.542991	-1.10555	0.268922	0.474611
Candidatus Thioglobus autotrophicus	4.09025	-1.90614	3.41292	-0.558508	0.576497	0.752779
Candidatus Thioglobus singularis	8.06199	3.97137	2.07557	1.91339	0.0556983	0.155713
Candidatus Walczuchella monophlebidarum	7.48335	2.16669	2.10914	1.02728	0.304287	0.514209
Capnocytophaga canimorsus	27.3915	2.02489	1.88339	1.07513	0.282317	0.488859
Capnocytophaga gingivalis	14.3847	4.90023	1.52979	3.20322	0.00135902	0.00742648
Capnocytophaga haemolytica	38.3959	1.70446	0.64091	2.65944	0.00782702	0.033664
Capnocytophaga leadbetteri	6.61916	2.67028	2.22824	1.19838	0.23077	0.431562
Capnocytophaga ochracea	1.70703	1.11815	4.79831	0.23303	0.815738	NA
Capnocytophaga sp. oral taxon 864	8.83507	3.69025	1.80076	2.04928	0.0404349	0.122827
Capnocytophaga sp. oral taxon 878	8.18609	3.6966	1.99744	1.85067	0.0642177	0.17355
Capnocytophaga sputigena	13.9673	0.144937	1.50014	0.0966157	0.923032	0.960017
Capnocytophaga stomatis	15.5139	-2.08975	1.27007	-1.64539	0.0998904	0.238624
Caproiciproducens sp. NJN-50	356.835	0.17038	0.208354	0.817743	0.413504	0.620256
Carboxydocella thermautotrophica	65.7658	2.8773	0.393529	7.31155	2.64086e-13	1.30621e-11
Carboxydothermus hydrogenoformans	20.0164	2.76491	1.17236	2.35842	0.018353	0.0660168
Cardiobacterium hominis	34.7566	1.64157	0.569343	2.88327	0.00393574	0.0185089
Carnobacterium divergens	18.1557	4.93209	1.16041	4.25031	2.13473e-05	0.000183017
Carnobacterium maltaromaticum	45.2949	-0.413134	0.50377	-0.820086	0.412167	0.618973
Carnobacterium sp. 17-4	11.7717	3.20528	1.71584	1.86805	0.0617544	0.168971
Carnobacterium sp. CP1	7.0008	-0.613709	2.13817	-0.287026	0.774093	0.884874
Castellaniella defragrans	37.8414	-1.09511	0.595769	-1.83814	0.0660411	0.177552
Catenovulum sp. CCB-QB4	31.2378	-0.999702	0.443706	-2.25307	0.0242545	0.0819386
Catenulispora acidiphila	53.4989	0.565167	0.316732	1.78437	0.074364	0.19398
Caulobacter flavus	32.6448	0.443098	0.787951	0.562342	0.573883	0.751031
Caulobacter henricii	12.231	5.15907	1.5666	3.29316	0.000990689	0.00560422
Caulobacter mirabilis	30.7961	0.747052	0.847219	0.881769	0.377901	0.587631
Caulobacter segnis	23.0106	0.789874	0.894557	0.882978	0.377248	0.587575
Caulobacter sp. FWC26	21.4184	-2.00756	1.00262	-2.00231	0.0452516	0.13419
Caulobacter sp. K31	24.9351	-0.216123	0.810124	-0.266778	0.78964	0.893944
Caulobacter vibrioides	22.3556	0.324661	0.766632	0.42349	0.671938	0.821731
Caulobacteraceae bacterium OTSz_A_272	36.907	1.35631	0.585659	2.31587	0.0205651	0.0719344
Cedecea lapagei	12.0758	-2.07009	1.2087	-1.71266	0.0867758	0.215377
Cedecea neteri	60.6906	-0.696766	0.275989	-2.52461	0.0115825	0.0460673
Celeribacter ethanolicus	19.3762	0.781501	0.715378	1.09243	0.274644	0.479663
Celeribacter indicus	54.5644	0.179456	0.332655	0.539466	0.589565	0.762122
Celeribacter manganoxidans	22.3649	0.332165	0.881964	0.376619	0.706457	0.841467
Celeribacter marinus	6.23202	3.88651	2.16099	1.79848	0.0721004	0.190173
Cellulomonas fimi	12.061	2.31955	1.42101	1.63232	0.102612	0.243468
Cellulomonas flavigena	10.7019	1.19188	1.64203	0.725858	0.467926	0.666393
Cellulomonas gilvus	8.14486	4.01317	2.00599	2.0006	0.0454356	0.134425
Cellulomonas sp. PSBB021	11.9199	-0.451671	1.14592	-0.394155	0.693467	0.834496
Cellulomonas sp. Z28	21.5643	0.0800888	0.835891	0.0958125	0.92367	0.960017
Cellulophaga baltica	61.0394	-2.74971	0.434809	-6.32394	2.5498e-10	6.47178e-09
Cellulophaga lytica	8.78071	4.69787	1.81658	2.58611	0.00970653	0.0403098
Cellulosilyticum lentocellum	17.5881	2.8581	1.35386	2.11108	0.0347652	0.109668
Cellulosilyticum sp. WCF-2	18.5415	1.83781	1.40895	1.30438	0.192103	0.38183
Cellulosimicrobium cellulans	15.9129	-0.836475	1.0924	-0.76572	0.443843	0.64739
Cellulosimicrobium sp. TH-20	15.2896	-0.135044	1.07024	-0.126182	0.899588	0.948055
Cellvibrio japonicus	12.4529	-1.6688	1.12683	-1.48098	0.138613	0.301448
Cellvibrio sp. PSBB006	18.2091	-0.798288	1.04739	-0.76217	0.445958	0.648777
Cellvibrio sp. PSBB023	17.5737	-1.81958	0.939838	-1.93606	0.0528605	0.150729
Cetia pacifica	9.51388	0.415499	2.09803	0.198042	0.843012	0.919702
Chamaesiphon minutus	18.1977	0.249807	1.02264	0.244276	0.807017	0.904028
Chania multitudinisentens	7.16191	3.4128	1.981	1.72277	NA	NA
Chelativorans sp. BNC1	9.91214	2.4501	1.89383	1.29373	0.195759	0.387512
Chelatococcus daeguensis	13.8486	-0.703753	1.51056	-0.465888	0.641296	0.799909
Chelatococcus sp. CO-6	26.521	-0.243603	0.642071	-0.379402	0.70439	0.840566
Chitinophaga pinensis	63.5399	-1.27779	0.304077	-4.2022	2.64334e-05	0.000221696
Chitinophaga sp. MD30	30.8529	1.17658	0.751051	1.56658	0.117212	0.266867
Chlamydia suis	7.93937	5.72047	1.92963	2.96454	0.00303132	0.0148274
Chloracidobacterium thermophilum	17.4709	-0.871391	1.16215	-0.749808	0.45337	0.653382
Chlorobaculum limnaeum	31.8002	6.28386	0.990715	6.34275	2.257e-10	5.88346e-09
Chlorobaculum parvum	22.0763	-0.801028	0.756594	-1.05873	0.289723	0.497442
Chlorobaculum tepidum	23.1777	-1.93604	0.643856	-3.00695	0.00263881	0.0130837
Chlorobium chlorochromatii	9.10523	3.8879	2.23055	1.74302	0.0813297	0.204811
Chlorobium limicola	137.952	-3.53288	0.396302	-8.91462	4.89475e-19	5.90124e-17
Chlorobium phaeobacteroides	20.1975	-0.75825	1.6859	-0.449758	0.652885	0.808873
Chlorobium phaeovibrioides	22.1818	6.80662	1.13413	6.00162	1.95355e-09	4.03215e-08
Chloroflexus aggregans	11.4591	0.434581	1.19895	0.362468	0.717003	0.847227
Chloroflexus aurantiacus	27.7474	-0.381372	0.621479	-0.613652	0.539445	0.72515
Chloroherpeton thalassium	41.9836	-2.3996	0.4666	-5.14274	2.70766e-07	3.47048e-06
Chondrocystis sp. NIES-4102	52.5951	-1.20678	0.365272	-3.30379	0.000953883	0.00543586
Chondromyces crocatus	80.1545	1.66438	0.348333	4.77813	1.76929e-06	1.93918e-05
Christensenella massiliensis	225.096	0.444551	0.186521	2.38339	0.017154	0.0632697
Christensenella minuta	228.502	0.665318	0.246728	2.69656	0.00700587	0.0306795
Christensenella sp. Marseille-P3954	546.16	-0.366745	0.221998	-1.65202	0.0985303	0.236399
Chromatiaceae bacterium 2141T.STBD.0c.01a	24.2398	2.18324	0.708612	3.08101	0.00206297	0.0105978
Chromobacterium rhizoryzae	19.5072	0.0596983	1.00452	0.0594297	0.95261	0.975104
Chromobacterium sp. ATCC 53434	37.9855	-1.35688	0.510996	-2.65536	0.0079224	0.0339607
Chromobacterium vaccinii	45.709	0.458924	0.370106	1.23998	0.214983	0.414702
Chromobacterium violaceum	32.5899	1.55571	1.08778	1.43017	0.152669	0.323447
Chromohalobacter salexigens	11.1125	-0.451352	1.79606	-0.251302	0.801581	0.900917
Chryseobacterium arthrosphaerae	14.8709	4.34415	1.61284	2.69348	0.00707099	0.0309295
Chryseobacterium balustinum	46.046	-1.38604	0.419642	-3.30291	0.000956887	0.00544494
Chryseobacterium bernardetii	23.4267	3.82344	1.45446	2.62877	0.00856934	0.0361712
Chryseobacterium camelliae	20.2703	4.50005	1.83796	2.44839	0.0143494	0.0547578
Chryseobacterium carnipullorum	17.729	18.6438	2.16466	8.6128	7.12989e-18	7.23872e-16
Chryseobacterium carnis	15.3057	-1.5823	1.19629	-1.32267	0.185947	0.371893
Chryseobacterium gallinarum	9.14915	3.26474	1.87918	1.73732	0.0823315	0.207063
Chryseobacterium glaciei	30.2647	-1.32151	0.538184	-2.45549	0.0140691	0.053955
Chryseobacterium gleum	42.2531	2.11381	0.591602	3.57303	0.000352869	0.00224278
Chryseobacterium haifense	13.8408	1.72493	1.44136	1.19674	0.231409	0.432128
Chryseobacterium indologenes	65.8362	0.39718	0.309838	1.28189	0.19988	0.393437
Chryseobacterium indoltheticum	103.792	-1.68962	0.318588	-5.30346	1.13626e-07	1.5883e-06
Chryseobacterium jeonii	48.7614	-2.99885	0.505549	-5.93187	2.9951e-09	5.92569e-08
Chryseobacterium joostei	15.6808	-1.28473	1.51506	-0.847972	0.396453	0.60419
Chryseobacterium lactis	18.4246	8.03747	1.36381	5.89338	3.78364e-09	7.33532e-08
Chryseobacterium nakagawai	7.97628	0.298697	2.19361	0.136167	0.89169	0.943813
Chryseobacterium piperi	54.675	-1.92168	0.371932	-5.16675	2.38203e-07	3.12581e-06
Chryseobacterium shandongense	84.2184	-1.44332	0.370419	-3.89646	9.76093e-05	0.000715925
Chryseobacterium sp. 17S1E7	14.084	0.32488	1.60009	0.203039	0.839104	0.919702
Chryseobacterium sp. 3008163	15.3145	7.46373	1.29115	5.78067	7.44059e-09	1.38029e-07
Chryseobacterium sp. 6424	20.1328	3.99032	1.48834	2.68106	0.00733892	0.0319206
Chryseobacterium sp. G0162	26.699	7.58137	0.982693	7.7149	1.21078e-14	7.65766e-13
Chryseobacterium sp. G0201	36.9752	-1.13909	0.450777	-2.52694	0.011506	0.0458102
Chryseobacterium sp. H3001	6.24457	4.14923	1.95352	2.12397	0.0336725	0.10657
Chryseobacterium sp. H6466	11.7131	0.482204	1.35823	0.355024	0.722571	0.850681
Chryseobacterium sp. IHB B 17019	8.21422	3.63788	2.10164	1.73097	0.0834568	0.209347
Chryseobacterium sp. NBC122	16.3407	-0.983088	1.29713	-0.757897	0.448513	0.649489
Chryseobacterium sp. StRB126	5.90461	3.11841	2.27521	1.3706	0.170499	0.351193
Chryseobacterium sp. T16E-39	15.1514	1.71834	1.51032	1.13773	0.255232	0.459703
Chryseobacterium taklimakanense	78.3212	-0.78349	0.329749	-2.37602	0.0175007	0.0640585
Chryseolinea sp. KIS68-18	54.4402	-0.486795	0.494276	-0.984864	0.324691	0.53647
Chthonomonas calidirosea	10.706	-0.69576	1.45235	-0.479059	0.631896	0.793205
Citrobacter amalonaticus	45.3301	-2.41451	0.36375	-6.63781	3.18369e-11	9.82613e-10
Citrobacter farmeri	17.3518	-3.44126	1.06329	-3.23642	0.00121038	0.00669003
Citrobacter freundii	169.344	-4.32134	0.305337	-14.1527	1.79797e-45	9.90936e-43
Citrobacter freundii complex sp. CFNIH2	19.0779	-1.38774	0.792805	-1.75042	0.0800456	0.202635
Citrobacter freundii complex sp. CFNIH3	5.22594	2.25675	2.28303	0.988486	0.322914	0.53445
Citrobacter koseri	15.8766	-1.51158	1.037	-1.45764	0.144939	0.311517
Citrobacter rodentium	41.003	0.522818	0.42644	1.22601	0.220196	0.420553
Citrobacter sp. 92	1.84945	0.408362	4.68566	0.0871514	0.930551	NA
Citrobacter sp. LY-1	14.013	-0.869392	1.11574	-0.779206	0.435859	0.638641
Citrobacter werkmanii	55.2466	-1.51421	0.43196	-3.50544	0.000455852	0.00281389
Citromicrobium sp. JL477	20.7589	-0.929617	0.847765	-1.09655	0.272838	0.478241
Clavibacter michiganensis	75.7918	0.752456	0.26772	2.81061	0.00494483	0.0226033
Cloacibacillus porcorum	126.266	-0.103896	0.432142	-0.240421	0.810004	0.90527
Cloacibacterium normanense	99.1197	-1.41265	0.387527	-3.6453	0.000267082	0.00175537
Clostridiaceae bacterium 14S0207	38.9919	0.744257	1.27687	0.582876	0.559977	0.740421
Clostridiales bacterium 70B-A	61.6095	2.26494	0.326908	6.92839	4.25654e-12	1.59434e-10
Clostridiales bacterium CCNA10	6362.94	1.06444	0.449692	2.36705	0.0179306	0.0649541
Clostridioides difficile	1926.63	1.39402	0.557877	2.49879	NA	NA
Clostridium aceticum	42.3676	3.84941	0.510218	7.54465	4.53513e-14	2.53573e-12
Clostridium acetobutylicum	91.3063	0.989768	0.32479	3.04741	0.00230821	0.0116254
Clostridium argentinense	50.1526	4.18983	1.33241	3.14455	0.00166344	0.00879115
Clostridium baratii	125.455	0.750303	0.29306	2.56024	0.01046	0.0427939
Clostridium beijerinckii	120.94	1.01198	0.289356	3.49734	0.000469921	0.00288687
Clostridium bornimense	79.4374	1.07503	0.850949	1.26333	0.206471	0.402509
Clostridium botulinum	516.178	0.82148	0.262306	3.13176	0.00173763	0.0091332
Clostridium butyricum	220.69	0.474971	0.255111	1.86182	0.0626284	0.170515
Clostridium carboxidivorans	26.5757	1.46132	2.14724	0.680558	0.496151	0.692279
Clostridium cellulovorans	68.2766	-0.144406	0.411803	-0.350667	0.725838	0.852705
Clostridium chauvoei	103.79	2.14188	0.329007	6.51014	7.50803e-11	2.21114e-09
Clostridium cochlearium	25.5106	0.845987	1.75735	0.4814	0.630232	0.792875
Clostridium drakei	30.0017	1.09235	1.33359	0.819098	0.41273	0.619577
Clostridium estertheticum	59.0112	2.15268	0.434181	4.95802	7.12143e-07	8.35091e-06
Clostridium formicaceticum	23.1545	5.60677	1.66234	3.37282	0.000744021	0.00435574
Clostridium isatidis	51.6314	2.43104	1.55755	1.56081	0.118569	0.269162
Clostridium kluyveri	130.779	0.772435	0.273954	2.81957	0.00480873	0.0220905
Clostridium ljungdahlii	2.00905	-1.87876	4.07831	-0.460671	0.645035	NA
Clostridium novyi	66.5582	0.757302	1.11531	0.679006	0.497134	0.693149
Clostridium pasteurianum	104.037	2.23178	0.386551	5.77357	7.76082e-09	1.42577e-07
Clostridium perfringens	258.49	1.06352	0.271872	3.91186	9.15893e-05	0.000676919
Clostridium saccharobutylicum	59.6377	3.78711	0.808279	4.6854	2.79408e-06	2.93721e-05
Clostridium saccharoperbutylacetonicum	189.178	-0.635633	0.271482	-2.34134	0.0192145	0.068385
Clostridium scatologenes	55.2065	6.34648	1.12899	5.62139	1.89427e-08	3.15004e-07
Clostridium septicum	97.4716	0.80413	0.292922	2.7452	0.00604736	0.0268787
Clostridium sp. AWRP	32.9486	6.95071	0.933897	7.44269	9.86541e-14	5.28621e-12
Clostridium sp. BNL1100	112.112	0.117172	0.303851	0.385624	0.699775	0.837386
Clostridium sp. CT4	85.7174	0.690379	0.310276	2.22505	0.0260778	0.0868061
Clostridium sp. DL-VIII	52.9024	1.6575	1.21582	1.36328	0.172795	0.354409
Clostridium sp. JN-1	27.2972	1.31279	2.08398	0.62994	0.528734	0.718259
Clostridium sp. JN-9	26.5933	1.41849	1.75463	0.808426	0.418846	0.624614
Clostridium sp. JN500901	35.718	-0.067341	1.07538	-0.0626209	0.950068	0.974054
Clostridium sp. MF28	4.36392	3.74607	2.75643	1.35903	0.174137	0.356403
Clostridium sp. SY8519	439.414	2.12391	0.511877	4.14925	3.33561e-05	0.000275563
Clostridium sp. SYSU GA15002T	62.3233	-0.309325	0.839695	-0.368378	0.712592	0.845743
Clostridium sporogenes	49.3225	7.19908	1.39593	5.15721	2.50663e-07	3.24516e-06
Clostridium taeniosporum	40.68	0.607463	1.63548	0.371427	0.71032	0.844243
Clostridium tetani	59.8691	0.709553	0.759966	0.933664	0.350477	0.559893
Clostridium tyrobutyricum	63.0942	1.51947	0.332383	4.57145	4.84367e-06	4.88832e-05
Cnuibacter physcomitrellae	16.856	-0.931139	1.08604	-0.857373	0.391239	0.59932
Cobetia marina	2.22634	1.26054	4.15896	0.30309	0.761821	NA
Cohaesibacter sp. ES.047	15.1651	-0.562404	1.2543	-0.448382	0.653878	0.809583
Cohnella sp. 18JY8-7	61.0387	1.19839	0.333063	3.59809	0.00032056	0.00205094
Cohnella sp. HS21	22.3134	1.48658	1.18192	1.25777	0.208475	0.405391
Collimonas arenae	43.7948	-1.32492	0.383734	-3.45269	0.000555019	0.0033405
Collimonas fungivorans	51.2841	-0.785587	0.375114	-2.09426	0.0362365	0.113199
Collimonas pratensis	24.5949	0.440261	0.657737	0.669357	0.503268	0.697416
Collinsella aerofaciens	203.17	-0.0731015	0.221159	-0.330539	0.740993	0.863332
Colwellia sp. Arc7-D	6.46224	-0.933258	2.44174	-0.382209	0.702306	0.838853
Colwellia sp. MT41	6.6446	2.9317	2.16669	1.35308	0.17603	0.358755
Comamonas aquatica	29.2159	0.544544	1.3529	0.402502	0.687315	0.830658
Comamonas kerstersii	33.3548	-2.00714	0.687749	-2.91842	0.00351814	0.0168609
Comamonas serinivorans	26.5859	-0.47053	0.621602	-0.756964	0.449071	0.649613
Comamonas testosteroni	90.4205	-0.153101	0.498227	-0.307292	0.758621	0.875751
Comamonas thiooxydans	21.7201	0.527201	2.13186	0.247297	0.804679	0.902981
Conexibacter woesei	43.9223	-0.860483	0.362025	-2.37686	0.0174607	0.0640336
Confluentimicrobium sp. EMB200-NS6	32.4766	0.459957	0.491666	0.935506	0.349527	0.559302
Congregibacter litoralis	16.2561	0.595094	0.950221	0.626269	0.531139	0.720005
Coraliomargarita akajimensis	15.0151	7.17583	1.24665	5.75607	8.60935e-09	1.53773e-07
Corallococcus coralloides	85.7822	0.157023	0.404928	0.38778	0.698179	0.836514
Coriobacteriaceae bacterium 68-1-3	53.2904	-0.232189	0.30731	-0.755552	0.449918	0.65035
Coriobacterium glomerans	47.765	-0.911477	0.305652	-2.98208	0.00286301	0.0140707
Corynebacterium ammoniagenes	3.71382	2.37614	2.89448	0.820921	0.411691	0.618499
Corynebacterium aquilae	22.3957	7.0264	1.17151	5.99774	2.00082e-09	4.10594e-08
Corynebacterium argentoratense	4.89699	-0.914789	2.62105	-0.349017	0.727077	0.85364
Corynebacterium atypicum	14.624	7.1613	1.24868	5.73508	9.74654e-09	1.71699e-07
Corynebacterium aurimucosum	15.0871	-0.49637	0.98465	-0.504108	0.614185	0.78022
Corynebacterium callunae	9.13687	-1.51689	1.68164	-0.902026	0.367043	0.577273
Corynebacterium casei	2.99105	0.596743	3.56036	0.167607	0.866892	0.930547
Corynebacterium crudilactis	6.42871	2.96663	2.18951	1.35492	0.175442	0.358124
Corynebacterium cystitidis	8.40063	-2.93086	2.10232	-1.39411	0.163285	0.340148
Corynebacterium deserti	7.3919	0.347254	2.28453	0.152002	0.879185	0.937742
Corynebacterium diphtheriae	18.3833	-0.170416	1.27092	-0.134088	0.893333	0.944499
Corynebacterium doosanense	11.4146	-0.933858	1.52746	-0.611381	0.540947	0.726157
Corynebacterium efficiens	13.9392	0.980286	1.43659	0.682368	0.495006	0.691431
Corynebacterium falsenii	17.8746	0.486337	0.988753	0.491869	0.622812	0.786641
Corynebacterium frankenforstense	13.2428	-1.72116	1.13833	-1.51199	0.130535	0.28893
Corynebacterium genitalium	8.37622	3.71999	1.7754	2.0953	0.0361443	0.113002
Corynebacterium glaucum	16.8685	-2.96889	1.06302	-2.79289	0.0052239	0.023627
Corynebacterium glutamicum	10.3842	3.66767	1.89348	1.937	0.0527458	0.150513
Corynebacterium glyciniphilum	16.6929	0.867184	1.53507	0.564916	0.572131	0.750011
Corynebacterium halotolerans	19.0263	0.471076	0.923944	0.509854	0.610154	0.777944
Corynebacterium humireducens	21.2924	1.35695	0.95968	1.41396	0.157374	0.331233
Corynebacterium imitans	43.1997	-1.52644	0.372587	-4.09688	4.18756e-05	0.000335876
Corynebacterium jeikeium	25.3279	0.195834	0.738572	0.265153	0.790892	0.89478
Corynebacterium kutscheri	4.95101	-2.81934	2.73452	-1.03102	0.302531	0.512363
Corynebacterium marinum	15.618	0.394838	1.42894	0.276314	0.782307	0.889836
Corynebacterium maris	14.1817	2.12018	1.77871	1.19197	0.233271	0.433744
Corynebacterium matruchotii	19.884	-0.364608	0.943081	-0.386614	0.699042	0.836768
Corynebacterium mustelae	5.3529	3.60032	2.43598	1.47797	0.139415	0.302681
Corynebacterium mycetoides	7.36809	4.50597	1.89173	2.38193	0.0172222	0.0634002
Corynebacterium provencense	20.5149	0.234721	0.89973	0.260879	0.794186	0.897735
Corynebacterium pseudotuberculosis	24.7283	-2.82919	0.724329	-3.90595	9.38574e-05	0.000689718
Corynebacterium renale	7.88332	2.26763	1.87482	1.20952	0.226464	0.428232
Corynebacterium riegelii	10.5383	4.46317	1.87992	2.37412	0.0175907	0.0642051
Corynebacterium segmentosum	9.05783	4.91092	1.69295	2.90081	0.00372201	0.017706
Corynebacterium simulans	5.99569	-0.207084	2.19376	-0.0943968	0.924794	0.960133
Corynebacterium singulare	4.07451	-1.63756	2.86814	-0.570948	0.568035	0.746416
Corynebacterium sp. 2069/2	18.4173	3.38309	1.14033	2.96677	0.00300949	0.014753
Corynebacterium sp. 2183	13.7214	-0.847141	1.36937	-0.618633	0.536158	0.724264
Corynebacterium sp. 2184	8.62713	1.61087	1.85115	0.870202	0.38419	0.592897
Corynebacterium sp. NML98-0116	14.9128	0.705653	1.1567	0.610057	0.541824	0.726575
Corynebacterium sphenisci	40.9665	0.0139581	0.553197	0.0252317	0.97987	0.987291
Corynebacterium stationis	11.221	5.1412	1.66308	3.09138	0.00199229	0.0102895
Corynebacterium striatum	11.7132	4.9415	1.78693	2.76535	0.00568617	0.0254197
Corynebacterium terpenotabidum	8.57462	1.86515	1.83687	1.01539	0.309918	0.52008
Corynebacterium timonense	9.85829	-2.58844	1.61764	-1.60014	0.109568	0.254605
Corynebacterium ulcerans	39.8636	-0.327862	0.354724	-0.924274	0.355344	0.564636
Corynebacterium urealyticum	12.782	-0.0549447	1.50688	-0.0364625	0.970914	0.982713
Corynebacterium ureicelerivorans	7.94589	0.384242	1.92372	0.199739	NA	NA
Corynebacterium uterequi	15.1411	-1.31927	1.24167	-1.06249	0.288011	0.495813
Corynebacterium variabile	11.1339	5.55289	1.58499	3.50342	0.000459323	0.00283078
Corynebacterium vitaeruminis	23.5165	-0.170708	0.743621	-0.229563	0.818431	0.909774
Corynebacterium xerosis	13.309	4.87501	1.4078	3.46286	0.000534462	0.00323698
Coxiella burnetii	30.2663	5.02266	0.879898	5.70823	1.14158e-08	1.96616e-07
Crenobacter cavernae	16.5151	-0.224628	1.00253	-0.224063	0.822709	0.91181
Crinalium epipsammum	13.9797	0.911983	1.41105	0.646316	0.518075	0.71083
Croceibacter atlanticus	13.8776	1.17851	1.54657	0.762011	0.446053	0.648777
Croceicoccus marinus	61.4219	-2.34054	0.31651	-7.39484	1.41579e-13	7.28284e-12
Croceicoccus naphthovorans	3.89309	-1.63657	2.86566	-0.571096	0.567935	0.746416
Crocosphaera subtropica	12.348	3.6211	1.9033	1.90254	0.0571006	0.158485
Cronobacter condimenti	21.829	2.79467	0.817631	3.418	0.000630826	0.00374997
Cronobacter dublinensis	15.804	-1.64714	1.26034	-1.3069	0.191245	0.380322
Cronobacter malonaticus	3.79482	-2.2206	2.79555	-0.794332	0.427002	0.631634
Cronobacter muytjensii	4.9788	1.53979	2.56757	0.599707	0.548701	0.731981
Cronobacter sakazakii	27.9051	-2.71209	0.593319	-4.57105	4.85284e-06	4.88832e-05
Cronobacter turicensis	12.232	-2.334	1.48045	-1.57655	0.1149	0.263232
Cronobacter universalis	14.493	3.30499	1.33355	2.47834	0.0131993	0.0512305
Cryobacterium arcticum	14.1016	1.89316	1.36881	1.38307	0.166644	0.344821
Cryobacterium sp. GCJ02	21.0559	2.66982	1.83961	1.4513	0.146696	0.313921
Cryobacterium sp. LW097	22.1983	1.1516	0.835644	1.3781	0.168172	0.347029
Cryptobacterium curtum	16.881	-3.96059	0.995726	-3.97759	6.96182e-05	0.00053291
Cupriavidus basilensis	59.1093	-0.155897	0.294311	-0.529703	0.596318	0.766099
Cupriavidus gilardii	13.2198	0.640869	1.27651	0.502049	0.615633	0.781544
Cupriavidus metallidurans	60.4968	1.33375	0.328893	4.05526	5.00786e-05	0.000394292
Cupriavidus necator	51.9601	0.053771	0.357254	0.150512	0.880361	0.938241
Cupriavidus oxalaticus	54.5517	-1.05431	0.292348	-3.60636	0.000310526	0.00200002
Cupriavidus pauculus	18.9283	-0.878409	0.908747	-0.966615	0.333737	0.544191
Cupriavidus pinatubonensis	27.6377	-0.882658	0.49995	-1.76549	0.0774813	0.198417
Cupriavidus sp. USMAA1020	16.7853	-4.80587	1.3208	-3.63861	0.000274115	0.00179243
Cupriavidus sp. USMAA2-4	19.0832	0.536968	1.11569	0.481286	0.630313	0.792875
Cupriavidus sp. USMAHM13	21.4259	2.00346	0.879814	2.27714	0.0227779	0.0776301
Cupriavidus taiwanensis	269.52	-0.878743	0.214937	-4.08838	4.34405e-05	0.000344843
Curtobacterium pusillum	13.8636	-0.764954	1.36351	-0.56102	0.574784	0.751955
Curtobacterium sp. SGAir0471	7.59689	-0.788886	2.1751	-0.362689	0.716837	0.847227
Curvibacter sp. AEP1-3	21.5224	1.49942	0.764697	1.96081	0.0499013	0.144426
Cutibacterium acnes	13.9831	-0.374086	1.2852	-0.291071	0.770997	0.883167
Cutibacterium avidum	14.7527	0.998939	1.34525	0.742567	0.457744	0.657682
Cutibacterium granulosum	16.3541	-0.41103	0.984407	-0.41754	0.676283	0.82384
Cyanobium gracile	34.9313	-0.379867	0.98591	-0.385295	0.700019	0.837418
Cyanobium sp. NIES-981	37.6873	-1.12489	0.583129	-1.92906	0.0537234	0.151894
Cyanothece sp. PCC 7425	17.0761	5.57667	1.1735	4.75218	2.01238e-06	2.175e-05
Cyanothece sp. PCC 7822	14.4942	2.00836	1.45455	1.38074	0.167358	0.345831
Cyclobacterium amurskyense	16.0191	-1.00803	1.266	-0.796237	0.425894	0.630748
Cyclobacterium marinum	41.377	-1.58747	0.428887	-3.70138	0.000214428	0.00144063
Cycloclasticus sp. P1	6.72663	2.77259	2.14222	1.29426	0.195577	0.387512
Cystobacter fuscus	52.6312	-0.881337	0.694087	-1.26978	0.204163	0.39896
Cytophaga hutchinsonii	16.0837	3.87426	1.5606	2.48254	0.0130448	0.050746
Dactylococcopsis salina	7.32587	-0.487639	1.992	-0.244798	0.806613	0.904028
Dechloromonas aromatica	20.7156	-1.17953	0.660104	-1.78688	0.0739564	0.19344
Dechloromonas sp. HYN0024	18.4706	-1.77528	1.19706	-1.48303	0.138066	0.300835
Deferribacter desulfuricans	10.2901	1.35238	2.1764	0.621383	0.534348	0.722324
Defluviimonas alba	29.961	-0.48423	0.551125	-0.878621	0.379607	0.589062
Defluviitoga tunisiensis	11.5857	0.798111	1.43079	0.557809	0.576975	0.752779
Dehalobacter restrictus	37.7777	-0.177785	0.625184	-0.284372	0.776125	0.886934
Dehalobacter sp. CF	4.51211	3.60246	2.68099	1.34371	0.179044	0.362789
Dehalobacter sp. DCA	4.02063	1.58108	2.88473	0.548085	0.583633	0.757114
Dehalobacterium formicoaceticum	87.9385	0.0152525	0.344143	0.0443203	0.964649	0.982293
Dehalococcoides mccartyi	115.11	-0.0595082	0.245583	-0.242314	0.808537	0.904637
Dehalogenimonas formicexedens	28.0082	1.29482	0.976462	1.32603	0.18483	0.371392
Dehalogenimonas lykanthroporepellens	11.8009	-1.8438	1.44532	-1.2757	0.20206	0.396111
Deinococcus actinosclerus	37.8725	0.0513094	0.661704	0.0775413	0.938193	0.967794
Deinococcus deserti	14.9509	0.152817	1.28551	0.118876	0.905373	0.950049
Deinococcus ficus	47.0457	-0.780448	0.352569	-2.2136	0.0268561	0.0890891
Deinococcus geothermalis	16.6032	-0.346139	1.18882	-0.291162	0.770928	0.883167
Deinococcus gobiensis	34.4219	-0.938402	1.00237	-0.936185	0.349178	0.558974
Deinococcus irradiatisoli	17.2871	-0.961953	1.01146	-0.951056	0.341576	0.551843
Deinococcus maricopensis	40.7028	0.395286	0.395457	0.999567	0.31752	0.529155
Deinococcus peraridilitoris	19.9719	-0.962997	1.04418	-0.922255	0.356396	0.565136
Deinococcus proteolyticus	22.761	-0.796426	1.13297	-0.702955	0.482084	0.681025
Deinococcus puniceus	13.8819	5.68034	1.5499	3.66498	0.000247361	0.00163972
Deinococcus radiodurans	42.3501	0.0974942	0.502485	0.194024	0.846157	0.921353
Deinococcus soli Cha et al. 2016	21.6136	0.9767	0.705958	1.38351	0.166509	0.344821
Deinococcus sp. NW-56	37.0554	-0.113821	0.577959	-0.196936	0.843877	0.919702
Deinococcus sp. S14-83	24.2765	-0.28509	0.856937	-0.332685	0.739372	0.862474
Deinococcus swuensis	28.5079	0.490322	0.798899	0.613747	0.539382	0.72515
Deinococcus wulumuqiensis	15.7213	5.49193	1.32704	4.13848	3.49612e-05	0.000286979
Delftia acidovorans	14.1638	-0.729145	1.4383	-0.50695	0.61219	0.779481
Delftia sp. Cs1-4	23.451	-0.308641	0.764239	-0.403854	0.68632	0.830299
Delftia tsuruhatensis	28.8775	-1.86534	0.59185	-3.15171	0.00162316	0.00864763
Denitrobacterium detoxificans	57.8543	0.3869	0.308127	1.25565	0.209243	0.405995
Denitrovibrio acetiphilus	8.28299	-1.70884	1.99145	-0.858086	0.390845	0.59932
Dermabacter vaginalis	25.8301	2.67804	1.71598	1.56064	0.118608	0.269162
Dermatophilus congolensis	9.26302	-0.268487	1.49246	-0.179896	0.857234	0.927157
Desulfallas gibsoniae	77.4385	1.21358	0.335588	3.61628	0.000298867	0.00193461
Desulfarculus baarsii	59.9545	0.267477	0.341713	0.782754	0.433772	0.637278
Desulfatibacillum aliphaticivorans	61.4886	0.1771	0.287044	0.616979	0.537249	0.724354
Desulfitobacterium dehalogenans	44.2719	1.99808	0.418028	4.77976	1.75502e-06	1.92902e-05
Desulfitobacterium dichloroeliminans	42.929	0.890817	0.443044	2.01067	0.0443599	0.131748
Desulfitobacterium hafniense	140.879	0.779026	0.33303	2.33921	0.0193248	0.0686511
Desulfitobacterium metallireducens	104.716	-1.58091	0.312446	-5.05977	4.19756e-07	5.20713e-06
Desulfobacca acetoxidans	17.6366	0.201068	1.17155	0.171626	0.863732	0.929637
Desulfobacter hydrogenophilus	21.181	-0.0827355	0.727911	-0.113662	0.909506	0.952722
Desulfobacter postgatei	33.6976	-0.86771	0.56485	-1.53618	0.124495	0.278439
Desulfobacterium autotrophicum	21.7018	-0.874343	0.778624	-1.12293	0.261466	0.466797
Desulfobacula toluolica	16.089	4.58841	1.60809	2.85333	0.00432635	0.0201454
Desulfobulbus oralis	33.6219	1.9978	0.529164	3.77538	0.000159762	0.00110658
Desulfocapsa sulfexigens	10.141	4.59788	1.90143	2.41812	0.0156011	0.0585498
Desulfococcus multivorans	65.9098	1.68826	0.379398	4.44982	8.59408e-06	8.14643e-05
Desulfococcus oleovorans	51.3632	0.228995	0.503371	0.454923	0.649165	0.805746
Desulfofarcimen acetoxidans	40.8048	1.31273	0.616211	2.13032	0.0331452	0.10516
Desulfoglaeba alkanexedens	42.9362	2.86404	0.52248	5.48162	4.21452e-08	6.35141e-07
Desulfohalobium retbaense	13.767	0.543255	1.39369	0.389797	0.696687	0.83617
Desulfomicrobium baculatum	36.5005	0.32627	0.418999	0.77869	0.436163	0.638844
Desulfomicrobium orale	55.0189	-0.11305	0.308004	-0.36704	0.713589	0.846044
Desulfomonile tiedjei	25.1276	-0.44966	0.673492	-0.667654	0.504355	0.69792
Desulfosporosinus acidiphilus	33.3404	-0.674053	0.602908	-1.118	0.263566	0.468588
Desulfosporosinus meridiei	20.2747	6.58973	1.16656	5.64887	1.61504e-08	2.70905e-07
Desulfosporosinus orientis	48.0851	0.753727	0.508274	1.48291	0.138097	0.300835
Desulfosporosinus youngiae	44.797	-1.48238	0.539585	-2.74726	0.00600953	0.0267414
Desulfotalea psychrophila	7.4758	3.21636	2.15833	1.4902	0.136171	0.298153
Desulfotomaculum ferrireducens	32.8898	-0.0946602	1.12188	-0.0843763	0.932757	0.965025
Desulfotomaculum nigrificans	31.7995	1.05193	1.07927	0.974675	0.329721	0.540384
Desulfotomaculum reducens	24.6386	2.38555	1.49037	1.60064	0.109456	0.25454
Desulfotomaculum ruminis	96.7497	0.963222	0.242684	3.96904	7.21618e-05	0.000550078
Desulfovibrio africanus	42.4468	-0.586251	0.431676	-1.35808	0.174439	0.356642
Desulfovibrio alaskensis	47.6196	0.989684	0.407527	2.42851	0.0151611	0.0572131
Desulfovibrio carbinolicus	50.2965	1.8594	0.370018	5.02516	5.03001e-07	6.14107e-06
Desulfovibrio desulfuricans	123.557	0.179652	0.222811	0.806296	0.420072	0.625487
Desulfovibrio fairfieldensis	88.0259	-0.457731	0.246475	-1.85711	0.0632957	0.171847
Desulfovibrio ferrophilus	22.5568	-0.607058	0.700844	-0.866182	0.386391	0.595325
Desulfovibrio gigas	58.9985	0.34952	0.368223	0.949207	0.342515	0.552454
Desulfovibrio hydrothermalis	22.5202	0.539148	1.07504	0.501515	0.616009	0.781764
Desulfovibrio magneticus	59.547	-0.106661	0.377197	-0.282773	0.777351	0.887433
Desulfovibrio piger	74.16	-0.114446	0.284158	-0.402754	0.687129	0.830658
Desulfovibrio salexigens	35.8246	-1.98203	0.445702	-4.44699	8.70814e-06	8.21418e-05
Desulfovibrio sp. FW1012B	63.8749	-0.701678	0.319351	-2.1972	0.0280062	0.0921125
Desulfovibrio sp. G11	11.4864	5.45944	1.57595	3.46422	0.000531775	0.00322577
Desulfovibrio vulgaris	122.352	0.186955	0.237773	0.786277	0.431705	0.63521
Desulfurispirillum indicum	30.2026	0.472157	0.507143	0.931014	0.351847	0.560868
Desulfurivibrio alkaliphilus	52.7705	0.0657363	0.428487	0.153415	0.878071	0.937552
Desulfuromonas soudanensis	59.3978	0.374568	0.307765	1.21706	0.223583	0.424918
Desulfuromonas sp. DDH964	40.2154	0.901111	0.424979	2.12037	0.0339751	0.107439
Devosia sp. 1566	37.7737	1.5457	0.581399	2.65858	0.00784698	0.0336982
Devosia sp. A16	31.8238	2.02048	0.658732	3.06723	0.00216054	0.010982
Devosia sp. H5989	17.5717	-0.544993	1.04867	-0.519698	0.603274	0.772447
Devosia sp. I507	13.8561	-0.956508	1.35512	-0.705846	0.480284	0.678979
Devriesea agamarum	9.58533	-1.32754	1.94933	-0.681027	0.495855	0.692279
Dialister pneumosintes	22.185	0.836126	0.845462	0.988958	0.322684	0.53445
Dialister sp. Marseille-P5638	62.8847	-0.376222	0.306111	-1.22904	0.219057	0.419624
Diaphorobacter polyhydroxybutyrativorans	18.9897	-0.318304	1.02852	-0.309479	0.756957	0.874354
Dickeya chrysanthemi	47.7772	-0.735568	0.415905	-1.7686	0.0769609	0.198093
Dickeya dadantii	25.5295	-1.56045	0.676571	-2.3064	0.0210881	0.0732362
Dickeya dianthicola	14.3547	5.56639	1.26568	4.39794	1.09284e-05	0.000100147
Dickeya fangzhongdai	6.9828	4.48285	1.90091	2.35826	0.0183608	0.0660168
Dickeya paradisiaca	11.1027	-1.32638	1.73645	-0.763841	0.444962	0.648042
Dickeya solani	23.4874	1.03581	0.855044	1.21141	0.225736	0.427608
Dickeya sp. NCPPB 569	20.1293	3.03893	0.819369	3.70887	0.000208183	0.00140907
Dickeya zeae	77.8912	-2.03957	0.327995	-6.21829	5.02617e-10	1.16114e-08
Dictyoglomus thermophilum	5.23773	3.38345	2.86134	1.18247	0.237018	0.438324
Dictyoglomus turgidum	3.71073	3.41276	2.96326	1.15169	0.249448	0.453107
Dietzia lutea	13.607	-1.4519	1.38027	-1.0519	0.292847	0.500799
Dietzia psychralcaliphila	14.2119	1.11789	1.49588	0.747308	0.454877	0.654576
Dietzia sp. JS16-p6b	15.094	4.02108	1.26147	3.18762	0.00143448	0.00777279
Dietzia sp. oral taxon 368	7.33985	1.23942	2.00649	0.617705	0.53677	0.724354
Dietzia timorensis	10.7495	1.37435	1.55936	0.881356	0.378125	0.587631
Dinoroseobacter shibae	30.363	-0.487308	0.810643	-0.601137	0.547749	0.731216
Dokdonella koreensis	14.4172	1.46673	1.51721	0.966732	0.333678	0.544191
Dokdonia sp. Dokd-P16	4.4842	3.67671	2.7565	1.33383	0.182259	0.367374
Dokdonia sp. PRO95	6.74315	0.865648	2.19305	0.394724	0.693047	0.834496
Draconibacterium orientale	52.01	2.56466	0.526696	4.86933	1.11978e-06	1.27437e-05
Duncaniella sp. B8	600.391	5.09369	0.761497	6.68905	2.24625e-11	7.16203e-10
Duncaniella sp. C9	612.628	0.294158	0.416632	0.706038	0.480164	0.678979
Dyadobacter fermentans	62.2577	2.04323	0.506498	4.03404	5.4825e-05	0.000429909
Dyella japonica	15.0953	-0.579507	1.33628	-0.43367	0.664528	0.815701
Dyella sp. M7H15-1	35.9468	2.3494	0.532687	4.41048	1.03144e-05	9.54266e-05
Dyella thiooxydans	22.0704	-0.33451	0.8226	-0.406649	0.684266	0.829374
Dysosmobacter welbionis	1140.29	0.131023	0.512129	0.25584	0.798074	0.899569
Echinicola rosea	17.2176	1.50521	1.07933	1.39458	0.163141	0.340032
Echinicola strongylocentroti	12.3771	0.664141	1.65094	0.402279	0.687478	0.830658
Echinicola vietnamensis	25.2375	0.0133527	0.784642	0.0170176	0.986423	0.991046
Ectothiorhodospira haloalkaliphila	10.9253	-0.796683	1.69423	-0.470234	0.638188	0.797579
Ectothiorhodospira sp. BSL-9	17.2833	5.61617	1.33492	4.20711	2.58658e-05	0.00021836
Edwardsiella hoshinae	3.94491	-1.41323	3.11909	-0.453091	0.650483	0.806415
Edwardsiella ictaluri	12.6558	0.732829	1.40224	0.522612	0.601244	0.770751
Edwardsiella piscicida	8.2489	0.760141	1.99395	0.381224	0.703037	0.839467
Edwardsiella tarda	28.7959	-0.428543	0.696491	-0.615288	0.538364	0.724707
Eggerthella lenta	162.739	-0.00294546	0.345871	-0.00851606	0.993205	0.995528
Eggerthella sp. YY7918	62.9819	0.281298	0.420903	0.668321	0.503929	0.69758
Egibacter rhizosphaerae	12.6435	1.17077	1.5889	0.736841	0.461219	0.660254
Egicoccus halophilus	16.9388	0.836086	1.36913	0.610668	0.541419	0.726538
Eikenella corrodens	29.2534	2.68524	0.695189	3.8626	0.000112187	0.000813568
Elizabethkingia anophelis	108.508	-1.09186	0.321724	-3.39378	0.000689351	0.00407276
Elizabethkingia meningoseptica	27.7227	0.028259	0.800652	0.0352951	0.971844	0.982798
Elizabethkingia miricola	37.003	-3.01776	0.555773	-5.42984	5.64048e-08	8.3696e-07
Elizabethkingia sp. JS20170427COW	8.62073	3.30335	2.08088	1.58748	0.112404	0.259054
Elizabethkingia ursingii	9.47555	0.416052	1.8943	0.219634	0.826156	0.913531
Elusimicrobium minutum	9.91775	5.07651	2.13713	2.37539	0.0175302	0.0640812
Emcibacter congregatus	12.302	5.15295	1.85877	2.77224	0.00556726	0.024946
Emcibacter sp. MEBiC09520	11.7815	0.704488	1.61754	0.435531	0.663177	0.815081
endosymbiont TC1 of Trimyema compressum	10.0222	-1.13085	2.06134	-0.548598	0.583282	0.756912
endosymbiont of unidentified scaly snail isolate Monju	10.4126	0.763965	1.78634	0.427671	0.668891	0.819492
Endozoicomonas montiporae	19.6474	-1.20556	1.12652	-1.07016	0.284548	0.491399
Ensifer adhaerens	66.088	0.189829	0.474193	0.40032	0.688921	0.83214
Ensifer sojae	11.1282	4.65399	1.89931	2.45035	0.0142716	0.0545687
Enterobacter asburiae	286.125	-9.14592	1.42076	-6.43734	1.21586e-10	3.39913e-09
Enterobacter bugandensis	121.04	-3.49315	0.375957	-9.29136	1.52334e-20	2.55524e-18
Enterobacter cancerogenus	395.692	-10.7893	1.46169	-7.38138	1.56657e-13	7.95239e-12
Enterobacter cloacae	9385.87	-10.7893	0.708017	-15.2388	1.95563e-52	1.8862e-49
Enterobacter cloacae complex sp.	469.217	-10.6848	1.74423	-6.1258	9.02303e-10	1.96672e-08
Enterobacter hormaechei	30570.2	-14.6215	0.951786	-15.3622	2.93471e-53	3.77404e-50
Enterobacter ludwigii	150.123	-6.8414	1.32932	-5.14654	2.65329e-07	3.42354e-06
Enterobacter roggenkampii	502.041	-7.04263	0.501413	-14.0456	8.20101e-45	3.95494e-42
Enterobacter soli	87.7686	-6.28465	0.863872	-7.27498	3.4648e-13	1.65027e-11
Enterobacter sp. 638	9.80572	3.13688	2.02269	1.55085	0.120938	0.272534
Enterobacter sp. CRENT-193	32.6494	-12.219	2.04586	-5.97258	2.33529e-09	4.69248e-08
Enterobacter sp. FY-07	29.0237	2.9818	0.691459	4.31233	1.61543e-05	0.000143272
Enterobacter sp. HK169	3.06869	-2.19275	3.99287	-0.549167	0.582891	0.756912
Enterobacter sp. R4-368	19.975	4.37703	1.13192	3.8669	0.000110228	0.000802376
Enterobacter sp. SA187	29.3661	-4.69983	1.37228	-3.42484	0.000615159	0.00367382
Enterobacteriaceae bacterium ENNIH1	9.83306	-1.90517	1.64475	-1.15833	0.246729	0.44985
Enterobacteriaceae bacterium ENNIH3	14.8361	-2.23486	1.18757	-1.88188	0.0598527	0.165276
Enterobacteriaceae bacterium strain FGI 57	6.80633	-4.41917	2.11192	-2.09249	0.0363945	0.113508
Enterococcus avium	15.047	6.60749	1.5538	4.25246	2.11433e-05	0.000181672
Enterococcus casseliflavus	11.1313	2.09888	2.01559	1.04132	0.297727	0.507346
Enterococcus cecorum	702.842	-4.73725	0.408119	-11.6075	3.77456e-31	9.70816e-29
Enterococcus faecalis	1974.3	2.65583	0.600161	4.4252	9.63526e-06	9.00069e-05
Enterococcus faecium	9692.99	2.77996	0.98073	2.83458	0.00458862	0.0212011
Enterococcus gilvus	29.214	1.97544	0.603703	3.2722	0.00106713	0.00597533
Enterococcus hirae	46.7526	-0.653674	0.485349	-1.34681	0.17804	0.361705
Enterococcus mundtii	37.5736	1.49433	0.564391	2.64769	0.00810446	0.0345492
Enterococcus wangshanyuanii	19.3925	1.69432	1.07638	1.57409	0.115466	0.264059
Epibacterium mobile	29.3928	-0.39621	0.653398	-0.606384	0.54426	0.727857
Ereboglobus luteus	41.1724	-0.863395	0.41513	-2.07982	0.0375423	0.115963
Erwinia amylovora	9.26186	-0.788151	1.82206	-0.43256	0.665335	0.816432
Erwinia gerundensis	56.3904	-1.45989	0.408838	-3.57082	0.000355859	0.00225436
Erwinia persicina	3.5918	3.26767	2.94372	1.11005	0.266979	0.47248
Erwinia sp. QL-Z3	0.340902	-3.78401	5.96541	-0.634325	0.525869	NA
Erysipelothrix larvae	38.7438	-0.878614	0.413586	-2.12438	0.0336383	0.106549
Erysipelothrix rhusiopathiae	14.3133	1.42504	1.29714	1.0986	0.271942	0.477726
Erysipelotrichaceae bacterium GAM147	47.1309	6.51003	1.57841	4.12441	3.71688e-05	0.000302849
Erysipelotrichaceae bacterium I46	167.165	1.28726	0.418266	3.0776	0.00208672	0.0106771
Erysipelotrichaceae bacterium SG0102	39.6644	1.62549	1.22697	1.3248	0.185237	0.371436
Erythrobacter atlanticus	12.1463	4.84934	1.30061	3.7285	0.000192625	0.00131997
Erythrobacter flavus	21.4141	0.137643	0.906314	0.151871	0.879289	0.937742
Erythrobacter gangjinensis	35.3562	3.17382	1.12582	2.81913	0.00481547	0.0220905
Erythrobacter litoralis	16.329	-0.219835	1.1893	-0.184844	0.853351	0.925303
Erythrobacter seohaensis	10.0319	-2.09245	1.68957	-1.23845	0.215547	0.415168
Erythrobacter sp. Alg231-14	12.4365	-1.76631	1.48114	-1.19254	0.233051	0.433744
Erythrobacter sp. HL-111	17.8923	-2.15127	1.11619	-1.92733	0.0539384	0.151894
Erythrobacter sp. KY5	11.4723	-1.18972	1.15029	-1.03428	0.301006	0.510229
Erythrobacter sp. YH-07	18.1027	1.43486	1.22706	1.16935	0.242263	0.444225
Escherichia albertii	136.592	-3.37997	0.384785	-8.78405	1.57697e-18	1.73827e-16
Escherichia coli	890.946	-4.0081	0.294743	-13.5986	4.08132e-42	1.74953e-39
Escherichia sp. E4742	9.45181	-3.5321	1.82856	-1.93163	0.0534054	0.151619
Ethanoligenens harbinense	337.149	0.271273	0.298736	0.90807	0.363841	0.573786
Eubacterium callanderi	74.0621	0.0840362	0.446303	0.188294	0.850646	0.923928
Eubacterium limosum	367.237	0.00395434	0.29147	0.0135669	0.989176	0.992778
Eubacterium maltosivorans	162.561	0.975275	0.776741	1.2556	0.209262	0.405995
Euzebya sp. DY32-46	23.8286	2.28745	0.958229	2.38717	0.0169788	0.0629102
Exiguobacterium mexicanum	13.1156	0.842851	1.53559	0.548877	0.58309	0.756912
Exiguobacterium sibiricum	11.4961	-4.17478	1.4342	-2.91088	0.00360413	0.0172515
Exiguobacterium sp. N4-1P	70.8043	-1.73914	0.342233	-5.08174	3.74002e-07	4.73082e-06
Ezakiella massiliensis	20.6764	0.154862	0.866673	0.178685	0.858185	0.927157
Fabibacter pacificus	18.38	5.08862	1.29342	3.93424	8.34595e-05	0.00062483
Faecalibacterium prausnitzii	3469.3	-0.506647	0.3744	-1.35322	0.175984	0.358755
Faecalibaculum rodentium	144.805	-0.223629	0.224424	-0.996457	0.319028	0.530522
Faecalitalea cylindroides	162.428	0.602728	0.312035	1.9316	0.0534085	0.151619
Fastidiosipila sanguinis	44.4265	1.0328	0.644277	1.60304	0.108926	0.254073
Fermentimonas caenicola	25.3722	5.06946	1.5736	3.22157	0.00127488	0.00702644
Ferrimonas balearica	32.8246	-0.946047	0.677647	-1.39608	0.162692	0.339278
Ferriphaselus amnicola	25.997	-1.31566	0.540076	-2.43606	0.0148482	0.0563267
Fibrella aestuarina	86.5835	-1.03024	0.321875	-3.20076	0.00137065	0.00747946
Fibrella sp. ES10-3-2-2	32.191	2.7709	0.708603	3.91037	9.2156e-05	0.000679804
Fibrobacter succinogenes	24.3895	-1.01887	0.700407	-1.45469	0.145756	0.312621
Fictibacillus arsenicus	15.66	0.66996	1.20826	0.554482	0.579249	0.754471
Fictibacillus phosphorivorans	55.4278	-1.77331	0.441747	-4.01431	5.96207e-05	0.00046468
Filifactor alocis	20.8704	0.944319	1.71558	0.550437	0.58202	0.756037
Filimonas lacunae	37.6012	-0.25726	0.416419	-0.61779	0.536714	0.724354
Fimbriimonas ginsengisoli	17.4853	-1.4392	1.05473	-1.36452	0.172404	0.354171
Finegoldia magna	47.8806	0.987372	0.389894	2.53241	0.011328	0.045477
Fischerella sp. NIES-3754	12.3426	0.162471	1.13801	0.142768	0.886473	0.941375
Flagellimonas sp. HME9304	7.57682	4.16522	2.10153	1.982	0.0474796	0.139187
Flammeovirga sp. L12M1	10.2534	4.35912	2.00278	2.17654	0.0295149	0.0958439
Flammeovirga sp. MY04	26.3208	2.99406	0.657651	4.55267	5.29703e-06	5.29429e-05
Flammeovirgaceae bacterium 311	106.899	-0.0351839	0.304298	-0.115623	0.907951	0.95161
Flaviflexus salsibiostraticola	18.6415	2.20487	1.1564	1.90667	0.0565629	0.157559
Flaviflexus sp. H23T48	10.621	-1.94858	1.43207	-1.36067	0.173617	0.355649
Flavisolibacter sp. 17J28-1	12.4364	4.33959	1.49905	2.8949	0.00379275	0.017976
Flavisolibacter tropicus	4.92293	1.90696	2.50824	0.760279	0.447088	0.648891
Flavivirga eckloniae	19.8405	-2.96427	1.173	-2.5271	0.011501	0.0458102
Flavobacteriaceae bacterium	23.8592	-0.563725	0.730834	-0.771344	0.440503	0.643492
Flavobacteriaceae bacterium 10Alg115	74.3199	-1.32303	0.401255	-3.29722	0.000976471	0.0055319
Flavobacteriaceae bacterium 3519-10	24.9705	2.67543	0.886699	3.0173	0.00255039	0.0127289
Flavobacteriaceae bacterium F202Z8	15.0865	7.04448	1.25336	5.62048	1.90423e-08	3.15301e-07
Flavobacteriaceae bacterium MAR_2010_188	4.89505	3.11417	2.48138	1.25501	0.209473	0.406105
Flavobacteriaceae bacterium UJ101	18.5649	-0.524308	1.27415	-0.411497	0.680708	0.82714
Flavobacterium album	34.1868	-0.501954	0.490527	-1.0233	0.306168	0.516107
Flavobacterium anhuiense	52.9212	-0.0863941	0.322118	-0.268207	0.78854	0.893448
Flavobacterium arcticum	4.52546	2.46667	2.33786	1.05509	NA	NA
Flavobacterium branchiophilum	12.9775	6.90019	1.45227	4.75132	2.02089e-06	2.17782e-05
Flavobacterium columnare	33.6466	5.06329	0.723886	6.99459	2.66029e-12	1.02634e-10
Flavobacterium commune	69.9394	-1.49927	0.30635	-4.89397	9.8822e-07	1.13469e-05
Flavobacterium crocinum	36.1168	-0.388154	0.435833	-0.890602	0.373143	0.584273
Flavobacterium faecale	13.1378	-1.0803	1.73432	-0.622893	0.533355	0.721691
Flavobacterium gilvum	73.9092	-1.26383	0.348315	-3.62842	0.000285161	0.00185523
Flavobacterium johnsoniae	17.4994	1.4933	1.91238	0.780861	0.434885	0.638184
Flavobacterium kingsejongi	9.48545	4.29851	2.09085	2.05586	0.0397958	0.121369
Flavobacterium magnum	29.7693	5.66043	1.12556	5.02899	4.93071e-07	6.04076e-06
Flavobacterium pallidum	22.2752	2.49371	0.955479	2.60991	0.0090567	0.0378967
Flavobacterium psychrophilum	10.5637	6.08928	2.07635	2.93269	0.00336043	0.0162057
Flavobacterium sediminis	16.9609	4.71306	1.20605	3.90785	9.31225e-05	0.000685624
Flavobacterium sp. 140616W15	70.6186	-0.881099	0.399314	-2.20653	0.0273466	0.0902985
Flavobacterium sp. GS03	16.1335	-0.895764	1.55574	-0.575781	0.564763	0.743431
Flavobacterium sp. GS13	22.2457	7.19656	1.05484	6.82242	8.95213e-12	3.13976e-10
Flavobacterium sp. HYN0086	17.3442	6.08035	1.15358	5.27085	1.35794e-07	1.87776e-06
Flavonifractor plautii	6401.9	0.578881	0.467751	1.23758	0.21587	0.415376
Flexistipes sinusarabici	22.3939	1.97511	0.813209	2.42879	0.0151495	0.0572131
Fluoribacter dumoffii	10.3765	4.96431	1.62384	3.05714	0.00223459	0.0113137
Fluviicola taffensis	9.98997	0.43331	1.7994	0.240808	0.809704	0.90527
Formosa agariphila	59.3834	-1.20734	0.464711	-2.59805	0.00937537	0.0390607
Formosa sp. Hel1_33_131	9.70765	3.96536	2.0406	1.94323	0.0519885	0.148572
Formosa sp. Hel3_A1_48	68.7976	-3.53435	0.704198	-5.01897	5.19489e-07	6.32237e-06
Francisella halioticida	2.16547	3.24431	3.50167	0.926502	0.354185	NA
Francisella philomiragia	18.445	7.05261	1.10785	6.36603	1.93983e-10	5.12593e-09
Francisella sp. CA97-1460	11.3548	3.88595	1.98587	1.9568	0.0503709	0.145506
Francisella sp. TX077310	9.2639	4.55582	1.82072	2.50222	0.0123418	0.0484682
Francisella tularensis	11.7358	6.70535	1.69	3.96767	7.25789e-05	0.000551199
Frankia alni	27.774	1.52139	0.513332	2.96376	0.00303902	0.0148412
Frankia casuarinae	12.4568	-0.676009	1.36724	-0.494433	0.621	0.786353
Frankia inefficax	24.9746	0.0246175	0.789242	0.0311913	0.975117	0.984559
Frankia sp. EAN1pec	46.8455	0.572079	0.423555	1.35066	0.176804	0.359573
Frankia sp. QA3	33.0976	0.210299	0.608639	0.345523	0.729701	0.85516
Frankia symbiont of Datisca glomerata	27.3344	2.1028	0.82128	2.56039	0.0104555	0.0427939
Frankineae bacterium MT45	23.4302	1.85183	0.837434	2.21132	0.0270138	0.0894587
Frateuria aurantia	26.4152	1.82226	0.590929	3.08372	0.00204432	0.010516
Friedmanniella luteola	32.779	-0.665048	0.690288	-0.963437	0.335328	0.544715
Friedmanniella sagamiharensis	39.5027	2.05775	0.459584	4.47743	7.55477e-06	7.23233e-05
Frondihabitans sp. 762G35	9.83927	-0.453968	1.81542	-0.250062	0.802539	0.901367
Frondihabitans sp. PAMC 28766	25.1524	3.03437	0.790294	3.83955	0.000123261	0.000885551
Fuerstia marisgermanicae	17.9744	-0.91474	1.44229	-0.634228	0.525932	0.716233
Fusobacterium gonidiaformans	10.7359	4.33574	1.80237	2.40559	0.0161466	0.0603619
Fusobacterium hwasookii	23.8297	9.11424	1.1495	7.92888	2.21122e-15	1.52337e-13
Fusobacterium mortiferum	18.0588	5.31414	1.54231	3.44558	0.000569841	0.00341905
Fusobacterium necrophorum	41.1887	8.03253	0.91835	8.7467	2.19679e-18	2.35422e-16
Fusobacterium nucleatum	126.975	1.66485	0.2686	6.19824	5.70996e-10	1.29583e-08
Fusobacterium periodonticum	50.6037	3.13228	0.533183	5.87469	4.23645e-09	8.10476e-08
Fusobacterium sp. oral taxon 203	7.00285	0.792	2.07017	0.382577	0.702033	0.838853
Fusobacterium ulcerans	51.077	-0.415377	0.352351	-1.17887	0.238448	0.439529
Fusobacterium varium	91.9237	0.439115	0.31305	1.4027	0.160706	0.336046
Gallaecimonas sp. HK-28	5.76846	1.0458	2.30362	0.453981	0.649843	0.806139
Gallibacterium anatis	8.84026	4.37244	1.83409	2.38398	0.0171266	0.0632697
Gallionella capsiferriformans	16.0544	-2.36878	1.16747	-2.02898	0.0424599	0.127578
Gammaproteobacteria bacterium DM2	32.2275	0.656478	0.507437	1.29371	0.195765	0.387512
Gammaproteobacteria bacterium ESL0073	9.60172	8.71716	1.68903	5.16103	2.45594e-07	3.19024e-06
Gammaproteobacteria bacterium soil36-7	15.3835	2.46708	1.64431	1.50037	0.133518	0.29368
Gardnerella vaginalis	20.8389	0.876154	1.75148	0.500237	0.616908	0.782648
Geitlerinema sp. PCC 7407	14.7598	5.43122	1.31754	4.12223	3.75228e-05	0.000304764
Gemella haemolysans	18.321	-0.585782	1.18545	-0.494144	0.621204	0.786353
Gemella morbillorum	8.3644	4.82084	2.33097	2.06817	0.0386242	0.118358
Gemella sp. ND 6198	1.21803	-2.65498	5.39304	-0.492298	0.622509	NA
Geminocystis herdmanii	6.53832	2.31166	2.47533	0.93388	0.350366	0.559893
Geminocystis sp. NIES-3709	15.2938	6.16549	1.39539	4.41847	9.94032e-06	9.24091e-05
Gemmata obscuriglobus	72.3014	-1.55595	0.286497	-5.43096	5.6051e-08	8.34921e-07
Gemmata sp. SH-PL17	21.2222	0.471933	0.930259	0.507314	0.611935	0.779414
Gemmatimonas aurantiaca	8.12661	4.48628	2.26767	1.97836	0.0478879	0.139774
Gemmatimonas phototrophica	15.817	1.83273	1.24919	1.46713	0.142341	0.307167
Gemmatirosa kalamazoonesis	27.2065	-0.72893	0.727632	-1.00178	0.316448	0.52778
Gemmobacter sp. HYN0069	10.0739	3.97822	1.92186	2.06998	0.0384539	0.117929
Geoalkalibacter subterraneus	27.0346	-0.737519	0.684802	-1.07698	0.281488	0.488108
Geobacillus genomosp. 3	17.0448	-1.19042	1.15147	-1.03383	0.301217	0.510363
Geobacillus sp. WCH70	21.5008	-0.557506	0.905464	-0.615713	0.538084	0.724605
Geobacillus subterraneus	8.35308	2.16689	1.87879	1.15334	0.248769	0.4525
Geobacillus thermocatenulatus	8.94738	4.21292	1.77562	2.37264	0.0176616	0.0642814
Geobacillus thermodenitrificans	19.303	-1.80888	0.905339	-1.99802	0.0457147	0.135147
Geobacillus thermoleovorans	21.3329	2.18798	0.883003	2.47789	0.0132163	0.0512446
Geobacter anodireducens	48.3339	-0.26181	0.549076	-0.47682	0.63349	0.793766
Geobacter bemidjiensis	35.404	-0.5639	0.608789	-0.926266	0.354308	0.563911
Geobacter daltonii	27.7587	2.39865	0.716009	3.35002	0.000808055	0.00466688
Geobacter lovleyi	30.4272	0.350186	0.767937	0.456009	0.648384	0.805746
Geobacter metallireducens	60.1778	0.454799	0.39696	1.14571	0.251917	0.455007
Geobacter pickeringii	50.2709	0.22262	0.3009	0.739847	0.459393	0.658372
Geobacter sp. DSM 9736	24.6695	-1.80565	0.663134	-2.72291	0.00647104	0.0285644
Geobacter sp. M18	93.0735	-0.0343803	0.265803	-0.129345	0.897084	0.946909
Geobacter sp. M21	65.7499	0.801354	0.364541	2.19826	0.0279309	0.0919431
Geobacter sulfurreducens	62.0483	0.873162	0.714875	1.22142	0.221928	0.422989
Geobacter uraniireducens	38.1502	1.30106	0.667998	1.9477	0.0514505	0.147362
Geodermatophilus obscurus	24.0638	-0.705084	0.875399	-0.805443	0.420564	0.625978
Georgenia sp. Z294	22.5119	-1.92264	0.980216	-1.96144	0.0498275	0.14432
Georgenia sp. Z443	36.8194	1.85241	0.450799	4.10917	3.97084e-05	0.000319156
Georgenia sp. ZLJ0423	28.947	-0.435526	0.818775	-0.531923	0.594779	0.765651
Geosporobacter ferrireducens	78.3485	1.0719	0.35698	3.00268	0.00267613	0.0132196
Geovibrio thiophilus	11.3899	-2.44534	1.57242	-1.55514	0.119913	0.270857
Gibbsiella quercinecans	23.9601	-1.20843	0.618617	-1.95344	0.050768	0.146057
Gilliamella apicola	9.90369	4.69328	1.9884	2.36033	0.0182586	0.0658951
Gillisia sp. Hel1_33_143	55.2552	-2.72897	0.374485	-7.28724	3.16366e-13	1.52567e-11
Gilvibacter sp. SZ-19	27.7528	-1.03381	0.866799	-1.19267	0.232999	0.433744
Glaciecola sp. THG-3.7	4.922	4.24294	2.3684	1.79148	0.0732166	0.192282
Glaesserella parasuis	24.9162	-1.95489	0.847787	-2.30587	0.0211178	0.0732362
Gloeobacter kilaueensis	21.4379	-0.717816	0.773291	-0.928261	0.353272	0.562727
Gloeobacter violaceus	22.7343	-0.0918405	0.648481	-0.141624	0.887377	0.942075
Gloeocapsa sp. PCC 7428	4.64645	3.06365	2.6639	1.15006	0.250118	0.454097
Gloeomargarita lithophora	6.90466	1.45279	2.25126	0.64532	0.51872	0.710913
Gluconacetobacter diazotrophicus	45.5389	0.417438	0.348905	1.19643	0.231531	0.432146
Gluconobacter albidus	8.52411	2.97999	1.98781	1.49913	0.13384	0.294218
Gluconobacter oxydans	56.0992	-0.153588	0.36707	-0.418415	0.675643	0.82346
Glutamicibacter arilaitensis	19.7526	-0.547343	0.890814	-0.61443	0.538931	0.724964
Glutamicibacter creatinolyticus	22.8128	0.222298	0.955729	0.232596	0.816075	0.909159
Glutamicibacter halophytocola	20.8378	1.88659	0.780023	2.41863	0.0155792	0.0585363
Glutamicibacter nicotianae	6.51053	2.88196	2.17972	1.32217	0.186113	0.371996
Glycocaulis alkaliphilus	10.2245	3.6763	1.4503	2.53485	0.0112495	0.045256
Gordonia alkanivorans	5.33742	0.663956	2.56944	0.258405	0.796094	0.898352
Gordonia bronchialis	17.7638	5.45328	1.21366	4.49324	7.01479e-06	6.76576e-05
Gordonia iterans	13.3058	1.17691	1.53092	0.768758	0.442037	0.645244
Gordonia phthalatica	10.1795	-1.07825	1.70571	-0.632145	0.527292	0.71731
Gordonia polyisoprenivorans	5.20057	2.9097	2.28613	1.27276	0.203102	0.397549
Gordonia rubripertincta	15.5529	-0.173211	1.03184	-0.167866	0.866689	0.930547
Gordonia sp. 1D	10.485	0.0638458	1.30458	0.0489398	0.960967	0.980537
Gordonia sp. KTR9	12.11	4.337	1.65894	2.61432	0.00894049	0.037523
Gordonia sp. MMS17-SY073	25.0885	-0.790236	0.71809	-1.10047	0.271128	0.476977
Gordonia sp. YC-JH1	16.8987	-0.0816378	0.860537	-0.0948685	0.924419	0.960017
Gordonia terrae	9.26603	1.30852	1.91545	0.683139	0.494519	0.691245
Gordonibacter massiliensis	103.699	0.908999	0.27807	3.26895	0.00107946	0.00603557
Gordonibacter pamelaeae	95.2479	-0.181129	0.399554	-0.453328	0.650313	0.806415
Gordonibacter urolithinfaciens	63.7777	0.819533	0.368657	2.22302	0.0262143	0.0871852
Gottschalkia acidurici	88.7109	2.05601	0.463313	4.43763	9.09555e-06	8.51714e-05
Gramella flava	16.973	1.25377	1.03198	1.21492	0.224398	0.425918
Gramella forsetii	27.7554	0.901908	0.744986	1.21064	0.226034	0.42789
Gramella salexigens	7.59978	3.71908	2.08995	1.7795	0.0751572	0.195257
Gramella sp. MAR_2010_102	54.738	-0.927723	0.365638	-2.53727	0.011172	0.0449911
Gramella sp. MAR_2010_147	6.73861	3.01347	2.18467	1.37937	0.167781	0.346519
Gramella sp. SH35	22.4489	5.58644	1.05876	5.2764	1.31743e-07	1.8349e-06
Granulibacter bethesdensis	47.4386	2.30538	0.413019	5.58177	2.38085e-08	3.84322e-07
Granulicella mallensis	19.5345	-0.322165	0.953122	-0.33801	0.735355	0.860219
Granulicella tundricola	35.2569	-1.17765	0.375195	-3.13877	0.00169657	0.00895397
Granulosicoccus antarcticus	18.6655	-0.433318	1.0412	-0.416171	0.677285	0.82452
Grimontia hollisae	18.7081	1.20674	0.872787	1.38263	0.16678	0.344821
Gryllotalpicola sp. 2DFW10M-5	9.85608	4.75536	1.68378	2.82422	0.00473955	0.02182
Gynuella sunshinyii	10.2737	4.99293	1.88941	2.64259	0.00822751	0.0349579
Haematobacter massiliensis	24.1532	0.492385	0.665137	0.740276	0.459133	0.658244
Haematospirillum jordaniae	41.9555	-3.64212	0.480205	-7.58451	3.33755e-14	1.90617e-12
Haemophilus influenzae	113.975	-2.22266	0.362533	-6.13091	8.73794e-10	1.9154e-08
Haemophilus parainfluenzae	26.6023	2.46601	0.729713	3.37942	0.000726382	0.00426542
Hafnia alvei	5.5461	-2.46972	2.37236	-1.04104	0.297859	0.507346
Hafnia paralvei	14.2241	4.49748	1.52731	2.9447	0.00323266	0.0156678
Hahella chejuensis	34.7449	1.55341	0.544087	2.85509	0.00430253	0.020092
Hahella sp. KA22	19.8363	-0.421225	0.837565	-0.502917	0.615023	0.781027
Halalkalicoccus jeotgali	4.2515	2.84135	2.86219	0.992718	0.320847	0.532629
Halanaerobium hydrogeniformans	11.9352	1.99156	1.73389	1.14861	0.250717	0.454233
Halanaerobium praevalens	7.25045	4.06515	2.40548	1.68995	0.0910373	0.22314
Haliangium ochraceum	54.8178	-0.0932532	0.330732	-0.28196	0.777974	0.887433
Halioglobus pacificus	24.593	1.11223	0.607053	1.83218	0.0669246	0.179427
Haliscomenobacter hydrossis	32.1419	6.01256	0.961927	6.25054	4.09048e-10	9.86317e-09
Halobacillus halophilus	31.7179	-0.201421	0.581781	-0.346214	0.729182	0.854984
Halobacillus litoralis	32.5727	5.18368	0.739613	7.00864	2.40643e-12	9.3778e-11
Halobacillus mangrovi	12.0397	6.02263	1.32929	4.53072	5.87817e-06	5.82982e-05
Halobacteriovorax marinus	11.9258	3.42307	1.72645	1.98272	0.0473985	0.139165
Halobacteriovorax sp. BALOs_7	6.59354	4.83447	2.33517	2.07028	0.0384258	0.117929
Halobacterium hubeiense	11.8606	5.02947	1.71245	2.937	0.00331405	0.016002
Halobacterium salinarum	6.46422	0.551467	2.30878	0.238857	0.811217	0.90615
Halobacterium sp. DL1	4.07949	2.2134	2.61064	0.847837	0.396529	0.60419
Halobacteroides halobius	7.41168	4.67734	2.4385	1.91812	0.0550958	0.154152
Halobiforma lacisalsi	7.44832	3.26115	1.97143	1.65421	0.0980851	0.235771
Halocella sp. SP3-1	21.851	5.04827	1.72962	2.91871	0.00351482	0.0168609
Haloferax volcanii	10.6897	6.79686	2.09353	3.2466	0.00116792	0.00649256
Halohasta litchfieldiae	2.3248	0.0730401	3.75497	0.0194516	0.984481	NA
Halomicronema hongdechloris	9.11347	3.36349	2.05941	1.63323	0.10242	0.243311
Halomonas aestuarii	31.9877	-0.08491	0.491647	-0.172705	0.862883	0.92963
Halomonas beimenensis	22.725	-0.158609	1.6722	-0.0948508	0.924433	0.960017
Halomonas chromatireducens	15.6569	-1.09862	1.2843	-0.855421	0.392318	0.600382
Halomonas elongata	26.097	-2.03523	0.632603	-3.21723	0.00129434	0.00709313
Halomonas huangheensis	10.9281	-1.31007	1.56014	-0.839711	0.40107	0.609038
Halomonas hydrothermalis	17.1706	0.280956	1.34971	0.208161	0.835103	0.917188
Halomonas sp. 1513	18.2674	-0.608898	1.14082	-0.533735	0.593525	0.765313
Halomonas sp. A3H3	9.90838	0.389895	2.04704	0.190468	0.848943	0.923638
Halomonas sp. GFAJ-1	14.1424	0.69981	1.35764	0.515462	0.60623	0.775358
Halomonas sp. JS92-SW72	36.3856	0.197192	0.616882	0.319659	0.749227	0.868545
Halomonas sp. N3-2A	8.91236	1.3206	2.2352	0.590818	0.554642	0.736281
Halomonas sp. SF2003	18.2475	2.09371	1.04895	1.996	0.0459339	0.135588
Halomonas subglaciescola	21.6978	1.99947	0.790938	2.52797	0.0114725	0.0458102
halophilic archaeon DL31	2.24227	2.43298	3.84061	0.633488	0.526415	NA
Halopiger xanaduensis	6.25867	0.116556	2.48714	0.0468634	0.962622	0.981447
Haloprofundus sp. MHR1	5.70756	-1.86456	2.80994	-0.663558	0.506973	0.699893
Halorhabdus tiamatea	6.43343	3.91148	2.16057	1.8104	0.0702344	0.18666
Halorhodospira halophila	28.3845	-0.723143	0.720402	-1.00381	0.315472	0.526652
Halorientalis sp. IM1011	10.4819	-1.41246	1.71632	-0.822958	0.410532	0.617719
Halorubrum lacusprofundi	8.50075	2.20076	2.10187	1.04705	0.295077	0.503497
Halorubrum sp. PV6	39.1583	-3.21409	0.644371	-4.98795	6.10233e-07	7.24394e-06
Halorubrum trapanicum	3.41093	1.91284	2.75691	0.693834	0.487786	0.685316
Halostella sp. DL-M4	4.14104	3.31366	2.84186	1.16601	0.243608	0.445845
Halotalea alkalilenta	7.64409	2.77789	2.09983	1.32291	0.185864	0.371893
Haloterrigena daqingensis	10.1353	0.160057	1.7647	0.0906996	0.927731	0.962665
Haloterrigena turkmenica	14.4033	-2.42369	1.3855	-1.74933	0.0802345	0.20298
Halothece sp. PCC 7418	8.97937	-1.99608	1.80455	-1.10614	0.268666	0.474377
Halothermothrix orenii	11.8049	-1.99863	1.42055	-1.40694	0.159446	0.334697
Halothiobacillus neapolitanus	11.1537	1.36541	1.34617	1.0143	0.310441	0.520505
Halothiobacillus sp. LS2	14.7311	0.472759	1.01554	0.465525	0.641556	0.799975
Hartmannibacter diazotrophicus	40.2563	-1.34325	0.497017	-2.70263	0.00687941	0.0301943
Hathewaya histolytica	21.7418	0.344134	1.59383	0.215916	0.829053	0.915392
Helicobacter apodemus	19.9071	3.28435	1.07285	3.06132	0.00220363	0.0111716
Helicobacter cetorum	7.52847	0.651995	1.78787	0.364676	0.715353	0.846583
Helicobacter cinaedi	17.3957	1.16555	1.26895	0.918515	0.358349	0.567534
Helicobacter pullorum	9.13066	3.54601	1.99974	1.77324	0.0761896	0.196615
Helicobacter pylori	167.821	-0.454402	0.332497	-1.36663	0.17174	0.352995
Helicobacter saguini	28.5085	-0.825392	0.516691	-1.59746	0.110164	0.255263
Heliobacterium modesticaldum	117.041	-0.936061	0.278953	-3.35563	0.000791858	0.00460089
Herbaspirillum hiltneri	19.748	-0.168309	0.879168	-0.191442	0.848179	0.923068
Herbaspirillum huttiense	20.0338	-1.53332	0.85667	-1.78986	0.0734761	0.192544
Herbaspirillum robiniae	18.6252	1.4791	1.1911	1.2418	0.214311	0.413863
Herbaspirillum rubrisubalbicans	36.6271	-1.0288	0.40917	-2.51435	0.0119252	0.0472356
Herbaspirillum seropedicae	44.2878	-0.10716	0.522914	-0.204929	0.837628	0.91875
Herbaspirillum sp. meg3	19.9368	-1.68961	0.946731	-1.78468	0.0743139	0.19398
Herbinix luporum	182.356	1.47726	0.386242	3.82471	0.000130929	0.000925133
Herminiimonas arsenitoxidans	25.6102	-2.37034	0.7146	-3.31701	0.00090986	0.00522357
Histophilus somni	11.3817	-2.52167	1.436	-1.75603	0.0790835	0.200858
Hoeflea phototrophica	14.348	-0.723106	1.18513	-0.61015	0.541762	0.726575
Hoeflea sp. IMCC20628	18.9809	1.83119	0.891582	2.05386	0.0399892	0.121839
Hoyosella subflava	9.94451	-1.64253	1.89948	-0.864724	0.38719	0.596081
Humibacter sp. BT305	9.25182	4.47268	1.93132	2.31587	0.0205653	0.0719344
Hungateiclostridiaceae bacterium KB18	4470.59	0.332289	0.550825	0.603257	0.546338	0.729649
Hungateiclostridium clariflavum	67.2056	2.53369	0.349456	7.25039	4.15582e-13	1.90871e-11
Hungateiclostridium saccincola	43.693	2.17279	0.416212	5.2204	1.78541e-07	2.40844e-06
Hungateiclostridium thermocellum	226.47	0.12154	0.239986	0.506448	0.612543	0.779673
Hungatella hathewayi	1650.16	1.76506	0.607729	2.90436	0.0036801	0.0175498
Hydrogenophaga crassostreae	23.2041	0.115684	0.869495	0.133047	0.894156	0.945111
Hydrogenophaga pseudoflava	23.401	-1.62597	0.679878	-2.39157	0.0167766	0.0623548
Hydrogenophaga sp. NH-16	24.2461	-0.402815	0.606382	-0.664293	0.506503	0.699893
Hydrogenophaga sp. PAMC20947	15.478	4.54682	1.3111	3.46795	0.000524442	0.0031863
Hydrogenophaga sp. PBC	42.4263	0.436648	0.366377	1.1918	0.23334	0.433744
Hydrogenophaga sp. RAC07	24.4153	-0.111832	0.63922	-0.174951	0.861118	0.929285
Hydrogenophilus thermoluteolus	19.6591	-1.95652	0.92934	-2.10528	0.0352668	0.110843
Hydrogenovibrio crunogenus	14.3005	-0.478756	1.31846	-0.363118	0.716517	0.847192
Hydrogenovibrio thermophilus	4.03069	3.44638	2.87979	1.19675	0.231405	0.432128
Hydromonas sp. F02	17.3071	-1.08819	1.1001	-0.989174	0.322578	0.53445
Hylemonella gracilis	36.7679	1.04666	0.562291	1.86142	0.0626851	0.170549
Hymenobacter nivis	34.006	0.63851	0.474462	1.34576	0.178381	0.362134
Hymenobacter sedentarius	50.3294	0.160824	0.362713	0.443393	0.657482	0.811739
Hymenobacter sp. 17J36-26	67.3905	-1.84044	0.404339	-4.55173	5.32073e-06	5.30423e-05
Hymenobacter sp. 17J68-5	23.587	0.797186	1.46886	0.542723	0.58732	0.759853
Hymenobacter sp. APR13	46.2114	-0.490185	0.438321	-1.11832	0.263429	0.468588
Hymenobacter sp. DG01	40.7646	-1.04073	0.392526	-2.65138	0.00801643	0.0342876
Hymenobacter sp. DG25A	49.0078	1.12023	0.373859	2.99639	0.00273195	0.0134781
Hymenobacter sp. DG25B	46.549	1.01465	0.935901	1.08414	0.278301	0.484296
Hymenobacter sp. PAMC 26554	44.4263	-0.354967	0.518905	-0.684069	0.493931	0.691239
Hymenobacter sp. PAMC 26628	45.9947	0.815443	0.494628	1.6486	0.0992303	0.237635
Hymenobacter sp. sh-6	48.6486	1.6955	1.01181	1.67572	0.0937937	0.228589
Hymenobacter swuensis	54.2056	-0.165804	0.289175	-0.573369	0.566395	0.745277
Hyphomicrobium denitrificans	53.1421	-2.38263	0.416755	-5.7171	1.0836e-08	1.88312e-07
Hyphomicrobium sp. MC1	18.019	2.77449	1.26051	2.20109	0.0277295	0.0913581
Hyphomonas neptunium	9.21476	1.16446	1.95342	0.596116	0.551098	0.734416
Hyphomonas sp. CACIAM 19H1	21.1581	-1.0367	0.803402	-1.29039	0.196915	0.388989
Hyphomonas sp. Mor2	11.3434	8.52906	1.62481	5.24927	1.52705e-07	2.08176e-06
Ignavibacterium album	16.9729	1.25887	1.3946	0.902672	0.3667	0.576969
Ilyobacter polytropus	14.9636	1.43792	1.44269	0.996694	0.318913	0.530522
Immundisolibacter cernigliae	15.7476	5.71412	1.18668	4.8152	1.4705e-06	1.65399e-05
Indioceanicola profundi	42.6965	-0.691879	0.51945	-1.33195	0.182878	0.368237
Inhella inkyongensis	46.8924	-0.977031	0.395336	-2.47139	0.0134588	0.0520804
Intestinimonas butyriciproducens	3755.64	0.328003	0.460968	0.711554	0.476741	0.67496
Intrasporangium calvum	17.9065	0.892025	1.32268	0.674405	0.500054	0.69521
Iodobacter sp. H11R3	16.4338	-2.03714	1.12533	-1.81026	0.0702549	0.18666
Isoptericola dokdonensis	20.5796	0.271902	1.05088	0.258739	0.795837	0.898352
Isoptericola variabilis	19.8162	7.32771	1.08123	6.7772	1.2253e-11	4.18336e-10
Isosphaera pallida	22.1407	0.232992	1.07102	0.217542	0.827786	0.914791
Izhakiella sp. KSNA2	20.106	-1.93287	1.17592	-1.64371	0.100237	0.239304
Janibacter indicus	18.1882	0.151726	1.1209	0.135361	0.892327	0.944212
Janibacter limosus	9.45728	3.51326	1.97119	1.78231	0.0746993	0.194636
Jannaschia sp. CCS1	27.5247	3.46878	0.746085	4.64931	3.33048e-06	3.4264e-05
Janthinobacterium agaricidamnosum	21.7051	1.59639	0.921614	1.73217	0.0832437	0.208949
Janthinobacterium sp. 1_2014MBL_MicDiv	34.6574	-1.00595	0.536991	-1.87331	0.0610257	0.167333
Janthinobacterium sp. 17J80-10	12.456	0.67579	1.42823	0.473166	0.636095	0.795479
Janthinobacterium sp. LM6	22.3094	-2.14181	0.847326	-2.52773	0.0114801	0.0458102
Janthinobacterium sp. Marseille	16.9073	0.395315	1.2707	0.3111	0.755725	0.873977
Janthinobacterium svalbardensis	16.5242	-0.475376	1.14989	-0.41341	0.679306	0.826077
Jatrophihabitans sp. GAS493	32.6243	0.429323	0.524606	0.818372	0.413145	0.619958
Jeongeupia sp. USM3	7.41004	-0.706816	2.09848	-0.336822	0.736251	0.86051
Jeotgalibaca dankookensis	2.68789	3.9556	3.29961	1.19881	0.230602	0.431562
Jeotgalibaca sp. H21T32	8.97888	4.41357	1.81573	2.43075	0.0150677	0.0570473
Jeotgalibacillus malaysiensis	11.7659	1.3789	1.55861	0.884701	0.376318	0.586837
Jeotgalicoccus saudimassiliensis	9.49369	-2.21923	1.8002	-1.23277	0.217662	0.417642
Jiangella alkaliphila	41.7884	0.566988	0.490394	1.15619	0.247604	0.451123
Jiangella sp. DSM 45060	47.3158	-0.192487	0.472445	-0.407428	0.683694	0.828977
Jonesia denitrificans	92.2807	-1.81379	0.35705	-5.07993	3.77576e-07	4.76042e-06
Jonquetella anthropi	24.5402	-2.02963	0.661059	-3.07028	0.00213861	0.0108852
Kangiella geojedonensis	6.17141	2.14811	2.23121	0.962756	0.33567	0.54504
Kangiella profundi	3.11694	3.5389	3.50546	1.00954	0.312716	0.522729
Kerstersia gyiorum	3.52033	2.62891	3.01089	0.873134	0.38259	0.591834
Ketobacter alkanivorans	11.0181	-0.791332	1.51197	-0.523379	0.600711	0.770751
Ketogulonicigenium robustum	12.6381	-2.8703	1.49523	-1.91964	0.0549029	0.153824
Ketogulonicigenium vulgare	8.29593	4.00051	1.87203	2.13699	0.0325985	0.103681
Kibdelosporangium phytohabitans	41.069	-0.971093	0.595427	-1.63092	0.102907	0.24374
Kineococcus radiotolerans	51.4065	0.112551	0.476161	0.236371	0.813145	0.907204
Kiritimatiella glycovorans	37.5254	1.69027	0.525155	3.21861	0.00128811	0.00708922
Kitasatospora albolonga	34.8286	-0.496162	0.484839	-1.02335	0.30614	0.516107
Kitasatospora aureofaciens	35.6091	-0.0344983	0.676958	-0.0509608	0.959357	0.979412
Kitasatospora setae	65.5178	0.333199	0.327481	1.01746	0.308934	0.518654
Kitasatospora sp. MMS16-BH015	54.6137	0.829289	0.325135	2.55059	0.0107539	0.0437771
Klebsiella aerogenes	260.357	-3.70072	0.393661	-9.40076	5.41695e-21	9.49937e-19
Klebsiella michiganensis	132.537	-2.56725	0.476093	-5.39232	6.95542e-08	1.01644e-06
Klebsiella oxytoca	132307	-4.9983	1.18857	-4.20532	2.60718e-05	0.00021922
Klebsiella pneumoniae	1131.23	-4.30753	0.579003	-7.43957	1.01015e-13	5.33858e-12
Klebsiella quasipneumoniae	109.398	-4.11203	0.392707	-10.471	1.17427e-25	2.51685e-23
Klebsiella sp. FDAARGOS_511	225.288	-4.18778	0.896518	-4.67116	2.99505e-06	3.12295e-05
Klebsiella sp. M5al	26.4054	-9.39919	1.03723	-9.06182	1.28297e-19	1.71918e-17
Klebsiella sp. WCHKl090001	81.5937	-2.72948	0.70187	-3.88887	0.000100713	0.000737286
Klebsiella variicola	398.793	-3.78898	0.798762	-4.74357	2.09981e-06	2.25029e-05
Kluyvera intermedia	19.872	-3.24361	0.909511	-3.56632	0.000362032	0.00228596
Kocuria flava	29.3151	0.0812535	0.516491	0.157318	0.874994	0.935599
Kocuria palustris	10.8364	-0.427705	1.59871	-0.267532	0.789059	0.893773
Kocuria rhizophila	23.6949	0.149975	0.938284	0.15984	0.873007	0.934016
Kocuria rosea	80.6799	0.382931	0.268147	1.42806	0.153274	0.324373
Kocuria turfanensis	28.0758	-0.812371	0.646501	-1.25657	0.208911	0.405995
Komagataeibacter europaeus	6.5025	-2.28901	2.26031	-1.0127	0.311205	0.521228
Komagataeibacter hansenii	58.301	-1.20871	0.317347	-3.80878	0.000139655	0.00098124
Komagataeibacter medellinensis	2.10206	3.12158	4.22243	0.739285	0.459734	NA
Komagataeibacter nataicola	10.9127	0.650189	1.4554	0.446741	0.655062	0.810529
Komagataeibacter rhaeticus	5.60011	3.58558	2.16394	1.65697	0.097526	0.235307
Komagataeibacter saccharivorans	20.563	1.45651	1.1523	1.26401	0.206228	0.402239
Komagataeibacter xylinus	43.2978	1.57896	0.400969	3.93785	8.22135e-05	0.000619491
Kordia sp. SMS9	48.5187	-2.46985	0.516626	-4.78073	1.74657e-06	1.92522e-05
Kosakonia cowanii	40.291	-0.508242	0.397363	-1.27904	0.200883	0.39457
Kosakonia oryzae	3.08549	-2.2405	3.46739	-0.646163	0.518174	0.71083
Kosakonia radicincitans	18.4949	-1.29234	0.898019	-1.4391	0.150121	0.319452
Kosakonia sacchari	11.7479	0.979775	1.59366	0.614796	0.538689	0.724891
Kosmotoga pacifica	15.11	3.16221	1.37896	2.29318	0.0218375	0.0749548
Kozakia baliensis	18.105	-1.65498	0.915346	-1.80803	0.0706012	0.187074
Kribbella flavida	25.7503	0.479742	0.940984	0.509831	0.61017	0.777944
Ktedonobacterales bacterium SCAWS-G2	53.6082	-1.54898	0.368071	-4.20836	2.57232e-05	0.000217632
Kurthia sp. 11kri321	5.91307	4.67182	2.6105	1.78963	0.073514	0.192544
Kurthia zopfii	71.8531	-2.19558	0.433143	-5.06894	4.00036e-07	5.01085e-06
Kushneria konosiri	14.0042	-0.998245	1.25286	-0.796773	0.425583	0.63053
Kushneria marisflavi	12.4348	-2.6788	1.38973	-1.92758	0.0539078	0.151894
Kutzneria albida	55.8813	0.25668	0.323887	0.792499	0.42807	0.632211
Kyrpidia spormannii	17.6072	-0.0763757	1.00757	-0.0758021	0.939577	0.96838
Kyrpidia tusciae	22.2871	2.65784	0.870291	3.05396	0.00225842	0.0114194
Kytococcus sedentarius	8.87371	-0.439887	2.09428	-0.210043	0.833634	0.917188
Labrenzia alexandrii	6.62141	0.652273	2.30379	0.28313	0.777077	0.887433
Labrenzia sp. CP4	2.22228	2.39142	4.17723	0.57249	0.56699	NA
Labrenzia sp. PHM005	52.2505	-1.95195	0.389541	-5.0109	5.41764e-07	6.57273e-06
Labrenzia sp. VG12	18.2126	0.744638	0.939857	0.792289	0.428192	0.632211
Laceyella sacchari	17.4475	2.11273	1.34805	1.56726	0.117055	0.266792
Lachnoanaerobaculum umeaense	147.359	1.65175	0.439913	3.75471	0.000173539	0.0011977
Lachnoclostridium phocaeense	1359.28	2.21989	0.596066	3.72424	0.000195903	0.00134006
Lachnoclostridium phytofermentans	185.723	2.00371	0.860871	2.32754	0.0199364	0.0704347
Lachnoclostridium sp. YL32	6649.98	1.93294	0.669382	2.88764	0.0038814	0.0183062
Lachnospiraceae bacterium Choco86	516.739	3.08052	0.839688	3.66865	0.000243836	0.00161914
Lachnospiraceae bacterium GAM79	3078.37	-1.32962	0.30432	-4.36916	1.24724e-05	0.000112954
Lachnospiraceae bacterium oral taxon 500	150.888	1.51741	0.409558	3.705	0.000211387	0.00142575
Lacimicrobium alkaliphilum	26.0055	0.737513	0.700075	1.05348	0.292123	0.500226
Lacinutrix sp. 5H-3-7-4	8.64527	3.33199	2.0797	1.60215	0.109123	0.254226
Lacinutrix sp. Bg11-31	66.3731	-1.33332	0.315481	-4.2263	2.37566e-05	0.000201879
Lactobacillus acetotolerans	10.5207	3.61319	2.04301	1.76856	0.0769676	0.198093
Lactobacillus acidipiscis	52.2542	1.36812	0.376881	3.63012	0.000283292	0.00184618
Lactobacillus acidophilus	271.934	3.83362	0.929551	4.12416	3.72085e-05	0.000302849
Lactobacillus alimentarius	3.58373	1.57409	3.17938	0.495091	0.620536	0.786353
Lactobacillus allii	7.56217	4.39652	1.90671	2.30581	0.0211212	0.0732362
Lactobacillus amylophilus	24.8757	-0.2212	1.00405	-0.220309	0.825631	0.913343
Lactobacillus amylovorus	33.1475	6.69073	1.76571	3.78926	0.000151098	0.00105223
Lactobacillus backii	152.021	0.154856	0.374703	0.413276	0.679404	0.826077
Lactobacillus bombi	5.9188	0.0546771	2.43316	0.0224716	0.982072	0.988219
Lactobacillus brevis	16.3776	0.12498	1.16691	0.107103	0.914707	0.955267
Lactobacillus buchneri	37.1727	0.78717	0.38465	2.04646	0.0407114	0.123381
Lactobacillus casei	33.9552	1.43951	0.439214	3.27748	0.00104739	0.00590697
Lactobacillus coryniformis	14.9088	1.94058	1.10412	1.75757	0.07882	0.200453
Lactobacillus crispatus	9.78293	3.43552	2.10842	1.62943	0.103222	0.243986
Lactobacillus crustorum	45.1959	-1.3873	0.446151	-3.10948	0.00187418	0.00975413
Lactobacillus curvatus	47.6751	1.52694	0.38255	3.99148	6.56626e-05	0.000507668
Lactobacillus delbrueckii	87.1448	0.290615	0.427421	0.679926	0.496551	0.692587
Lactobacillus fermentum	66.0176	-0.904133	0.381521	-2.36981	0.0177971	0.0646923
Lactobacillus helveticus	197.324	0.92689	0.305115	3.03784	0.00238279	0.0119698
Lactobacillus hokkaidonensis	4.69829	-1.84535	2.55028	-0.723588	0.469319	0.667086
Lactobacillus hordei	15.5401	6.65579	1.35434	4.91443	8.9042e-07	1.0316e-05
Lactobacillus jensenii	9.94673	3.88061	1.80933	2.14478	0.0319703	0.102019
Lactobacillus johnsonii	44037.1	9.82737	1.58187	6.2125	5.2147e-10	1.19752e-08
Lactobacillus kefiranofaciens	2.95705	0.452625	3.78177	0.119686	0.904732	0.950049
Lactobacillus koreensis	6.25763	2.05578	2.39277	0.859162	0.390251	0.59912
Lactobacillus mucosae	56.5367	-2.23037	0.403546	-5.52691	3.25914e-08	5.09059e-07
Lactobacillus murinus	48.2611	-2.87195	0.464619	-6.18131	6.35714e-10	1.43426e-08
Lactobacillus oligofermentans	10.7385	0.279018	2.01749	0.1383	0.890004	0.943296
Lactobacillus paracasei	76.2749	0.174656	0.313104	0.557822	0.576966	0.752779
Lactobacillus paracollinoides	121.384	0.162533	0.3335	0.487355	0.626007	0.789518
Lactobacillus pentosus	57.3321	1.19669	0.32858	3.64201	0.00027052	0.00177494
Lactobacillus plantarum	241.341	0.542966	0.30948	1.75445	0.0793536	0.201147
Lactobacillus reuteri	31.7432	3.94129	1.40671	2.80177	0.00508228	0.0230947
Lactobacillus rhamnosus	39.8506	-0.616762	0.530012	-1.16368	0.244555	0.446942
Lactobacillus ruminis	49.7872	-0.313212	0.801213	-0.390922	0.695855	0.835806
Lactobacillus sakei	57.8401	-0.943184	0.449273	-2.09936	0.0357856	0.111971
Lactobacillus salivarius	52.4521	5.2613	0.954981	5.50933	3.60201e-08	5.58095e-07
Lactobacillus sp. CBA3606	2.6998	3.1804	3.98808	0.797477	0.425174	0.63053
Lactobacillus sp. HBUAS52074	3.77076	4.45458	3.07132	1.45038	0.146952	0.313921
Lactobacillus sp. HSLZ-75	33.405	-2.28863	0.65703	-3.4833	0.000495278	0.00303299
Lactobacillus zymae	6.6829	4.44152	2.1257	2.08944	0.036668	0.114177
Lactococcus garvieae	113.07	0.858513	0.324095	2.64895	0.00807417	0.0344581
Lactococcus lactis	137556	0.462663	0.417814	1.10734	0.268146	0.473798
Lactococcus piscium	318.528	0.145081	0.334165	0.43416	0.664172	0.815701
Lactococcus raffinolactis	67.7326	0.401173	0.358724	1.11833	0.263425	0.468588
Lactococcus sp. 1JSPR-7	21.0919	-3.91644	1.02188	-3.83259	0.000126804	0.000902598
Lacunisphaera limnophila	34.3392	1.06029	0.641385	1.65312	0.0983061	0.236008
Laribacter hongkongensis	32.1899	-0.391111	0.402931	-0.970666	0.331715	0.542729
Lautropia mirabilis	45.947	-1.27425	0.435752	-2.92425	0.00345289	0.0166308
Lawsonella clevelandensis	9.55561	-1.11896	1.63664	-0.683696	0.494167	0.691239
Leadbetterella byssophila	32.4498	7.22452	0.952644	7.58365	3.35976e-14	1.90617e-12
Leclercia adecarboxylata	747.259	-6.07046	1.5351	-3.95444	7.67155e-05	0.00058033
Leclercia sp. LSNIH1	110.157	16.5741	2.63898	6.28049	3.3751e-10	8.29372e-09
Leclercia sp. LSNIH3	145.514	-4.2913	4.36484	-0.983152	0.325533	0.537619
Leclercia sp. W17	12.446	-1.09713	3.98638	-0.275219	0.783148	0.890214
Leclercia sp. W6	27.6082	-9.68797	1.98612	-4.87783	1.0726e-06	1.22429e-05
Legionella anisa	3.96548	0.950158	2.99185	0.317582	0.750802	0.87011
Legionella fallonii	2.70312	3.72877	3.30498	1.12823	0.259224	0.464723
Legionella hackeliae	2.37498	3.55827	3.72021	0.956472	0.338834	NA
Legionella longbeachae	8.13533	-0.457697	2.16787	-0.211128	0.832788	0.916922
Legionella oakridgensis	2.282	2.47298	4.11529	0.600923	0.547891	NA
Legionella pneumophila	40.714	-0.193045	0.434386	-0.44441	0.656746	0.81164
Legionella sainthelensi	4.02678	3.27482	3.18029	1.02972	0.303141	0.513092
Legionella spiritensis	3.97907	1.90095	2.88377	0.65919	0.509774	0.702145
Legionella waltersii	5.7676	-1.54444	2.68021	-0.576238	0.564454	0.743431
Leifsonia sp. 21MFCrub1.1	15.7102	-0.29811	1.17616	-0.25346	0.799913	0.899794
Leifsonia xyli	59.2316	0.142754	0.349279	0.40871	0.682753	0.828403
Leisingera methylohalidivorans	17.1563	-1.57912	0.915632	-1.72462	0.0845959	0.211773
Leisingera sp. NJS201	7.87703	4.61532	2.03118	2.27224	0.0230723	0.0782874
Leisingera sp. NJS204	8.85957	-3.34363	1.6385	-2.04066	0.0412846	0.124727
Lelliottia amnigena	13.0065	-2.33181	1.35311	-1.72329	0.0848353	0.211773
Lelliottia jeotgali	68.2695	-2.30859	0.347467	-6.64404	3.05203e-11	9.49574e-10
Lelliottia sp. WB101	20.792	3.23071	1.00788	3.20545	0.00134853	0.00737961
Leminorella richardii	25.1411	-1.51276	0.598547	-2.52739	0.0114912	0.0458102
Lentibacillus amyloliquefaciens	39.3204	1.21613	0.438172	2.77547	0.00551218	0.0247567
Lentzea guizhouensis	51.5122	0.302207	0.528849	0.571443	0.5677	0.746416
Leptolyngbya boryana	14.891	1.60857	1.16128	1.38517	0.166001	0.344132
Leptolyngbya sp. O-77	15.6563	-1.30772	1.27164	-1.02837	0.303776	0.513571
Leptospira biflexa	8.13341	3.80618	1.83858	2.07017	0.038436	0.117929
Leptospira interrogans	19.8735	6.37656	1.45885	4.37094	1.23714e-05	0.000112568
Leptospira kmetyi	13.5385	2.37569	1.33927	1.77387	0.0760845	0.196546
Leptospira mayottensis	8.89894	-2.73152	1.64032	-1.66524	0.0958645	0.232753
Leptospira santarosai	24.5547	-2.17264	0.929529	-2.33735	0.019421	0.068866
Leptospirillum ferrooxidans	3.5259	-1.70618	3.55095	-0.480485	0.630883	0.793074
Leptothrix cholodnii	12.1179	1.79643	1.67141	1.0748	0.282464	0.488895
Leptotrichia buccalis	15.3436	5.18297	1.67885	3.08722	0.0020204	0.0104068
Leptotrichia sp. oral taxon 212	28.6939	0.956515	1.36394	0.701289	0.483122	0.681245
Leptotrichia sp. oral taxon 498	11	4.89262	1.71923	2.84582	0.00442973	0.0205161
Leucobacter sp. DSM 101948	5.00498	2.67811	2.52714	1.05974	0.289263	0.496872
Leucobacter triazinivorans	14.9658	1.1857	1.33772	0.886356	0.375426	0.585797
Leuconostoc carnosum	4.26648	3.1521	2.60949	1.20794	0.227071	0.428525
Leuconostoc garlicum	1.09855	-0.498087	5.57958	-0.0892697	0.928868	NA
Leuconostoc lactis	11.1553	-0.938186	1.99392	-0.470523	0.637981	0.797579
Leuconostoc mesenteroides	67.3687	0.0906178	0.308835	0.293418	0.769202	0.882944
Libanicoccus massiliensis	82.6708	-0.276188	0.367181	-0.752186	0.451939	0.651563
Limnobaculum parvum	21.2651	1.49497	0.880421	1.69802	0.0895049	0.220223
Limnochorda pilosa	78.4266	-0.725543	0.425925	-1.70345	0.0884832	0.218492
Limnohabitans sp. 103DPR2	18.7083	-1.94479	0.757246	-2.56824	0.0102217	0.0421317
Limnohabitans sp. 63ED37-2	22.1791	-1.72981	0.721118	-2.3988	0.0164491	0.0613147
Listeria grayi	53.2282	-1.22837	0.448842	-2.73675	0.00620498	0.0275476
Listeria ivanovii	28.8838	4.00342	0.932115	4.29498	1.7471e-05	0.000153538
Listeria monocytogenes	97.1682	0.305084	0.305343	0.999154	0.31772	0.529259
Listeria seeligeri	7.91458	4.20947	2.24136	1.87809	0.0603694	0.166122
Longibaculum sp. KGMB06250	93.2032	-0.0851478	0.286159	-0.297554	0.766044	0.881156
Lonsdalea britannica	14.908	7.84446	1.23981	6.32714	2.49749e-10	6.38099e-09
Luteibacter pinisoli	14.0794	1.58797	1.42721	1.11264	0.265865	0.47159
Luteibacter rhizovicinus	22.6096	3.03898	1.02514	2.96444	0.00303236	0.0148274
Luteimonas sp. 100111	4.00128	3.89954	2.85981	1.36357	0.172703	0.354409
Luteimonas sp. 83-4	21.0179	-1.49212	0.845154	-1.7655	0.0774798	0.198417
Luteimonas sp. JM171	21.2921	0.518605	0.932784	0.555976	0.578228	0.754008
Luteimonas sp. S-1072	17.1226	5.19422	1.19498	4.34669	1.38206e-05	0.000124579
Luteimonas sp. YGD11-2	50.9678	-2.16255	0.477849	-4.52559	6.02267e-06	5.94258e-05
Luteipulveratus mongoliensis	9.56503	4.4266	1.84988	2.39291	0.0167151	0.0621861
Luteitalea pratensis	63.6724	-1.23816	0.282322	-4.38565	1.15641e-05	0.000105721
Lutibacter profundi	12.0625	5.77838	1.57427	3.67051	0.000242067	0.00161016
Lutibacter sp. LPB0138	4.53907	5.38973	2.59882	2.07392	0.0380868	0.117363
Lysinibacillus fusiformis	16.902	2.58454	1.49965	1.72343	0.0848111	0.211773
Lysinibacillus sp. 2017	18.7366	-3.3047	1.04645	-3.158	NA	NA
Lysinibacillus sp. SGAir0095	48.6832	-0.00859477	0.413642	-0.0207783	0.983423	0.989321
Lysinibacillus sp. YS11	11.3267	1.73357	1.89256	0.91599	0.359672	0.568695
Lysinibacillus sphaericus	57.779	4.15402	0.861322	4.82285	1.41524e-06	1.59649e-05
Lysinimonas sp. 2DFWR-13	16.1928	-2.6154	0.989178	-2.64401	0.00819296	0.0348666
Lysobacter antibioticus	20.5861	-2.14023	0.870113	-2.45972	0.0139047	0.053484
Lysobacter capsici	42.4292	0.974238	0.383921	2.5376	0.0111615	0.0449911
Lysobacter enzymogenes	50.9919	-0.323464	0.335347	-0.964566	0.334762	0.544715
Lysobacter gummosus	31.1384	-0.596967	0.492685	-1.21166	0.225642	0.427608
Lysobacter maris	20.1164	0.443321	0.833307	0.532002	0.594724	0.765651
Lysobacter sp. TY2-98	10.2274	-2.45937	1.81803	-1.35277	0.176131	0.358771
Macrococcus canis	8.81561	1.32118	1.76923	0.746756	0.455211	0.654811
Macrococcus caseolyticus	20.9639	1.80724	0.860295	2.10073	0.0356651	0.111685
Macrococcus sp. IME1552	6.20988	6.75734	2.59318	2.60582	0.00916555	0.0382691
Mageeibacillus indolicus	39.2484	1.05943	0.529385	2.00124	0.0453661	0.134323
Magnetococcus marinus	29.3078	1.53271	0.709319	2.16082	0.0307095	0.0988135
Magnetospira sp. QH-2	21.913	2.04768	0.885606	2.31218	0.0207678	0.0724433
Magnetospirillum gryphiswaldense	53.6923	1.41677	0.42609	3.32505	0.000884029	0.00509003
Magnetospirillum magneticum	30.5555	-0.358729	0.876639	-0.40921	0.682386	0.828397
Magnetospirillum sp. ME-1	24.1079	-0.32613	0.744175	-0.438244	0.66121	0.81344
Magnetospirillum sp. XM-1	25.5185	-0.142057	0.717087	-0.198103	0.842965	0.919702
Mahella australiensis	57.7136	-0.887766	0.436627	-2.03324	0.0420286	0.126578
Mannheimia haemolytica	44.6636	-2.28618	0.550613	-4.15206	3.29496e-05	0.000273375
Mannheimia varigena	26.1849	2.19102	0.699894	3.1305	0.00174508	0.00914747
Maribacter cobaltidurans	10.6711	0.97754	1.93363	0.505547	0.613174	0.77971
Maribacter sp. HTCC2170	8.02733	2.64898	2.0975	1.26292	0.206616	0.402589
Maribacter sp. MJ134	15.8423	5.37934	1.50614	3.5716	0.00035481	0.00225141
Maribacter sp. T28	8.50068	0.92052	2.30742	0.39894	0.689938	0.8327
Maricaulis maris	10.7995	-1.76289	1.52607	-1.15518	0.248016	0.451342
Marichromatium purpuratum	32.5448	-0.786167	0.534603	-1.47056	0.141409	0.306149
Marinifilaceae bacterium SPP2	26.8049	-0.803972	0.83935	-0.957851	0.338138	0.54819
Mariniflexile sp. TRM1-10	26.3441	1.27975	0.752122	1.70152	0.0888447	0.218973
Marinithermus hydrothermalis	17.7196	-0.516319	1.27283	-0.405645	0.685003	0.829595
Marinobacter hydrocarbonoclasticus	72.6653	-1.56421	0.275333	-5.68114	1.338e-08	2.26404e-07
Marinobacter psychrophilus	7.26836	2.32634	2.12799	1.09321	0.274302	0.479283
Marinobacter salarius	23.0958	-1.21415	0.834592	-1.45478	0.145731	0.312621
Marinobacter salinus	5.97661	2.42596	2.0475	1.18484	0.236081	0.437284
Marinobacter similis	15.5115	-0.110327	1.15589	-0.0954478	0.923959	0.960017
Marinobacter sp. Arc7-DN-1	35.281	0.94181	0.452639	2.08071	0.0374608	0.115897
Marinobacter sp. CP1	6.72866	3.66118	2.38322	1.53623	0.124482	0.278439
Marinobacter sp. es.042	6.72673	3.19737	2.27445	1.40578	0.15979	0.334857
Marinobacter sp. JH2	11.6262	2.48529	1.42359	1.74579	0.0808476	0.20413
Marinobacter sp. LQ44	12.3321	0.26608	1.48665	0.178979	0.857954	0.927157
Marinobacter sp. LV10R510-11A	8.90783	-2.41595	1.92044	-1.25802	0.208385	0.405391
Marinobacter sp. NP-4(2019)	9.11575	-0.481632	1.59173	-0.302583	0.762207	0.878052
Marinobacterium aestuarii	21.814	-0.8903	1.142	-0.779596	0.435629	0.638596
Marinovum algicola	22.7872	1.1962	1.0599	1.1286	0.259067	0.464658
Mariprofundus aestuarium	5.64731	2.92058	2.28089	1.28046	0.200385	0.393986
Marivirga tractuosa	12.0186	-1.39335	1.54304	-0.902991	0.366531	0.576938
Marmoricola scoriae	20.6427	-1.30905	0.981654	-1.33352	0.182362	0.367391
Martelella endophytica	18.0033	-0.679969	0.917554	-0.741067	0.458653	0.658045
Martelella mediterranea	30.2297	0.686317	0.554754	1.23716	0.216029	0.415474
Martelella sp. AD-3	24.8074	-0.0306804	0.842607	-0.0364113	0.970954	0.982713
Massilia albidiflava	43.7763	-0.969247	0.388627	-2.49403	0.0126302	0.0494277
Massilia armeniaca	19.3349	-0.940011	1.14365	-0.821941	0.411111	0.618335
Massilia lutea	45.0044	0.327408	0.353261	0.926817	0.354022	0.563688
Massilia oculi	29.7512	0.727815	0.651682	1.11683	0.264069	0.46905
Massilia plicata	82.879	-2.25402	0.265862	-8.47813	2.28832e-17	2.10199e-15
Massilia putida	41.3345	-1.27772	0.525124	-2.43318	0.0149669	0.0567213
Massilia sp. NR 4-1	48.6532	-0.876764	0.377391	-2.32322	0.0201671	0.0710546
Massilia sp. WG5	27.2896	2.60261	0.830342	3.13439	0.00172212	0.00907644
Massilia sp. YMA4	27.2145	-1.53603	0.545507	-2.81578	0.00486595	0.0222955
Massilia umbonata	26.5047	-1.26492	1.27916	-0.98887	0.322727	0.53445
Massilia violaceinigra	22.1703	-0.793914	0.921581	-0.86147	0.388979	0.597626
Megamonas hypermegale	48.9968	-0.502178	0.372608	-1.34774	0.177743	0.361293
Megasphaera elsdenii	135.511	1.35518	0.260193	5.20834	1.90536e-07	2.54356e-06
Megasphaera hexanoica	53.0383	-1.53237	0.89157	-1.71873	0.0856635	0.213495
Megasphaera stantonii	142.562	-0.162149	0.207294	-0.78222	0.434085	0.637496
Meiothermus ruber	52.5302	-0.192731	0.423121	-0.455498	0.648751	0.805746
Meiothermus silvanus	21.7969	-0.525168	0.900715	-0.583057	0.559855	0.740421
Melaminivora sp. SC2-7	18.8847	0.265387	1.24928	0.212433	0.83177	0.916586
Melaminivora sp. SC2-9	23.2554	0.403652	0.868636	0.464696	0.642149	0.800198
Melioribacter roseus	69.6426	0.0159159	0.413366	0.0385033	0.969286	0.982713
Melissococcus plutonius	32.3344	4.7018	1.28634	3.65518	0.000257003	0.00169781
Melittangium boletus	56.699	0.755217	0.352421	2.14294	0.0321182	0.102407
Mesorhizobium amorphae	11.3966	-1.66343	1.39624	-1.19136	0.233511	0.433744
Mesorhizobium australicum	23.6363	3.77048	0.883519	4.26757	1.97616e-05	0.000171073
Mesorhizobium ciceri	47.9975	2.12729	0.481212	4.42069	9.83856e-06	9.16839e-05
Mesorhizobium huakuii	6.76662	1.36046	2.36062	0.576314	0.564403	0.743431
Mesorhizobium japonicum	45.7355	-1.88835	0.491225	-3.84417	0.000120961	0.000870648
Mesorhizobium loti	22.9688	0.587844	1.0578	0.555725	0.578399	0.754008
Mesorhizobium oceanicum	24.764	0.971683	0.644233	1.50828	0.131483	0.29003
Mesorhizobium opportunistum	18.5532	0.0767818	1.05676	0.072658	0.942078	0.969469
Mesorhizobium sp. 8	20.8416	-0.777817	0.721816	-1.07758	0.281219	0.488054
Mesorhizobium sp. DCY119	25.8291	-1.71934	0.8834	-1.94628	0.0516213	0.147741
Mesorhizobium sp. M1B.F.Ca.ET.045.04.1.1	16.2385	0.146964	1.04057	0.141234	0.887685	0.942134
Mesorhizobium sp. M1D.F.Ca.ET.043.01.1.1	18.3517	0.270443	0.885722	0.305337	0.76011	0.876683
Mesorhizobium sp. M1E.F.Ca.ET.045.02.1.1	14.461	2.05281	1.46828	1.39811	0.162081	0.338187
Mesorhizobium sp. M2A.F.Ca.ET.043.02.1.1	13.9348	2.03579	1.15412	1.76394	0.0777417	0.198627
Mesorhizobium sp. M2A.F.Ca.ET.043.05.1.1	14.9226	-1.89867	1.21799	-1.55886	0.11903	0.269179
Mesorhizobium sp. M2A.F.Ca.ET.046.03.2.1	4.96719	5.33159	2.42021	2.20294	0.0275986	0.0910047
Mesorhizobium sp. M3A.F.Ca.ET.080.04.2.1	15.5704	-1.55141	0.947444	-1.63747	0.101533	0.241649
Mesorhizobium sp. M4B.F.Ca.ET.058.02.1.1	12.0492	3.00561	1.51954	1.97797	0.0479319	0.139774
Mesorhizobium sp. M6A.T.Cr.TU.016.01.1.1	6.89005	4.09179	2.21528	1.84708	0.0647362	0.174652
Mesorhizobium sp. M7A.F.Ce.TU.012.03.2.1	13.3974	6.58975	1.23632	5.33011	9.81506e-08	1.40055e-06
Mesorhizobium sp. M7D.F.Ca.US.005.01.1.1	7.15186	0.758236	2.05238	0.369442	0.711799	0.84574
Mesorhizobium sp. Pch-S	22.9705	0.707246	0.91674	0.77148	0.440423	0.643492
Methanobacterium congolense	1.18882	0.840432	5.59133	0.15031	0.88052	NA
Methanobacterium formicicum	8.87689	4.96057	1.69883	2.91999	0.00350039	0.0168176
Methanobacterium lacus	56.4785	-2.52948	0.394696	-6.40869	1.46778e-10	3.98783e-09
Methanobrevibacter millerae	15.9966	2.14541	1.19249	1.7991	0.0720025	0.190134
Methanobrevibacter olleyae	55.7803	-0.718874	0.352746	-2.03794	0.0415562	0.125351
Methanobrevibacter ruminantium	13.921	7.99974	1.38957	5.75697	8.56376e-09	1.5367e-07
Methanobrevibacter smithii	8.51873	0.57448	1.7583	0.326724	0.743877	0.864711
Methanobrevibacter sp. YE315	4.06757	2.41302	3.20387	0.753158	0.451355	0.651496
Methanocaldococcus vulcanius	13.4287	-1.57224	1.50493	-1.04473	0.296149	0.50488
Methanocella arvoryzae	9.39897	-0.157399	1.86014	-0.0846168	0.932566	0.965025
Methanocella paludicola	26.331	8.16673	1.02984	7.93013	2.18922e-15	1.52337e-13
Methanococcoides burtonii	8.06563	2.38994	2.00582	1.1915	0.233456	0.433744
Methanococcus maripaludis	81.4886	-0.974541	0.408836	-2.38369	0.0171398	0.0632697
Methanococcus voltae	40.1669	-1.99278	0.466708	-4.26986	1.95595e-05	0.000169956
Methanoculleus bourgensis	9.01019	3.95553	2.10366	1.88031	0.0600661	0.165593
Methanoculleus marisnigri	14.8284	0.457534	1.17427	0.389633	0.696808	0.83617
Methanofollis liminatans	6.90056	3.79414	2.17195	1.74688	0.0806578	0.203784
methanogenic archaeon ISO4-H5	9.66452	-0.226423	1.72263	-0.13144	0.895427	0.946195
Methanohalobium evestigatum	7.02406	4.20418	2.03915	2.06173	0.0392338	0.11994
Methanolacinia petrolearia	14.4871	-2.16607	1.43669	-1.50768	0.131637	0.290037
Methanomethylovorans hollandica	4.56384	-1.58991	2.65298	-0.599294	0.548977	0.732095
Methanoplanus limicola	6.0034	3.8538	2.36548	1.62919	0.103273	0.243986
Methanoregula boonei	16.0535	7.51887	1.31269	5.72783	1.01726e-08	1.77583e-07
Methanoregula formicica	51.5327	-3.39027	0.451684	-7.50583	6.10387e-14	3.3641e-12
Methanosaeta harundinacea	5.4843	3.72593	2.50242	1.48894	0.136504	0.298715
Methanosarcina barkeri	45.8943	0.911961	0.354012	2.57608	0.00999287	0.0413653
Methanosarcina horonobensis	9.11975	-0.595874	1.74284	-0.341898	0.732428	0.857054
Methanosarcina mazei	33.2378	2.29215	0.424162	5.40394	6.51944e-08	9.5635e-07
Methanosarcina siciliae	65.3414	-1.88062	0.354079	-5.31129	1.08849e-07	1.53824e-06
Methanosarcina sp. MTP4	8.15178	3.8421	2.08053	1.84669	0.0647916	0.174679
Methanosphaera sp. BMS	5.25146	3.28287	2.61779	1.25406	0.20982	0.406572
Methanosphaera stadtmanae	28.7674	-3.17818	0.704929	-4.50852	6.52822e-06	6.36007e-05
Methanothrix soehngenii	13.3563	0.914469	1.54187	0.593089	0.553121	0.735719
Methylibium petroleiphilum	12.692	-0.269006	1.50524	-0.178713	0.858163	0.927157
Methylibium sp. Pch-M	17.7664	-0.991537	0.89555	-1.10718	0.268215	0.473798
Methylobacillus flagellatus	7.42312	3.29053	2.10233	1.56518	0.117541	0.267378
Methylobacterium aquaticum	31.6163	-1.13154	1.24165	-0.911318	0.362128	0.57164
Methylobacterium brachiatum	28.3171	0.203332	0.589176	0.345113	0.730009	0.855262
Methylobacterium currus	11.7459	3.6678	1.86783	1.96367	0.0495684	0.143678
Methylobacterium nodulans	43.8797	-0.173241	0.459473	-0.377044	0.706141	0.841351
Methylobacterium oryzae	5.62567	-3.86951	2.6614	-1.45394	0.145964	0.312816
Methylobacterium sp. 17SD2-17	39.5869	1.82527	0.450225	4.05413	5.03205e-05	0.00039539
Methylobacterium sp. 17Sr1-1	23.8485	2.87629	0.705165	4.07889	4.52503e-05	0.000358472
Methylobacterium sp. 17Sr1-28	26.8918	-0.672811	0.622294	-1.08118	0.279618	0.485878
Methylobacterium sp. 17Sr1-43	21.788	-0.0674219	0.84146	-0.0801249	0.936138	0.967432
Methylobacterium sp. 4-46	51.4744	-0.424385	0.365096	-1.16239	0.245076	0.447682
Methylobacterium sp. AMS5	10.9346	4.38415	1.72452	2.54225	0.0110141	0.044635
Methylobacterium sp. DM1	15.0548	-1.34793	1.36333	-0.988707	0.322806	0.53445
Methylobacterium sp. XJLW	21.8091	-1.71651	0.840243	-2.04287	0.0410654	0.124259
Methylocaldum marinum	32.5041	0.574766	0.466948	1.2309	0.218361	0.418497
Methyloceanibacter caenitepidi	9.41921	-0.0638896	1.6807	-0.0380137	0.969677	0.982713
Methyloceanibacter sp. wino2	11.4898	-2.18773	1.53161	-1.42838	0.153182	0.324356
Methylocella silvestris	7.82532	2.98781	1.56391	1.91047	0.0560725	0.156532
Methylocella tundrae	26.6804	3.03217	0.875982	3.46145	0.000537273	0.0032489
Methylococcus capsulatus	17.8235	-0.701169	1.00537	-0.697426	0.485536	0.6834
Methylocystis rosea	6.66219	-1.0913	2.11777	-0.515306	0.606339	0.775358
Methylocystis sp. SC2	3.9907	2.95904	3.16637	0.934521	0.350035	0.559882
Methylomicrobium album	31.2716	-0.946063	0.581641	-1.62654	0.103834	0.245011
Methylomicrobium buryatense	12.3719	-2.86146	1.60618	-1.78154	0.074825	0.194787
Methylomonas clara	12.3706	5.00718	1.60183	3.12591	0.00177255	0.00925371
Methylomonas denitrificans	34.1507	0.0492192	0.46738	0.105309	0.916131	0.955769
Methylomonas methanica	12.9281	1.01309	1.25328	0.80835	0.418889	0.624614
Methylomonas sp. LW13	15.8512	0.797777	1.05936	0.753075	0.451405	0.651496
Methylomusa anaerophila	50.8553	0.839027	0.404943	2.07196	0.038269	0.117643
Methylophilus medardicus	5.63743	4.81442	2.58057	1.86565	0.0620909	0.169651
Methylorubrum extorquens	61.5899	-0.63835	0.394056	-1.61995	0.105243	0.247277
Methylorubrum populi	43.4947	0.590749	0.822368	0.718352	0.47254	0.669997
Methylosinus trichosporium	7.44415	0.36661	1.85677	0.197445	0.843479	0.919702
Methylotenera mobilis	14.7541	-2.28568	1.12747	-2.02727	0.0426347	0.127863
Methylotenera versatilis	3.22055	2.24575	2.9559	0.759749	0.447404	0.648891
Methyloversatilis sp. RAC08	17.5409	-0.12539	0.87052	-0.14404	0.885469	0.940567
Methylovulum psychrotolerans	30.6582	7.68246	0.932695	8.23684	1.7682e-16	1.42119e-14
Micavibrio aeruginosavorus	34.6257	4.82257	0.777171	6.20528	5.46003e-10	1.24644e-08
Microbacterium aurum	16.4201	0.973393	1.02328	0.951246	0.34148	0.551843
Microbacterium chocolatum	21.5182	-1.8626	0.740952	-2.5138	0.0119439	0.0472611
Microbacterium foliorum	71.4505	0.938523	0.324564	2.89165	0.00383229	0.0181411
Microbacterium hominis	11.9574	0.424309	1.31035	0.323813	0.746079	0.865937
Microbacterium lemovicicum	15.6935	-0.829239	1.0961	-0.756535	0.449329	0.649741
Microbacterium oleivorans	14.0271	3.71395	1.2928	2.87279	0.0040686	0.0190493
Microbacterium oxydans	40.1924	-0.0623277	0.36602	-0.170285	0.864786	0.930121
Microbacterium pygmaeum	7.93973	3.48198	2.08949	1.66642	0.095629	0.232621
Microbacterium sediminis	9.50116	0.240117	1.73883	0.138091	0.890168	0.943296
Microbacterium sp. 10M-3C3	14.3372	-1.5868	1.38169	-1.14845	0.250782	0.454233
Microbacterium sp. ABRD_28	8.97639	2.28252	1.79786	1.26957	0.204237	0.39896
Microbacterium sp. BH-3-3-3	10.6456	0.800705	1.27663	0.627202	0.530527	0.719641
Microbacterium sp. CGR1	3.13071	-2.02418	3.30504	-0.612452	0.540239	0.725964
Microbacterium sp. DFW100M-13	9.25605	-3.6055	1.92041	-1.87746	0.060455	0.166122
Microbacterium sp. dk512	26.0317	0.918366	0.521065	1.76248	0.0779885	0.198863
Microbacterium sp. No. 7	17.9241	5.49666	1.19592	4.59618	4.30314e-06	4.39193e-05
Microbacterium sp. PAMC 28756	3.89345	-0.161895	3.1617	-0.0512049	0.959162	0.979412
Microbacterium sp. RG1	7.55676	1.95222	2.17541	0.897407	0.369502	0.580267
Microbacterium sp. SGAir0570	11.9357	6.64245	1.4214	4.67317	2.96584e-06	3.10087e-05
Microbacterium sp. TPU 3598	9.86281	-1.42899	1.71922	-0.831183	0.40587	0.613336
Microbacterium sp. XT11	91.9932	-2.05042	0.410735	-4.99207	5.97356e-07	7.11296e-06
Microbacterium sp. Y-01	7.62263	1.054	1.91476	0.550459	0.582005	0.756037
Microbacterium testaceum	7.69139	3.56746	2.00866	1.77604	0.0757258	0.196206
Microbulbifer agarilyticus	16.1715	-1.90739	1.06824	-1.78555	0.0741716	0.19374
Microbulbifer aggregans	14.0689	4.3804	2.37304	1.8459	0.0649065	0.174835
Microbulbifer sp. A4B17	16.5584	6.69573	1.1926	5.61441	1.97237e-08	3.25188e-07
Microbulbifer thermotolerans	24.2333	1.71384	0.869373	1.97135	0.0486842	0.141433
Microchaete diplosiphon	6.34856	4.657	2.79122	1.66845	0.0952269	0.231789
Micrococcus luteus	61.0653	0.594301	0.321035	1.8512	0.0641402	0.173529
Microcoleus sp. PCC 7113	8.4605	4.76373	1.70973	2.78625	0.00533217	0.0240602
Microlunatus phosphovorus	8.32294	4.61403	1.99078	2.31769	0.0204659	0.0719104
Microlunatus soli	30.681	0.157735	0.617384	0.25549	0.798345	0.899569
Micromonospora aurantiaca	28.0371	2.34053	0.881655	2.6547	0.00793786	0.0339892
Micromonospora auratinigra	42.331	-0.291521	0.353604	-0.824427	0.409697	0.616703
Micromonospora chokoriensis	17.0903	1.25676	1.03014	1.21999	0.22247	0.423356
Micromonospora coriariae	89.0976	-1.12261	0.272554	-4.11885	3.80762e-05	0.000307962
Micromonospora coxensis	31.8	0.130158	0.799393	0.162821	0.870659	0.933057
Micromonospora echinaurantiaca	42.6251	1.21668	0.445851	2.72889	0.00635474	0.0281476
Micromonospora echinofusca	25.9939	1.19218	1.51252	0.788203	0.430578	0.634185
Micromonospora echinospora	32.875	-0.34377	0.786075	-0.437325	0.661876	0.813999
Micromonospora inositola	21.8809	0.70918	1.14248	0.620736	0.534773	0.722646
Micromonospora krabiensis	31.4321	0.269006	0.624532	0.430732	0.666663	0.817542
Micromonospora narathiwatensis	39.0412	-0.91823	0.551699	-1.66437	0.0960389	0.23303
Micromonospora purpureochromogenes	24.8309	-1.06652	0.885554	-1.20436	0.228452	0.429698
Micromonospora rifamycinica	44.2905	1.45033	0.396787	3.65519	0.000256988	0.00169781
Micromonospora siamensis	22.5231	0.626443	1.02938	0.608564	0.542814	0.727301
Micromonospora sp. B006	19.2218	0.729499	1.07191	0.680563	0.496148	0.692279
Micromonospora sp. L5	8.99912	0.24999	1.8353	0.136212	0.891653	0.943813
Micromonospora sp. WMMA2032	26.86	-0.903881	0.985868	-0.916838	0.359228	0.568335
Micromonospora tulbaghiae	22.4378	0.0143397	0.906563	0.0158176	0.98738	0.991492
Micromonospora viridifaciens	20.4937	6.52309	1.1893	5.48481	4.13906e-08	6.26215e-07
Micromonospora zamorensis	35.0267	-0.263731	0.548563	-0.480766	0.630683	0.793074
Micropruina glycogenica	22.1747	-0.195803	0.987294	-0.198323	0.842792	0.919702
Microterricola viridarii	26.5966	1.27535	0.661695	1.92739	0.0539305	0.151894
Microvirga ossetica	21.1656	0.124512	1.14792	0.108467	0.913625	0.955124
Microvirga sp. 17 mud 1-3	18.7885	-0.0419799	1.10164	-0.0381067	0.969603	0.982713
Microvirgula aerodenitrificans	16.7564	-0.991039	1.05429	-0.940001	0.347217	0.557066
Miniimonas sp. S16	11.173	-1.73962	1.42111	-1.22413	0.220902	0.421691
Mitsuaria sp. 7	30.3798	3.27762	0.661708	4.95327	7.29753e-07	8.53148e-06
Mixta gaviniae	6.95521	-1.78728	2.13015	-0.83904	0.401447	0.609038
Mobiluncus curtisii	15.0515	5.34132	1.34089	3.98342	6.79305e-05	0.000522063
Modestobacter marinus	55.7693	-1.00806	0.425696	-2.36803	0.0178832	0.0648435
Mogibacterium pumilum	37.4834	1.28621	0.371666	3.46066	0.000538851	0.00325335
Monoglobus pectinilyticus	95.864	1.22904	0.292265	4.20523	2.60814e-05	0.00021922
Moorea producens	61.7457	-1.11716	0.395496	-2.82471	0.00473233	0.0218128
Moorella thermoacetica	63.0334	-0.0104913	0.346346	-0.0302914	0.975835	0.984769
Moraxella bovis	12.3787	4.52387	1.28434	3.52233	0.000427771	0.00264902
Moraxella bovoculi	9.48983	-0.893159	2.0259	-0.44087	0.659307	0.812395
Moraxella osloensis	32.4946	-0.146534	0.425381	-0.344477	0.730487	0.855302
Moraxella ovis	0.474218	-4.26513	5.96051	-0.715565	0.47426	NA
Mordavella sp. Marseille-P3756	1098.01	2.19794	0.568784	3.86428	0.000111415	0.000809492
Morganella morganii	54.7775	-0.841935	0.331626	-2.53881	0.0111231	0.0449349
Moritella viscosa	5.91345	4.01674	2.12276	1.89223	0.058461	0.162028
Moritella yayanosii	4.83626	-1.51327	2.55834	-0.591504	0.554183	0.736235
Mucilaginibacter gotjawali	25.9378	2.00384	0.903218	2.21855	0.0265172	0.0880408
Mucilaginibacter mallensis	15.534	5.37277	1.19764	4.48614	7.25245e-06	6.96019e-05
Mucilaginibacter paludis	45.6549	-0.457409	0.371501	-1.23125	0.218231	0.418457
Mucilaginibacter sp. BJC16-A31	31.3253	0.298618	0.555747	0.537327	0.591041	0.763643
Mucilaginibacter sp. HYN0043	71.8119	-0.994722	0.34864	-2.85315	0.00432881	0.0201454
Mucilaginibacter sp. PAMC 26640	19.8507	6.07445	1.34333	4.52193	6.12773e-06	6.01547e-05
Mucinivorans hirudinis	39.8864	-0.0501214	0.521162	-0.0961725	0.923384	0.960017
Murdochiella vaginalis	38.5875	0.331215	0.649446	0.509997	0.610054	0.777944
Muribaculum intestinale	5090.02	2.84384	0.467654	6.08106	1.19388e-09	2.58764e-08
Muribaculum sp. H5	5285.42	3.85565	0.475208	8.11361	4.91395e-16	3.86899e-14
Muribaculum sp. TLL-A4	3788.99	3.98162	0.471448	8.4455	3.02739e-17	2.65447e-15
Muricauda lutaonensis	14.6739	1.30207	1.18568	1.09817	0.272132	0.477726
Muricauda ruestringensis	58.2775	-4.37584	0.544105	-8.04227	8.81897e-16	6.67129e-14
Muriicola sp. MMS17-SY002	30.6463	0.544392	0.576099	0.944962	0.344678	0.554943
Mycetocola sp. 449	18.0472	4.8652	1.38053	3.52416	0.00042483	0.00263504
Mycobacterium avium	52.032	1.27309	0.379895	3.35117	0.000804698	0.00465446
Mycobacterium chimaera	5.44805	-4.23819	2.50539	-1.69163	0.0907171	0.222496
Mycobacterium colombiense	20.2111	-1.68329	0.876153	-1.92123	0.0547033	0.153823
Mycobacterium dioxanotrophicus	29.63	1.68231	0.537717	3.12861	0.00175635	0.00919401
Mycobacterium haemophilum	6.27098	2.93723	2.19111	1.34052	0.180075	0.364305
Mycobacterium intracellulare	3.99252	2.6308	2.80789	0.936932	0.348793	0.558591
Mycobacterium kansasii	35.1109	-0.511816	0.697712	-0.733563	0.463215	0.662065
Mycobacterium lepraemurium	4.73047	1.13147	2.98942	0.378493	0.705065	0.840696
Mycobacterium marseillense	8.70371	2.31109	1.80779	1.27841	0.201105	0.39457
Mycobacterium paragordonae	27.4693	-0.645688	0.844314	-0.764749	0.444421	0.647499
Mycobacterium shigaense	7.47541	5.88053	2.34345	2.50935	0.0120955	0.0477629
Mycobacterium sp. djl-10	31.0488	-0.30021	0.736917	-0.407387	0.683724	0.828977
Mycobacterium sp. DL90	39.4521	0.832389	0.458124	1.81695	0.0692245	0.184312
Mycobacterium sp. EPa45	14.551	-1.13497	1.42035	-0.799081	0.424243	0.629512
Mycobacterium sp. JS623	43.9948	-2.08471	0.384496	-5.42192	5.8963e-08	8.71568e-07
Mycobacterium sp. MS1601	18.6192	5.72426	1.27176	4.50105	6.76192e-06	6.57115e-05
Mycobacterium sp. WY10	8.58027	4.66334	1.82607	2.55376	0.0106566	0.043506
Mycobacterium sp. YC-RL4	14.4709	-0.992355	1.23067	-0.806356	0.420038	0.625487
Mycobacterium tuberculosis	20.2807	0.0295616	0.814812	0.0362803	0.971059	0.982713
Mycobacteroides abscessus	49.0265	0.892954	0.358046	2.49397	0.0126324	0.0494277
Mycobacteroides immunogenum	25.052	1.69976	0.644328	2.63804	0.00833879	0.0353528
Mycobacteroides salmoniphilum	8.8292	-0.454421	1.99562	-0.227709	0.819873	0.910498
Mycobacteroides saopaulense	12.6029	0.433038	0.974579	0.444334	0.656801	0.81164
Mycolicibacter sinensis	24.2812	-0.961496	0.864839	-1.11176	0.26624	0.471821
Mycolicibacter terrae	18.7546	-0.270682	0.974961	-0.277634	0.781293	0.889672
Mycolicibacterium aurum	63.1484	0.647919	0.356106	1.81946	0.0688418	0.183546
Mycolicibacterium chitae	37.3915	1.65219	0.489134	3.37779	0.000730697	0.00428424
Mycolicibacterium chubuense	18.3918	1.12372	0.883141	1.27242	0.203225	0.397576
Mycolicibacterium flavescens	16.0169	-1.38117	1.20947	-1.14196	0.253471	0.457386
Mycolicibacterium fortuitum	2.52652	-4.12401	3.83003	-1.07676	0.281589	NA
Mycolicibacterium gilvum	15.4985	5.52841	1.48603	3.72027	0.000199013	0.00135653
Mycolicibacterium goodii	20.5044	3.31581	1.05412	3.14558	0.00165758	0.00877219
Mycolicibacterium hassiacum	20.2974	-0.992846	1.60961	-0.616823	0.537351	0.724354
Mycolicibacterium neoaurum	11.4929	-0.17826	1.6653	-0.107044	0.914754	0.955267
Mycolicibacterium rhodesiae	11.4997	-0.173675	1.3493	-0.128715	0.897583	0.947101
Mycolicibacterium rutilum	12.1323	1.08941	1.60756	0.677681	0.497974	0.693819
Mycolicibacterium smegmatis	31.325	-0.469099	0.699968	-0.670172	0.502748	0.697049
Mycolicibacterium thermoresistibile	16.061	5.73917	1.17121	4.90021	9.5736e-07	1.10254e-05
Mycolicibacterium vaccae	7.92488	0.0361127	2.0055	0.0180068	0.985633	0.99077
Mycolicibacterium vanbaalenii	21.4319	-0.177382	1.00411	-0.176655	0.85978	0.92862
Mycoplasma agalactiae	10.5125	4.78826	1.86831	2.56289	0.0103806	0.0425918
Mycoplasma arginini	4.62261	-3.25278	2.5909	-1.25546	0.209311	0.405995
Mycoplasma arthritidis	3.18916	2.8197	3.24709	0.868377	0.385188	0.593947
Mycoplasma bovigenitalium	8.67169	-1.42787	2.04327	-0.698816	0.484667	0.682674
Mycoplasma californicum	21.743	8.42083	1.17719	7.15331	8.47077e-13	3.67194e-11
Mycoplasma cloacale	3.63355	3.06294	3.16014	0.969241	0.332425	0.543198
Mycoplasma columborale	3.87485	2.24465	3.06247	0.732954	0.463586	0.662168
Mycoplasma dispar	6.71991	2.5775	2.38244	1.08187	0.279308	0.485612
Mycoplasma gallinaceum	53.5009	-2.02105	0.44978	-4.49343	7.00852e-06	6.76576e-05
Mycoplasma gallisepticum	2.30042	1.22159	3.9354	0.31041	0.756249	NA
Mycoplasma iowae	4.35135	2.7147	2.81428	0.964616	0.334737	0.544715
Mycoplasma mycoides	7.55323	4.91225	2.54109	1.93312	0.0532209	0.151339
Mycoplasma neurolyticum	47.2228	-2.11346	0.494452	-4.27434	1.91706e-05	0.000166953
Mycoplasma orale	7.03362	3.48794	2.14708	1.6245	0.104268	0.245735
Mycoplasma penetrans	15.8136	-2.30427	1.30329	-1.76804	0.0770543	0.198184
Mycoplasma putrefaciens	2.37385	-0.387725	3.984	-0.0973206	0.922472	NA
Myroides odoratimimus	6.02412	2.39091	2.20739	1.08314	0.278746	0.484851
Myroides odoratus	8.48927	0.213148	1.93761	0.110006	0.912405	0.954721
Myroides profundi	4.55986	2.66374	2.51877	1.05755	0.290259	0.497919
Myroides sp. ZB35	2.07579	-3.56112	3.92195	-0.907998	0.363879	NA
Myxococcus fulvus	48.0756	-0.695422	0.576195	-1.20692	0.227462	0.428842
Myxococcus hansupus	48.1789	0.0208104	0.395472	0.0526217	0.958033	0.978608
Myxococcus macrosporus	73.5115	-0.0264485	0.361647	-0.0731333	0.9417	0.969469
Myxococcus stipitatus	58.6566	-0.404035	0.330165	-1.22374	0.221051	0.421768
Myxococcus xanthus	73.2693	-0.663066	0.436598	-1.51871	0.128835	0.286152
Nakamurella multipartita	23.6919	1.2483	0.943733	1.32273	0.185926	0.371893
Nakamurella panacisegetis	20.7478	0.431372	1.21115	0.356168	0.721715	0.850423
Nakamurella sp. s14-144	12.8301	-1.09555	1.35081	-0.811031	0.417348	0.623356
Natranaerobius thermophilus	18.3353	2.8361	1.31276	2.16041	0.0307412	0.098833
Natrialba magadii	16.1543	5.12946	1.30478	3.9313	8.44888e-05	0.000630479
Natrinema pellirubrum	9.54082	0.599078	1.77877	0.336792	0.736273	0.86051
Natrinema versiforme	3.67035	-0.412761	3.05899	-0.134934	0.892664	0.94431
Natronobacterium gregoryi	5.20292	-0.910541	2.4829	-0.366725	0.713824	0.846062
Nautilia profundicola	52.9512	-1.62032	0.462662	-3.50216	0.000461499	0.00283966
Ndongobacter massiliensis	62.7321	1.89703	0.373557	5.0783	3.80833e-07	4.78585e-06
Negativicoccus massiliensis	40.5528	-1.38398	0.365678	-3.78468	0.000153904	0.00106984
Neisseria animaloris	28.229	1.14783	0.606956	1.89113	0.0586069	0.162315
Neisseria canis	15.3715	-2.34968	1.37577	-1.70791	0.0876533	0.216912
Neisseria elongata	32.8324	-1.21773	0.431913	-2.81939	0.00481151	0.0220905
Neisseria lactamica	14.3483	0.0544182	1.45615	0.0373712	0.970189	0.982713
Neisseria meningitidis	40.2634	-0.418856	0.444453	-0.942409	0.345983	0.555937
Neisseria sp. 10022	6.188	1.96156	2.30763	0.850032	0.395307	0.603459
Neisseria sp. 10023	15.4707	0.637791	1.0907	0.584754	0.558713	0.740421
Neisseria sp. KEM232	25.8266	-0.208462	0.643391	-0.324004	0.745935	0.865937
Neisseria sp. oral taxon 014	20.0647	-2.15926	0.882754	-2.44605	0.0144429	0.0550058
Neisseria subflava	23.4778	-1.70296	0.650727	-2.617	0.00887056	0.0372795
Neisseria weaveri	15.6213	-2.55611	1.39844	-1.82783	0.0675744	0.180792
Neisseria zoodegmatis	16.8307	1.24596	1.45277	0.857647	0.391088	0.59932
Neisseriaceae bacterium DSM 100970	59.5954	-0.700817	0.422806	-1.65754	0.0974112	0.235177
Neoasaia chiangmaiensis	12.1343	-0.93377	1.52697	-0.61152	0.540855	0.726157
Neochlamydia sp. S13	6.6732	4.93907	2.20361	2.24135	0.0250035	0.084174
Neorhizobium galegae	39.4386	1.07096	0.466566	2.2954	0.0217103	0.0745846
Neorhizobium sp. NCHU2750	10.591	-1.08272	1.54315	-0.70163	0.48291	0.681245
Neorhizobium sp. SOG26	12.4194	0.852683	1.67251	0.509822	0.610176	0.777944
Niabella ginsenosidivorans	38.2461	0.835869	1.10098	0.759202	0.447732	0.648891
Niabella soli	42.3401	8.14691	0.950685	8.56951	1.03924e-17	1.00234e-15
Niastella koreensis	31.3129	-0.542519	0.565729	-0.958972	0.337573	0.547668
Nibricoccus aquaticus	17.0571	0.097643	1.24	0.0787443	0.937236	0.967432
Nissabacter sp. SGAir0207	32.1378	1.72854	0.606722	2.84898	0.00438593	0.0203621
Nitratifractor salsuginis	18.3557	2.83794	0.947366	2.99561	0.002739	0.0134956
Nitratireductor basaltis	21.9672	-0.206458	0.751211	-0.274833	0.783444	0.890288
Nitratireductor sp. OM-1	20.2483	3.44479	0.860391	4.00375	6.23463e-05	0.000484944
Nitratiruptor sp. SB155-2	10.6549	-0.222764	1.76226	-0.126408	0.899409	0.948055
Nitrobacter winogradskyi	6.08382	1.88456	2.1734	0.867103	0.385886	0.594785
Nitrosococcus halophilus	4.40456	3.00164	2.83941	1.05714	0.29045	0.498025
Nitrosococcus oceani	8.61163	0.465556	1.72176	0.270395	0.786857	0.892588
Nitrosococcus wardiae	6.58346	2.49184	2.25472	1.10517	0.269087	0.474686
Nitrosococcus watsonii	10.7959	0.397331	1.47259	0.269818	0.7873	0.892829
Nitrosomonas communis	9.62501	3.6774	1.76805	2.07992	0.0375329	0.115963
Nitrosomonas eutropha	3.82476	1.34388	2.86618	0.468876	0.639159	0.798276
Nitrosomonas sp. Is79A3	44.7538	-2.91141	0.520186	-5.59687	2.18257e-08	3.53796e-07
Nitrosomonas ureae	13.3248	0.655392	1.40502	0.466464	0.640883	0.799861
Nitrososphaera viennensis	7.52413	-3.05463	1.98024	-1.54255	0.122939	0.276398
Nitrosospira multiformis	12.3237	-0.0523403	1.56463	-0.0334523	0.973314	0.983329
Nitrospira defluvii	26.3238	-2.38426	0.788903	-3.02225	0.00250905	0.0125387
Nitrospira japonica	22.9491	0.0124628	0.78358	0.015905	0.98731	0.991492
Nitrospira moscoviensis	41.4988	0.980089	0.508479	1.92749	0.0539182	0.151894
Nitrospirillum amazonense	60.9895	-0.395079	0.329012	-1.2008	0.229827	0.430842
[truncated: 2,556 more rows]

## Sheet: day1_phylum_interaction_dietfib
	baseMean	log2FoldChange	lfcSE	stat	pvalue	padj
Acidobacteria	308.858	-0.13843	0.161666	-0.85627	0.391848	0.695584
Actinobacteria	21769.1	0.259575	0.271013	0.957797	0.338165	0.695584
Aquificae	88.1505	-0.627106	0.360039	-1.74177	0.0815487	0.527007
Armatimonadetes	23.107	0.723953	1.05302	0.687503	0.491766	0.762392
Bacteroidetes	3.00718e+06	-1.46114	0.524028	-2.78828	0.00529894	0.111278
Balneolaeota	7.22583	1.07875	1.2864	0.838579	0.401706	0.695584
Calditrichaeota	15.3967	2.18984	1.50628	1.45381	0.145999	0.681327
Candidatus Bipolaricaulota	7.13989	0.386696	1.21729	0.31767	0.750735	0.952064
Candidatus Cloacimonetes	10.6132	-0.695006	1.63342	-0.425491	0.670479	0.93867
Candidatus Saccharibacteria	20.951	-0.547172	0.84935	-0.644225	0.51943	0.762392
Chlamydiae	88.2741	-0.41485	0.361508	-1.14755	0.251153	0.695584
Chlorobi	481.814	-0.414572	0.241937	-1.71355	0.0866112	0.527007
Chloroflexi	641.381	0.0368306	0.165704	0.222268	0.824106	0.952064
Chrysiogenetes	19.0011	-0.139387	1.22989	-0.113333	0.909766	0.952064
Crenarchaeota	111.618	-0.397978	0.446588	-0.891152	0.372848	0.695584
Cyanobacteria	1703.23	0.0692309	0.0768684	0.900641	0.367779	0.695584
Deferribacteres	63.1172	-0.0273669	0.308862	-0.0886054	0.929396	0.952064
Deinococcus-Thermus	885.504	0.308476	0.363066	0.849641	0.395525	0.695584
Dictyoglomi	7.20026	1.15008	1.45918	0.788166	0.4306	0.695584
Elusimicrobia	73.9746	-0.386186	0.397064	-0.972604	0.33075	0.695584
Euryarchaeota	1919.24	-0.159986	0.0840731	-1.90294	0.0570483	0.527007
Fibrobacteres	24.4113	-1.43454	1.12902	-1.2706	0.203869	0.695584
Firmicutes	347479	-0.518415	0.456648	-1.13526	0.256266	0.695584
Fusobacteria	623.868	0.0193479	0.195105	0.0991671	0.921006	0.952064
Gemmatimonadetes	45.865	1.22565	0.791101	1.54929	0.121312	0.636887
Ignavibacteriae	56.5906	-0.42612	0.458025	-0.930343	0.352194	0.695584
Kiritimatiellaeota	27.3253	-0.0232249	0.480356	-0.0483492	0.961438	0.961438
Lentisphaerae	59.7012	-0.199081	0.314261	-0.63349	0.526413	0.762392
Nitrospirae	210.669	-0.751372	0.268481	-2.7986	0.0051324	0.111278
Planctomycetes	382.299	0.120355	0.152192	0.790808	0.429056	0.695584
Proteobacteria	398661	0.168397	0.458653	0.367157	0.713502	0.952064
Spirochaetes	1071.32	0.200612	0.117528	1.70693	0.0878346	0.527007
Synergistetes	296.427	0.430147	0.451993	0.951667	0.341266	0.695584
Tenericutes	678.873	-0.0266198	0.235288	-0.113137	0.909922	0.952064
Thaumarchaeota	90.019	-0.834715	0.335176	-2.49038	0.0127607	0.178649
Thermodesulfobacteria	18.9921	0.131784	1.1486	0.114734	0.908656	0.952064
Thermotogae	285.621	-0.224101	0.177178	-1.26483	0.205931	0.695584
Verrucomicrobia	128280	0.802732	0.715991	1.12115	0.262225	0.695584
Caldiserica	0.748397	1.46355	5.9275	0.246909	0.804979	0.952064
Candidatus Gracilibacteria	3.92457	-0.561905	2.46638	-0.227826	0.819782	0.952064
Coprothermobacterota	6.60032	-2.31546	2.57275	-0.899995	0.368123	0.695584
Candidatus Korarchaeota	0.356482	0.622378	5.94971	0.104607	0.916688	0.952064
Candidatus Micrarchaeota	0	NA	NA	NA	NA	NA

## Sheet: day5_phylum_interaction_dietfib
	baseMean	log2FoldChange	lfcSE	stat	pvalue	padj
Bacteroidetes	1.66335e+06	-6.09323	0.41038	-14.8478	7.19e-50	3.09e-48
Proteobacteria	504088	-4.35879	0.436519	-9.98534	1.77e-23	3.8e-22
Verrucomicrobia	1.2018e+06	-3.56481	0.567716	-6.27922	3.4e-10	3.66e-09
Chlorobi	388.105	-1.24553	0.127879	-9.73988	2.04e-22	2.92e-21
Acidobacteria	285.188	-1.04423	0.317481	-3.28912	0.00100501	0.00482871
Nitrospirae	202.675	-1.01356	0.208341	-4.86491	1.15e-06	8.21e-06
Chloroflexi	551.877	-0.459403	0.183073	-2.5094	0.0120937	0.0472753
Spirochaetes	1144.61	0.743197	0.155139	4.79053	1.66e-06	1.02e-05
Fusobacteria	696.171	0.987796	0.383149	2.5781	0.00993449	0.0427183
Thermodesulfobacteria	17.3906	7.92601	1.50448	5.26825	1.38e-07	1.18e-06
Caldiserica	5.01342	10.655	3.24104	3.28754	0.00101066	0.00482871
