# Supplementary material for: Fiber supplementation protects from antibiotic-induced gut microbiome dysbiosis by modulating gut redox potential
Source: Nat Commun. 2023 Aug 24;14:5161. doi: 10.1038/s41467-023-40553-x (PMC10449846; doi:10.1038/s41467-023-40553-x)
Supplement: Supplementary file 7 — Supplementary Data 4 [file 41467_2023_40553_MOESM7_ESM.xlsx]

## Sheet: day5_refseq_func_interaction_di
	baseMean	log2FoldChange	lfcSE	stat	pvalue	padj
misc1	983.873	-0.399101	0.231324	-1.72529	0.0844751	0.151142
(2E,6E)-farnesyl diphosphate synthase2	6.20469	-0.737555	0.910149	-0.810367	0.417729	0.521054
(2Fe-2S)-binding protein3	10.3459	2.42816	0.940833	2.58086	0.00985541	0.0259352
(4Fe-4S)-binding protein4	78.0526	3.07964	0.467443	6.58826	4.45007e-11	7.05169e-10
(deoxy)nucleoside triphosphate pyrophosphohydrolase5	41.3999	0.172947	0.440779	0.392367	0.694787	0.771429
(Fe-S)-binding protein6	27.8675	-0.259386	0.516423	-0.502274	0.615475	0.702635
(p)ppGpp synthetase7	22.832	-1.99817	0.418377	-4.776	1.78819e-06	1.23004e-05
(R)-hydratase8	0.0302907	-0.513468	6.00608	-0.0854914	0.931871	NA
(S)-ureidoglycine aminohydrolase9	9.99126	1.77962	0.938424	1.89639	0.057908	0.112002
1-(5-phosphoribosyl)-510	52.7452	-0.0780591	0.395123	-0.197556	0.843392	0.888115
1-(5-phosphoribosyl)-5-((5-phosphoribosylamino)methylideneamino)imidazole-4-carboxamide isomerase11	1.78242	0.663026	1.49563	0.44331	0.657542	0.73969
1-(5-phosphoribosyl)-5-amino-4-imidazole-carboxylate carboxylase12	39.5643	-0.862702	0.353033	-2.44369	0.0145381	0.0360733
1-acyl-sn-glycerol-3-phosphate acyltransferase13	243.305	0.514249	0.167724	3.06604	0.00216916	0.00706492
1-acyl-sn-glycerol-3-phosphate acyltransferase, partial14	0.364418	-1.15691	3.10096	-0.373082	0.709088	NA
1-aminocyclopropane-1-carboxylate deaminase15	1.31579	1.50314	2.02695	0.741578	0.458343	0.559763
1-deoxy-D-xylulose-5-phosphate reductoisomerase16	381.106	0.180052	0.19115	0.941944	0.346221	0.450101
1-deoxy-D-xylulose-5-phosphate reductoisomerase, partial17	0.706589	2.29053	2.66082	0.860834	0.38933	NA
1-deoxy-D-xylulose-5-phosphate synthase18	374.976	0.535027	0.206089	2.5961	0.00942892	0.0249762
1-phosphofructokinase19	137.473	1.94582	0.521364	3.73217	0.000189838	0.000822324
1-pyrroline-5-carboxylate dehydrogenase20	28.3629	5.89084	1.06056	5.55444	2.78507e-08	2.6862e-07
1,3-beta-galactosyl-N-acetylhexosamine phosphorylase21	134.137	0.826699	0.56309	1.46815	0.142064	0.225864
1,4-alpha-glucan branching enzyme22	870.751	1.01329	0.291443	3.47682	0.00050739	0.00196695
1,4-alpha-glucan branching enzyme, partial23	10.3907	-0.33454	0.84237	-0.397142	0.691263	0.768474
1,4-alpha-glucan branching protein24	49.1913	-2.2916	0.639636	-3.58266	0.000340115	0.00138478
1,4-alpha-glucan-branching enzyme25	30.3639	2.50058	0.708255	3.53063	0.000414577	0.0016476
1,4-alpha-glucan-branching enzyme, partial26	105.218	-9.62553	0.906326	-10.6204	2.39574e-26	2.95815e-24
1,4-alpha-glucan-branching protein27	633.418	-1.32009	0.392314	-3.36487	0.000765797	0.00282803
1,4-beta-mannosyl-N-acetylglucosamine phosphorylase28	102.299	-8.86698	0.99503	-8.91128	5.04486e-19	2.45759e-17
1,4-beta-N-acetylmuramidase29	5.94974	-3.73388	1.14511	-3.26073	0.00111127	0.00393042
1,4-beta-xylanase30	50.3222	-1.35768	0.4223	-3.21496	0.00130464	0.00453082
1,4-dihydroxy-2-naphthoate octaprenyltransferase31	52.7128	-2.00951	0.502078	-4.00238	6.27075e-05	0.000306076
1,4-dihydroxy-2-naphthoate polyprenyltransferase32	4.55137	1.39158	1.30388	1.06726	0.285853	0.389178
1,4-dihydroxy-2-naphthoyl-CoA synthase33	130.134	-2.49578	0.418272	-5.96689	2.41819e-09	2.84234e-08
12-oxophytodienoate reductase34	105.142	-2.79587	0.516746	-5.41054	6.28364e-08	5.71994e-07
12,18-didecarboxysiroheme deacetylase35	0.428275	4.10484	3.97942	1.03152	0.302299	NA
16S rRNA (-2-O)-methyltransferase36	4.48953	-5.91125	1.16764	-5.06256	4.13663e-07	3.22626e-06
16S rRNA (adenine(1518)-N(6)/adenine(1519)-N(6))-dimethyltransferase37	243.458	1.76561	0.331746	5.32217	1.02537e-07	8.98618e-07
16S rRNA (cytidine(1402)-2-O)-methyltransferase38	294.69	1.16386	0.247255	4.70714	2.5122e-06	1.67717e-05
16S rRNA (cytosine(1402)-N(4))-methyltransferase39	785.827	0.707233	0.224996	3.14331	0.00167046	0.00563493
16S rRNA (cytosine(1402)-N(4))-methyltransferase, partial40	3.68503	-4.12133	1.27705	-3.22722	0.00124998	0.00436409
16S rRNA (cytosine(967)-C(5))-methyltransferase41	174.081	1.52163	0.279038	5.45312	4.94938e-08	4.56199e-07
16S rRNA (guanine(527)-N(7))-methyltransferase RsmG42	117.607	0.0672748	0.265203	0.253673	0.799748	0.854881
16S rRNA (guanine(966)-N(2))-methyltransferase RsmD43	15.0917	1.77751	0.527839	3.36752	0.000758464	0.00280594
16S rRNA (uracil(1498)-N(3))-methyltransferase44	176.084	-0.0669409	0.348274	-0.192207	0.84758	0.890945
16S rRNA maturation RNase YbeY45	9.94983	1.22197	0.614377	1.98896	0.0467056	0.0939006
16S rRNA methyltransferase46	29.9619	-0.533392	0.526331	-1.01342	0.310862	0.415248
16S rRNA processing protein RimM47	86.9938	1.09399	0.271586	4.02815	5.62178e-05	0.00027777
16S rRNA processing protein RimM, partial48	8.39836	-4.29428	1.03874	-4.13414	3.56281e-05	0.000184288
16S rRNA pseudouridine(516) synthase49	46.8843	1.138	0.380449	2.99119	0.00277895	0.00873174
1A family penicillin-binding protein50	30.5146	4.50883	1.13642	3.96758	7.26056e-05	0.000347454
2-alkenal reductase51	136.073	-1.77081	0.486024	-3.64345	0.000269005	0.00112425
2-amino-3-ketobutyrate CoA ligase52	14.7774	4.05314	1.08499	3.73565	0.000187228	0.000811863
2-amino-3-ketobutyrate CoA ligase, partial53	0.388538	3.34997	3.71118	0.902672	0.3667	NA
2-amino-4-hydroxy-6-hydroxymethyldihydropteridine diphosphokinase54	98.3963	0.0904081	0.468065	0.193153	0.846839	0.890488
2-amino-4-hydroxy-6-hydroxymethyldihydropteridine pyrophosphokinase55	46.5128	1.82933	0.408235	4.48106	7.42738e-06	4.44894e-05
2-amino-4-ketopentanoate thiolase56	3.0861	6.34498	2.0042	3.16584	0.00154636	0.00527336
2-aminoethylphosphonate aminotransferase57	6.30723	5.12241	1.7082	2.99871	0.00271126	0.00855138
2-aminoethylphosphonate--pyruvate aminotransferase58	440.845	-1.03696	0.536255	-1.9337	0.05315	0.104416
2-C-methyl-D-erythritol 2,4-cyclodiphosphate synthase59	154.857	-0.0998728	0.206429	-0.483811	0.62852	0.713543
2-C-methyl-D-erythritol 4-phosphate cytidylyltransferase60	309.784	-0.245053	0.140649	-1.7423	0.0814565	0.146934
2-C-methyl-D-erythritol 4-phosphate cytidylyltransferase, partial61	0.110701	-0.607093	6.00263	-0.101138	0.919441	NA
2-dehydro-3-deoxy-6-phosphogalactonate aldolase62	3.51839	1.05358	1.04327	1.00988	0.312555	0.416953
2-dehydro-3-deoxy-phosphogluconate aldolase63	64.3587	4.90972	0.534513	9.18542	4.09935e-20	2.29251e-18
2-dehydro-3-deoxygluconokinase64	23.9768	0.775971	0.522507	1.48509	0.137519	0.220211
2-dehydro-3-deoxyphosphogluconate aldolase65	65.16	3.3213	0.6359	5.22298	1.76062e-07	1.48859e-06
2-dehydro-3-deoxyphosphogluconate aldolase/4-hydroxy-2-oxoglutarate aldolase66	24.2606	0.130444	0.735336	0.177393	0.8592	0.899444
2-dehydropantoate 2-reductase67	31.8474	0.650269	0.58628	1.10914	0.267368	0.368681
2-deoxy-D-gluconate 3-dehydrogenase68	20.92	1.92061	0.540896	3.55079	0.000384081	0.00153867
2-deoxyribose-5-phosphate aldolase69	153.691	-0.237752	0.396389	-0.599794	0.548644	0.642695
2-enoate reductase70	22.5462	5.68425	1.00227	5.67139	1.41643e-08	1.44909e-07
2-hydroxy-3-oxopropionate reductase71	14.825	-0.191375	0.580305	-0.329784	0.741563	0.809244
2-hydroxy-acid oxidase72	36.6356	-0.616765	0.984181	-0.626679	0.53087	0.626974
2-hydroxyacid dehydrogenase73	224.693	-0.432792	0.293841	-1.47288	0.140783	0.224171
2-hydroxyacyl-CoA dehydratase74	236.503	2.47054	0.618299	3.9957	6.45031e-05	0.000313003
2-hydroxychromene-2-carboxylate isomerase75	0.605683	2.20899	2.68305	0.823312	0.410331	NA
2-hydroxyglutaryl-CoA dehydratase76	353.133	3.18972	0.294203	10.8419	2.17832e-27	2.95281e-25
2-hydroxyglutaryl-CoA dehydratase activator77	0.669193	5.06757	3.29563	1.53766	0.124132	NA
2-hydroxyglutaryl-CoA dehydratase, partial78	0.168071	1.87565	6.00316	0.312444	0.754703	NA
2-hydroxyhepta-2,4-diene-1,7-dioate isomerase79	36.8945	-1.07389	0.523897	-2.04981	0.0403831	0.0838523
2-iminoacetate synthase ThiH80	75.3999	-0.681981	0.360402	-1.89228	0.0584542	0.112915
2-isopropylmalate synthase81	583.083	-0.546134	0.255417	-2.13821	0.0324996	0.069916
2-isopropylmalate synthase, partial82	1.0659	3.5527	1.86671	1.90319	0.0570158	0.110668
2-keto-3-deoxygluconate permease83	3.46091	3.21485	1.07298	2.99618	0.00273388	0.00861183
2-keto-3-deoxygluconate transporter84	0.276565	1.48391	4.98131	0.297895	0.765783	NA
2-ketoglutarate oxidoreductase subunit delta85	0.0213808	0.448264	6.00608	0.074635	0.940505	NA
2-ketoisovalerate family 2-oxoacid:acceptor oxidoreductase subunit delta86	18.3954	0.204088	0.903674	0.225842	0.821324	0.871722
2-ketoisovalerate family 2-oxoacid:acceptor oxidoreductase subunit gamma87	19.1776	-0.0611439	0.866623	-0.0705542	0.943753	0.961014
2-ketoisovalerate ferredoxin oxidoreductase88	2.68447	-1.34203	1.22929	-1.09171	0.274961	0.377066
2-ketoisovalerate ferredoxin oxidoreductase subunit alpha89	19.6166	-1.64069	0.675718	-2.42808	0.0151792	0.0372857
2-nitropropane dioxygenase90	45.6133	0.379188	0.61984	0.611751	0.540702	0.636142
2-oxo acid dehydrogenase acyltransferase91	0	NA	NA	NA	NA	NA
2-oxoacid ferredoxin oxidoreductase subunit beta92	72.3168	-0.242268	0.666188	-0.363663	0.71611	0.788992
2-oxoacid ferredoxin oxidoreductase, partial93	0	NA	NA	NA	NA	NA
2-oxoacid:acceptor oxidoreductase94	35.6161	-0.800476	0.76805	-1.04222	0.29731	0.401055
2-oxoacid:acceptor oxidoreductase subunit alpha95	457.319	0.131525	0.429085	0.306525	0.759205	0.823165
2-oxoacid:acceptor oxidoreductase subunit alpha, partial96	0.313088	1.52795	3.49877	0.436712	0.66232	NA
2-oxoacid:acceptor oxidoreductase subunit gamma97	6.667	-1.83957	1.02093	-1.80186	0.0715675	0.132638
2-oxoacid:ferredoxin oxidoreductase subunit beta98	38.3963	0.985168	0.558001	1.76553	0.0774744	0.141283
2-oxoacid:ferredoxin oxidoreductase subunit beta, partial99	5.59658	-5.00113	1.17425	-4.25899	2.05348e-05	0.000111489
2-oxoacid:ferredoxin oxidoreductase subunit gamma100	143.815	-1.12245	0.586283	-1.91452	0.0555536	0.108408
2-oxoglutarate dehydrogenase E1 component101	262.783	-2.91337	0.418424	-6.96273	3.33742e-12	6.26821e-11
2-oxoglutarate dehydrogenase E2 component (dihydrolipoamide succinyltransferase)102	7.95956	-4.59373	1.29356	-3.55123	0.000383434	0.00153657
2-oxoglutarate dehydrogenase subunit E1103	76.4182	-1.71335	0.475874	-3.60042	0.0003177	0.00130244
2-oxoglutarate ferredoxin oxidoreductase gamma subunit104	0.358105	-0.328758	2.70113	-0.121711	0.903128	NA
2-oxoglutarate ferredoxin oxidoreductase subunit beta105	59.5294	-0.554406	0.404037	-1.37217	0.170011	0.259511
2-oxoglutarate ferredoxin oxidoreductase subunit gamma106	107.671	1.4128	0.654896	2.15729	0.0309829	0.0673148
2-oxoglutarate oxidoreductase107	255.405	-0.436497	0.409638	-1.06557	0.286619	0.389838
2-oxoglutarate oxidoreductase gamma subunit108	2.48149	3.25315	1.33272	2.44099	0.014647	0.0362787
2-oxoglutarate oxidoreductase subunit beta109	2.25472	3.39025	1.80344	1.87988	0.0601238	0.115514
2-oxoglutarate synthase110	0.187992	0.564814	5.31462	0.106275	0.915364	NA
2-oxoglutarate synthase subunit alpha111	0.344612	2.13758	4.7435	0.450634	0.652254	NA
2-oxoglutarate translocator112	3.72897	0.393819	0.932387	0.422377	0.67275	0.753062
2-oxoisovalerate dehydrogenase113	6.71581	-0.941166	1.24238	-0.75755	0.448721	0.551058
2-oxopent-4-enoate hydratase114	1.80502	5.58152	2.01988	2.76329	0.00572219	0.016274
2-phosphosulfolactate phosphatase115	0.907968	-0.318529	2.11882	-0.150333	0.880502	0.914526
2-polyprenylphenol hydroxylase116	143.612	-7.52338	0.928004	-8.10706	5.18594e-16	1.70194e-14
2-succinyl-5-enolpyruvyl-6-hydroxy-3-cyclohexene-1-carboxylate synthase117	9.46782	-0.203122	0.709914	-0.286122	0.774784	0.834485
2-succinyl-5-enolpyruvyl-6-hydroxy-3-cyclohexene-1-carboxylic-acid synthase118	277.517	-2.40223	0.34509	-6.96117	3.37456e-12	6.32844e-11
2-succinyl-6-hydroxy-2,4-cyclohexadiene-1-carboxylate synthase119	3.6195	2.99196	1.14061	2.62313	0.00871251	0.0233162
2,3-bisphosphoglycerate-dependent phosphoglycerate mutase120	16.8887	-0.72759	0.750015	-0.9701	0.331996	0.436237
2,3-bisphosphoglycerate-independent phosphoglycerate mutase121	231.421	0.980178	0.289739	3.38297	0.000717074	0.00267104
2,3-diaminopropionate biosynthesis protein SbnA122	0.284826	-2.6946	4.73728	-0.568807	0.569487	NA
2,3-dihydro-2,3-dihydroxybenzoate dehydrogenase123	0.428224	-1.42998	2.36858	-0.603727	0.546025	NA
2,3,4,5-tetrahydropyridine-2,6-carboxylate N-succinyltransferase124	0.526318	-0.705889	2.76851	-0.25497	0.798746	NA
2,3,4,5-tetrahydropyridine-2,6-dicarboxylate N-acetyltransferase125	10.3348	0.760585	0.710443	1.07058	0.284359	0.387499
2,3,4,5-tetrahydropyridine-2,6-dicarboxylate N-succinyltransferase126	30.036	-1.70085	0.724214	-2.34855	0.0188467	0.0445483
2,4-dienoyl-CoA reductase127	9.75912	3.25192	1.17272	2.77297	0.00555478	0.0158594
2,4-dihydroxyhept-2-ene-1,7-dioic acid aldolase128	0.527969	-3.22815	2.24352	-1.43888	0.150184	NA
2,5-diketo-D-gluconic acid reductase129	10.5952	-4.74144	1.09775	-4.31921	1.56586e-05	8.74902e-05
2,6-beta-D-fructofuranosidase130	350.081	-0.778149	0.597719	-1.30186	0.192963	0.286332
2-5 RNA ligase131	2.17548	3.57555	1.81405	1.97103	0.0487203	0.0972924
2,3-cyclic-nucleotide 2-phosphodiesterase132	24.5167	-1.75104	0.57527	-3.04386	0.00233564	0.00751545
23S ribosomal RNA methyltransferase Erm133	3.50779	0.179037	1.39452	0.128387	0.897843	0.927595
23S rRNA (-C5)-methyltransferase134	20.5322	2.43469	0.771777	3.15465	0.00160691	0.00545301
23S rRNA (adenine(1618)-N(6))-methyltransferase135	14.1549	-4.9582	1.06707	-4.64656	3.37521e-06	2.18661e-05
23S rRNA (adenine(2030)-N(6))-methyltransferase RlmJ136	31.0076	-5.71663	0.899006	-6.35884	2.03289e-10	2.91405e-09
23S rRNA (adenine(2058)-N(6))-methyltransferase Erm(G)137	32.3263	-2.68632	1.07001	-2.51056	0.0120539	0.0306971
23S rRNA (adenine(2503)-C(2))-methyltransferase RlmN138	481.876	-0.113531	0.143715	-0.78997	0.429545	0.532197
23S rRNA (guanosine(2251)-2-O)-methyltransferase RlmB139	219.071	0.476061	0.195448	2.43574	0.0148614	0.0366931
23S rRNA (pseudouridine(1915)-N(3))-methyltransferase RlmH140	63.6055	0.63988	0.26317	2.43143	0.0150394	0.0370153
23S rRNA (uracil(1939)-C(5))-methyltransferase141	34.5473	-1.07981	0.551634	-1.95747	0.0502923	0.0998718
23S rRNA (uracil(1939)-C(5))-methyltransferase RlmD142	244.599	1.07078	0.170052	6.2968	3.03862e-10	4.24827e-09
23S rRNA (uracil(1939)-C(5))-methyltransferase RlmD, partial143	41.2914	-4.9322	0.796446	-6.19276	5.91194e-10	7.71211e-09
23S rRNA methyltransferase144	7.73533	-0.361213	0.869413	-0.415468	0.6778	0.757287
23S rRNA pseudouridine synthase F145	12.9094	-1.99986	0.674757	-2.96383	0.0030384	0.00942116
23S rRNA pseudouridine(1911/1915/1917) synthase146	59.5388	-0.45182	0.397275	-1.1373	0.255414	0.355697
23S rRNA pseudouridine(955/2504/2580) synthase147	3.3102	-2.85619	1.0135	-2.81815	0.00483006	0.0140738
23S rRNA pseudouridylate synthase B148	8.04751	-0.780189	1.1108	-0.702366	0.482451	0.581896
3 N domain protein, glycosyl hydrolase family149	0.366742	1.86782	3.40579	0.548424	0.583401	NA
3-aminobutyryl-CoA ammonia lyase150	2.11809	0.971516	1.53715	0.632025	0.527371	0.62387
3-aminobutyryl-CoA ammonia-lyase151	2.58299	1.30802	1.45768	0.897327	0.369545	0.474086
3-carboxymuconate cyclase152	3.65371	0.620209	1.27417	0.486757	0.626431	0.712079
3-dehydro-L-gulonate 2-dehydrogenase153	21.4144	0.993434	1.01788	0.975981	0.329074	0.433493
3-dehydroquinate dehydratase154	33.7803	1.26656	0.404997	3.12732	0.00176406	0.0059091
3-dehydroquinate dehydratase, type II155	18.2911	-1.13397	0.698281	-1.62395	0.104387	0.177939
3-dehydroquinate synthase156	582.391	-0.654163	0.280416	-2.33283	0.0196569	0.0460672
3-dehydroquinate synthase, partial157	1.23177	3.33852	1.66859	2.0008	0.0454143	0.0917779
3-deoxy-7-phosphoheptulonate synthase158	363.853	0.261238	0.293114	0.891252	0.372794	0.477273
3-deoxy-7-phosphoheptulonate synthase, partial159	1.86009	-0.472456	1.57789	-0.299423	0.764618	0.826304
3-deoxy-8-phosphooctulonate synthase160	225.043	-2.19839	0.272812	-8.05823	7.74042e-16	2.46882e-14
3-deoxy-D-manno-octulosonate 8-phosphate phosphatase161	15.4949	-0.744451	0.574397	-1.29606	0.194956	0.288513
3-deoxy-D-manno-octulosonate cytidylyltransferase162	1.65455	-0.586994	1.69634	-0.346034	0.729317	0.799808
3-deoxy-D-manno-octulosonic acid transferase163	104.527	-1.08298	0.552093	-1.96159	0.04981	0.099056
3-deoxy-manno-octulosonate cytidylyltransferase164	56.9409	-1.04682	0.329263	-3.17928	0.00147642	0.00506113
3-deoxy-manno-octulosonate-8-phosphatase165	0.317242	-0.361722	4.09998	-0.0882254	0.929698	NA
3-hexulose-6-phosphate synthase166	0.866087	-1.12044	1.83742	-0.60979	0.542001	0.637008
3-hydroxy-2-methylbutyryl-CoA dehydrogenase167	0.15902	2.19509	5.99303	0.366273	0.714161	NA
3-hydroxy-3-methylglutaryl-CoA lyase168	4.47519	1.55101	1.03934	1.4923	0.135619	0.218008
3-hydroxy-5-phosphonooxypentane-2,4-dione thiolase LsrF169	29.3022	-0.286386	0.702471	-0.407683	0.683507	0.762025
3-hydroxyacyl170	14.6607	-1.01833	0.622767	-1.63517	0.102013	0.174769
3-hydroxyacyl-CoA dehydrogenase171	9.31166	-0.154456	0.913941	-0.169	0.865797	0.904251
3-hydroxyacyl-CoA dehydrogenase NAD-binding domain protein172	6.04582	4.7754	1.43681	3.32362	0.000888585	0.00322701
3-hydroxyacyl-CoA dehydrogenase, NAD binding domain protein173	0.338935	3.1434	5.5768	0.563656	0.572988	NA
3-hydroxybutyrate dehydrogenase174	30.2302	-2.81001	1.81161	-1.55111	0.120876	0.19914
3-hydroxybutyryl-CoA dehydratase175	216.12	-1.56358	0.764213	-2.046	0.0407563	0.0844726
3-hydroxybutyryl-CoA dehydrogenase176	557.242	-0.783347	0.572138	-1.36916	0.17095	0.260752
3-hydroxyisobutyrate dehydrogenase177	0.156486	-0.615591	5.58329	-0.110256	0.912206	NA
3-isopropylmalate dehydratase178	3.5353	0.310919	1.37937	0.225406	0.821663	0.871934
3-isopropylmalate dehydratase large subunit179	733.596	-1.616	0.225598	-7.16317	7.8832e-13	1.63308e-11
3-isopropylmalate dehydratase large subunit 2180	0.0213808	0.448264	6.00608	0.074635	0.940505	NA
3-isopropylmalate dehydratase small subunit181	84.1276	1.06452	0.360132	2.95591	0.00311753	0.00963537
3-isopropylmalate dehydrogenase182	240.259	0.522332	0.296021	1.76451	0.0776455	0.141546
3-keto-5-aminohexanoate cleavage protein183	171.696	-0.560314	1.3238	-0.423261	0.672105	0.752475
3-ketoacyl-ACP reductase184	31.4589	0.508603	0.393859	1.29133	0.196588	0.290308
3-ketoacyl-CoA thiolase185	7.00213	-1.70797	1.31922	-1.29468	0.195432	0.289067
3-methyl-2-oxobutanoate dehydrogenase subunit VorB186	523.745	-0.634138	0.362197	-1.75081	0.0799785	0.144825
3-methyl-2-oxobutanoate hydroxymethyltransferase187	79.7877	-0.726341	0.388125	-1.87141	0.0612885	0.117336
3-methyladenine DNA glycosylase188	8.95097	-0.865987	0.642603	-1.34762	0.17778	0.26864
3-methylitaconate isomerase189	0.770517	0.723867	2.27464	0.318233	0.750308	0.816144
3-methylornithine--L-lysine ligase PylC190	0.074851	0.92052	6.00349	0.153331	0.878137	NA
3-oxo-5-alpha-steroid 4-dehydrogenase191	24.9982	-1.47247	0.572962	-2.56993	0.0101718	0.0265938
3-oxoacid CoA-transferase192	53.3685	3.2011	0.789056	4.05688	4.9733e-05	0.000248585
3-oxoacid CoA-transferase subunit A193	2.55777	4.03053	2.03632	1.97932	0.0477801	0.09566
3-oxoacid CoA-transferase, B subunit194	44.552	0.702738	1.40819	0.499037	0.617753	0.704543
3-oxoacyl195	67.0839	0.829539	0.271416	3.05634	0.00224059	0.00726396
3-oxoacyl-ACP reductase196	65.3203	0.949928	0.362035	2.62386	0.00869402	0.0232768
3-oxoacyl-ACP reductase FabG197	49.302	3.181	0.688725	4.61868	3.86197e-06	2.4775e-05
3-oxoacyl-ACP synthase198	60.9322	1.21281	0.487433	2.48816	0.0128406	0.0324029
3-oxoacyl-ACP synthase III199	2.35543	-1.77831	1.58971	-1.11864	0.263295	0.364232
3-oxosteroid 1-dehydrogenase200	5.67875	8.00291	1.43284	5.58536	2.33214e-08	2.28829e-07
3-phosphoadenosine 5-phosphosulfate sulfotransferase201	0	NA	NA	NA	NA	NA
3-phosphoglycerate dehydrogenase202	351.171	1.80511	0.33866	5.33014	9.8136e-08	8.62476e-07
3-phosphoserine/phosphohydroxythreonine aminotransferase203	39.4761	2.55498	0.468312	5.45572	4.87756e-08	4.50578e-07
3-phosphoshikimate 1-carboxyvinyltransferase204	306.73	-0.360619	0.177414	-2.03264	0.0420889	0.086587
3,4-dihydroxy-2-butanone-4-phosphate synthase205	18.2428	-1.43445	0.857785	-1.67227	0.0944713	0.164753
3 terminal RNA ribose 2-O-methyltransferase Hen1206	0.354464	2.22559	3.91981	0.56778	0.570185	NA
3-5 exonuclease207	32.8364	1.11725	0.435541	2.56521	0.0103115	0.0269251
3-5 exonuclease domain-containing protein 2208	4.6756	4.1777	1.16454	3.58742	0.00033397	0.00136109
3-5 exoribonuclease YhaM209	7.488	0.0661461	0.975025	0.0678404	0.945913	0.962271
3,5-cyclic-nucleotide phosphodiesterase210	4.31394	3.7206	1.82568	2.03793	0.0415568	0.0858038
3(2),5-bisphosphate nucleotidase211	108.814	-5.16673	0.687521	-7.51502	5.69041e-14	1.40804e-12
3(2),5-bisphosphate nucleotidase CysQ212	4.81165	-4.81259	1.15628	-4.16213	3.15291e-05	0.000165488
30S ribosomal protein S1213	2448.65	0.55702	0.27691	2.01156	0.0442666	0.0899374
30S ribosomal protein S1, partial214	1.61776	1.62269	1.84854	0.877825	0.380039	0.48431
30S ribosomal protein S10215	272.455	-0.118113	0.343321	-0.344031	0.730823	0.800676
30S ribosomal protein S11216	716.018	0.854729	0.304868	2.80361	0.00505343	0.0146255
30S ribosomal protein S12217	914.715	0.905379	0.3485	2.59793	0.00937866	0.0248854
30S ribosomal protein S12 methylthiotransferase RimO218	440.101	-0.102149	0.196353	-0.52023	0.602903	0.691766
30S ribosomal protein S13219	872.991	1.09627	0.361854	3.02959	0.00244884	0.00784583
30S ribosomal protein S13, partial220	0.844825	0.872834	2.23158	0.391128	0.695703	0.772308
30S ribosomal protein S14221	191.952	1.299	0.452652	2.86975	0.00410799	0.0122357
30S ribosomal protein S14 type Z222	7.01278	-0.204725	1.18026	-0.173458	0.862291	0.901848
30S ribosomal protein S15223	1086.93	-0.478683	0.366683	-1.30544	0.191743	0.285044
30S ribosomal protein S15, partial224	339.963	-7.18734	1.0343	-6.94902	3.67839e-12	6.84912e-11
30S ribosomal protein S16225	729.372	0.965838	0.323173	2.98861	0.00280249	0.0087902
30S ribosomal protein S17226	362.825	1.52911	0.499118	3.06363	0.00218667	0.00711452
30S ribosomal protein S18227	483.655	1.2551	0.31081	4.03817	5.38704e-05	0.000266912
30S ribosomal protein S19228	356.68	2.14992	0.438309	4.90502	9.34157e-07	6.84884e-06
30S ribosomal protein S2229	1185.92	0.401196	0.346766	1.15697	0.247286	0.347208
30S ribosomal protein S20230	874.776	0.723354	0.384727	1.88017	0.0600842	0.115456
30S ribosomal protein S21231	1112.42	1.02427	0.320136	3.19948	0.00137675	0.00475345
30S ribosomal protein S3232	1362.33	1.10307	0.356395	3.09507	0.00196765	0.00651236
30S ribosomal protein S4233	1178.23	1.22583	0.344295	3.56041	0.000370274	0.00149006
30S ribosomal protein S5234	778.175	1.01352	0.353195	2.86957	0.00411028	0.0122396
30S ribosomal protein S5 alanine N-acetyltransferase235	0.37149	-0.312328	3.18636	-0.0980201	0.921916	NA
30S ribosomal protein S6236	556.611	1.38815	0.278872	4.97773	6.43337e-07	4.8507e-06
30S ribosomal protein S7237	578.687	1.02205	0.374838	2.72664	0.00639834	0.017899
30S ribosomal protein S7, partial238	6.14022	1.08275	1.17773	0.919356	0.357909	0.461438
30S ribosomal protein S8239	667.256	1.58353	0.472566	3.35093	0.000805412	0.0029542
30S ribosomal protein S8, partial240	0.425338	-3.28905	2.50644	-1.31224	0.189439	NA
30S ribosomal protein S9241	520.362	0.582334	0.330632	1.76128	0.0781918	0.142292
30S ribosomal protein S9, partial242	36.9051	-6.42095	0.925531	-6.93758	3.98864e-12	7.40213e-11
3D-(3,5/4)-trihydroxycyclohexane-1,2-dione acylhydrolase (decyclizing)243	189.908	-2.85122	0.682677	-4.17653	2.95992e-05	0.000156213
4-(cytidine 5-diphospho)-2-C-methyl-D-erythritol kinase244	209.054	0.79947	0.253844	3.14945	0.00163576	0.00553133
4-alpha-glucanotransferase245	1362.7	-0.664116	0.204557	-3.24661	0.00116789	0.00411087
4-alpha-glucanotransferase, partial246	2.03257	-4.8176	1.73809	-2.77178	0.00557499	0.0158989
4-amino-4-deoxychorismate lyase247	9.96523	-1.05936	0.725521	-1.46013	0.144254	0.228587
4-amino-4-deoxychorismate lyase, partial248	3.09382	-3.05533	1.29037	-2.36779	0.0178945	0.0426825
4-aminobutyrate aminotransferase249	7.81149	6.96079	1.63495	4.25749	2.06733e-05	0.000112143
4-carboxymuconolactone decarboxylase250	29.1115	-2.0923	0.528638	-3.9579	7.5612e-05	0.000360182
4-diphosphocytidyl-2C-methyl-D-erythritol kinase251	1.11222	-0.147394	1.67743	-0.0878687	0.929981	0.951341
4-hydroxy-2-ketovalerate aldolase252	5.66448	3.40918	1.3107	2.60104	0.00929416	0.0247174
4-hydroxy-2-oxovalerate aldolase253	2.83218	1.51371	1.41233	1.07178	0.283819	0.386997
4-hydroxy-3-methylbut-2-en-1-yl diphosphate synthase254	530.55	-0.852207	0.185946	-4.58308	4.5817e-06	2.89455e-05
4-hydroxy-3-methylbut-2-enyl diphosphate reductase255	645.638	0.767764	0.175254	4.38088	1.18202e-05	6.7588e-05
4-hydroxy-3-methylbut-2-enyl diphosphate reductase/RNA-binding protein256	31.9079	3.76885	1.33047	2.83273	0.00461528	0.0135524
4-hydroxy-3-methylbut-2-enyl diphosphate synthase257	0.0783449	1.30805	5.99946	0.218027	0.827408	NA
4-hydroxy-tetrahydrodipicolinate reductase258	397.689	0.317487	0.24994	1.27025	0.203996	0.298876
4-hydroxy-tetrahydrodipicolinate synthase259	550.569	1.31234	0.287142	4.57037	4.86872e-06	3.04961e-05
4-hydroxybenzoyl-CoA thioesterase260	5.43351	-1.22511	0.806554	-1.51894	0.128777	0.209247
4-hydroxybutyrate CoA-transferase261	60.8854	3.41995	0.807964	4.2328	2.30799e-05	0.000124333
4-hydroxybutyrate dehydrogenase262	0.773417	-1.24877	2.1063	-0.592873	0.553266	0.64732
4-hydroxybutyrate--acetyl-CoA CoA transferase263	1.45419	0.975726	2.0825	0.468537	0.639401	0.723129
4-hydroxybutyryl-CoA dehydratase264	52.9265	-0.775259	0.832835	-0.930867	0.351923	0.455792
4-hydroxybutyryl-CoA dehydratase/vinylacetyl-CoA-Delta-isomerase265	35.4272	-1.54686	0.917614	-1.68575	0.0918446	0.161325
4-hydroxythreonine-4-phosphate dehydrogenase266	5.58308	-1.91486	1.19669	-1.60013	0.10957	0.184655
4-hydroxythreonine-4-phosphate dehydrogenase PdxA267	168.313	-0.613812	0.252145	-2.43436	0.0149182	0.0368115
4-oxalocrotonate tautomerase268	3.18018	5.67914	1.32697	4.27978	1.87076e-05	0.000102477
4-oxalocrotonate tautomerase family enzyme269	5.07542	2.11305	1.0775	1.96106	0.0498717	0.0991313
4-oxalomesaconate hydratase270	4.09747	2.80121	2.14918	1.30338	0.192444	0.285914
4-phosphoerythronate dehydrogenase271	94.9529	-1.17386	0.272999	-4.29987	1.70901e-05	9.45566e-05
4-phosphoerythronate dehydrogenase PdxB272	0.513565	1.00108	2.73305	0.366286	0.714152	NA
4-phosphopantetheinyl transferase273	0.638486	-0.478833	2.84614	-0.168239	0.866395	NA
4-vinyl reductase274	2.2891	-2.75951	1.56301	-1.76551	0.0774785	0.141283
4-phosphopantetheinyl transferase275	3.07745	0.28235	1.7685	0.159655	0.873153	0.90947
4Fe-4S binding protein276	22.5755	0.71731	0.44319	1.61852	0.105551	0.179459
4Fe-4S ferredoxin277	972.024	2.08948	0.294507	7.09484	1.295e-12	2.62601e-11
4Fe-4S ferredoxin iron-sulfur-binding domain-containing protein278	12.2833	7.86777	1.32162	5.95312	2.63077e-09	3.0806e-08
4Fe-4S-binding domain protein279	15.2121	3.17179	0.552129	5.74465	9.21132e-09	9.86046e-08
5-(carboxyamino)imidazole ribonucleotide mutase280	135.504	1.5853	0.206146	7.69018	1.46933e-14	3.91539e-13
5-(carboxyamino)imidazole ribonucleotide synthase281	11.1911	-1.29012	0.755467	-1.70771	0.0876903	0.155339
5-amino-6-(5-phosphoribosylamino)uracil reductase282	0.438588	0.684475	2.46122	0.278104	0.780933	NA
5-aminoimidazole-4-carboxamide ribonucleotide transformylase283	240.666	0.255469	0.301059	0.848569	0.396121	0.499295
5-bromo-4-chloroindolyl phosphate hydrolysis protein284	4.77083	8.25043	1.29074	6.39201	1.63717e-10	2.39638e-09
5-dehydro-2-deoxygluconokinase285	3.6376	-0.65282	0.962167	-0.678489	0.497462	0.595264
5-dehydro-2-deoxygluconokinase, partial286	0.0213808	0.448264	6.00608	0.074635	0.940505	NA
5-dehydro-4-deoxy-D-glucuronate isomerase287	216.713	-0.770929	0.301771	-2.55468	0.0106286	0.0276606
5-deoxy-glucuronate isomerase288	3.01961	-0.607764	1.25711	-0.483461	0.628769	0.713696
5-deoxyglucuronate isomerase289	1.19572	-0.0919963	1.88556	-0.0487898	0.961087	0.972708
5-formyltetrahydrofolate cyclo-ligase290	74.9791	1.50149	0.300985	4.98857	6.08284e-07	4.6115e-06
5-keto-4-deoxyuronate isomerase291	47.7072	-1.67557	0.437169	-3.83278	0.000126704	0.000569414
5-methylcytosine methyltransferase292	0.86376	0.411639	1.89253	0.217508	0.827813	0.875999
5-methylcytosine-specific restriction endonuclease system specificity protein McrC293	1.25277	1.98924	1.76304	1.1283	0.259191	0.359713
5-methylcytosine-specific restriction system specificity protein McrC294	0.599744	0.897927	3.76006	0.238807	0.811255	NA
5-methyltetrahydrofolate--homocysteine methyltransferase295	137.676	-0.126686	0.330901	-0.382852	0.70183	0.777725
5-methyltetrahydrofolate--homocysteine methyltransferase or methionine synthase296	15.7871	-5.84523	0.930454	-6.28213	3.33972e-10	4.63289e-09
5-methyltetrahydropteroyltriglutamate--homocysteine S-methyltransferase297	15.6251	-1.86736	0.68998	-2.70639	0.00680187	0.0188796
5-methylthioadenosine/S-adenosylhomocysteine deaminase298	2.88346	2.65116	1.24714	2.1258	0.0335203	0.071802
5-methylthioadenosine/S-adenosylhomocysteine deaminase family protein299	0.129681	1.45655	5.99784	0.242845	0.808125	NA
5-nitroimidazole antibiotic resistance protein300	10.9043	-0.319122	0.636479	-0.501386	0.6161	0.703091
5-oxopent-3-ene-1,2,5-tricarboxylate decarboxylase301	25.5623	-1.54457	0.622613	-2.48078	0.0131095	0.033008
5-oxoprolinase302	2.25727	2.9675	1.40761	2.10819	0.0350148	0.0744533
5,10-methylene tetrahydromethanopterin reductase303	5.54754	1.13477	1.29067	0.879205	0.37929	0.483455
5,10-methylene-tetrahydrofolate cyclohydrolase304	0.0998121	0.827173	5.99946	0.137875	0.89034	NA
5,10-methylenetetrahydrofolate reductase305	267.213	3.44073	0.662064	5.19697	2.02561e-07	1.68073e-06
5,10-methylenetetrahydrofolate reductase, partial306	1.87231	-2.14404	1.34328	-1.59612	0.110462	0.185626
5,10-methylenetetrahydromethanopterin reductase307	3.93363	-0.761942	1.40198	-0.543477	0.586801	0.677305
5-deoxynucleotidase308	44.8602	3.41174	0.40674	8.388	4.94497e-17	1.85191e-15
5-methylthioadenosine nucleosidase309	1.24111	2.06218	2.27193	0.907679	0.364048	0.468383
5-methylthioadenosine/S-adenosylhomocysteine nucleosidase310	97.1607	1.27503	0.318263	4.00623	6.16955e-05	0.000301491
5-nucleotidase311	150.314	-2.13553	0.561389	-3.80401	0.000142371	0.000632529
5-nucleotidase SurE312	40.3956	-7.7384	0.900783	-8.59074	8.64097e-18	3.55649e-16
5/3-nucleotidase SurE313	31.4917	0.20719	0.642033	0.32271	0.746915	0.81366
50S ribosomal protein L1314	1310.64	1.16781	0.341413	3.42051	0.00062504	0.0023707
50S ribosomal protein L10315	1919.8	0.577286	0.345023	1.67318	0.0942919	0.16451
50S ribosomal protein L10, partial316	16.0305	7.02129	1.15967	6.05453	1.40825e-09	1.72179e-08
50S ribosomal protein L11317	751.968	0.983873	0.362354	2.71523	0.00662302	0.0184489
50S ribosomal protein L11 methyltransferase318	181.352	0.304007	0.194415	1.5637	0.117887	0.19519
50S ribosomal protein L11, partial319	4.96332	7.70105	1.85114	4.16017	3.18008e-05	0.000166633
50S ribosomal protein L13320	735.867	2.03828	0.442183	4.60958	4.03491e-06	2.58048e-05
50S ribosomal protein L14321	490.047	1.5781	0.465863	3.38748	0.000705374	0.00263213
50S ribosomal protein L15322	805.758	0.769806	0.356346	2.16028	0.030751	0.066881
50S ribosomal protein L16323	517.51	1.82556	0.457017	3.99452	6.48268e-05	0.000314085
50S ribosomal protein L17324	1035.48	1.34601	0.302262	4.45314	8.46244e-06	5.00641e-05
50S ribosomal protein L17, partial325	0.612224	3.53324	3.32522	1.06256	0.287982	NA
50S ribosomal protein L18326	519.826	1.33814	0.395323	3.38492	0.000711981	0.00265444
50S ribosomal protein L19327	2289.64	0.513485	0.264303	1.94279	0.0520419	0.10266
50S ribosomal protein L2328	1176.08	1.30209	0.361937	3.59757	0.000321206	0.00131509
50S ribosomal protein L2, partial329	15.3427	0.624801	0.914386	0.683301	0.494416	0.592552
50S ribosomal protein L20330	647.088	0.80427	0.324478	2.47866	0.0131877	0.0331847
50S ribosomal protein L21331	639.7	1.21767	0.345928	3.52003	0.000431501	0.00170455
50S ribosomal protein L21, partial332	0.364035	-1.90595	3.4324	-0.555281	0.578702	NA
50S ribosomal protein L22333	448.988	1.4854	0.424707	3.49747	0.000469701	0.00183798
50S ribosomal protein L23334	422.762	1.0645	0.381462	2.79057	0.00526154	0.015119
50S ribosomal protein L23, partial335	0.136303	1.92071	5.98956	0.320676	0.748456	NA
50S ribosomal protein L24336	432.197	1.01036	0.371383	2.72053	0.00651783	0.0181924
50S ribosomal protein L25337	236.835	-0.942943	0.478575	-1.97032	0.0488022	0.0974247
50S ribosomal protein L27338	510.61	0.781657	0.252918	3.09056	0.0019978	0.00659814
50S ribosomal protein L28339	1063.06	1.06188	0.305346	3.47762	0.000505877	0.0019623
50S ribosomal protein L29340	262.506	0.543901	0.439454	1.23767	0.215837	0.312226
50S ribosomal protein L3341	902.583	1.39633	0.32411	4.30819	1.64598e-05	9.13125e-05
50S ribosomal protein L3 N(5)-glutamine methyltransferase342	4.7642	-2.65115	1.19841	-2.21222	0.0269515	0.059945
50S ribosomal protein L30343	492.08	1.30264	0.519255	2.50867	0.0121186	0.0308367
50S ribosomal protein L31344	1420.43	0.526859	0.308847	1.70589	0.0880287	0.155836
50S ribosomal protein L31 type B345	39.7891	0.58675	1.45272	0.403897	0.686288	0.764238
50S ribosomal protein L32346	553.127	0.90646	0.277117	3.27103	0.00107156	0.00380723
50S ribosomal protein L33347	267.899	0.957479	0.269911	3.54739	0.00038907	0.00155566
50S ribosomal protein L34348	140.85	-0.471785	0.325662	-1.4487	0.147422	0.232339
50S ribosomal protein L35349	276.281	1.4663	0.25434	5.76511	8.16055e-09	8.78844e-08
50S ribosomal protein L35, partial350	0.560604	1.24256	2.9766	0.417441	0.676356	NA
50S ribosomal protein L36351	145.645	1.30414	0.416246	3.13311	0.00172963	0.00580939
50S ribosomal protein L4352	772.002	0.845024	0.353212	2.3924	0.0167385	0.0404234
50S ribosomal protein L4, partial353	3.00216	0.20641	1.51409	0.136326	0.891564	0.923096
50S ribosomal protein L5354	769.141	1.45917	0.39251	3.71754	0.000201175	0.000865719
50S ribosomal protein L6355	654.338	1.39918	0.416602	3.35856	0.000783485	0.00288311
50S ribosomal protein L7356	16.6086	0.101711	0.698586	0.145595	0.884241	0.917414
50S ribosomal protein L7/L12357	2154.19	0.345842	0.247123	1.39948	0.16167	0.249521
50S ribosomal protein L7ae358	47.0605	0.937633	0.638481	1.46854	0.141958	0.225725
50S ribosomal protein L7ae-like protein359	20.1202	1.92136	0.647715	2.96637	0.00301336	0.00935513
50S ribosomal protein L9360	315.501	0.40995	0.300483	1.3643	0.172472	0.262528
50S rRNA methyltransferase361	13.9045	-0.381978	0.516978	-0.738866	0.459988	0.561193
6-bladed beta-propeller362	363.015	-5.71415	0.615783	-9.27948	1.70311e-20	1.00186e-18
6-carboxytetrahydropterin synthase363	20.3121	4.43697	0.552649	8.02856	9.86223e-16	3.0748e-14
6-carboxytetrahydropterin synthase QueD364	55.9036	0.671184	0.4275	1.57002	0.11641	0.193284
6-hydroxynicotinate reductase365	1.17579	1.39872	1.70413	0.82078	0.411772	0.515275
6-O-methylguanine DNA methyltransferase366	3.70154	0.320131	1.01222	0.316268	0.751799	0.816981
6-phospho-alpha-glucosidase367	85.6984	2.42822	0.576427	4.21254	2.52513e-05	0.000135154
6-phospho-beta-galactosidase368	7.93823	0.325406	1.38744	0.234537	0.814568	0.866838
6-phospho-beta-glucosidase369	169.9	0.821763	0.352374	2.33207	0.0196969	0.0461468
6-phospho-beta-glucosidase, partial370	0.660398	2.27193	2.5291	0.898312	0.369019	NA
6-phosphofructokinase371	2056.01	0.156167	0.227131	0.687563	0.491728	0.590386
6-phosphofructokinase, partial372	6.37706	-1.8103	1.07858	-1.67842	0.0932661	0.163131
6-phosphogluconate dehydratase373	2.75285	0.0595568	1.26487	0.0470853	0.962445	0.973767
6-phosphogluconolactonase374	172.728	-0.64718	0.273239	-2.36855	0.0178581	0.0426237
6-pyruvoyl tetrahydropterin synthase375	53.2803	-1.29175	0.552594	-2.33762	0.0194071	0.0456308
6,7-dimethyl-8-ribityllumazine synthase376	85.2159	-0.19936	0.360647	-0.552785	0.580411	0.671414
60Kd inner membrane protein377	0	NA	NA	NA	NA	NA
7-alpha-hydroxysteroid dehydrogenase378	0.961433	-3.03713	1.83062	-1.65908	0.0971001	0.168251
7-carboxy-7-deazaguanine synthase379	42.5917	-0.457519	0.398185	-1.14901	0.250551	0.350529
7-carboxy-7-deazaguanine synthase QueE380	14.9644	3.94058	0.647079	6.08981	1.13046e-09	1.39584e-08
7-cyano-7-deazaguanine reductase381	6.52531	3.60861	0.970665	3.71767	0.00020107	0.000865567
7-cyano-7-deazaguanine synthase382	43.6212	0.477662	0.390353	1.22367	0.221077	0.317779
7-cyano-7-deazaguanine synthase QueC383	31.4853	0.995194	0.579858	1.71627	0.0861122	0.153401
7TM receptor with intracellular metal dependent phosphohydrolase384	0.941617	0.69137	1.76168	0.39245	0.694726	0.771429
8-amino-7-oxononanoate synthase385	148.365	-0.559889	0.315171	-1.77646	0.0756567	0.138671
8-oxo-dGTP diphosphatase386	29.4674	1.14796	0.477292	2.40514	0.0161661	0.0392079
8-oxo-dGTP diphosphatase MutT387	2.50013	3.38025	1.38947	2.43276	0.0149843	0.0369161
8-oxoguanine deaminase388	13.0207	-0.0883152	0.755008	-0.116973	0.906882	0.934147
8-oxoguanine DNA glycosylase389	11.4224	2.9515	0.667479	4.42186	9.78563e-06	5.69336e-05
8-oxoguanine DNA-glycosylase (ogg)390	1.8704	-1.47242	1.6492	-0.892809	0.371959	0.476498
9-O-acetyl-N-acetylneuraminate esterase391	30.4297	7.71296	1.11241	6.93353	4.10454e-12	7.575e-11
9-O-acetylesterase392	68.8108	-3.55773	0.357099	-9.96288	2.2154e-23	1.90539e-21
9-O-acetylesterase, partial393	0.649547	-2.17282	2.44908	-0.887199	0.374972	NA
A/G-specific adenine glycosylase394	169.711	-0.0763706	0.2717	-0.281084	0.778646	0.837443
AAA family ATPase395	510.658	-0.0149554	0.132642	-0.11275	0.910229	0.936448
AAA family ATPase, partial396	0.180565	0.559833	5.47598	0.102234	0.918571	NA
AAA+ family ATPase397	1.29041	4.07004	2.04081	1.99432	0.0461166	0.0929112
AAC(3) family N-acetyltransferase398	3.2429	4.80135	1.3869	3.46192	0.000536342	0.00206378
ABC spermidine/putrescine transporter399	1.50989	-0.344148	1.68158	-0.204658	0.837839	0.884208
ABC transporter400	653.363	0.662468	0.160452	4.12876	3.6473e-05	0.000188034
ABC transporter ATP-binding protein401	8888.96	0.741062	0.163885	4.52184	6.13048e-06	3.75876e-05
ABC transporter ATP-binding protein, partial402	23.6448	1.27242	0.561346	2.26673	0.0234069	0.0534041
ABC transporter ATPase403	12.6231	1.14462	0.603511	1.89661	0.05788	0.11198
ABC transporter permease404	3888.46	1.30929	0.169166	7.73964	9.96954e-15	2.70872e-13
ABC transporter permease, partial405	8.01037	3.49436	1.10832	3.15285	0.00161685	0.00548225
ABC transporter permease/ATP-binding protein406	1.54825	0.830074	1.70651	0.486416	0.626672	0.712159
ABC transporter related407	74.9473	-1.47464	0.566952	-2.60099	0.00929553	0.0247174
ABC transporter solute-binding protein408	335.27	7.70716	1.16691	6.60476	3.98149e-11	6.35764e-10
ABC transporter substrate binding component409	0.248588	2.72177	4.91648	0.553602	0.579851	NA
ABC transporter substrate-binding protein410	3015.08	-0.73568	0.332817	-2.21046	0.027073	0.0601831
ABC transporter substrate-binding protein, partial411	2.4153	1.49908	1.33701	1.12122	0.262195	0.362998
ABC transporter system permease412	0.409527	2.03665	2.72132	0.748408	0.454214	NA
ABC transporter system permease involved in Fe-S cluster assembly413	1.98044	-0.212145	1.53352	-0.138338	0.889973	0.921755
ABC transporter, partial414	0.0716925	0.401635	6.00394	0.0668952	0.946665	NA
ABC-2 transporter permease415	20.0318	5.1856	1.05653	4.90813	9.19482e-07	6.76112e-06
ABC-2 type transporter416	1.37836	3.74436	1.65553	2.26172	0.0237145	0.0539776
ABC-2 type transporter family protein417	0.685356	-0.899719	2.80486	-0.320772	0.748384	NA
ABC-ATPase UvrA418	171.785	0.776317	0.259394	2.99281	0.00276419	0.00869193
ABC-F family ATPase419	60.3622	0.766222	0.337796	2.2683	0.023311	0.0532147
ABC-F type ribosomal protection protein420	17.8871	1.70967	0.484375	3.52963	0.000416139	0.00165223
aBC-type antimicrobial peptide transport system ATPase component421	0.160001	1.25825	4.624	0.272112	0.785536	NA
ABC-type dipeptide/oligopeptide/nickel transport systems, permease component422	0.286164	2.92454	5.75064	0.508559	0.611061	NA
ABC-type polysaccharide transport system, permease component423	0.103188	-0.591004	6.00281	-0.0984545	0.921571	NA
ABC-type spermidine/putrescine transport system, permease component II424	0.151545	-0.547573	5.62025	-0.0974287	0.922386	NA
ABC-type sugar transport system, periplasmic component425	0.131186	1.19584	5.99372	0.199516	0.841859	NA
AbgT transporter426	9.12892	0.602126	1.4188	0.424391	0.67128	0.751957
abortive infection protein427	3.60803	1.62858	1.10024	1.4802	0.138819	0.221778
abortive phage infection protein428	4.94055	5.2597	1.12952	4.65658	3.21507e-06	2.09593e-05
abortive phage resistance protein429	7.56576	6.51041	1.09845	5.92692	3.08666e-09	3.56093e-08
AbrB family transcriptional regulator430	44.5286	3.34005	0.619924	5.38783	7.13125e-08	6.43516e-07
AbrB/MazE/SpoVT family DNA-binding domain-containing protein431	277.087	1.02171	0.52427	1.94883	0.0513163	0.101485
accessory Sec system glycosylation chaperone GtfB432	6.93891	5.60829	1.46554	3.82677	0.000129835	0.000582644
accessory Sec system glycosylation protein GtfA433	1.61807	1.78523	2.01696	0.885112	0.376096	0.480514
accessory Sec system glycosyltransferase GtfA434	4.40023	5.67505	1.35586	4.18558	2.84433e-05	0.000150751
accessory Sec system glycosyltransferase GTFB435	0.297538	2.41861	3.99911	0.604786	0.545321	NA
accessory Sec system protein Asp1436	6.49347	5.58175	1.20722	4.62363	3.77089e-06	2.42531e-05
accessory Sec system protein Asp2437	5.01564	4.91574	1.33464	3.68319	0.000230336	0.000978378
accessory Sec system translocase SecA2438	8.42071	3.01418	1.17675	2.56145	0.0104236	0.027178
acetaldehyde dehydrogenase (acetylating)439	105.398	2.68997	0.735142	3.65912	0.000253084	0.00106485
acetaldehyde dehydrogenase (acetylating), partial440	2.00639	-0.420854	1.91544	-0.219716	0.826092	0.875039
acetamidase441	3.67148	2.07755	1.243	1.67139	0.0946441	0.164962
acetate CoA-transferase442	4.38209	4.78282	1.58815	3.01156	0.00259907	0.00824128
acetate CoA-transferase subunit alpha443	0.636906	0.138345	2.21514	0.062454	0.950201	NA
acetate kinase444	699.218	0.344518	0.270199	1.27505	0.20229	0.296831
acetate kinase, partial445	2.54321	-1.30353	1.4597	-0.893016	0.371849	0.476437
acetate--CoA ligase446	3.46654	-4.12411	1.31428	-3.13793	0.00170147	0.00573176
acetohydroxyacid synthase large subunit447	0.529337	3.81639	4.10015	0.930791	0.351962	NA
acetoin dehydrogenase448	0.392937	0.862582	3.01978	0.285644	0.775151	NA
acetoin utilization protein449	0.0391642	-0.513468	6.00608	-0.0854914	0.931871	NA
acetoin:2,6-dichlorophenolindophenol oxidoreductase subunit alpha450	2.85238	-2.70857	1.70716	-1.5866	0.112604	0.188454
acetoin:2,6-dichlorophenolindophenol oxidoreductase subunit beta451	0.325161	2.51614	3.38796	0.742672	0.457681	NA
acetolactate synthase452	37.829	0.916398	0.609343	1.50391	0.132604	0.214183
acetolactate synthase 2 catalytic subunit453	6.9787	-0.296524	0.885343	-0.334925	0.737681	0.805854
acetolactate synthase 3 large subunit454	2.33734	2.70468	1.33156	2.03122	0.0422331	0.0867302
acetolactate synthase large subunit455	1.28879	5.78192	1.63929	3.52709	0.000420159	0.00166661
acetolactate synthase small subunit456	146.094	0.942992	0.348476	2.70604	0.00680903	0.0188953
acetolactate synthase, large subunit, biosynthetic type457	600.331	0.509666	0.28785	1.7706	0.076628	0.140121
acetyl xylan esterase458	1.32394	-0.0675593	1.81902	-0.0371405	0.970373	0.979243
acetyl-CoA acetyltransferase459	119.694	-0.252167	0.622782	-0.404904	0.685548	0.763686
acetyl-CoA C-acetyltransferase460	943.06	-1.67162	0.678129	-2.46505	0.0136993	0.0342854
acetyl-CoA carboxylase461	1.70228	-0.213864	1.26102	-0.169596	0.865328	0.904039
acetyl-CoA carboxylase biotin carboxyl carrier protein subunit462	420.055	-0.429892	0.204765	-2.09944	0.0357782	0.0757796
acetyl-CoA carboxylase biotin carboxyl carrier protein subunit, partial463	1.92235	4.39528	1.65541	2.65509	0.0079287	0.0215516
acetyl-CoA carboxylase biotin carboxylase subunit464	215.492	-1.21137	0.43401	-2.79111	0.00525271	0.0151006
acetyl-CoA carboxylase carboxyl transferase subunit465	32.6389	7.315	1.29072	5.6674	1.4498e-08	1.47837e-07
acetyl-CoA carboxylase carboxyl transferase subunit alpha466	44.6512	0.855491	0.488847	1.75002	0.0801151	0.144967
acetyl-CoA carboxylase carboxyl transferase subunit alpha/beta467	1.02995	1.07474	1.78081	0.603512	0.546168	0.640397
acetyl-CoA carboxylase carboxyl transferase subunit beta468	16.122	0.691201	0.476317	1.45114	0.146742	0.231472
acetyl-CoA carboxylase carboxyltransferase subunit alpha/beta469	0.928869	1.76566	3.16177	0.558441	0.576543	0.66847
acetyl-CoA carboxylase subunit beta470	2.97966	5.78356	1.41781	4.07921	4.51882e-05	0.000227786
acetyl-CoA carboxylase, biotin carboxyl carrier protein471	10.1767	4.5757	1.23048	3.71863	0.000200306	0.000862873
Acetyl-CoA carboxylase, carboxyltransferase component (subunits alpha and beta)472	2.1125	3.85114	1.45829	2.64087	0.00826942	0.0223753
acetyl-CoA carboxylase, carboxyltransferase subunit beta473	44.3492	0.56342	0.499585	1.12778	0.259414	0.359896
acetyl-CoA decarbonylase474	59.155	3.78447	0.917296	4.12568	3.69637e-05	0.000190092
acetyl-CoA decarbonylase/synthase gamma subunit475	27.3873	4.16946	1.45512	2.86536	0.00416529	0.0123711
acetyl-CoA hydrolase476	310.583	-0.928956	0.362064	-2.56572	0.0102961	0.0268906
acetyl-CoA synthase subunit delta477	182.484	2.88597	0.720359	4.00629	6.16794e-05	0.000301491
acetyl-CoA synthase subunit gamma478	309.645	3.14431	0.79576	3.95133	7.77185e-05	0.000368739
acetyl-CoA synthetase479	170.282	-1.1924	0.379078	-3.14551	0.00165796	0.00559881
acetyl-CoA--acetoacetyl-CoA transferase subunit alpha480	1.13526	3.50332	2.46728	1.41991	0.155634	0.242387
acetyl-L-glutamate 5-phosphotransferase481	0.32166	-0.38071	3.11841	-0.122085	0.902832	NA
acetyl-mannosamine transferase482	2.86045	3.19873	1.37704	2.3229	0.0201843	0.0471824
acetylesterase483	6.14723	1.67169	0.872314	1.91638	0.0553164	0.108025
acetylglucosamine-6-sulfatase484	28.0001	-7.58888	0.933593	-8.12868	4.3398e-16	1.45488e-14
acetylglucosamine-6-sulfatase, partial485	0.093476	-0.0325869	6.00608	-0.00542566	0.995671	NA
acetylglutamate kinase486	230.512	0.743439	0.255585	2.90878	0.00362845	0.0109938
acetylhydrolase487	1.2191	1.07101	2.11723	0.505855	0.612959	0.700532
acetylhydrolase, partial488	0.074851	0.92052	6.00349	0.153331	0.878137	NA
acetylneuraminate ABC transporter permease489	15.7237	2.27781	1.10638	2.05879	0.0395146	0.0824334
acetylneuraminic acid synthetase490	3.50606	2.90328	1.55666	1.86507	0.0621716	0.118705
acetylornithine aminotransferase491	360.868	0.204664	0.335861	0.609373	0.542277	0.637213
acetylornithine carbamoyltransferase492	25.4993	-3.16342	0.589966	-5.36204	8.22896e-08	7.36179e-07
acetylornithine deacetylase493	45.9351	-1.91684	0.499558	-3.83708	0.000124504	0.000560738
acetyltransferase494	245.818	0.667362	0.2836	2.35318	0.0186135	0.0440556
acetyltransferase (Isoleucine patch superfamily)495	0.111208	1.68876	5.9935	0.281766	0.778123	NA
acetyltransferase, GNAT family496	1.10572	0.268306	1.91642	0.140004	0.888657	0.920698
acetylxylan esterase497	88.5368	-0.843181	0.474489	-1.77703	0.0755634	0.13854
acid phosphatase498	60.5308	-1.01008	0.398014	-2.53781	0.0111549	0.0287779
acid phosphatase, partial499	3.94228	-3.43506	1.58187	-2.17152	0.0298916	0.0652819
acid-activated urea channel500	7.57231	5.68434	1.0639	5.34291	9.14655e-08	8.11474e-07
acid-soluble spore protein501	3398.97	1.53722	0.76317	2.01426	0.0439823	0.0894503
aconitate hydratase502	406.833	-3.04932	0.358125	-8.5147	1.67024e-17	6.55018e-16
aconitate hydratase 1503	28.167	-2.5779	0.590367	-4.36662	1.26186e-05	7.16278e-05
ACP phosphodiesterase504	2.08734	-2.3505	1.57056	-1.4966	0.134497	0.216651
ACP S-malonyltransferase505	26.2764	2.04349	0.803463	2.54335	0.0109795	0.028396
ACP thioesterase506	0.945778	4.84649	2.37848	2.03764	0.0415857	0.085836
ACR family transporter507	0.702066	-0.122998	2.22397	-0.0553057	0.955895	NA
AcrB/AcrD/AcrF family protein508	1225.14	-0.758341	0.301337	-2.51659	0.0118498	0.0302257
AcrB/AcrD/AcrF family protein, partial509	9.36428	-4.78398	1.06346	-4.49852	6.8429e-06	4.13941e-05
acriflavin resistance protein510	43.3848	0.14747	0.483675	0.304894	0.760447	0.824081
acriflavine resistance protein B511	18.4631	-6.99225	0.957377	-7.30355	2.80272e-13	6.18632e-12
ACT domain protein512	1.44175	0.149317	1.56107	0.0956505	0.923798	0.94688
ACT domain-containing protein513	37.3554	2.10081	0.485681	4.32549	1.52191e-05	8.53228e-05
ActC protein514	1.39977	2.02293	1.61422	1.25319	0.210135	0.305609
actin, cytoplasmic 2515	17.5138	-3.79526	1.01137	-3.7526	0.000175012	0.000764743
activase516	18.3651	1.51018	0.638801	2.36409	0.0180742	0.0430488
acyclic terpene utilization AtuA family protein517	90.4239	-5.76882	0.616792	-9.35295	8.52357e-21	5.13835e-19
acyl518	424.022	-1.06246	0.29048	-3.65758	0.000254606	0.00107053
acyl carrier protein519	630.185	0.719532	0.278137	2.58697	0.00968251	0.0255395
acyl CoA:acetate/3-ketoacid CoA transferase520	1.99359	2.33103	1.29542	1.79943	0.0719505	0.133229
acyl CoA:acetate/3-ketoacid CoA transferase subunit beta521	0.177946	2.2441	5.98287	0.375088	0.707595	NA
acyl dehydratase522	64.8368	-8.03511	0.889371	-9.0346	1.64607e-19	8.58917e-18
acyl protein synthase/acyl-CoA reductase523	0.0845	1.02641	6.00229	0.171003	0.864222	NA
acyl-ACP thioesterase524	58.7332	1.95091	0.454121	4.29601	1.73902e-05	9.59617e-05
acyl-CoA dehydrogenase525	1621.7	-0.758522	0.321506	-2.35927	0.0183107	0.0434626
acyl-CoA dehydrogenase, partial526	3.15805	6.95158	1.5387	4.51783	6.24767e-06	3.82122e-05
acyl-CoA hydrolase527	0.0940236	0.46632	6.00318	0.0776789	0.938083	NA
acyl-CoA ligase (AMP-forming), exosortase A system-associated528	0.249051	-1.81018	3.5538	-0.509365	0.610497	NA
acyl-CoA reductase529	3.64859	5.3216	1.24157	4.2862	1.81754e-05	9.98967e-05
acyl-CoA synthase530	0.418398	3.43856	3.14266	1.09416	0.273886	NA
acyl-CoA synthetase531	12.68	2.74524	0.730146	3.75985	0.000170015	0.000745521
Acyl-CoA synthetase (AMP-forming)/AMP-acid ligase II-like protein532	3.75556	-2.14507	1.20154	-1.78527	0.074218	0.136555
acyl-CoA synthetase FdrA533	43.917	3.55884	0.816089	4.36085	1.29556e-05	7.32742e-05
acyl-CoA synthetase, partial534	0.393215	-0.384864	4.0076	-0.0960335	0.923494	NA
acyl-CoA thioester hydrolase535	56.2599	8.99182	1.03813	8.66153	4.65483e-18	2.00174e-16
acyl-CoA thioesterase536	33.1349	-0.580971	0.320835	-1.81081	0.0701705	0.130611
acyl-CoA--6-aminopenicillanic acid acyl-transferase537	25.2682	-0.742474	0.591714	-1.25479	0.209557	0.304945
acyl-CoA--6-aminopenicillanic acid acyltransferase538	1.71936	0.333919	1.37988	0.241991	0.808787	0.862453
acyl-CoA:6-aminopenicillanic acid acyl-transferase539	2.38982	0.204724	1.19227	0.171709	0.863666	0.902797
Acyl-coenzyme A synthetase/AMP-(fatty) acid ligases540	0.155529	0.110609	5.56218	0.0198859	0.984134	NA
acyl-phosphate glycerol 3-phosphate acyltransferase541	63.0539	1.37341	0.387902	3.54062	0.000399193	0.00159358
acyl-protein synthetase542	15.8575	6.08371	0.989004	6.15135	7.68264e-10	9.81662e-09
acyl-protein synthetase LuxE543	0.127232	1.48201	5.99747	0.247106	0.804826	NA
acylhydrolase544	2.67584	0.247544	1.64966	0.150057	0.88072	0.914526
acylneuraminate cytidylyltransferase545	14.6744	5.14553	0.967958	5.31586	1.06153e-07	9.28358e-07
acyloxyacyl hydrolase546	1.86436	0.226925	1.34574	0.168625	0.866092	0.904457
acylphosphatase547	2.85386	1.22272	1.25201	0.976605	0.328765	0.433171
acyltransferase548	827.818	-0.819806	0.272143	-3.01241	0.00259183	0.00822878
acyltransferase, partial549	1.89323	4.6499	2.41035	1.92914	0.0537137	0.105391
adapter protein MecA550	3.33469	4.3175	1.75779	2.45621	0.0140412	0.0349898
adaptor protein MecA551	180.931	4.95605	0.656091	7.55391	4.2238e-14	1.05773e-12
addiction module antidote protein, HigA family552	6.12579	-2.32591	1.16176	-2.00205	0.0452796	0.0915651
addiction module toxin RelE553	6.6554	-1.26201	0.999415	-1.26275	0.206679	0.301921
addiction module toxin, HicA family554	3409.97	1.99665	0.516946	3.86239	0.000112283	0.000511504
adenine deaminase555	221.74	3.19221	0.442734	7.21022	5.58607e-13	1.18678e-11
adenine methyltransferase556	3.73995	1.66564	1.01835	1.63562	0.101919	0.174664
adenine phosphoribosyltransferase557	115.436	0.65112	0.291023	2.23735	0.0252634	0.0568907
adenosine deaminase558	46.4127	-0.357364	0.498098	-0.717456	0.473093	0.573199
adenosine kinase559	26.1401	-5.39781	0.982754	-5.49253	3.96208e-08	3.70954e-07
adenosylcobinamide kinase560	1.36041	-0.312514	1.61611	-0.193374	0.846666	0.890435
adenosylcobinamide kinase/adenosylcobinamide phosphate guanyltransferase561	1.29467	1.17149	1.64099	0.713894	0.475293	0.575361
adenosylcobinamide-GDP ribazoletransferase562	27.4201	-0.165517	0.448428	-0.369105	0.712049	0.785629
adenosylcobinamide-phosphate synthase563	4.61259	-2.94292	1.40158	-2.09972	0.0357539	0.0757538
adenosylhomocysteinase564	315.988	-0.4846	0.286888	-1.68916	0.0911887	0.160352
adenosylmethionine--8-amino-7-oxononanoate aminotransferase BioA565	20.9142	1.52697	0.457672	3.33638	0.000848775	0.00309324
adenosylmethionine--8-amino-7-oxononanoate transaminase566	48.1062	0.495231	0.434058	1.14093	0.253897	0.353943
adenosylmethionine-8-amino-7-oxononanoate aminotransferase567	5.23327	-0.298567	0.89077	-0.335179	0.73749	0.8058
adenylate cyclase568	38.787	-1.41798	0.578544	-2.45094	0.0142483	0.0354248
adenylate kinase569	668.073	1.74228	0.379648	4.5892	4.44953e-06	2.81819e-05
adenylate/guanylate cyclase domain-containing protein570	21.1519	4.78302	0.950666	5.03123	4.87346e-07	3.75973e-06
adenylate/guanylate cyclase domain-containing protein, partial571	0.489385	3.09652	2.40158	1.28937	0.197269	NA
adenylosuccinate lyase572	827.615	0.617303	0.200111	3.08481	0.00203682	0.00669511
adenylosuccinate synthase573	294.879	1.34795	0.262377	5.13745	2.78486e-07	2.2392e-06
adenylosuccinate synthetase574	237.339	0.664519	0.453869	1.46412	0.143161	0.227185
adenylyl-sulfate kinase575	90.6541	2.01834	0.47589	4.24119	2.22336e-05	0.000120241
adenylylsulfate kinase576	0.813055	2.14532	3.08425	0.695574	0.486696	0.585811
adenylyltransferase577	6.87321	5.44184	1.18546	4.59049	4.42202e-06	2.80218e-05
adhesin578	15.4212	0.309779	0.87403	0.354426	0.723019	0.79457
adhesin, partial579	0.259037	-1.99081	4.20985	-0.472895	0.636288	NA
ADP-dependent glucokinase580	1.51751	4.44365	1.56157	2.84562	0.0044325	0.0130619
ADP-glyceromanno-heptose 6-epimerase581	8.00394	0.204839	1.12346	0.182329	0.855324	0.896365
ADP-L-glycero-D-mannoheptose-6-epimerase582	66.6842	-1.16119	0.569547	-2.0388	0.04147	0.085653
ADP-ribose pyrophosphatase583	18.125	0.210241	0.475369	0.44227	0.658294	0.740335
ADP-ribose pyrophosphatase, partial584	0	NA	NA	NA	NA	NA
ADP-ribosylglycohydrolase585	16.115	-2.75838	0.639296	-4.31471	1.59812e-05	8.90532e-05
ADP-ribosylglycohydrolase family protein586	40.528	4.53005	0.670372	6.75751	1.40381e-11	2.37865e-10
ADP-ribosylglycohydrolase family protein, partial587	0.634943	3.29183	2.4521	1.34245	0.17945	NA
aerotolerance protein BatA588	41.6486	-0.814698	0.548169	-1.48622	0.137222	0.219847
aerotolerance regulator BatA589	27.369	0.484257	0.582399	0.831487	0.405699	0.509052
aerotolerance regulator BatC590	130.129	-8.00369	0.872586	-9.17238	4.62696e-20	2.56457e-18
afuA protein591	1.03472	0.13937	1.68909	0.082512	0.93424	0.954132
agamatine deiminase592	32.722	-2.90457	0.474793	-6.11755	9.50277e-10	1.19465e-08
AGE family epimerase/isomerase593	11.475	-0.0360778	0.653554	-0.0552025	0.955977	0.96911
AGE family epimerase/isomerase, partial594	1.25267	-3.86892	2.02239	-1.91304	0.0557428	0.108649
agmatinase595	14.771	0.209509	0.696746	0.300697	0.763646	0.825596
agmatine deiminase596	56.9205	4.69715	0.636698	7.37735	1.61466e-13	3.75679e-12
agmatine deiminase family protein597	63.5888	-0.235699	0.480524	-0.490504	0.623777	0.709839
AhpC/TSA family protein598	0.221217	1.39005	5.15938	0.269423	0.787605	NA
AI-2E family transporter599	283.985	-0.224192	0.24999	-0.896802	0.369825	0.474348
AIM24 family protein600	23.5159	-0.758544	0.737661	-1.02831	0.303804	0.40783
AIPR protein601	2.40911	5.36859	1.53017	3.50848	0.000450669	0.00177017
AIR synthase602	6.60344	1.09233	0.80112	1.36351	0.172722	0.262845
alanine dehydrogenase603	354.735	1.40141	0.384468	3.64505	0.000267341	0.00111804
alanine dehydrogenase, partial604	0.327394	2.38241	3.94912	0.603277	0.546324	NA
alanine racemase605	339.081	-0.0441372	0.249143	-0.177156	0.859386	0.899564
alanine transaminase606	35.4654	-1.38062	0.693122	-1.99189	0.0463827	0.0933719
alanine--glyoxylate aminotransferase family protein607	114.26	-2.71465	0.419079	-6.47764	9.31689e-11	1.41696e-09
alanine--tRNA ligase608	981.969	0.49354	0.176989	2.78853	0.00529477	0.015204
alanine--tRNA ligase, partial609	4.42502	4.12293	1.34069	3.07523	0.00210337	0.00687398
alanine-tRNA synthetase second additional domain-containing protein610	0.0391642	-0.513468	6.00608	-0.0854914	0.931871	NA
alanine:cation symporter family protein611	127.026	2.45961	0.249928	9.84128	7.47568e-23	6.05385e-21
alanyl-tRNA editing protein612	16.5938	-0.556816	0.486248	-1.14513	0.252156	0.352379
alanyl-tRNA synthetase613	0.693562	3.09817	3.02857	1.02298	0.306317	NA
alcohol acetyltransferase614	7.64363	1.435	0.669788	2.14247	0.0321554	0.0692946
alcohol dehydrogenase615	633.58	-1.50788	0.260891	-5.77973	7.48205e-09	8.12086e-08
alcohol dehydrogenase AdhP616	4.03812	-2.78188	1.53045	-1.81769	0.0691122	0.129085
aldehyde dehydrogenase617	72.8216	-0.111463	0.38887	-0.286633	0.774393	0.834194
aldehyde dehydrogenase EutE618	216.758	1.3489	0.490038	2.75265	0.00591157	0.0167249
aldehyde dehydrogenase family protein619	25.4778	-1.89537	0.640568	-2.95889	0.00308746	0.00954718
aldehyde dehydrogenase, partial620	75.4111	-4.67277	0.682652	-6.84502	7.64641e-12	1.36032e-10
aldehyde ferredoxin oxidoreductase621	157.385	-4.53634	0.47627	-9.52471	1.65497e-21	1.1037e-19
aldehyde oxidase622	29.3182	1.81158	0.6007	3.01578	0.00256322	0.00814832
aldehyde oxidoreductase623	49.9566	1.72825	1.01091	1.7096	0.0873406	0.154903
aldehyde:ferredoxin oxidoreductase624	3.04286	3.97865	1.18436	3.35933	0.000781322	0.00287769
aldo/keto reductase625	615.634	0.43831	0.281315	1.55808	0.119215	0.197075
aldo/keto reductase, partial626	1.56464	2.89876	1.86632	1.55319	0.120377	0.198496
aldolase627	258.784	0.302729	0.283126	1.06924	0.284963	0.388179
aldolase, partial628	0.648509	-0.470899	2.90815	-0.161924	0.871366	NA
aldose 1-epimerase629	5.00341	6.05417	1.2221	4.95389	7.27425e-07	5.45176e-06
aldose epimerase630	79.4949	2.06638	0.564439	3.66095	0.000251286	0.001058
alfa-L-rhamnosidase631	3.49158	3.53518	1.34312	2.63206	0.00848676	0.0228248
alfa-L-rhamnosidase RamA632	1.50368	4.8953	1.69648	2.88557	0.0039071	0.0117128
aliphatic sulfonate ABC transporter633	7.63782	-0.55764	0.796143	-0.700427	0.483661	0.583058
aliphatic sulfonate ABC transporter ATP-binding protein634	3.87096	0.769386	0.80569	0.95494	0.339608	0.443575
aliphatic sulfonate ABC transporter substrate-binding protein635	71.449	-2.58182	0.441679	-5.84546	5.05181e-09	5.70146e-08
aliphatic sulfonates ABC transporter substrate-binding protein636	64.4767	-5.46787	0.85694	-6.38069	1.7629e-10	2.55641e-09
alkaline ceramidase637	0.193367	-0.123359	5.28423	-0.0233448	0.981375	NA
alkaline phosphatase638	201.011	-2.37621	0.304853	-7.7946	6.46118e-15	1.80667e-13
alkaline phosphatase family protein639	122.433	-3.5521	0.368949	-9.62763	6.11231e-22	4.35993e-20
alkaline protease640	10.4991	2.21115	1.07427	2.05827	0.0395639	0.082481
alkyl hydroperoxide reductase641	17.2416	-3.55811	0.619766	-5.74105	9.40885e-09	1.00547e-07
alkyl hydroperoxide reductase subunit F642	26.5639	-1.01028	0.824446	-1.2254	0.220424	0.317097
alkyl hydroperoxide reductase/ Thiol specific antioxidant/ Mal allergen643	8.78638	4.15334	1.15203	3.60524	0.00031186	0.0012823
alkyl/aryl-sulfatase644	0.708837	-0.121412	2.50389	-0.0484895	0.961326	NA
allantoinase645	1.0356	0.708356	1.79079	0.395555	0.692434	0.769501
allantoinase AllB646	21.7703	9.34551	1.07409	8.70087	3.29335e-18	1.44618e-16
allophanate hydrolase647	4.63462	6.20352	1.34109	4.62574	3.73258e-06	2.40191e-05
allophanate hydrolase subunit 1648	9.7499	3.84526	1.18936	3.23305	0.00122476	0.00428563
allose ABC transporter649	4.48128	2.73088	1.25715	2.17227	0.0298355	0.065174
allose ABC transporter ATP-binding protein650	0.640401	2.46274	2.31018	1.06604	0.286406	NA
allose kinase651	1.54881	0.173246	1.94839	0.0889176	0.929147	0.950878
allulose-6-phosphate 3-epimerase652	1.89779	-1.13606	1.62594	-0.698711	0.484732	0.584068
alpha amylase catalytic domain protein653	5.18533	3.70558	1.31234	2.82365	0.00474806	0.0138672
alpha amylase catalytic region654	5.72104	6.03266	1.26237	4.77885	1.76305e-06	1.21609e-05
alpha-1 2-mannosidase655	30.8981	-5.63308	0.645147	-8.73147	2.51386e-18	1.12367e-16
alpha-1,2-fucosyltransferase656	41.1973	-0.905637	0.437092	-2.07196	0.0382693	0.080292
alpha-1,2-mannosidase657	96.134	-1.73397	0.374169	-4.63418	3.58359e-06	2.31319e-05
alpha-1,3-galactosidase658	16.3657	-0.86223	0.752383	-1.146	0.251795	0.351915
alpha-1,3-galactosidase B659	35.0477	-6.82754	0.930826	-7.33493	2.2184e-13	4.98479e-12
alpha-1,3/4-fucosidase660	197.966	-3.83584	0.325337	-11.7904	4.3768e-32	9.57597e-30
alpha-1,6-mannanase661	33.1944	-6.985	0.951656	-7.33984	2.13844e-13	4.83464e-12
alpha-2-macroglobulin662	1597.64	-5.56972	0.364896	-15.2639	1.33095e-52	2.01462e-49
alpha-2-macroglobulin domain protein663	0.423476	2.35197	2.96969	0.79199	0.428366	NA
alpha-2-macroglobulin domain-containing protein664	88.5957	-2.52466	0.68662	-3.67693	0.000236053	0.00100028
alpha-amlyase665	26.0376	4.28868	1.03467	4.14499	3.39828e-05	0.000176878
alpha-amylase666	1216.45	-0.891715	0.297573	-2.99662	0.00272988	0.00860292
alpha-amylase (1,4-alpha-D-glucanglucanohydrolase)667	12.5128	4.40613	1.14921	3.83407	0.00012604	0.000567042
alpha-amylase 3668	2.00648	2.27006	1.701	1.33454	0.182026	0.273926
alpha-amylase family protein669	0.320637	2.62488	3.98863	0.658092	0.510479	NA
alpha-amylase susG670	0.511267	1.50553	2.91882	0.515801	0.605994	NA
alpha-amylase SusG671	0	NA	NA	NA	NA	NA
alpha-amylase, partial672	0.492987	0.636551	2.66821	0.238569	0.81144	NA
alpha-D-xyloside cyclohydrolase673	7.43088	-3.11318	1.59691	-1.9495	0.0512357	0.101358
alpha-fucosidase674	18.8065	2.5985	0.651751	3.98695	6.69281e-05	0.000323136
alpha-galactosidase675	955.033	0.0798812	0.201741	0.39596	0.692135	0.769306
alpha-glucan family phosphorylase676	184.034	-2.07055	0.468591	-4.41867	9.93089e-06	5.7738e-05
alpha-glucan family phosphorylase, partial677	10.1026	-4.06635	0.762718	-5.3314	9.74596e-08	8.57136e-07
alpha-glucosidase678	1993.45	-0.865751	0.358851	-2.41256	0.0158408	0.0385766
alpha-glucosidase, partial679	1.45677	1.88839	1.72683	1.09355	0.274151	0.376203
alpha-glucosidase/alpha-galactosidase680	42.3892	3.5085	0.646382	5.42791	5.70177e-08	5.21502e-07
alpha-glucuronidase681	20.3522	3.3808	1.03115	3.27866	0.00104302	0.0037143
alpha-glycerophosphate oxidase682	6.71439	6.82709	1.32322	5.15944	2.47685e-07	2.00837e-06
alpha-glycosidase683	362.979	1.87931	0.410918	4.57344	4.79778e-06	3.01123e-05
alpha-hydroxy-acid oxidizing enzyme684	36.6595	-0.822149	0.483287	-1.70116	0.0889131	0.157103
alpha-hydroxy-acid oxidizing protein685	4.64528	-4.09512	1.20183	-3.40739	0.000655865	0.00247034
alpha-ketoacid dehydrogenase subunit beta686	15.3643	2.21112	0.750523	2.94611	0.00321799	0.00990168
alpha-L-arabinofuranosidase687	118.443	-0.513597	0.328417	-1.56386	0.117851	0.195156
alpha-L-arabinofuranosidase, partial688	0.37987	3.31455	3.8472	0.861549	0.388936	NA
alpha-L-fucosidase689	384.832	0.947736	0.2794	3.39204	0.000693747	0.00259422
alpha-L-fucosidase 1690	8.60625	-4.99706	0.967372	-5.1656	2.3967e-07	1.95483e-06
alpha-L-fucosidase, partial691	0.499663	2.73159	3.71379	0.735528	0.462018	NA
alpha-L-Rha alpha-1,3-L-rhamnosyltransferase692	4.66595	-2.46706	1.14181	-2.16065	0.0307222	0.0668301
alpha-L-rhamnosidase693	52.3107	3.33377	0.718082	4.64261	3.4404e-06	2.22538e-05
alpha-mannosidase694	1532.74	-0.804924	0.172894	-4.65559	3.23053e-06	2.10297e-05
alpha-mannosidase, partial695	40.994	-4.5513	0.493177	-9.22853	2.74363e-20	1.55265e-18
alpha-N-acetylgalactosaminidase696	410.34	-1.64051	0.531861	-3.08448	0.00203908	0.00670074
alpha-N-acetylglucosaminidase697	305.898	-2.51041	0.346952	-7.23561	4.63446e-13	9.93065e-12
alpha-N-arabinofuranosidase698	167.443	1.43933	0.352577	4.08232	4.45876e-05	0.000225213
alpha-N-arabinofuranosidase 1699	2.20997	3.97472	1.46714	2.70916	0.00674543	0.0187396
alpha-N-arabinofuranosidase 2700	3.02781	1.64113	1.42753	1.14963	0.250295	0.350328
alpha-N-arabinofuranosidase 2, partial701	1.14233	1.1618	1.99768	0.581576	0.560852	0.654292
alpha-rhamnosidase702	395.822	-6.90733	0.488287	-14.1461	1.97516e-45	1.36846e-42
alpha-ribazole phosphatase703	4.59745	2.26636	1.01271	2.23791	0.0252266	0.0568283
alpha-ribazole-5-phosphate phosphatase704	0.136919	0.015485	6.00367	0.00257925	0.997942	NA
alpha-xylosidase705	1162.76	-2.09348	0.275976	-7.58574	3.30595e-14	8.39683e-13
alpha-xylosidase, partial706	2.4915	1.29806	1.4165	0.916388	0.359463	0.46325
alpha,alpha-phosphotrehalase707	6.98305	-0.980012	0.833581	-1.17566	0.239729	0.338656
alpha,alpha-trehalase708	5.56161	-3.63499	1.19155	-3.05065	0.00228349	0.0073814
alpha/beta fold family hydrolase709	0.339666	0.489396	3.05656	0.160113	0.872792	NA
alpha/beta hydrolase710	1050.72	0.400146	0.306111	1.30719	0.191148	0.284328
alpha/beta hydrolase fold family protein711	0.0510214	0.448264	6.00608	0.074635	0.940505	NA
alpha/beta hydrolase, partial712	0.307976	1.38579	3.562	0.389049	0.69724	NA
alpha/beta superfamily hydrolase713	23.3783	-1.37185	0.6493	-2.11282	0.0346161	0.0737943
altronate dehydratase714	140.888	0.515396	0.357627	1.44115	0.149541	0.234996
altronate hydrolase715	29.6095	-1.47855	0.551672	-2.68012	0.0073595	0.020207
altronate oxidoreductase716	386.612	-1.50706	0.457363	-3.29511	0.000983837	0.00353045
aluminum resistance protein717	7.3249	6.36818	1.08385	5.87553	4.215e-09	4.80048e-08
AlwI family type II restriction endonuclease718	12.2834	2.12894	0.842316	2.52749	0.0114881	0.029485
amidase719	64.4384	-0.419762	0.306666	-1.36879	0.171065	0.260801
amidase domain-containing protein720	4.43919	-0.94377	2.07207	-0.455473	0.648769	0.731537
amide synthetase721	0	NA	NA	NA	NA	NA
amidinotransferase722	29.6806	3.82817	1.48635	2.57556	0.0100078	0.0262531
amidohydrolase723	1110.99	-1.25601	0.314006	-3.99995	6.33553e-05	0.000308299
amidohydrolase 2724	0.0641424	1.2031	6.00045	0.200502	0.841088	NA
amidohydrolase family protein725	23.2394	2.24631	0.681368	3.29676	0.000978066	0.00351309
amidoligase726	0	NA	NA	NA	NA	NA
amidophosphoribosyltransferase727	759.838	0.639386	0.280438	2.27995	0.0226106	0.0518911
amidophosphoribosyltransferase, partial728	0.37003	2.50745	3.41764	0.733679	0.463144	NA
amidotransferase729	4.04361	2.6232	1.03134	2.54349	0.010975	0.028396
amidotransferase 1, exosortase A system-associated730	0.0213808	0.448264	6.00608	0.074635	0.940505	NA
amine oxidase731	6.67811	-1.88844	0.962911	-1.96118	0.0498582	0.0991203
amine oxidoreductase732	3.47191	3.13477	1.51488	2.06932	0.038516	0.0806739
amino acid ABC transporter ATP-binding protein733	188.111	0.883065	0.480576	1.83751	0.0661343	0.124699
amino acid ABC transporter permease734	166.024	1.16849	0.52145	2.24085	0.0250357	0.0565207
amino acid ABC transporter substrate-binding protein735	242.624	-0.110017	0.601309	-0.182963	0.854827	0.895995
amino acid ABC transporter substrate-binding protein, partial736	1.32798	2.72095	1.80283	1.50927	0.13123	0.212349
amino acid adenylation domain-containing protein737	9.25628	-1.98297	1.24104	-1.59782	0.110082	0.185293
amino acid adenylation protein, partial738	0.0427616	0.903468	6.00369	0.150485	0.880382	NA
amino acid amidase739	2.14533	3.19339	1.62805	1.96148	0.0498234	0.0990668
amino acid aminotransferase740	8.15107	3.5354	1.82005	1.94247	0.0520806	0.102704
amino acid APC transporter741	4.72342	-1.0872	1.6869	-0.644493	0.519256	0.615863
amino acid decarboxylase742	37.9646	4.04577	0.533812	7.57902	3.48186e-14	8.78993e-13
amino acid decarboxylase, partial743	2.19759	0.878893	1.59995	0.549324	0.582783	0.673564
amino acid lyase744	17.1103	-2.45612	0.655948	-3.74439	0.000180836	0.000787431
amino acid permease745	382.334	0.640383	0.574891	1.11392	0.265313	0.366577
amino acid synthesis family protein746	1.98734	2.65314	1.76099	1.50662	0.131909	0.213281
amino acid transporter747	182.078	-1.26384	0.533786	-2.36768	0.0178999	0.0426825
amino acid-binding domain sensor hybrid histidine kinase748	0.222066	1.84932	5.07742	0.364225	0.71569	NA
amino acid-binding domain sensor hybrid histidine kinase, partial749	0.282528	1.18544	4.16628	0.284533	0.776002	NA
amino acid-binding protein750	61.3132	0.173895	0.329243	0.528165	0.597385	0.686635
amino-acid racemase751	1.00997	4.22215	2.46428	1.71334	0.0866505	0.15403
aminoacetone oxidase family FAD-binding enzyme752	191.371	2.39469	0.278088	8.61128	7.22493e-18	3.01345e-16
aminoacetone oxidase family FAD-binding enzyme, partial753	0.217588	2.8477	5.16653	0.551183	0.581508	NA
aminoacyl-histidine dipeptidase754	712.765	0.69702	0.381248	1.82826	0.0675104	0.126815
aminoacyl-histidine dipeptidase, partial755	0.020021	0.448264	6.00608	0.074635	0.940505	NA
aminoacyl-tRNA deacylase756	3.71242	0.490636	1.0287	0.476946	0.633401	0.717843
aminoacyl-tRNA deacylase, partial757	14.2779	-4.88374	1.01438	-4.81452	1.47556e-06	1.03555e-05
aminoacyl-tRNA hydrolase758	102.448	0.808352	0.267587	3.0209	0.00252026	0.00803019
aminoacyl-tRNA ligase759	0.407621	1.19683	3.07277	0.389495	0.69691	NA
aminoacylase760	0.24405	-1.78475	4.1683	-0.428172	0.668526	NA
aminoacyltransferase761	0.43133	0.826269	3.39168	0.243617	0.807528	NA
aminobenzoyl-glutamate transporter762	82.3925	0.836666	1.0339	0.809235	0.41838	0.521762
aminodeoxychorismate lyase763	34.8403	0.0584873	0.357544	0.163581	0.870061	0.907159
aminodeoxychorismate synthase component I764	18.0488	-1.91116	0.640429	-2.98418	0.0028434	0.00890061
aminodeoxychorismate synthase component I, partial765	0.617582	-2.19679	2.29978	-0.955217	0.339468	NA
aminodeoxychorismate synthase, component I766	15.7769	0.562535	0.89746	0.626808	0.530785	0.626958
aminodeoxychorismate/anthranilate synthase component I767	2.74957	3.0865	1.68545	1.83126	0.0670612	0.126066
aminodeoxychorismate/anthranilate synthase component II768	4.85781	0.686326	1.49179	0.460069	0.645467	0.728537
aminoglycoside 3-phosphotransferase769	2.84475	-1.78725	1.29437	-1.38079	0.167345	0.2561
aminoglycoside 6-adenylyltransferase770	5.95942	2.56779	1.42277	1.80479	0.0711077	0.131942
aminoglycoside acetyltransferase771	0.0591851	-0.0326086	6.00608	-0.00542927	0.995668	NA
aminoglycoside N(3)-acetyltransferase772	2.29282	3.67611	1.62773	2.25843	0.023919	0.0543793
aminoglycoside phosphotransferase773	310.958	-0.880417	0.364485	-2.41551	0.0157132	0.0383482
aminoglycoside phosphotransferase APH(3)774	1.43262	1.18417	1.93873	0.6108	0.541332	0.636712
aminoglycoside resistance protein775	1.28468	4.28398	1.77617	2.41192	0.0158688	0.0386297
aminoglycoside/hydroxyurea antibiotic resistance kinase776	0	NA	NA	NA	NA	NA
aminopeptidase777	841.788	1.43817	0.13155	10.9326	8.05375e-28	1.12852e-25
aminopeptidase C778	4.85131	1.42946	1.21359	1.17788	0.238846	0.337802
aminopeptidase N779	28.7787	-1.13679	0.626936	-1.81325	0.0697928	0.130064
aminopeptidase P domain protein780	3.43687	4.41326	1.23825	3.56413	0.000365071	0.00147197
aminopeptidase P family protein781	399.013	1.28735	0.280382	4.59141	4.40254e-06	2.79126e-05
aminopeptidase T782	4.00158	5.94972	1.46708	4.05548	5.0031e-05	0.000249946
aminopeptidase, partial783	10.1206	7.45714	1.06355	7.01153	2.35727e-12	4.55071e-11
aminotransferase784	336.512	1.00626	0.343995	2.92521	0.00344221	0.0105005
aminotransferase A785	4.78501	4.4479	1.05022	4.23521	2.2834e-05	0.000123167
aminotransferase class I/II786	6.29715	0.280252	0.863254	0.324646	0.745449	0.812497
aminotransferase class V-fold PLP-dependent enzyme787	205.541	-0.13049	0.353474	-0.369165	0.712005	0.785629
aminotransferase DegT788	128.528	9.57188	1.05438	9.07821	1.10373e-19	5.80785e-18
aminotransferase V789	0.249263	2.24588	4.2705	0.525906	0.598953	NA
AmmeMemoRadiSam system protein A790	1.13729	-0.251032	1.88653	-0.133065	0.894142	0.924537
AmmeMemoRadiSam system protein B791	2.33278	0.823586	1.83526	0.448757	0.653607	0.73626
AmmeMemoRadiSam system radical SAM enzyme792	21.6285	-0.512946	0.704336	-0.728269	0.466449	0.566967
ammonia-forming cytochrome c nitrite reductase subunit c552793	258.345	-0.528729	0.344081	-1.53664	0.124381	0.20343
ammonium transporter794	32.2099	-0.88275	0.858854	-1.02782	0.304033	0.407961
AMP nucleosidase795	9.55689	-4.82743	1.10543	-4.36702	1.25951e-05	7.15273e-05
AMP-binding enzyme domain protein796	0.0997257	1.57975	5.99557	0.263486	0.792176	NA
AMP-binding protein797	98.8303	-1.8531	0.396667	-4.67167	2.98766e-06	1.96515e-05
AMP-dependent ligase798	1.27244	-1.61689	1.8983	-0.851756	0.39435	0.497666
AMP-dependent synthetase799	102.581	1.2287	0.514645	2.38747	0.0169647	0.040851
amylopullulanase800	7.49988	4.16652	0.872114	4.7775	1.77492e-06	1.22225e-05
amylosucrase801	70.0725	2.34909	0.872656	2.69189	0.00710482	0.0196027
amylovoran biosynthesis protein AmsE802	51.1631	-1.06082	0.844444	-1.25624	0.20903	0.304392
anaerobic C4-dicarboxylate transporter803	74.3581	-1.09097	0.441423	-2.47149	0.0134552	0.0337557
anaerobic C4-dicarboxylate uptake (Dcu) family transporter804	1.39373	3.23374	1.86728	1.7318	0.08331	0.149534
anaerobic C4-dicarboxylate uptake C (DcuC) family transporter805	3.32425	-1.33074	1.40793	-0.945177	0.344568	0.448504
anaerobic dehydrogenase806	1.42582	5.23044	2.33291	2.24203	0.0249596	0.0563796
anaerobic dehydrogenase A subunit807	0.26573	2.80978	4.12068	0.681874	0.495319	NA
anaerobic dehydrogenase typically selenocysteine-containing808	0.78595	3.84371	2.28338	1.68334	0.0923088	0.161918
anaerobic dehydrogenase, typically selenocysteine-containing809	0.214619	2.51183	5.06127	0.496286	0.619693	NA
Anaerobic dehydrogenase, typically selenocysteine-containing810	0.245211	2.67677	4.98015	0.537488	0.59093	NA
anaerobic glycerol-3-phosphate dehydrogenase subunit A811	27.9632	2.27547	0.821923	2.76847	0.00563202	0.0160505
anaerobic glycerol-3-phosphate dehydrogenase subunit B812	17.5475	-1.89707	0.842055	-2.2529	0.0242652	0.0550002
anaerobic glycerol-3-phosphate dehydrogenase subunit C813	8.95229	1.08754	0.951111	1.14344	0.252854	0.35296
anaerobic ribonucleoside triphosphate reductase814	409.181	-1.05853	0.390674	-2.7095	0.00673844	0.0187327
anaerobic ribonucleoside-triphosphate reductase815	713.689	1.54177	0.241791	6.37644	1.81249e-10	2.62222e-09
anaerobic ribonucleoside-triphosphate reductase activating protein816	8937.81	-0.358009	0.529523	-0.676097	0.498979	0.596508
anaerobic ribonucleoside-triphosphate reductase activating protein, partial817	3.20345	5.34693	1.45628	3.67164	0.000241003	0.00101883
anaerobic sulfatase maturase818	138.804	0.296331	0.302004	0.981214	0.326487	0.431408
anaerobic sulfatase maturase, partial819	0.7903	5.64119	2.54796	2.214	0.0268286	0.0597464
anaerobic sulfite reductase subunit A820	24.2557	-0.0720964	1.02327	-0.0704565	0.94383	0.961015
anaerobic sulfite reductase subunit B821	21.935	2.05714	1.103	1.86505	0.062175	0.118705
anaerobic sulfite reductase subunit B, partial822	0.608807	-0.470064	2.26102	-0.207899	0.835308	NA
anaphase-promoting protein823	10.8409	4.33205	1.07798	4.01868	5.85244e-05	0.000286894
anhydro-N-acetylmuramic acid kinase824	19.4431	0.881779	0.664817	1.32635	0.184724	0.277053
anhydrosialidase825	32.2183	-3.90571	1.96368	-1.98898	0.0467036	0.0939006
anion permease826	53.5195	-0.864645	0.306696	-2.81922	0.00481402	0.0140336
anion permease, partial827	0.493509	4.97255	3.84302	1.29392	0.195694	NA
anion transporter828	89.0802	-1.1677	0.578646	-2.01798	0.0435928	0.0888747
Anion transporter829	123.783	-2.0487	0.569088	-3.59997	0.000318253	0.00130428
anion:sodium symporter830	0.342631	0.718447	4.77215	0.15055	0.880331	NA
Ankrd17 protein831	0.134559	-1.46308	5.99853	-0.243906	0.807304	NA
ankyrin repeat domain-containing protein832	59.9833	-1.05551	0.33064	-3.19233	0.00141132	0.00486339
ANTAR domain-containing protein833	19.1972	1.13713	0.632278	1.79846	0.0721043	0.133454
anthranilate dioxygenase reductase834	0	NA	NA	NA	NA	NA
anthranilate phosphoribosyltransferase835	65.9897	-1.79472	0.49668	-3.61343	0.000302174	0.00124782
anthranilate synthase836	4.08806	-1.6475	0.927948	-1.77542	0.0758288	0.138884
anthranilate synthase component I837	21.325	-2.06989	0.506342	-4.08793	4.35246e-05	0.000220559
anthranilate synthase component II838	0.120604	0.439648	6.00349	0.0732321	0.941621	NA
anthranilate synthase subunit I839	7.5065	-3.39725	1.39971	-2.42712	0.0152193	0.0373753
anti-sigma F factor840	16.888	0.569077	0.742917	0.766004	0.443674	0.546044
anti-sigma F factor antagonist841	1.74214	5.32196	1.48736	3.57811	0.000346082	0.0014054
anti-sigma factor842	1534.05	-5.1067	0.366578	-13.9308	4.11967e-44	2.56882e-41
anti-sigma factor antagonist843	73.9731	-0.618295	0.488307	-1.2662	0.205441	0.300605
anti-sigma factor, partial844	30.6598	-6.60546	0.893599	-7.39197	1.44674e-13	3.3787e-12
anti-sigma regulatory factor845	17.5401	-3.1565	0.626405	-5.03908	4.67786e-07	3.62571e-06
anti-sigma-V factor rsiV846	18.8371	1.6217	1.08132	1.49974	0.133683	0.215646
antibiotic ABC transporter ATP-binding protein847	9.15856	-0.760327	0.71145	-1.0687	0.285205	0.388465
antibiotic ABC transporter permease848	3.23643	0.787678	1.14818	0.686024	0.492698	0.591266
antibiotic biosynthesis monooxygenase849	152.435	0.274016	0.492213	0.556701	0.577732	0.669371
antibiotic resistance protein MarC850	5.08502	-5.1268	1.09362	-4.68791	2.7601e-06	1.82822e-05
antibiotic transport system ATP-binding protein851	13.8429	-4.16245	0.851933	-4.88589	1.02961e-06	7.45657e-06
antibiotic transporter permease852	0.071537	-0.0326086	6.00608	-0.00542927	0.995668	NA
anticodon nuclease853	40.0735	-0.737887	0.618545	-1.19294	0.232893	0.330987
antifreeze protein854	1.10655	3.20112	2.03854	1.5703	0.116345	0.193278
antifreeze protein type I855	12.1353	3.99941	1.29985	3.07683	0.00209217	0.00684292
antigen856	0	NA	NA	NA	NA	NA
antioxidant, AhpC/TSA family857	0.906218	1.00754	2.20404	0.457136	0.647574	0.730426
antioxidant, AhpC/TSA family protein858	6.00855	7.17465	1.52204	4.71385	2.4308e-06	1.62719e-05
antirepressor859	2.84873	3.44938	1.15232	2.99341	0.00275877	0.00867707
antirepressor regulating drug resistance protein860	0.526487	1.40477	3.02191	0.464863	0.64203	NA
antitermination protein NusB861	0.368572	2.07822	3.39664	0.611845	0.540641	NA
antitermination protein NusG862	2.58377	-1.2712	1.71428	-0.741538	0.458367	0.559763
antitermination regulator863	0.461498	2.22203	3.69344	0.601616	0.54743	NA
antiterminator864	1.02929	1.69785	1.82955	0.928018	0.353398	0.457182
antitoxin865	5.85812	6.68662	1.07254	6.23439	4.53542e-10	6.0558e-09
antitoxin HicB866	12.3593	2.43928	0.651169	3.74601	0.00017967	0.000783448
AP endonuclease867	16.2437	0.900271	0.623491	1.44392	0.148761	0.234184
AP endonuclease, family 2868	0.172395	2.34079	5.40257	0.433273	0.664816	NA
AP2 domain-containing protein869	25.0292	5.82974	1.10406	5.28026	1.28999e-07	1.10872e-06
ApaG domain870	22.7676	-0.992236	0.564349	-1.75819	0.0787145	0.143022
ApaLI family restriction endonuclease871	0.627176	-0.0488116	2.95289	-0.0165301	0.986812	NA
ApaLI restriction endonuclease872	0.115288	0.46632	6.00318	0.0776789	0.938083	NA
ApbE family lipoprotein873	3.96555	3.13287	1.1893	2.63421	0.00843342	0.0227195
ApbE family protein874	12.945	-5.60741	1.04581	-5.36178	8.24046e-08	7.3668e-07
APC family permease875	22.7792	-0.602055	0.695719	-0.865371	0.386835	0.490419
APH(2)-If/Ih family aminoglycoside O-phosphotransferase876	0.548113	0.139069	2.97993	0.0466686	0.962777	NA
apolipoprotein acyltransferase877	46.1735	0.40711	0.688056	0.591682	0.554064	0.648071
apolipoprotein N-acyltransferase878	103.93	-0.915846	0.581196	-1.5758	0.115073	0.191803
appr-1-p processing enzyme family domain-containing protein879	1.1552	-2.39427	1.71772	-1.39386	0.163359	0.251264
Appr-1-p processing protein880	31.7001	-1.81351	0.566783	-3.19966	0.00137589	0.00475179
aquaporin881	94.2996	-4.41633	0.631067	-6.99819	2.59282e-12	4.98998e-11
aquaporin family protein882	105.1	-1.917	0.72513	-2.64367	0.00820126	0.022215
arabinan endo-1,5-alpha-L-arabinosidase883	39.9578	-2.2521	0.595114	-3.78432	0.000154129	0.000682336
arabinogalactan endo-1,4-beta-galactosidase884	53.1973	1.92078	0.619611	3.09998	0.00193536	0.00641741
arabinogalactan endo-1,4-beta-galactosidase, partial885	2.16332	-4.34748	1.59428	-2.72692	0.00639282	0.0178876
arabinogalactan type I oligomer exo-hydrolase886	0.174561	1.89098	6.00288	0.315012	0.752753	NA
arabinose isomerase887	5.18299	4.88966	1.15877	4.21969	2.44641e-05	0.000131335
arabinose transporter permease888	0.489353	1.91667	3.05291	0.627817	0.530124	NA
arabinosidase889	6.65909	-1.32923	1.19381	-1.11344	0.26552	0.366781
arabinoxylan arabinofuranohydrolase890	0.247578	-2.49822	4.90676	-0.509138	0.610656	NA
AraC family transcriptional regulator891	4001.04	-1.71461	0.211304	-8.11443	4.8807e-16	1.61452e-14
AraC family transcriptional regulator, partial892	3.51666	0.907541	0.91249	0.994577	0.319942	0.424805
AraC-type DNA-binding domain-containing proteins893	0	NA	NA	NA	NA	NA
Arc family DNA binding domain-containing protein894	27.492	-1.53022	0.52066	-2.939	0.00329271	0.0100899
Arc family DNA-binding protein895	11.0495	-1.05379	0.606071	-1.73872	0.0820836	0.14777
Archaeal ATPase896	2.16101	4.12044	1.5636	2.63523	0.00840815	0.022672
ArgE/DapE family peptidase897	6.08133	4.4258	1.34983	3.27877	0.0010426	0.00371388
arginase898	11.9293	4.99899	1.19861	4.17067	3.03699e-05	0.000159942
arginine 2-monooxygenase899	1.35354	3.60856	1.78649	2.01992	0.0433919	0.088562
arginine biosynthesis protein ArgJ900	11.7726	2.31366	0.896686	2.58023	0.00987341	0.0259661
arginine decarboxylase901	201.289	0.564815	0.334549	1.68829	0.0913565	0.160607
arginine deiminase902	168.539	2.53716	0.599505	4.2321	2.31523e-05	0.000124668
arginine repressor903	66.5898	1.84022	0.335285	5.48852	4.05314e-08	3.78627e-07
arginine utilization regulatory protein RocR904	0.0213808	0.448264	6.00608	0.074635	0.940505	NA
arginine--tRNA ligase905	714.701	0.357624	0.137873	2.59386	0.00949056	0.0251022
arginine-binding protein906	0.536137	-3.05026	3.52205	-0.866048	0.386464	NA
arginine-ornithine antiporter907	8.44291	3.61217	1.45118	2.48914	0.0128054	0.0323271
arginine:agmatine antiporter908	0.225025	0.692363	4.33067	0.159874	0.87298	NA
arginine:ornithine antiporter909	16.4848	4.13406	0.79552	5.19668	2.02883e-07	1.68229e-06
argininosuccinate lyase910	367.023	0.390612	0.27726	1.40883	0.158886	0.246145
argininosuccinate lyase, partial911	4.94806	3.57209	1.17968	3.02802	0.00246163	0.00787557
argininosuccinate synthase912	388.954	-0.313989	0.469905	-0.668198	0.504007	0.601251
ArgR family transcriptional regulator913	5.92161	2.21489	1.07944	2.05189	0.0401803	0.0835148
AroM family protein914	1.64233	4.87923	1.85039	2.63687	0.0083676	0.0225871
aromatic acid decarboxylase915	0.170746	1.27231	5.42233	0.234643	0.814486	NA
aromatic amino acid aminotransferase916	223.23	0.546425	0.249154	2.19312	0.0282986	0.0623299
aromatic hydrocarbon degradation protein917	2.42594	-1.00469	1.66514	-0.603366	0.546265	0.640451
ArsC family protein918	0.135548	-0.344945	5.7773	-0.059707	0.952389	NA
ArsC family transcriptional regulator919	57.506	-1.08544	0.269944	-4.02096	5.79603e-05	0.000284688
arsenate reductase920	2.66315	-0.894134	1.50583	-0.59378	0.552659	0.64667
arsenic transporter921	3.61645	5.64096	1.7988	3.13596	0.00171294	0.00575804
arsenic transporter family protein922	0.259216	-0.209143	4.15434	-0.0503432	0.959849	NA
arsenical pump-driving ATPase923	0.760574	-0.554705	1.82826	-0.303405	0.761581	0.824738
arsenical-resistance protein924	0.395234	-0.354302	2.75617	-0.128549	0.897715	NA
arsenite S-adenosylmethyltransferase925	0.0692337	0.929145	6.00608	0.154701	0.877057	NA
ArsR family transcriptional regulator926	173.854	0.350547	0.402191	0.871592	0.383431	0.48714
aryl sulfotransferase927	17.979	4.57718	1.17106	3.90856	9.28465e-05	0.000432048
aryl-phospho-beta-D-glucosidase928	21.1768	-0.170131	0.68789	-0.247323	0.804658	0.859005
aryl-phospho-beta-D-glucosidase, partial929	0	NA	NA	NA	NA	NA
arylamine N-acetyltransferase930	0.361593	3.2387	3.5348	0.916233	0.359545	NA
arylesterase931	10.6016	-1.85183	0.659257	-2.80897	0.00497	0.0144142
arylsulfatase932	787.797	-2.00542	0.228179	-8.7888	1.51163e-18	6.95628e-17
arylsulfatase, partial933	5.60686	-3.88611	1.02953	-3.77464	0.000160236	0.000705865
Arylsulfotransferase (ASST)934	0.120475	0.448294	6.00608	0.07464	0.940501	NA
ASCH domain-containing protein935	11.596	2.16505	0.594285	3.64311	0.00026936	0.00112536
AsmA family protein936	32.8336	-5.56174	0.906957	-6.13231	8.66136e-10	1.09328e-08
AsnC family transcriptional regulator937	10.3263	0.951449	0.611087	1.55698	0.119476	0.197419
Asp-tRNA(Asn)/Glu-tRNA(Gln) amidotransferase GatCAB subunit A938	187.301	-0.763554	0.36869	-2.07099	0.0383594	0.0804405
Asp-tRNA(Asn)/Glu-tRNA(Gln) amidotransferase GatCAB subunit A, partial939	0.0940236	0.46632	6.00318	0.0776789	0.938083	NA
Asp-tRNA(Asn)/Glu-tRNA(Gln) amidotransferase GatCAB subunit B940	205.079	0.373033	0.463365	0.805052	0.42079	0.523995
Asp-tRNA(Asn)/Glu-tRNA(Gln) amidotransferase GatCAB subunit B, partial941	0.249901	1.05049	5.04273	0.208317	0.834981	NA
Asp-tRNA(Asn)/Glu-tRNA(Gln) amidotransferase GatCAB subunit C942	26.0626	-0.653512	0.459547	-1.42208	0.155003	0.241751
Asp/Glu/hydantoin racemase943	2.0227	-0.709534	1.39771	-0.507639	0.611707	0.699448
Asp23/Gls24 family envelope stress response protein944	387.466	2.89805	0.2997	9.66985	4.04966e-22	2.98836e-20
Asp23/Gls24 family protein945	2.0893	1.53707	1.56542	0.981891	0.326153	0.431103
asparaginase946	156.192	-1.43906	0.376493	-3.82228	0.000132224	0.000591876
asparagine ligase947	0.575712	1.91548	2.70976	0.706882	0.47964	NA
asparagine synthase948	9.28529	6.60965	1.13867	5.80471	6.4477e-09	7.12217e-08
asparagine synthase (glutamine-hydrolyzing)949	82.1937	0.872531	0.541889	1.61017	0.107362	0.181842
asparagine synthase B950	26.0517	-0.792226	0.893704	-0.886453	0.375374	0.479927
asparagine synthetase A951	12.3083	0.822401	0.663123	1.24019	0.214903	0.311165
asparagine synthetase B952	122.104	1.49011	0.530423	2.80928	0.00496517	0.0144069
asparagine--tRNA ligase953	1131.79	-0.257756	0.151108	-1.70578	0.0880499	0.155843
asparagine--tRNA ligase, partial954	1.15686	1.70787	2.85891	0.597386	0.55025	0.644274
aspartate 1-decarboxylase955	87.7209	-0.714313	0.373706	-1.91143	0.0559491	0.108937
aspartate 4-decarboxylase956	46.1705	-1.49529	0.82464	-1.81326	0.0697911	0.130064
aspartate aminotransferase957	427.607	-0.0748976	0.493574	-0.151745	0.879388	0.914056
aspartate aminotransferase family protein958	251.964	1.66693	0.353539	4.71499	2.41723e-06	1.61897e-05
aspartate aminotransferase family protein, partial959	0.936638	3.42793	2.03889	1.68128	0.0927088	0.162495
aspartate ammonia-lyase960	278.853	-0.892342	0.376147	-2.37233	0.0176765	0.0422792
aspartate ammonia-lyase, partial961	315.743	-1.66951	0.419622	-3.97862	6.93173e-05	0.000332739
aspartate carbamoyltransferase962	220.619	0.485035	0.232783	2.08363	0.0371934	0.0783077
aspartate carbamoyltransferase regulatory subunit963	60.4239	1.62698	0.447058	3.63931	0.000273374	0.00113945
aspartate decarboxylase964	3.37522	-0.726994	1.42247	-0.511079	0.609296	0.697496
aspartate dehydrogenase965	25.2851	-2.1947	0.464991	-4.71989	2.35973e-06	1.58386e-05
aspartate kinase966	528.577	1.01205	0.255897	3.95492	7.65618e-05	0.000364031
aspartate racemase967	66.6854	0.223442	0.439629	0.508253	0.611276	0.69925
aspartate--ammonia ligase968	161.202	1.09296	0.289992	3.76891	0.000163959	0.000720738
aspartate--tRNA ligase969	699.405	-0.284478	0.189982	-1.49739	0.134291	0.216402
aspartate--tRNA ligase, partial970	0.561205	0.103218	2.48681	0.041506	0.966892	NA
aspartate--tRNA(Asn) ligase971	64.2436	4.31961	0.53649	8.0516	8.17178e-16	2.59975e-14
aspartate-alanine antiporter972	24.0953	-2.75353	0.764467	-3.60189	0.000315907	0.00129637
aspartate-semialdehyde dehydrogenase973	458.279	-0.26586	0.283567	-0.937554	0.348474	0.452406
aspartate/glutamate racemase family protein974	9.52674	-0.951753	0.902422	-1.05467	0.291578	0.395075
aspartate/tyrosine/aromatic aminotransferase975	26.199	-1.02453	0.664809	-1.54109	0.123295	0.202214
aspartokinase976	5.20752	2.79875	1.05367	2.6562	0.00790268	0.021495
aspartyl protease977	0.273279	2.83979	3.45606	0.821685	0.411256	NA
aspartyl-tRNA amidotransferase978	45.7225	7.90051	1.02243	7.72722	1.09921e-14	2.96717e-13
aspartyl-tRNA amidotransferase subunit B979	51.8414	-0.564723	0.463232	-1.21909	0.222808	0.319605
AspT/YidE/YbjL antiporter duplication domain-containing protein980	117.805	4.78361	0.50881	9.40155	5.37656e-21	3.42097e-19
assimilatory sulfite reductase (NADPH) hemoprotein subunit981	6.5475	-2.42244	0.936265	-2.58735	0.00967179	0.0255166
ATP F0F1 synthase subunit gamma982	54.6966	-5.37106	0.979254	-5.48485	4.13815e-08	3.8599e-07
ATP phosphoribosyltransferase983	186.949	-0.296928	0.315733	-0.940441	0.346991	0.450951
ATP phosphoribosyltransferase regulatory subunit984	92.5676	1.38129	0.445963	3.09732	0.00195277	0.00646825
ATP synthase985	35.6575	2.31361	0.703879	3.28694	0.00101284	0.0036213
ATP synthase alpha/beta family nucleotide-binding protein986	0.0547403	0.448285	6.00608	0.0746386	0.940502	NA
ATP synthase epsilon chain987	6.96104	-1.03319	1.36335	-0.757828	0.448554	0.550962
ATP synthase F0988	1.24107	3.89376	2.60781	1.49311	0.135408	0.217752
ATP synthase F0 subunit A989	255.177	2.21299	0.293626	7.53678	4.81703e-14	1.19668e-12
ATP synthase F0 subunit B990	241.747	2.09131	0.28795	7.26275	3.79298e-13	8.2122e-12
ATP synthase F0 subunit B, partial991	1.46177	-4.86641	1.75966	-2.76553	0.005683	0.0161847
ATP synthase F0 subunit C992	129.93	2.37911	0.338409	7.0303	2.06093e-12	4.02851e-11
ATP synthase F0, A subunit993	92.267	5.28982	0.91254	5.79681	6.75896e-09	7.45279e-08
ATP synthase F0F1 subunit C994	0.506144	3.70238	2.97152	1.24596	0.212781	NA
ATP synthase F0F1 subunit gamma995	0.0302907	-0.513468	6.00608	-0.0854914	0.931871	NA
ATP synthase F1 subcomplex gamma subunit996	0.567152	2.36477	2.29764	1.02921	0.303379	NA
ATP synthase F1 subunit delta997	84.6743	3.90925	0.628711	6.21788	5.0393e-10	6.66438e-09
ATP synthase F1 subunit epsilon998	275.824	1.06337	0.39357	2.70186	0.00689529	0.0190838
ATP synthase F1 subunit gamma999	342.227	4.35574	0.633975	6.87053	6.39644e-12	1.15275e-10
ATP synthase F1, delta subunit1000	68.8428	6.02919	1.05552	5.71207	1.11613e-08	1.17463e-07
ATP synthase F1, epsilon subunit1001	1.41258	3.80619	1.85067	2.05665	0.0397194	0.0826809
ATP synthase F1, gamma subunit1002	11.0859	-0.234929	0.750608	-0.312985	0.754292	0.818978
ATP synthase I chain1003	1.26968	2.05667	2.71337	0.757977	0.448465	0.550907
ATP synthase subunit1004	0.552747	1.53295	3.17667	0.482566	0.629404	NA
ATP synthase subunit A1005	998.867	0.867602	0.272932	3.17882	0.00147873	0.00506768
ATP synthase subunit a 11006	0.282941	2.90593	4.05496	0.716635	0.473599	NA
ATP synthase subunit alpha1007	333.63	0.714153	0.350771	2.03595	0.0417552	0.0860424
ATP synthase subunit B1008	229.191	-3.97967	0.418179	-9.51666	1.78835e-21	1.1863e-19
ATP synthase subunit B, partial1009	1.82827	-2.05748	1.40337	-1.4661	0.142621	0.226547
ATP synthase subunit beta1010	684.519	0.115429	0.305319	0.378062	0.705385	0.780416
ATP synthase subunit C1011	47.4624	8.25433	1.09943	7.50784	6.01104e-14	1.47873e-12
ATP synthase subunit D1012	9.99836	-6.48286	1.10219	-5.88182	4.05783e-09	4.63842e-08
ATP synthase subunit delta1013	76.9114	9.02239	1.00164	9.00766	2.10498e-19	1.0803e-17
ATP synthase subunit delta 11014	0.971539	5.65037	1.95318	2.89291	0.00381691	0.0114756
ATP synthase subunit E1015	22.484	2.90737	0.466719	6.22939	4.68244e-10	6.22545e-09
ATP synthase subunit F1016	10.5728	-2.42383	1.01364	-2.39122	0.0167927	0.0405228
ATP synthase subunit gamma1017	115.536	-0.479137	0.670674	-0.714412	0.474973	0.575141
ATP synthase subunit I1018	5.20747	-1.16593	0.889063	-1.31142	0.189716	0.282806
ATP synthase subunit J1019	68.1506	-3.10532	0.644968	-4.81469	1.47431e-06	1.03525e-05
ATP--cob(I)alamin adenosyltransferase1020	48.0505	1.3847	0.861446	1.60741	0.107964	0.18264
ATP--cobalamin adenosyltransferase1021	2.23523	2.31352	1.63173	1.41783	0.156241	0.243195
ATP--guanido phosphotransferase1022	196.564	-1.26857	0.367211	-3.45462	0.000551061	0.00211271
ATP-binding cassette family protein1023	13.6619	5.09682	0.979015	5.20607	1.92881e-07	1.6079e-06
ATP-binding protein1024	1215.88	1.3387	0.252643	5.29877	1.16582e-07	1.00825e-06
ATP-binding protein, partial1025	24.8935	-2.32375	0.540608	-4.2984	1.72032e-05	9.50979e-05
ATP-dependent 6-phosphofructokinase1026	93.2663	3.30045	0.634957	5.19791	2.01544e-07	1.67341e-06
ATP-dependent chaperone ClpB1027	2390.87	-2.1441	0.3407	-6.29322	3.1094e-10	4.34236e-09
ATP-dependent Clp endopeptidase, proteolytic subunit ClpP1028	61.9481	0.742363	0.38084	1.94927	0.0512627	0.101395
ATP-dependent Clp protease ATP-binding protein1029	0.860871	1.4986	2.48105	0.604019	0.545831	0.640128
ATP-dependent Clp protease ATP-binding subunit1030	1439.41	-0.158529	0.326671	-0.485285	0.627474	0.71281
ATP-dependent Clp protease ATP-binding subunit ClpA1031	108.043	-2.77278	0.397864	-6.96916	3.1883e-12	6.00624e-11
ATP-dependent Clp protease ATP-binding subunit ClpC1032	55.573	4.4707	0.444557	10.0565	8.59785e-24	7.94251e-22
ATP-dependent Clp protease ATP-binding subunit ClpX1033	325.275	1.36061	0.284257	4.78655	1.69674e-06	1.1749e-05
ATP-dependent Clp protease ATP-binding subunit, partial1034	13.2144	-1.05557	0.826594	-1.27701	0.201599	0.296226
ATP-dependent Clp protease ClpA1035	2.26515	0.789343	1.46779	0.537776	0.590732	0.680619
ATP-dependent Clp protease proteolytic subunit1036	356.665	0.671962	0.26934	2.49484	0.0126013	0.0319087
ATP-dependent dethiobiotin synthetase BioD1037	7.47474	-1.29099	0.849163	-1.5203	0.128435	0.2088
ATP-dependent DNA helicase1038	271.862	0.644007	0.315635	2.04035	0.041315	0.0854035
ATP-dependent DNA helicase PcrA1039	77.4129	0.58127	0.369879	1.57152	0.116063	0.192971
ATP-dependent DNA helicase PcrA, partial1040	3.39943	4.12325	1.22517	3.36544	0.000764206	0.00282299
ATP-dependent DNA helicase PIF11041	0	NA	NA	NA	NA	NA
ATP-dependent DNA helicase RecG1042	92.609	0.273425	0.287184	0.952089	0.341052	0.444855
ATP-dependent DNA helicase RecQ1043	14.0033	1.15828	0.603575	1.91903	0.0549804	0.10747
ATP-dependent DNA helicase Rep1044	1.23406	-2.36156	1.4833	-1.5921	0.111363	0.186891
ATP-dependent DNA helicase UvrD/PcrA1045	0.639351	4.90849	2.35302	2.08604	0.0369752	NA
ATP-dependent DNA helicase UvrD21046	0.827116	2.12542	1.9083	1.11378	0.265374	0.36662
ATP-dependent endonuclease1047	122.895	-0.849191	0.334568	-2.53817	0.0111433	0.028754
ATP-dependent endonuclease of the OLD family-like protein1048	31.5097	1.23296	0.824626	1.49518	0.134868	0.21708
ATP-dependent helicase1049	1390.88	-1.06829	0.271457	-3.93539	8.30603e-05	0.000391772
ATP-dependent helicase DinG1050	0.369477	4.08924	4.71104	0.868011	0.385388	NA
ATP-dependent helicase HrpB1051	61.8169	-0.940418	0.616007	-1.52664	0.126852	0.206577
ATP-dependent helicase PcrA1052	0.396238	1.94686	2.83258	0.687309	0.491888	NA
ATP-dependent helicase/nuclease subunit B1053	0.718789	4.24498	3.33873	1.27144	0.203573	0.298327
ATP-dependent Lon protease1054	3.96815	4.16734	1.23789	3.36649	0.000761317	0.00281398
ATP-dependent metallopeptidase HflB1055	266.039	-0.024953	0.626182	-0.0398494	0.968213	0.977778
ATP-dependent metalloprotease1056	120.403	-1.98264	0.537373	-3.6895	0.000224693	0.00095669
ATP-dependent metalloprotease FtsH1057	9.3896	3.66489	0.81873	4.47631	7.59451e-06	4.53815e-05
ATP-dependent nuclease1058	0.837041	3.87305	2.83089	1.36814	0.171269	0.261048
ATP-dependent nuclease subunit B1059	18.141	-0.120602	0.587335	-0.205337	0.837309	0.883798
ATP-dependent protease1060	19.4401	2.38969	0.660971	3.61542	0.000299862	0.0012395
ATP-dependent protease ATP-binding subunit ClpX1061	554.815	0.378801	0.266702	1.42031	0.155516	0.242309
ATP-dependent protease ATP-binding subunit ClpX, partial1062	120.643	-8.68033	0.909568	-9.54336	1.3828e-21	9.27142e-20
ATP-dependent protease LonB1063	0.460532	-1.96483	3.72332	-0.527708	0.597702	NA
ATP-dependent protease subunit HslV1064	33.7679	4.35972	0.762463	5.71794	1.07826e-08	1.13668e-07
ATP-dependent protease, partial1065	8.32837	0.0186248	0.725605	0.0256679	0.979522	0.986005
ATP-dependent RecD-like DNA helicase1066	286.726	0.722508	0.352818	2.04782	0.0405777	0.0841585
ATP-dependent RecD-like DNA helicase, partial1067	5.32778	4.3602	1.33652	3.26234	0.00110495	0.0039125
ATP-dependent RNA helicase1068	23.4469	0.756192	0.422414	1.79017	0.0734268	0.135319
ATP-dependent RNA helicase DbpA1069	83.2899	1.41171	0.816908	1.72811	0.0839686	0.150391
ATP-dependent RNA helicase HrpA1070	88.3226	-0.818081	0.509103	-1.60691	0.108075	0.182721
ATP-dependent zinc metalloprotease FtsH1071	4.20568	5.85316	1.25815	4.65218	3.2844e-06	2.13443e-05
aTP-dependent zinc metalloprotease FtsH 11072	0.635094	0.163866	3.0801	0.0532014	0.957571	NA
ATP-dependent zinc metalloprotease FtsH 31073	0.488777	0.4228	2.63115	0.16069	0.872338	NA
ATP-dependent Zn protease1074	0.0425803	0.448285	6.00608	0.0746386	0.940502	NA
ATP-grasp domain protein1075	3.04283	2.21325	1.09861	2.01459	0.0439479	0.0894377
ATP-grasp domain-containing protein1076	14.3786	2.08462	0.677946	3.0749	0.00210571	0.00687984
ATP-grasp enzyme1077	0.779807	3.04	2.33542	1.30169	0.193022	0.286361
ATP-NAD kinase1078	1.40627	2.83618	2.05581	1.37959	0.167712	0.25649
ATP-NAD/AcoX kinase1079	20.6792	-1.90474	0.64147	-2.96934	0.00298443	0.0092792
ATP:cob(I)alamin adenosyltransferase1080	88.168	-0.890555	0.433155	-2.05597	0.0397851	0.0828037
ATP:corrinoid adenosyltransferase BtuR/CobO/CobP1081	0.0928143	1.4014	6.00349	0.233431	0.815427	NA
ATP/GTP-binding protein1082	41.8731	-1.52185	0.493689	-3.0826	0.00205198	0.00673958
ATPase1083	1032.11	0.806999	0.164939	4.89271	9.94546e-07	7.23628e-06
ATPase (AAA+ superfamily)1084	4.80023	3.21133	1.43667	2.23526	0.0254	0.0571363
ATPase AAA1085	721.504	-0.524686	0.203941	-2.57273	0.0100899	0.0264129
ATPase AAA family1086	1.5062	-0.625648	1.64067	-0.381337	0.702953	0.778624
ATPase AAA, partial1087	0.497461	0.00315366	3.01313	0.00104664	0.999165	NA
ATPase components of ABC transporters with duplicated ATPase domains1088	1.28893	3.07702	1.70605	1.8036	0.0712945	0.13223
ATPase F0F11089	4.1358	6.26144	1.45805	4.2944	1.75164e-05	9.65722e-05
ATPase involved in chromosome partitioning1090	3.67614	6.20269	1.34035	4.62767	3.69795e-06	2.38085e-05
ATPase P1091	62.4125	2.19603	0.488618	4.49437	6.97768e-06	4.2099e-05
ATPase P, partial1092	0.363147	3.33042	3.48293	0.956213	0.338964	NA
ATPase, P-type (transporting), HAD superfamily, subfamily IC1093	2.71752	3.98269	1.41694	2.81077	0.00494231	0.0143606
ATPase/histidine kinase/DNA gyrase B/HSP90 domain protein1094	6.93229	-0.638246	0.737934	-0.864909	0.387089	0.490588
autoinducer 2 ABC transporter substrate-binding protein1095	19.4592	2.45112	0.951348	2.57647	0.00998142	0.0262004
autoinducer 2 import system permease LsrD1096	2.31211	-0.637624	1.20796	-0.527851	0.597603	0.686822
autoinducer-2 kinase1097	23.3149	0.51911	0.595368	0.871914	0.383255	0.487066
autolysin1098	0.190539	1.46591	5.26954	0.278185	0.78087	NA
autonomous glycyl radical cofactor GrcA1099	201.908	-2.71918	0.593113	-4.58458	4.54894e-06	2.87531e-05
autotransporter1100	7.41328	1.50117	1.13773	1.31945	0.187019	0.27962
autotransporter domain-containing protein1101	1356.18	-3.45488	0.475651	-7.26348	3.77267e-13	8.18244e-12
autotransporter outer membrane beta-barrel domain-containing protein, partial1102	0	NA	NA	NA	NA	NA
autotransporter subunit beta1103	97.7495	-0.145674	0.459407	-0.317092	0.751174	0.816583
autotransporter-associated beta strand1104	1.81714	3.48618	1.93265	1.80383	0.0712576	0.132181
auxin-regulated protein1105	0.338533	-0.464787	3.08377	-0.15072	0.880196	NA
auxin-responsive protein1106	0.662981	3.77351	2.13101	1.77076	0.0766004	NA
azaleucine resistance protein AzlC1107	6.006	2.45845	1.00795	2.43906	0.0147255	0.0364521
AzlC family transporter1108	0.47303	4.20933	2.94891	1.42742	0.153459	NA
AzlD domain-containing protein1109	8.62849	0.630683	0.897967	0.702345	0.482464	0.581896
B12-binding domain-containing radical SAM protein1110	224.933	1.71444	0.385814	4.4437	8.84253e-06	5.19675e-05
B12-binding domain-containing radical SAM protein, partial1111	0.209448	0.997316	3.7779	0.263987	0.79179	NA
B12-binding protein1112	6.50607	1.00316	0.994167	1.00904	0.312955	0.417373
bacitracin ABC transporter ATP-binding protein1113	31.6981	4.37768	0.619669	7.06455	1.61138e-12	3.19993e-11
bacitracin resistance protein BacA1114	4.81122	1.27547	1.70747	0.746992	0.455068	0.557098
bacterial alpha-L-rhamnosidase1115	2.08341	3.03094	1.43535	2.11163	0.0347179	0.0739735
bacterial alpha-L-rhamnosidase family protein1116	0.299885	-0.0233867	4.82843	-0.00484354	0.996135	NA
Bacterial cell division membrane protein1117	0.209559	1.26904	5.2586	0.241326	0.809302	NA
bacterial membrane protein YfhO1118	0.181088	0.858497	5.41571	0.15852	0.874047	NA
bacteriocin1119	3.14138	-0.196881	1.69298	-0.116293	0.90742	0.934394
bacteriocin ABC transporter ATP-binding protein1120	6.52073	0.322475	1.02653	0.314142	0.753413	0.818412
bacteriocin cleavage/export ABC transporter1121	1.00168	1.36215	2.23033	0.610738	0.541373	0.636712
bacteriocin immunity protein1122	236.309	-2.81615	1.40812	-1.99993	0.0455073	0.0919361
bacteriohemerythrin1123	0.30754	-2.20832	4.00945	-0.550779	0.581786	NA
bactoprenol glucosyl transferase-like protein1124	5.03058	4.28315	1.2134	3.52987	0.000415765	0.00165127
badF/BadG/BcrA/BcrD ATPase1125	0	NA	NA	NA	NA	NA
BadF/BadG/BcrA/BcrD type ATPase1126	0.46045	1.65999	2.87462	0.577464	0.563626	NA
band 7 protein1127	10.1222	0.258149	0.771886	0.334439	0.738049	0.806114
barstar1128	0.356376	2.77114	3.40457	0.813946	0.415676	NA
Baseplate J family protein1129	0	NA	NA	NA	NA	NA
baseplate J protein1130	3.48108	-0.715094	1.3326	-0.536617	0.591532	0.681415
basic amino acid ABC transporter substrate-binding protein1131	86.094	-0.687638	0.43823	-1.56913	0.116619	0.193552
basic amino acid/polyamine antiporter (APA) family transporter1132	1.7967	1.48179	1.60073	0.925696	0.354604	0.458163
BatB/BatC protein1133	1.63829	3.1659	1.62381	1.94967	0.0512153	0.10135
BAX inhibitor (BI)-1/YccA family protein1134	106.373	4.07375	0.491479	8.28876	1.14432e-16	4.11261e-15
BCCT family transporter1135	4.23545	1.53964	1.12716	1.36595	0.171954	0.261855
BclB domain-containing protein1136	6.52574	-0.926833	1.47947	-0.626462	0.531012	0.626974
BclB domain-containing protein, partial1137	8.24015	1.36713	1.36743	0.999784	0.317415	0.422181
Bcr/CflA family drug resistance efflux transporter1138	16.3974	-1.50848	0.512195	-2.94513	0.00322822	0.00992828
benzene 1,2-dioxygenase1139	0.131586	1.84427	6.00394	0.307177	0.758708	NA
benzoate transporter1140	6.16362	5.35364	1.56986	3.41026	0.000649008	0.00245118
benzoyl-CoA reductase subunit A1141	11.9174	7.30302	1.09759	6.65369	2.85827e-11	4.65954e-10
benzoyl-CoA reductase subunit D1142	24.7418	0.734083	1.27877	0.574056	0.56593	0.65886
beta galactosidase small chain1143	1.74796	2.47264	1.53689	1.60886	0.107648	0.182228
beta-1,3-N-acetylglucosaminyltransferase1144	0.744459	3.694	2.41437	1.53	0.126017	0.205566
beta-1,6-galactofuranosyltransferase1145	1.7942	2.63295	1.79687	1.4653	0.14284	0.226867
beta-ACP synthase1146	0.751641	2.26309	2.67187	0.847006	0.396992	0.50014
beta-Ala-His dipeptidase1147	7.25722	2.9664	1.16507	2.54611	0.0108931	0.0282369
beta-alanyl-CoA ammonia-lyase1148	5.69274	6.15171	1.14699	5.36336	8.16889e-08	7.3133e-07
beta-alanyl-CoA:ammonia lyase1149	0.466267	3.93451	3.23028	1.21801	0.22322	NA
beta-aspartyl-peptidase1150	647.055	-0.260628	0.408621	-0.637823	0.523589	0.620122
beta-carotene 15,15-monooxygenase1151	19.9882	0.648941	1.00914	0.643063	0.520183	0.616654
beta-eliminating lyase1152	4.96465	0.597333	0.883375	0.676194	0.498918	0.596491
beta-fructofuranosidase1153	7.63091	6.39362	1.30906	4.88413	1.03886e-06	7.51484e-06
beta-galactosidase1154	4666.38	-0.553582	0.193489	-2.86105	0.00422235	0.0125165
beta-galactosidase small subunit1155	3.47997	3.98762	1.36114	2.92962	0.00339373	0.010381
beta-galactosidase subunit alpha1156	8.48849	1.52321	0.779079	1.95514	0.0505664	0.100304
beta-galactosidase trimerization domain protein1157	0.0556042	0.92052	6.00349	0.153331	0.878137	NA
beta-galactosidase, partial1158	11.9704	6.45015	1.16379	5.54237	2.98399e-08	2.86036e-07
beta-galactosidase/beta-glucuronidase1159	8.12059	3.5341	0.858043	4.11879	3.80868e-05	0.000195305
beta-glucanase1160	124.256	-1.15631	0.422454	-2.73712	0.00619801	0.0174089
beta-glucanase precursor1161	0	NA	NA	NA	NA	NA
beta-glucanase/beta-glucan synthetase1162	0.534126	1.55819	2.86466	0.543933	0.586487	NA
beta-glucosidase1163	576.57	-0.448577	0.24691	-1.81676	0.0692534	0.129271
beta-glucosidase, partial1164	0.708098	0.704893	2.24239	0.314349	0.753256	NA
beta-glucoside operon transcriptional antiterminator1165	0.423425	1.62753	3.94064	0.413011	0.679599	NA
beta-glucuronidase1166	132.651	-0.464294	0.54572	-0.850791	0.394886	0.49809
beta-glycosidase1167	9.94593	5.30838	1.04339	5.08763	3.62557e-07	2.85265e-06
beta-hexosamidase1168	3.75309	4.36973	1.36454	3.20234	0.00136315	0.00471172
beta-hexosaminidase1169	580.181	-4.65125	0.222375	-20.9163	3.8088e-97	4.74996e-93
beta-hydroxyacyl-ACP dehydratase1170	34.2274	1.7905	0.525633	3.40637	0.000658335	0.00247889
beta-ketoacyl1171	927.287	-0.916036	0.249219	-3.67562	0.000237272	0.00100503
beta-ketoacyl synthase1172	16.5579	3.13232	0.889037	3.52327	0.000426258	0.0016865
beta-ketoacyl-ACP reductase1173	405.221	-1.52977	0.280226	-5.45904	4.78707e-08	4.43533e-07
beta-ketoacyl-ACP synthase II1174	2.72576	-0.649804	1.22689	-0.529634	0.596366	0.685716
beta-mannanase1175	1.19327	2.33725	2.13952	1.09242	0.27465	0.376722
beta-mannosidase1176	251.56	-4.67828	0.385103	-12.1481	5.86871e-34	1.70206e-31
beta-mannosidase, partial1177	0.0878948	1.34202	6.00419	0.223514	0.823136	NA
beta-methylgalactoside transporter1178	53.2981	1.89503	0.70066	2.70464	0.00683794	0.0189629
beta-N-acetylglucosaminidase1179	407.652	3.0473	0.39396	7.73505	1.03359e-14	2.80214e-13
beta-N-acetylglucosaminidase/beta-glucosidase1180	0.102043	1.02641	6.00229	0.171003	0.864222	NA
beta-N-acetylhexosaminidase1181	1745.05	-3.69202	0.292194	-12.6355	1.34572e-36	5.78706e-34
beta-phosphoglucomutase1182	68.1531	0.717865	0.582149	1.23313	0.217528	0.314053
beta-phosphoglucomutase family hydrolase1183	21.9495	-0.401982	0.542615	-0.740823	0.458801	0.560103
beta-propeller domain-containing protein1184	0.895687	2.42472	2.20965	1.09734	0.272495	0.374301
beta-ureidopropionase1185	2.32644	-4.06558	1.24868	-3.25591	0.0011303	0.00399432
beta-xylosidase1186	92.1663	-1.88021	0.304012	-6.18466	6.22357e-10	8.08481e-09
beta(1,3)galactosyltransferase EpsH1187	2.40564	4.40231	1.50499	2.92515	0.00344292	0.0105005
betaine reductase1188	1.20865	3.34652	1.83933	1.81943	0.0688463	0.128641
betaine/carnitine/choline transporter (BCCT) family transporter1189	5.72633	-0.130625	1.20683	-0.108239	0.913806	0.939031
BexD/CtrA/VexA family polysaccharide export protein1190	12.154	4.79387	1.01548	4.72079	2.34934e-06	1.57859e-05
BglG family transcriptional antiterminator1191	2.51513	9.24283	1.72994	5.34287	9.14868e-08	8.11474e-07
bifunctional (p)ppGpp synthetase/guanosine-3,5-bis(diphosphate) 3-pyrophosphohydrolase1192	493.8	0.959431	0.185538	5.17108	2.32741e-07	1.9008e-06
bifunctional (p)ppGpp synthetase/guanosine-3,5-bis(diphosphate) 3-pyrophosphohydrolase, partial1193	0	NA	NA	NA	NA	NA
bifunctional 1-(5-phosphoribosyl)-5-((5-phosphoribosylamino)methylideneamino)imidazole-4-carboxamide isomerase/phosphoribosylanthranilate isomerase PriA1194	0.895023	0.957405	2.04846	0.467377	0.64023	0.723834
bifunctional 2-C-methyl-D-erythritol 4-phosphate cytidylyltransferase/2-C-methyl-D-erythritol 2,4-cyclodiphosphate synthase1195	8.55877	1.55531	0.603228	2.57831	0.00992839	0.0260777
bifunctional 2-keto-4-hydroxyglutarate aldolase/2-keto-3-deoxy-6-phosphogluconate aldolase1196	14.0802	-1.10714	0.621976	-1.78004	0.0750693	0.137817
bifunctional 3,4-dihydroxy-2-butanone-4-phosphate synthase/GTP cyclohydrolase II1197	168.186	-0.233222	0.232193	-1.00443	0.315171	0.419701
bifunctional 4-hydroxy-2-oxoglutarate aldolase/2-dehydro-3-deoxy-phosphogluconate aldolase1198	185.011	0.311945	0.596614	0.52286	0.601072	0.689984
bifunctional 4-hydroxy-3-methylbut-2-enyl diphosphate reductase/30S ribosomal protein S11199	337.175	0.101423	0.375698	0.269959	0.787192	0.844624
bifunctional 5,10-methylene-tetrahydrofolate dehydrogenase/5,10-methylene-tetrahydrofolate cyclohydrolase1200	258.49	-0.266182	0.35044	-0.759565	0.447515	0.549902
bifunctional 5,10-methylenetetrahydrofolate dehydrogenase/5,10-methenyltetrahydrofolate cyclohydrolase1201	0.835312	1.16487	2.15724	0.539982	0.589209	0.679178
bifunctional acetaldehyde-CoA/alcohol dehydrogenase1202	753.586	-0.508278	0.479945	-1.05903	0.289585	0.393242
bifunctional acetyl-CoA decarbonylase/synthase complex subunit alpha/beta1203	201.645	3.46076	0.827402	4.18269	2.88086e-05	0.000152363
bifunctional aconitate hydratase 2/2-methylisocitrate dehydratase1204	17.0316	-7.13159	1.20346	-5.92591	3.10578e-09	3.57968e-08
bifunctional adenosylcobinamide kinase/adenosylcobinamide-phosphate guanylyltransferase1205	3.70976	-0.423121	0.905376	-0.467343	0.640255	0.723834
bifunctional ADP-dependent (S)-NAD(P)H-hydrate dehydratase/NAD(P)H-hydrate epimerase1206	11.0167	1.24962	0.563889	2.21608	0.0266863	0.0594932
bifunctional ADP-dependent NAD(P)H-hydrate dehydratase/NAD(P)H-hydrate epimerase1207	220.161	0.0666632	0.20867	0.319467	0.749372	0.815411
bifunctional ADP-dependent NAD(P)H-hydrate dehydratase/NAD(P)H-hydrate epimerase, partial1208	7.40874	-0.577256	1.15259	-0.500836	0.616487	0.703404
bifunctional aminoglycoside N-acetyltransferase AAC(6)-Ie/aminoglycoside O-phosphotransferase APH(2)-Ia, partial1209	3.67639	7.58455	1.32116	5.74081	9.42254e-09	1.00607e-07
bifunctional aspartate kinase/homoserine dehydrogenase I1210	108.68	-1.15458	0.524455	-2.20149	0.0277016	0.0613399
bifunctional biotin synthase/adenosylmethionine--8-amino-7-oxononanoate transaminase1211	46.0194	-0.157611	0.518488	-0.303982	0.761142	0.824476
bifunctional biotin synthase/adenosylmethionine--8-amino-7-oxononanoate transaminase, partial1212	0.174966	-0.782441	4.54795	-0.172043	0.863404	NA
bifunctional biotin-1213	71.6366	1.14694	0.534982	2.14389	0.0320417	0.0691216
bifunctional chorismate mutase/prephenate dehydratase1214	54.4768	1.28899	0.405091	3.18199	0.00146267	0.00502368
bifunctional chorismate mutase/prephenate dehydratase, partial1215	0.389066	3.36604	4.44671	0.756973	0.449066	NA
bifunctional chorismate mutase/prephenate dehydrogenase1216	1.9446	-3.41168	1.45628	-2.34273	0.019143	0.0451631
bifunctional cobalt-precorrin-7 (C(5))-methyltransferase/cobalt-precorrin-6B (C(15))-methyltransferase1217	68.3336	0.412579	0.513899	0.802841	0.422066	0.524942
bifunctional cobalt-precorrin-7 (C(5))-methyltransferase/cobalt-precorrin-6B (C(15))-methyltransferase, partial1218	0.0214672	-0.513468	6.00608	-0.0854914	0.931871	NA
bifunctional demethylmenaquinone methyltransferase/2-methoxy-6-polyprenyl-1,4-benzoquinol methylase1219	9.56989	-0.827327	0.574957	-1.43894	0.150168	0.235803
bifunctional diaminohydroxyphosphoribosylaminopyrimidine deaminase/5-amino-6-(5-phosphoribosylamino)uracil reductase1220	17.5634	0.259865	0.600928	0.43244	0.665422	0.746796
bifunctional diguanylate cyclase/phosphodiesterase1221	7.23963	-3.72167	0.819673	-4.54043	5.61384e-06	3.47273e-05
bifunctional DNA primase/helicase1222	2.75063	-2.08033	1.62635	-1.27914	0.200849	0.295376
bifunctional folylpolyglutamate synthase/dihydrofolate synthase1223	156.059	1.38646	0.306868	4.51811	6.23942e-06	3.81805e-05
bifunctional folylpolyglutamate synthase/dihydrofolate synthase, partial1224	0	NA	NA	NA	NA	NA
bifunctional fucokinase/L-fucose-1-P-guanylyltransferase1225	4.14008	4.00688	1.29501	3.0941	0.0019741	0.00653024
bifunctional glutamate N-acetyltransferase/amino-acid N-acetyltransferase1226	8.04521	-0.677624	0.816123	-0.830296	0.406371	0.509768
bifunctional glutamine amidotransferase/anthranilate phosphoribosyltransferase1227	7.17293	-1.58146	0.865327	-1.82759	0.067611	0.126927
bifunctional heptose 7-phosphate kinase/heptose 1-phosphate adenyltransferase1228	163.949	-1.1516	0.495969	-2.32191	0.0202376	0.0472539
bifunctional homocysteine S-methyltransferase/5,10-methylenetetrahydrofolate reductase1229	0	NA	NA	NA	NA	NA
bifunctional homocysteine S-methyltransferase/methylenetetrahydrofolate reductase1230	14.2034	1.10195	0.993229	1.10946	0.267231	0.368573
bifunctional hydroxymethylpyrimidine kinase/phosphomethylpyrimidine kinase1231	68.6913	-0.27575	0.305298	-0.903216	0.366411	0.470687
bifunctional imidazole glycerol-phosphate dehydratase/histidinol phosphatase1232	72.8389	-7.76659	1.0351	-7.50322	6.22693e-14	1.52566e-12
bifunctional metallophosphatase/5-nucleotidase1233	177.682	-0.202668	0.285999	-0.70863	0.478554	0.578355
bifunctional methylenetetrahydrofolate dehydrogenase/methenyltetrahydrofolate cyclohydrolase1234	199.816	0.486956	0.416433	1.16935	0.242263	0.341386
bifunctional N-acetylglucosamine-1-phosphate uridyltransferase/glucosamine-1-phosphate acetyltransferase1235	30.3078	0.493211	0.414451	1.19003	0.234033	0.332115
bifunctional N-acetylglucosamine-1-phosphate uridyltransferase/glucosamine-1-phosphate acetyltransferase, partial1236	0.175819	-1.16808	5.99741	-0.194764	0.845578	NA
bifunctional o-acetylhomoserine/o-acetylserine sulfhydrylase1237	0.298669	1.33713	4.12543	0.324119	0.745848	NA
bifunctional oligoribonuclease/PAP phosphatase NrnA1238	128.537	3.18703	0.381845	8.34639	7.03827e-17	2.59687e-15
bifunctional oligoribonuclease/PAP phosphatase NrnA, partial1239	6.30522	6.01566	1.19643	5.02802	4.95561e-07	3.81726e-06
bifunctional ornithine acetyltransferase/N-acetylglutamate synthase1240	272.991	-0.378036	0.368413	-1.02612	0.304836	0.408907
bifunctional pantoate ligase/cytidylate kinase1241	0.116912	-1.26227	6.00078	-0.210351	0.833394	NA
bifunctional peroxiredoxin/chitinase1242	82.0084	1.31388	1.85545	0.708117	0.478873	0.57846
bifunctional phosphopantothenoylcysteine decarboxylase/phosphopantothenate synthase1243	1.95182	-2.82895	1.63476	-1.7305	0.0835412	0.149799
bifunctional phosphopantothenoylcysteine decarboxylase/phosphopantothenate--cysteine ligase CoaBC1244	306.815	1.92697	0.274315	7.02468	2.14563e-12	4.18096e-11
bifunctional phosphopantothenoylcysteine decarboxylase/phosphopantothenate--cysteine ligase CoaBC, partial1245	0.438615	3.5423	3.5795	0.989607	0.322366	NA
bifunctional phosphoribosyl-AMP cyclohydrolase/phosphoribosyl-ATP diphosphatase1246	157.803	2.01652	0.334884	6.02154	1.72767e-09	2.07971e-08
bifunctional phosphoribosylaminoimidazolecarboxamide formyltransferase/IMP cyclohydrolase1247	250.927	-0.553705	0.3864	-1.43298	0.151863	0.237686
bifunctional phosphoribosylaminoimidazolecarboxamide formyltransferase/inosine monophosphate cyclohydrolase1248	239.255	-0.204429	0.375268	-0.544754	0.585922	0.676475
bifunctional phosphoserine phosphatase/homoserine phosphotransferase ThrH1249	35.3702	-4.61647	0.631505	-7.31026	2.6662e-13	5.89692e-12
bifunctional pyr operon transcriptional regulator/uracil phosphoribosyltransferase1250	18.2475	2.16578	0.657986	3.29153	0.00099645	0.0035668
bifunctional pyrimidine operon transcriptional regulator/uracil phosphoribosyltransferase1251	25.1783	-1.4341	0.602374	-2.38074	0.017278	0.0415172
bifunctional riboflavin kinase/FMN adenylyltransferase1252	49.5663	-0.422854	0.367497	-1.15063	0.249883	0.350027
bifunctional riboflavin kinase/FMN adenylyltransferase, partial1253	13.3021	-6.13529	0.976789	-6.28109	3.36216e-10	4.65883e-09
bifunctional sulfate adenylyltransferase subunit 1/adenylylsulfate kinase1254	7.95397	3.89153	1.58644	2.45299	0.0141674	0.0352659
bifunctional transcriptional activator/DNA repair protein Ada1255	1.20386	4.21335	2.24084	1.88026	0.0600725	0.115451
bifunctional tRNA (adenosine(37)-N6)-threonylcarbamoyltransferase complex dimerization subunit type 1 TsaB/ribosomal protein alanine acetyltransferase RimI1256	1.70838	1.10562	1.6896	0.654371	0.512873	0.61025
bifunctional UDP-3-O1257	64.1049	1.03262	0.464318	2.22395	0.0261521	0.0585325
bifunctional UDP-N-acetylmuramoyl-tripeptide:D-alanyl-D-alanine ligase/alanine racemase1258	221.532	-2.24279	0.467525	-4.79714	1.60943e-06	1.12067e-05
bile acid beta-glucosidase1259	1.46215	3.37706	2.01477	1.67616	0.0937075	0.163785
bile acid transporter1260	0.465563	-0.561401	3.05484	-0.183774	0.854191	NA
bile acid--CoA ligase1261	12.7019	7.06077	1.39204	5.07226	3.93123e-07	3.0699e-06
bile acid-CoA ligase1262	18.3321	8.28553	1.17264	7.06568	1.5983e-12	3.17901e-11
Bile acid-inducible operon protein CD1263	4.20232	7.23272	1.61843	4.46897	7.85988e-06	4.68102e-05
bile acid:sodium symporter1264	26.2052	-1.07477	0.622675	-1.72605	0.0843385	0.150946
bile-acid-CoA hydrolase1265	0.574847	3.92168	3.43483	1.14174	0.253562	NA
binding-protein-dependent transport systems inner membrane component1266	1.79549	-0.419835	1.42328	-0.294977	0.768011	0.829181
binding-protein-dependent transporters inner membrane component1267	12.4731	-1.42245	0.828569	-1.71675	0.0860247	0.153325
biopolymer transporter ExbB1268	9.23469	-0.849034	0.660704	-1.28504	0.198777	0.292871
biopolymer transporter ExbD1269	2218.69	-0.981451	0.447275	-2.19429	0.0282144	0.0621774
biopolymer transporter TonB1270	35.368	5.72507	1.20419	4.75429	1.99144e-06	1.35712e-05
biotin attachment protein1271	9.33309	5.83787	1.11909	5.21663	1.82205e-07	1.52707e-06
biotin biosynthesis bifunctional protein BioAB1272	5.44574	2.12143	1.3091	1.62053	0.105119	0.178944
biotin biosynthesis protein BioY1273	0.270772	2.85377	5.97095	0.477943	0.632691	NA
biotin carboxylase1274	13.4825	6.48757	1.17919	5.50174	3.7607e-08	3.53427e-07
biotin synthase BioB1275	50.7358	0.818071	0.554422	1.47554	0.140068	0.223317
biotin transporter BioY1276	104.189	3.8696	0.725239	5.33561	9.52235e-08	8.39839e-07
biotin-1277	201.603	-1.299	0.30187	-4.30317	1.68373e-05	9.32409e-05
biotin/lipoyl attachment domain-containing protein1278	47.1315	-2.5597	0.614547	-4.16518	3.11103e-05	0.000163565
BioY family transporter1279	1.03314	0.0681658	1.78561	0.038175	0.969548	0.97873
bis(5-nucleosyl)-tetraphosphatase (symmetrical)1280	25.4857	-0.587259	0.560302	-1.04811	0.294587	0.398327
BlaI family transcriptional regulator1281	9.0532	0.585995	0.708236	0.8274	0.40801	0.511407
BlaI/MecI/CopY family transcriptional regulator1282	14.486	-2.51996	0.902619	-2.79183	0.00524101	0.0150721
BlaR1 family beta-lactam sensor/signal transducer1283	15.3931	4.93966	1.06855	4.62276	3.78672e-06	2.43298e-05
blaR1 peptidase M56 family protein1284	0.531555	1.80585	2.52509	0.715161	0.474509	NA
bleomycin hydrolase1285	7.72488	-5.77209	1.00874	-5.72208	1.05226e-08	1.11181e-07
bleomycin resistance protein1286	0.0732252	-1.21431	6.00127	-0.202342	0.839649	NA
BltR family transcriptional regulator1287	0.209356	-1.38632	5.15874	-0.268731	0.788137	NA
BMC domain-containing protein1288	423.333	2.9706	0.486707	6.10346	1.03796e-09	1.288e-08
BMP family ABC transporter substrate-binding protein1289	1540.82	-1.42577	0.540457	-2.63809	0.00833749	0.0225165
BMP family ABC transporter substrate-binding protein, partial1290	1.6195	4.49225	1.41705	3.17015	0.0015236	0.00520468
BmrU protein1291	6.01081	0.704351	1.33666	0.526949	0.598229	0.687228
bombesin1292	11.4566	-6.32643	0.994952	-6.35853	2.03687e-10	2.9164e-09
BON domain-containing protein1293	7.85935	-0.619793	0.785979	-0.788562	0.430368	0.533087
branched chain amino acid ABC transporter substrate-binding protein1294	1.34304	-0.990427	1.65968	-0.596758	0.550669	0.644644
branched chain amino acid aminotransferase1295	318.623	0.542486	0.265467	2.04351	0.0410017	0.0848762
branched-chain alpha-keto acid dehydrogenase subunit E21296	0.909256	5.67766	1.92374	2.95137	0.0031637	0.00975872
branched-chain alpha-keto acid dehydrogenase subunit E2, partial1297	0.104521	1.44177	5.99806	0.240373	0.810041	NA
branched-chain alpha-ketoacid dehydrogenase complex dihydrolipoyllysine-residue acyltransferase1298	0.0213808	0.448264	6.00608	0.074635	0.940505	NA
branched-chain amino acid ABC transporter1299	2.72461	0.786839	1.49187	0.527419	0.597903	0.686977
branched-chain amino acid ABC transporter permease1300	161.177	0.379517	0.440931	0.860718	0.389393	0.492907
branched-chain amino acid ABC transporter substrate-binding protein1301	2.49108	0.905257	1.23923	0.730499	0.465085	0.565585
branched-chain amino acid ABC transporter, partial1302	0.551882	2.19986	4.22897	0.52019	0.602931	NA
branched-chain amino acid aminotransferase1303	164.688	0.508429	0.329483	1.54311	0.122804	0.201591
branched-chain amino acid aminotransferase, partial1304	0.124063	-1.42244	6.00358	-0.236933	0.812709	NA
Branched-chain amino acid aminotransferase/4-amino-4-deoxychorismate lyase1305	0.607481	-0.424791	2.73915	-0.155081	0.876757	NA
branched-chain amino acid dehydrogenase1306	11.9347	3.17888	1.18216	2.68904	0.00716571	0.0197489
branched-chain amino acid transport system II carrier protein1307	93.0869	-0.992044	0.697902	-1.42147	0.155181	0.241939
branched-chain amino acid transport system substrate-binding protein1308	53.3793	8.84342	1.24882	7.0814	1.42704e-12	2.86119e-11
branched-chain amino acid transporter1309	2.64304	-1.0527	1.42814	-0.737114	0.461053	0.562162
branched-chain amino acid transporter AzlC1310	2.51735	-0.20185	1.24601	-0.161997	0.871308	0.90808
branched-chain amino acid transporter AzlD1311	3.58206	-0.358462	1.27466	-0.281223	0.77854	0.83743
branched-chain amino acid transporter permease AzlC (azaleucine resistance)1312	0.720914	3.63081	2.52878	1.43579	0.151062	0.236759
BrnT family toxin1313	12.764	4.51411	1.03388	4.3662	1.26424e-05	7.17305e-05
BspA family leucine-rich repeat surface protein1314	1.89347	3.5417	2.01443	1.75817	0.0787189	0.143022
BstXI family restriction endonuclease1315	6.2845	-1.13969	1.87978	-0.606289	0.544323	0.638954
butanol dehydrogenase1316	157.269	-2.31771	0.832202	-2.78503	0.00535224	0.0153478
butyrate kinase1317	206.449	-0.363368	0.372415	-0.975707	0.32921	0.433554
butyrate--acetoacetate CoA-transferase subunit B1318	2.04867	5.89982	1.67788	3.51623	0.000437726	0.00172695
butyryl-CoA dehydrogenase1319	256.262	-6.11977	0.78642	-7.78181	7.14937e-15	1.98133e-13
butyryl-CoA--acetate CoA-transferase1320	86.6673	-1.75243	0.55948	-3.13226	0.00173468	0.00581979
butyryl-CoA:acetate CoA-transferase1321	127.745	6.04033	0.948018	6.37153	1.87149e-10	2.70131e-09
C_GCAxxG_C_C family protein1322	0.0510214	0.448264	6.00608	0.074635	0.940505	NA
c- processing peptidase1323	0.665757	2.17139	2.08631	1.04078	0.297977	NA
C-5 cytosine-specific DNA methylase1324	0.120064	1.68399	6.00045	0.280643	0.778984	NA
C-terminal binding protein1325	2.02339	2.5888	1.68875	1.53297	0.125284	0.204639
C-terminal processing peptidase1326	9.4043	0.854819	1.3426	0.636687	0.524328	0.620801
c-type cytochrome biogenesis protein CcmF1327	18.0296	-1.90403	0.900757	-2.11381	0.0345314	0.0736643
c-type cytochrome biogenesis protein CcmI1328	37.2186	-0.480496	0.608073	-0.790194	0.429414	0.532117
c-type cytochrome biogenesis protein CcsB1329	3.46198	5.84753	1.36103	4.29641	1.73584e-05	9.58285e-05
C4-dicarboxylate ABC transporter1330	519.301	-0.780616	0.332599	-2.34702	0.0189244	0.0446981
C4-dicarboxylate ABC transporter permease1331	53.7876	-0.24777	0.527728	-0.469503	0.63871	0.722612
C4-dicarboxylate ABC transporter substrate-binding protein1332	147.605	-0.951247	0.685967	-1.38672	0.165526	0.25409
C4-dicarboxylate transporter DctA1333	6.012	-2.21189	1.08797	-2.03304	0.0420484	0.0865323
CAAX amino protease1334	94.2149	-6.04595	0.687328	-8.79632	1.41382e-18	6.55457e-17
CAAX protease1335	223.003	-0.366868	0.653215	-0.561634	0.574365	0.666503
cadmium-translocating P-type ATPase1336	352.445	0.435553	0.304101	1.43227	0.152068	0.237947
cag pathogenicity island protein Cag31337	9.66499	6.91955	1.25423	5.51695	3.44936e-08	3.25639e-07
calcineurin1338	18.3339	7.10737	1.13433	6.2657	3.71152e-10	5.08082e-09
calcineurin-like phosphoesterase1339	0.765869	5.07624	2.15532	2.35521	0.018512	0.0438736
calcium-binding adhesion protein1340	1.36971	5.18222	2.78545	1.86046	0.0628209	0.119737
calcium-translocating P-type ATPase PMCA-type1341	2.02862	4.70874	2.07504	2.26923	0.0232543	0.0531046
calcium-translocating P-type ATPase, PMCA-type1342	556.22	0.176284	0.441039	0.399702	0.689376	0.766923
calcium-transporting P-type ATPase, PMR1-type1343	3.06182	5.07652	1.23498	4.11059	3.94649e-05	0.000202039
calcium/proton exchanger1344	5.03052	5.13729	1.40476	3.65706	0.000255124	0.00107235
cAMP-binding protein1345	54.4704	-5.23726	0.939517	-5.57442	2.48353e-08	2.41628e-07
camphor resistance protein CrcB1346	12.0368	-0.708145	0.694027	-1.02034	0.307566	0.411434
CamS family sex pheromone protein1347	6.03928	4.73306	2.07994	2.27557	0.0228716	0.0523842
capM protein1348	0.0429344	-0.863069	6.00412	-0.143746	0.885701	NA
capsid assembly protein1349	0	NA	NA	NA	NA	NA
capsid protein1350	0.507257	-0.110937	2.54859	-0.0435288	0.96528	NA
capsular biosynthesis protein1351	102.491	1.84096	0.470445	3.91322	9.10719e-05	0.000424424
capsular biosynthesis protein CpsA1352	3.8907	5.56644	1.75819	3.16601	0.00154548	0.00527323
capsular biosynthesis protein CpsI1353	0.110375	0.901809	5.99879	0.150332	0.880503	NA
capsular exopolysaccharide biosynthesis protein1354	0.158796	-0.403813	4.65062	-0.0868299	0.930807	NA
capsular exopolysaccharide family protein1355	1.14212	1.63789	1.84157	0.889397	0.37379	0.478302
capsular polysaccharide biosynthesis protein1356	289.509	-1.56691	0.552948	-2.83375	0.0046006	0.0135157
capsular polysaccharide biosynthesis protein Cap8F1357	1.75875	-0.12593	1.64343	-0.076626	0.938921	0.957267
capsular polysaccharide biosynthesis protein CapA1358	0.0724022	0.947192	6.00318	0.157782	0.874629	NA
capsular polysaccharide biosynthesis protein CapD1359	0.391102	1.20429	3.44665	0.34941	0.726782	NA
capsular polysaccharide biosynthesis protein CpsH1360	0	NA	NA	NA	NA	NA
capsular polysaccharide synthesis protein, partial1361	0	NA	NA	NA	NA	NA
capsular polysaccharide transporter1362	1.63275	2.19859	1.67578	1.31198	0.189527	0.282693
capsule assembly protein Wzi1363	0	NA	NA	NA	NA	NA
capsule biosynthesis protein1364	110.154	-3.23107	0.398681	-8.10439	5.30107e-16	1.73516e-14
capsule biosynthesis protein CapA1365	1.92033	2.6707	1.62161	1.64694	0.0995696	0.171254
capsule biosynthesis protein, partial1366	224.877	-10.7115	0.885304	-12.0993	1.06568e-33	2.95337e-31
capsule polysaccharide transporter1367	20.0424	-4.90378	1.00349	-4.88672	1.02528e-06	7.4339e-06
capsule synthesis protein CapA1368	0.818314	2.2241	3.11601	0.713768	0.475371	0.5754
carbamate kinase1369	303.224	0.635779	0.542892	1.1711	0.24156	0.34051
carbamate kinase, partial1370	0.133825	1.84317	5.99081	0.307667	0.758336	NA
carbamoyl phosphate synthase1371	8.91176	-2.27346	1.30685	-1.73965	0.0819199	0.147591
carbamoyl phosphate synthase large subunit1372	866.447	0.251503	0.273855	0.918378	0.358421	0.461954
carbamoyl phosphate synthase large subunit, partial1373	0.769865	2.08153	1.87431	1.11056	0.266759	0.368248
carbamoyl phosphate synthase small subunit1374	107.151	0.777586	0.444261	1.75029	0.0800684	0.144904
carbamoyl phosphate synthase-like protein1375	2.09526	2.29786	1.69402	1.35646	0.174954	0.265392
carbamoyl-phosphate synthase (glutamine-hydrolyzing) large subunit1376	299.761	-0.613956	0.545406	-1.12569	0.260299	0.360968
carbamoyl-phosphate synthase (glutamine-hydrolyzing) small subunit1377	38.1948	-0.618287	0.612005	-1.01027	0.312368	0.416769
carbamoyl-phosphate synthase large subunit1378	3.12075	2.62574	1.2397	2.11805	0.0341704	0.072994
carbamoyl-phosphate synthase small chain1379	5.67022	-1.32592	0.867359	-1.52869	0.126342	0.206016
carbamoyl-phosphate synthase small subunit1380	9.93653	1.76094	0.723535	2.4338	0.0149414	0.0368396
carbamoyl-phosphate-synthetase1381	35.2133	-2.82775	0.770806	-3.66857	0.000243916	0.00103044
carbamoylphosphate synthase1382	0.469516	2.92695	3.10523	0.942586	0.345892	NA
carbamoylphosphate synthase large subunit1383	35.1062	5.15233	0.531514	9.69369	3.20719e-22	2.38076e-20
carbamoyltransferase1384	0.215123	0.727106	4.39787	0.165331	0.868683	NA
carbamoyltransferase HypF1385	113.007	-0.909414	0.386784	-2.35122	0.0187121	0.0442721
carbohydrate ABC transporter ATP-binding protein1386	6.72811	4.4372	1.54827	2.86591	0.00415816	0.0123585
carbohydrate ABC transporter permease1387	1674.72	1.79255	0.384452	4.66262	3.12207e-06	2.04733e-05
carbohydrate ABC transporter permease, partial1388	1.86173	2.1204	1.65833	1.27863	0.201027	0.295568
carbohydrate ABC transporter substrate-binding protein1389	1843.97	3.17902	0.695212	4.57273	4.81413e-06	3.01997e-05
Carbohydrate binding module (family 6)1390	0	NA	NA	NA	NA	NA
carbohydrate diacid regulator1391	70.1153	0.850316	0.682785	1.24536	0.212998	0.308908
carbohydrate esterase1392	2.03532	1.44538	2.39189	0.604282	0.545656	0.640038
carbohydrate hydrolase1393	18.6898	-2.60624	0.64407	-4.04652	5.19853e-05	0.000258291
carbohydrate kinase1394	903.663	0.04801	0.234948	0.204344	0.838085	0.884393
carbohydrate kinase domain protein, FGGY family1395	0.165914	2.12081	5.98595	0.354299	0.723115	NA
carbohydrate kinase family protein1396	45.3767	0.414441	0.600834	0.689776	0.490335	0.589224
carbohydrate kinase, partial1397	0.403252	2.06157	3.83485	0.537589	0.590861	NA
carbohydrate porin1398	9.00668	-3.56797	0.90982	-3.92162	8.79542e-05	0.00041267
carbohydrate-binding domain-containing protein1399	5.58344	3.88018	1.34327	2.8886	0.00386964	0.0116229
carbohydrate-binding family 9-like protein1400	17.498	6.28101	1.10504	5.68398	1.31596e-08	1.35968e-07
carbohydrate-binding protein1401	1398.51	-4.42045	0.451962	-9.78058	1.36426e-22	1.07786e-20
carbon dioxide concentrating mechanism protein CcmL1402	3.24883	4.52196	1.18981	3.80056	0.000144372	0.000640962
carbon monoxide dehydrogenase1403	447.488	3.0619	0.782195	3.91449	9.05937e-05	0.000422511
carbon starvation protein A1404	373.614	-1.83604	0.325865	-5.63435	1.75715e-08	1.76295e-07
carbon starvation protein CstA1405	4.18364	-1.28751	2.11752	-0.608028	0.543169	0.63802
carbon storage regulator1406	533.693	-1.54531	0.514319	-3.00458	0.00265951	0.00840942
carbon-monoxide dehydrogenase catalytic subunit1407	429.174	2.79794	0.83687	3.34334	0.000827761	0.0030255
carbon-monoxide dehydrogenase catalytic subunit, partial1408	0.265832	3.05146	4.11178	0.742126	0.458011	NA
carbon-monoxide dehydrogenase small subunit1409	7.54497	5.03547	1.07484	4.68483	2.80187e-06	1.85369e-05
carbon-nitrogen family hydrolase1410	8.36297	5.80063	1.09605	5.29228	1.20798e-07	1.04038e-06
carbon-nitrogen hydrolase1411	5.34407	2.51813	0.97976	2.57015	0.0101655	0.026583
carbon-nitrogen hydrolase family protein1412	14.9272	4.27845	0.989767	4.32269	1.54141e-05	8.63177e-05
carbonate dehydratase1413	10.8537	-3.46187	0.652191	-5.30806	1.10798e-07	9.63576e-07
carbonic anhydrase1414	36.0561	-1.64853	0.3181	-5.18243	2.19017e-07	1.80169e-06
carboxy- processing protease1415	3.72383	1.29527	1.46432	0.884557	0.376396	0.4807
carboxy-S-adenosyl-L-methionine synthase CmoA1416	0.116721	-0.99434	6.00608	-0.165556	0.868507	NA
carboxyl transferase1417	755.939	-1.80654	0.372144	-4.8544	1.20751e-06	8.61983e-06
carboxyl-terminal processing protease1418	171.44	-3.04149	0.393699	-7.72541	1.11496e-14	3.00318e-13
carboxyl-terminal protease1419	8.36487	1.44541	0.836301	1.72834	0.0839271	0.150338
carboxylase1420	275.22	8.6985	1.11174	7.82422	5.10805e-15	1.44778e-13
carboxylate--amine ligase1421	15.903	5.96941	0.839268	7.11264	1.13844e-12	2.31986e-11
carboxylesterase1422	42.1223	2.32537	0.473908	4.90678	9.25815e-07	6.79967e-06
carboxylesterase family protein1423	5.1767	-0.738548	0.986752	-0.748464	0.454181	0.556503
carboxylesterase/lipase family protein1424	99.1616	6.64864	0.817663	8.13127	4.24801e-16	1.42795e-14
carboxymethylenebutenolidase1425	5.76771	1.19137	1.12565	1.05838	0.289882	0.39359
carboxymethylenebutenolidase-related protein1426	0.0503117	-0.0326086	6.00608	-0.00542927	0.995668	NA
carboxymuconolactone decarboxylase1427	2.9667	2.87649	1.01708	2.82819	0.00468117	0.0137072
carboxymuconolactone decarboxylase family protein1428	4.45443	0.997574	1.03743	0.961581	0.33626	0.440229
carboxynorspermidine decarboxylase1429	120.912	0.193427	0.356052	0.543254	0.586955	0.677394
carboxynorspermidine dehydrogenase1430	0.583691	1.17167	2.17899	0.537712	0.590776	NA
carboxypeptidase1431	4.22649	1.45435	1.44828	1.00419	0.315287	0.419766
carboxypeptidase M321432	25.5458	5.35317	0.86387	6.19673	5.76471e-10	7.53582e-09
carboxypeptidase regulatory-like domain-containing protein1433	402.994	-2.49013	0.688846	-3.61493	0.000300432	0.00124145
carboxysome shell protein1434	0.636721	0.155025	2.73437	0.056695	0.954788	NA
carboxysome structural protein EutM1435	1.85405	4.77915	1.75815	2.71828	0.00656221	0.0182877
carboxyvinyl-carboxyphosphonate phosphorylmutase1436	0.554484	2.889	2.46005	1.17437	0.240249	NA
CarD family transcriptional regulator1437	47.6161	1.48517	0.605802	2.45158	0.0142232	0.0353764
carD-like/TRCF domain protein1438	0.186822	-0.659945	5.34824	-0.123395	0.901795	NA
cardiolipin synthase1439	275.952	1.61486	0.236436	6.83	8.49161e-12	1.49998e-10
cardiolipin synthase, partial1440	45.0674	-6.91565	0.921413	-7.50548	6.1203e-14	1.50249e-12
carnitine dehydratase1441	1.8562	4.24292	1.77557	2.38961	0.0168665	0.0406379
carnitine transporter1442	57.3374	-2.83857	0.638237	-4.44753	8.68646e-06	5.1292e-05
carnitinyl-CoA dehydratase1443	1.10744	-1.01288	2.05213	-0.493576	0.621606	0.708078
carotenoid oxygenase1444	0	NA	NA	NA	NA	NA
catabolite control protein A1445	40.0174	4.73593	0.774684	6.11337	9.75517e-10	1.22023e-08
catalase1446	130.294	-2.76465	0.332044	-8.32616	8.35061e-17	3.05397e-15
catalase HPII1447	310.938	-3.33657	0.586299	-5.69091	1.26365e-08	1.30997e-07
cation diffusion facilitator family transporter1448	0.269948	0.174364	4.19774	0.0415375	0.966867	NA
cation transporter1449	293.985	2.09911	0.226864	9.25273	2.18833e-20	1.26346e-18
cation-binding protein1450	6.37926	1.30871	0.857324	1.52651	0.126884	0.206588
cation-efflux pump1451	38.1567	2.72388	0.533539	5.10531	3.30257e-07	2.62e-06
cation-translocating P-type ATPase1452	156.209	2.91323	0.589459	4.94221	7.72418e-07	5.75094e-06
cation-transporting ATPase1453	5.96291	4.0966	0.925989	4.42402	9.68804e-06	5.64313e-05
cation:proton antiporter1454	93.4264	2.36013	0.511151	4.61729	3.88792e-06	2.49287e-05
cation:proton antiporter, partial1455	1.74987	-2.94044	1.43337	-2.05142	0.0402262	0.0835961
cation/H(+) antiporter1456	53.4884	-2.28292	0.459302	-4.97042	6.68085e-07	5.02818e-06
caudovirus prohead protease1457	0.953222	-0.117682	2.22446	-0.0529035	0.957809	0.970415
CBS domain-containing protein1458	86.5033	-0.221275	0.478392	-0.462539	0.643695	0.726933
CCA tRNA nucleotidyltransferase1459	59.0127	1.28882	0.376914	3.41939	0.000627608	0.00237827
CdaR family transcriptional regulator1460	174.239	0.856536	0.468643	1.8277	0.0675952	0.126917
CDP-4-keto-6-deoxy-D-glucose-3-dehydrase1461	2.13043	4.74561	4.48486	1.05814	0.289992	0.393653
CDP-6-deoxy-L-threo-D-glycero-4-hexulose-3-dehydrase reductase1462	14.3873	-2.79534	0.943229	-2.96359	0.00304076	0.00942379
CDP-alcohol phosphatidyltransferase1463	18.6093	0.514468	0.588163	0.874704	0.381735	0.485776
CDP-diacylglycerol--glycerol-3-phosphate 3-phosphatidyltransferase1464	121.83	0.50529	0.26588	1.90045	0.0573747	0.111261
CDP-diacylglycerol--inositol 3-phosphatidyltransferase1465	20.9687	-6.38478	1.02309	-6.24066	4.35717e-10	5.83028e-09
CDP-diacylglycerol--serine O-phosphatidyltransferase1466	107.287	-0.423011	0.368715	-1.14726	0.251274	0.351266
CDP-diglyceride synthetase1467	2.60717	5.04969	1.25864	4.01203	6.01999e-05	0.000294644
CDP-glucose 4,6-dehydratase1468	30.3636	2.20805	0.648937	3.40256	0.000667574	0.00250762
CDP-glycerol glycerophosphotransferase family protein1469	6.02945	-3.94966	1.11976	-3.52724	0.000419915	0.00166617
CDP-glycerol--glycerophosphate glycerophosphotransferase1470	2.51783	1.20895	1.48845	0.81222	0.416666	0.520248
CDP-glycerol:glycerophosphate glycerophosphotransferase1471	5.6519	1.57995	1.38215	1.14311	0.252992	0.353113
CDP-glycerol:poly(Glycerophosphate) glycerophosphotransferase1472	1.04835	3.65803	2.37029	1.54328	0.122762	0.201591
cell adhesion protein1473	10.3922	0.452837	1.31274	0.344956	0.730127	0.800195
cell cycle protein1474	89.9672	-0.907487	0.560397	-1.61936	0.105369	0.179247
cell division ATP-binding protein FtsE1475	127.542	0.802169	0.532233	1.50718	0.131765	0.213104
cell division protease FtsH1476	8.35442	4.21697	0.873894	4.82549	1.3966e-06	9.88863e-06
cell division protein1477	237.567	-0.735822	0.291612	-2.5233	0.0116261	0.0297779
cell division protein DivIVA1478	28.4815	3.05941	0.673342	4.54361	5.52976e-06	3.42412e-05
cell division protein Fic1479	5.05375	1.98831	0.973966	2.04146	0.0412053	0.085219
cell division protein FtsA1480	459.565	-0.0192838	0.241019	-0.0800095	0.93623	0.955304
cell division protein FtsA, partial1481	0.0600629	1.15532	6.00093	0.192523	0.847332	NA
cell division protein FtsB1482	10.2684	-1.47706	0.769327	-1.91993	0.0548663	0.107357
cell division protein FtsE1483	9.77714	-0.183717	0.691434	-0.265705	0.790467	0.847409
cell division protein FtsH1484	848.329	0.703454	0.232256	3.02878	0.00245544	0.0078598
cell division protein FtsH, partial1485	11.2266	3.46638	0.781146	4.43756	9.09859e-06	5.33969e-05
cell division protein FtsI1486	53.3599	4.75945	0.583774	8.1529	3.55287e-16	1.2073e-14
cell division protein FtsI, partial1487	0.219408	2.53527	5.97656	0.424203	0.671418	NA
cell division protein FtsK1488	78.0519	0.903444	0.327975	2.75461	0.00587624	0.01664
cell division protein FtsL1489	52.469	0.198177	0.678645	0.292019	0.770272	0.8304
cell division protein FtsQ1490	29.1072	0.496886	0.384776	1.29136	0.196577	0.290308
cell division protein FtsW1491	96.0023	-0.381177	0.476182	-0.800486	0.423429	0.526322
cell division protein FtsX1492	30.9534	0.932934	0.391885	2.38063	0.0172831	0.0415213
cell division protein FtsZ1493	798.396	0.135733	0.254659	0.532999	0.594034	0.683625
cell division protein GpsB1494	6.56639	1.61869	1.81126	0.893682	0.371492	0.476128
cell division protein SepF1495	93.7797	0.288566	0.446434	0.646381	0.518033	0.614748
cell division protein ZapA1496	219.809	1.15513	0.26272	4.39682	1.09847e-05	6.32164e-05
cell division protein ZapA, partial1497	0.195213	2.37124	5.97996	0.396531	0.691713	NA
cell division protein ZapD1498	13.2671	-1.31877	0.727351	-1.81312	0.069814	0.130067
cell division topological specificity factor1499	0.215314	-0.447238	4.40445	-0.101542	0.91912	NA
cell division topological specificity factor MinE1500	20.2962	1.23595	0.687558	1.79759	0.0722422	0.133648
cell division/cell wall cluster transcriptional repressor MraZ1501	97.2171	1.25887	0.393348	3.20039	0.00137243	0.00474117
cell envelope biogenesis protein OmpA1502	43.9414	-5.94977	0.882894	-6.73894	1.59546e-11	2.68153e-10
cell envelope biogenesis protein TonB1503	81.5849	2.325	0.61555	3.77711	0.00015866	0.000699417
cell envelope integrity protein CreD1504	34.9727	-7.17362	0.883751	-8.11723	4.76936e-16	1.58188e-14
cell envelope-related transcriptional attenuator1505	0.425136	0.569454	2.46142	0.231352	0.817041	NA
cell filamentation protein1506	5.50015	3.26946	1.29864	2.51761	0.0118155	0.0301641
cell filamentation protein Fic1507	156.463	2.55748	0.349134	7.32523	2.38493e-13	5.33019e-12
cell shape determination protein CcmA1508	1.3503	3.14642	1.61313	1.9505	0.0511161	0.101186
cell surface protein1509	250.696	-0.501796	0.245327	-2.04541	0.040814	0.0845781
cell surface protein SprA1510	17.0344	5.44158	1.06848	5.0928	3.52807e-07	2.78296e-06
cell surface protein, partial1511	54.5471	4.55092	1.7522	2.59726	0.00939718	0.0249134
cell wall anchor1512	2.88848	1.28987	1.84742	0.698199	0.485053	0.58434
cell wall anchor protein1513	256.408	4.50449	0.933538	4.82519	1.39873e-06	9.89426e-06
cell wall anchor protein, partial1514	4.98949	2.40267	1.54617	1.55395	0.120197	0.198225
cell wall assembly protein1515	52.7008	-5.18215	0.902892	-5.7395	9.49543e-09	1.01212e-07
cell wall binding domain-containing protein1516	0.110867	0.448272	6.00608	0.0746364	0.940504	NA
cell wall hydrolase1517	120.84	4.94627	0.788715	6.2713	3.58047e-10	4.92304e-09
cell wall hydrolase/autolysin1518	3.25999	4.87134	1.54415	3.1547	0.00160665	0.00545301
cell wall metabolism sensor histidine kinase WalK1519	2.85736	6.38892	1.53467	4.16305	3.14028e-05	0.000164964
cell wall protein1520	139.564	-1.52291	0.932222	-1.63364	0.102335	0.175089
cell wall ribonuclease G/E1521	0.0877649	-0.513481	6.00608	-0.0854935	0.931869	NA
cell wall surface anchor family protein1522	1.03638	0.484206	2.66281	0.181841	0.855708	0.896692
cell wall surface anchor protein1523	2.60707	6.44482	1.70867	3.77184	0.000162047	0.000713339
cell wall-associated hydrolase (invasion-associated proteins)1524	2.47263	6.35515	1.60331	3.96378	7.37728e-05	0.000352228
Cell wall-associated hydrolases (invasion-associated proteins)1525	0.516163	2.44077	3.67455	0.664236	0.506539	NA
cell wall-associated protein1526	228.355	-8.94475	0.864599	-10.3455	4.384e-25	4.67289e-23
cell wall-binding domain-containing protein1527	0.0510214	0.448264	6.00608	0.074635	0.940505	NA
cell wall-binding protein1528	160.587	1.83596	0.676931	2.71219	0.0066841	0.0185983
cell wall-binding repeat protein, partial1529	28.8353	3.16599	1.39107	2.27594	0.0228498	0.0523439
cell wall-binding repeat-containing protein1530	14.0079	2.42174	1.37341	1.7633	0.0778494	0.141856
cell wall/surface repeat protein1531	2.51099	-3.68204	1.37255	-2.68262	0.00730472	0.0200787
cell-division initiation protein1532	0.913028	1.05203	2.28473	0.460463	0.645184	0.728284
cellobiose phosphorylase1533	10.887	5.06517	1.4265	3.55076	NA	NA
cellulase1534	8.9562	-1.25785	0.673269	-1.86828	0.0617233	0.11801
cellulase CelA1535	0.149271	-1.16335	5.99595	-0.194023	0.846158	NA
Cellulase M and related proteins1536	0.0749668	0.439648	6.00349	0.0732321	0.941621	NA
cellulose 1,4-beta-cellobiosidase1537	0.172925	1.52639	5.98824	0.254897	0.798802	NA
cellulose biosynthesis protein BcsG1538	18.2354	-0.835408	0.52165	-1.60147	0.109273	0.184253
cellulose synthase1539	1.62902	0.0159071	1.54894	0.0102697	0.991806	0.994198
cellulose synthase BcsB subunit1540	26.1247	-1.12004	0.556085	-2.01415	0.0439941	0.0894503
cellulosome anchor protein1541	0.791845	0.764931	2.03919	0.375116	0.707574	0.782284
central glycolytic genes regulator1542	25.8367	6.56478	1.28359	5.1144	3.14743e-07	2.50489e-06
CepA family class A extended-spectrum beta-lactamase1543	36.8164	-7.15255	0.901674	-7.93252	2.14748e-15	6.37648e-14
CfxA family class A broad-spectrum beta-lactamase1544	2.56117	3.4369	1.80633	1.9027	0.0570796	0.110758
CGGC domain-containing protein1545	1.11059	3.79136	2.10454	1.80151	0.0716225	0.132701
chain-length determining protein1546	192.83	-1.5268	0.629072	-2.42706	0.0152217	0.0373753
channel-forming hemolysin1547	0.0762403	1.30805	5.99946	0.218027	0.827408	NA
CHAP domain-containing protein1548	26.914	-1.66083	0.633831	-2.62031	0.00878498	0.0234951
CHAP domain-containing protein, partial1549	0.191418	0.372344	5.30309	0.0702126	0.944024	NA
chaperone ClpB1550	39.3311	0.193581	0.472029	0.410104	0.68173	0.76052
chaperonin1551	11.1417	-1.7295	0.742183	-2.33029	0.0197909	0.0463409
chaperonin GroEL1552	248.874	2.58938	0.577416	4.48442	7.31124e-06	4.39414e-05
chaperonin GroL1553	125.162	0.672523	0.54551	1.23283	0.217638	0.314139
chaperonin GroL, partial1554	0.882345	1.92742	2.42829	0.793737	0.427349	0.53019
CHAT domain-containing protein1555	7.76032	5.04511	1.13089	4.46119	8.15072e-06	4.84497e-05
ChbG/HpnK family deacetylase1556	4.51879	3.68075	1.50024	2.45344	0.0141498	0.0352291
chemical-damaging agent resistance protein C1557	51.4794	0.57125	0.669886	0.852757	0.393794	0.497288
chemoreceptor glutamine deamidase CheD1558	0.264845	-2.5869	5.80737	-0.445451	0.655994	NA
chemotaxis protein1559	116.864	3.76718	0.624925	6.02821	1.65786e-09	2.00341e-08
chemotaxis protein CheA1560	990.115	0.120565	0.509361	0.236698	0.812891	0.865719
chemotaxis protein CheB1561	1.44205	0.410117	1.69179	0.242416	0.808458	0.862175
chemotaxis protein CheB, partial1562	0.331558	2.44093	4.78428	0.510197	0.609913	NA
chemotaxis protein CheC1563	168.539	-1.23517	0.421573	-2.9299	0.00339066	0.0103741
chemotaxis protein CheD1564	90.1422	-1.2276	0.43704	-2.80889	0.00497128	0.0144145
chemotaxis protein CheR1565	291.585	2.12598	0.535431	3.9706	7.1693e-05	0.00034335
chemotaxis protein CheV1566	652.787	-0.403079	0.587909	-0.685615	0.492956	0.591462
chemotaxis protein CheW1567	233.754	-0.706633	0.525981	-1.34346	0.179124	0.270376
chemotaxis protein CheX1568	8.15387	-0.325771	1.38662	-0.234938	0.814257	0.866638
chemotaxis protein CheY1569	228.935	-1.93225	0.307551	-6.28269	3.32761e-10	4.62122e-09
chemotaxis protein CheY, partial1570	2.79204	1.1272	1.23397	0.913471	0.360995	0.464839
chemotaxis protein MotB1571	0.683937	0.00750071	2.41896	0.0031008	0.997526	NA
chemotaxis response regulator protein-glutamate methylesterase1572	473.653	-0.613674	0.566553	-1.08317	0.278732	0.381394
chemotaxis sensory transducer1573	0.0214672	-0.513468	6.00608	-0.0854914	0.931871	NA
CheY-P-specific phosphatase CheC1574	1.13306	4.39306	2.73826	1.60433	0.108642	0.183463
chitin deacetylase1575	8.67242	-2.31526	1.22843	-1.88473	0.0594666	0.114516
chitin-binding protein1576	5.31881	4.71855	1.26659	3.72541	0.000195001	0.000841766
chitinase1577	51.6452	1.47704	0.517179	2.85596	0.00429071	0.012695
chitinase A1 domain protein1578	1.41185	3.74114	2.02883	1.84399	0.0651849	0.123319
chitinase, partial1579	0.639679	-0.0245757	1.93906	-0.0126741	0.989888	NA
chitobiase1580	1368.06	-10.9343	0.735401	-14.8685	5.27794e-50	5.98374e-47
chitooligosaccharide deacetylase1581	12.473	-2.61215	0.811127	-3.2204	0.00128012	0.00445607
chloramphenicol acetyltransferase1582	39.0646	-1.03144	0.425234	-2.42558	0.0152839	0.0374838
chloramphenicol O-acetyltransferase1583	4.37436	-1.55588	1.11949	-1.38982	0.164584	0.252837
chloride channel protein1584	116.902	-0.73455	0.212779	-3.45217	0.000556095	0.00212928
chlorohydrolase1585	48.5598	0.578917	0.507408	1.14093	0.2539	0.353943
chlorophyll synthesis pathway protein BchC1586	15.7285	5.43931	1.13066	4.81074	1.50371e-06	1.05293e-05
choline ABC transporter permease1587	5.14627	5.35337	1.21522	4.40528	1.05645e-05	6.09673e-05
choline esterase1588	0.21882	1.67666	4.26028	0.393556	0.693909	NA
choline kinase1589	67.0342	-3.43671	0.568784	-6.0422	1.52023e-09	1.84424e-08
choline TMA-lyase-activating enzyme1590	42.0104	5.69461	0.827516	6.88157	5.91949e-12	1.07144e-10
choline trimethylamine-lyase1591	8.40877	-0.21469	0.9426	-0.227764	0.81983	0.870506
choline-binding protein1592	1.62517	1.52116	1.55454	0.978532	0.327811	0.432472
choline-binding protein A, partial1593	5.15055	0.105973	1.55522	0.0681402	0.945674	0.962106
choline-phosphate cytidylyltransferase1594	2.51407	0.956379	1.50454	0.635661	0.524998	0.621417
choline-sulfatase1595	9.00219	4.38397	1.06075	4.13289	3.58231e-05	0.000185066
choloylglycine hydrolase1596	5.74067	-1.64235	1.01514	-1.61786	0.105693	0.179578
chondroitinase1597	80.2957	-9.63876	0.87427	-11.0249	2.89769e-28	4.20199e-26
chorion class high-cysteine HCB protein 131598	2.44258	2.19664	2.37781	0.923808	0.355586	0.458964
chorismate mutase1599	65.7094	-0.41433	0.27868	-1.48676	0.137078	0.219645
chorismate synthase1600	417.936	-0.488281	0.214462	-2.27677	0.0227998	0.0522486
chorismate--pyruvate lyase1601	0.902063	1.44085	1.67838	0.858477	0.390629	0.49402
chorismate-binding protein1602	4.80354	-0.344139	0.845895	-0.406834	0.68413	0.762515
chromate transporter1603	131.004	0.821754	0.249136	3.29841	0.000972348	0.00349558
chromosomal replication initiation protein DnaA1604	375.899	1.41735	0.346301	4.09284	4.26121e-05	0.000216727
chromosomal replication initiator protein DnaA1605	35.2598	1.8298	0.523348	3.49633	0.000471706	0.00184351
chromosome condensation protein1606	9.50122	8.02634	1.36468	5.88147	4.06643e-09	4.644e-08
chromosome condensation regulator1607	1.04849	-0.834262	1.74621	-0.477756	0.632824	0.71745
chromosome condensation regulator RCC11608	0.668894	0.652971	2.06441	0.316299	0.751776	NA
chromosome partitioning ATPase1609	0.0534996	0.92052	6.00349	0.153331	0.878137	NA
chromosome partitioning protein1610	8.75722	0.959427	0.710686	1.35	0.177016	0.267746
chromosome partitioning protein ParA1611	70.9697	1.84803	0.384298	4.80885	1.518e-06	1.06235e-05
chromosome partitioning protein ParB1612	171.768	0.634811	0.186376	3.40608	0.000659017	0.00248071
chromosome segregation and condensation protein ScpA1613	8.39393	-0.984334	0.853933	-1.15271	0.249031	0.349069
chromosome segregation protein ScpA1614	20.9694	3.43893	0.655353	5.24745	1.54217e-07	1.31369e-06
chromosome segregation protein SMC1615	339.063	1.40708	0.294254	4.78187	1.73669e-06	1.19924e-05
chromosome segregation protein SMC, partial1616	1.44324	2.13993	1.55136	1.37939	0.167775	0.256538
CidA/LrgA family protein1617	10.085	-0.224564	0.57372	-0.391417	0.695489	0.77214
CidB/LrgB family autolysis modulator1618	2.94032	-0.858653	1.31346	-0.653734	0.513283	0.610448
CinA family protein1619	8.91963	2.06371	0.573092	3.60101	0.000316979	0.00130034
cinnamoyl-CoA:phenyllactate CoA-transferase1620	0.864549	4.50989	2.02178	2.23065	0.0257042	0.0577059
circadian phase modifier CpmA1621	10.9404	-0.513324	0.64844	-0.791629	0.428577	0.53129
circularly permuted type 2 ATP-grasp protein1622	11.3429	-4.41783	0.627	-7.04598	1.84165e-12	3.62832e-11
citramalate synthase1623	106.426	-0.891369	0.45786	-1.94682	0.0515569	0.101848
citrate (pro-3S)-lyase subunit beta1624	0.490177	1.95314	2.78204	0.702053	0.482646	NA
citrate (Pro-3S)-lyase subunit beta1625	1.64547	-1.29555	1.95077	-0.664124	0.506611	0.603871
citrate (Si)-synthase1626	14.1922	-3.84161	1.12548	-3.41333	0.000641751	0.00242597
citrate lyase1627	14.4459	-0.436501	0.90556	-0.482023	0.629789	0.714588
citrate lyase ACP1628	3.32583	0.893073	1.31074	0.681348	0.495651	0.593553
citrate lyase acyl carrier protein1629	5.86072	0.73054	1.26565	0.577207	0.5638	0.657116
citrate lyase holo1630	1.58152	-4.25918	2.09043	-2.03746	0.0416038	0.085844
citrate lyase ligase1631	0.949467	1.19395	2.76828	0.431297	0.666253	0.747534
citrate lyase subunit alpha1632	53.437	-1.43122	0.627799	-2.27974	0.022623	0.05191
citrate lyase subunit beta1633	11.4667	-0.92894	0.93621	-0.992235	0.321083	0.425892
citrate lyase subunit gamma1634	0.325037	2.51015	3.41959	0.734052	0.462917	NA
citrate synthase1635	230.305	0.280769	0.253137	1.10916	0.267361	0.368681
citrate transporter1636	45.0322	0.751029	0.518636	1.44809	0.147593	0.232579
citrate/2-methylcitrate synthase1637	234.139	0.277303	0.407987	0.679686	0.496703	0.594615
class A beta-lactamase1638	32.7692	-1.30789	0.487621	-2.68218	0.00731441	0.0201009
class A extended-spectrum beta-lactamase TEM-1571639	0.380959	-1.55739	3.44305	-0.452327	0.651034	NA
class B sortase1640	89.3378	-0.820637	0.651076	-1.26043	0.207514	0.302856
class C sortase1641	99.1149	-0.703007	0.526315	-1.33572	0.181642	0.273582
class D beta-lactamase1642	4.16804	3.79104	1.35025	2.80767	0.00499015	0.0144558
class D sortase1643	5.85206	-2.6304	1.15828	-2.27095	0.0231499	0.0529244
class I SAM-dependent DNA methyltransferase1644	18.8747	0.697369	0.426661	1.63448	0.102158	0.174953
class I SAM-dependent methyltransferase1645	170.643	0.734964	0.284403	2.58423	0.00975957	0.025721
class I SAM-dependent RNA methyltransferase1646	138.959	0.114846	0.372737	0.308114	0.757995	0.822068
class I SAM-dependent rRNA methyltransferase1647	188.154	-0.145397	0.346302	-0.419855	0.674591	0.754784
class II aldolase1648	3.36404	0.273234	1.06616	0.256278	0.797736	0.853295
class II aldolase family protein1649	5.06434	3.42928	1.49231	2.29797	0.0215636	0.0497902
class II fructose-bisphosphate aldolase1650	178.584	-1.99031	0.418471	-4.75614	1.97331e-06	1.34624e-05
class II fumarate hydratase1651	25.3165	-0.372811	0.68918	-0.540948	0.588543	0.678782
class V aminotransferase1652	0.949467	3.64289	2.47507	1.47183	0.141066	0.224536
ClbS/DfsB family four-helix bundle protein1653	1.94265	-2.04955	1.42862	-1.43463	0.151391	0.237186
ClC family H(+)/Cl(-) exchange transporter1654	34.4962	0.957854	0.530588	1.80527	0.0710326	0.131823
cleaved adhesin domain protein1655	1.3725	1.78338	2.2958	0.776805	0.437274	0.539872
clostridial hydrophobic W1656	0.69122	3.18059	2.56212	1.24139	0.214461	NA
Clostripain family protein1657	22.9206	-5.327	0.932986	-5.70962	1.13226e-08	1.18858e-07
Clp protease1658	8.25159	1.94868	0.972795	2.00318	0.0451584	0.0913792
Clp protease ATP-binding protein1659	0.360855	2.59531	3.42998	0.756655	0.449257	NA
Clp protease ClpA1660	5.2018	1.81193	1.19669	1.51412	0.129996	0.210762
Clp protease ClpC1661	28.1257	-0.732491	0.475644	-1.54	0.123561	0.202494
Clp protease ClpE1662	10.6878	5.30051	1.64579	3.22065	0.001279	0.00445419
Clp protease ClpX1663	4.65974	3.59301	1.13238	3.17297	0.00150889	0.00516109
CMP deaminase1664	16.6476	-3.69852	0.789313	-4.68575	2.78932e-06	1.84637e-05
CMP-binding protein1665	0	NA	NA	NA	NA	NA
CMP-N-acetylneuraminic acid synthetase1666	2.5571	1.55429	1.50997	1.02935	0.303315	0.407349
Cna B domain-containing protein1667	0	NA	NA	NA	NA	NA
Cna B-type domain-containing protein1668	31.3969	-0.475733	0.74991	-0.634386	0.525829	0.622342
cna protein B-type domain1669	0.508837	2.68637	3.17055	0.847288	0.396835	NA
cO dehydrogenase/acetyl-CoA synthase complex accessory protein CooC1670	1.22937	4.51908	2.75366	1.64112	0.100772	0.173025
cO dehydrogenase/acetyl-CoA synthase delta subunit (Corrinoid Fe-S protein)1671	0.327458	-0.237703	3.26214	-0.0728671	0.941912	NA
CO dehydrogenase/CO-methylating acetyl-CoA synthase complex subunit beta1672	226.882	2.60248	0.638588	4.07536	4.59424e-05	0.000231307
CO dehydrogenase/CO-methylating acetyl-CoA synthase complex, subunit beta1673	2.15274	3.05262	1.99275	1.53187	0.125555	0.20494
co-chaperone GroES1674	309.291	-0.0669067	0.425334	-0.157304	0.875005	0.910944
CoA activase1675	8.34374	0.549949	0.930514	0.591017	0.554509	0.648464
CoA ester lyase1676	2.35328	2.31681	1.50496	1.53945	0.123694	0.202582
CoA ligase1677	30.5431	-8.04754	0.963207	-8.35495	6.54623e-17	2.4297e-15
CoA pyrophosphatase1678	2.38641	-0.426177	1.17831	-0.361687	0.717586	0.790131
CoA transferase1679	39.3797	8.40978	1.00293	8.38519	5.06438e-17	1.89095e-15
CoA transferase subunit A1680	94.6711	-0.656432	0.846064	-0.775866	0.437828	0.540447
CoA transferase subunit B1681	2.65256	0.114176	1.48574	0.0768477	0.938745	0.957165
CoA-binding protein1682	7.45487	-2.75265	1.01226	-2.71931	0.00654192	0.0182474
CoA-disulfide reductase1683	34.2839	-2.21701	0.490846	-4.51671	6.28081e-06	3.83772e-05
CoA-substrate-specific enzyme activase1684	6.16002	0.361918	0.882156	0.410266	0.681611	0.760456
CoA-transferase1685	3.6491	3.36008	1.32884	2.52857	0.0114527	0.0294307
CoA-transferase subunit beta1686	1.05302	2.9208	2.21921	1.31614	0.188126	0.280958
coagulation factor 5/8 type domain protein1687	0.0414018	0.882508	6.00394	0.146988	0.883141	NA
coagulation factor 5/8 type domain-containing protein1688	2.0628	8.18698	1.77813	4.60426	4.13941e-06	2.6365e-05
cob(I)alamin adenolsyltransferase/cobinamide ATP-dependent adenolsyltransferase1689	1.29201	0.306696	1.5843	0.193584	0.846501	0.890336
cob(I)yrinic acid a c-diamide adenosyltransferase1690	1.59968	2.42305	1.41802	1.70875	0.0874972	0.155107
cob(I)yrinic acid a,c-diamide adenosyltransferase1691	57.4912	0.0426152	0.467952	0.0910674	0.927439	0.949441
cobalamin 5-phosphate synthase1692	1.59904	3.26455	1.64223	1.98788	0.046825	0.0940952
cobalamin ABC transporter ATP-binding protein1693	0.688631	3.61579	2.88002	1.25547	0.209307	NA
cobalamin adenosyltransferase1694	18.1892	-5.47934	0.693411	-7.90201	2.74437e-15	7.99651e-14
cobalamin biosynthesis bifunctional protein CbiET1695	2.08296	-3.65808	1.32908	-2.75234	0.00591704	0.0167365
cobalamin biosynthesis protein1696	114.1	-0.010527	0.400523	-0.0262832	0.979031	0.98575
cobalamin biosynthesis protein CbiD1697	35.2715	1.20377	0.744286	1.61735	0.105803	0.179739
cobalamin biosynthesis protein CbiG1698	15.5219	-2.27187	0.54594	-4.16138	3.16324e-05	0.00016596
cobalamin biosynthesis protein CbiM1699	86.1962	-2.64044	0.421705	-6.26133	3.81702e-10	5.20241e-09
cobalamin biosynthesis protein CobD1700	14.8694	-1.5067	0.682319	-2.20821	0.0272297	0.060456
cobalamin biosynthesis protein CobD, partial1701	0.437954	-2.73399	3.42224	-0.79889	0.424354	NA
cobalamin biosynthesis protein CobN1702	15.7547	-0.493076	1.46114	-0.33746	0.73577	0.804471
cobalamin biosynthesis protein CobQ1703	1.67587	-0.682484	1.69537	-0.402558	0.687273	0.765185
cobalamin biosynthesis protein CobS1704	0.223761	-1.98972	4.36738	-0.455587	0.648687	NA
cobalamin biosynthesis protein CobW1705	65.0792	1.26272	0.338779	3.72725	0.00019358	0.000836499
cobalamin biosynthesis protein P47K1706	0.215101	1.73851	5.15786	0.337062	0.736071	NA
cobalamin synthase1707	6.04672	5.50233	1.31898	4.17167	3.02382e-05	0.000159316
cobalamin-binding protein1708	40.9868	1.78581	0.637848	2.79974	0.00511438	0.0147779
cobalamin-binding protein, partial1709	0.922342	4.07581	2.27492	1.79163	0.0731929	0.135048
cobalt ABC transporter1710	15.5801	2.80206	1.15802	2.41969	0.0155336	0.0380363
cobalt ABC transporter ATP-binding protein1711	31.6938	6.6705	1.1937	5.58808	2.29595e-08	2.25455e-07
cobalt ABC transporter permease1712	0.278008	2.2007	4.02211	0.547152	0.584275	NA
cobalt ABC transporter substrate-binding protein CbiN1713	1.13593	-2.11548	1.72928	-1.22333	0.221204	0.317925
cobalt chelatase1714	24.3432	4.45673	1.12984	3.94457	7.99446e-05	0.000378221
cobalt ECF transporter T component CbiQ1715	26.3586	-0.983669	0.517814	-1.89966	0.0574783	0.11141
cobalt transporter1716	9.69042	3.06408	0.85729	3.57414	0.000351378	0.00142228
cobalt transporter ATP-binding subunit1717	0.18362	1.58997	5.38795	0.295097	0.76792	NA
cobalt transporter CbiM1718	1.31689	-0.942113	1.85654	-0.507456	0.611835	0.699504
cobalt-precorrin-5B (C(1))-methyltransferase1719	6.07096	-2.01591	1.23384	-1.63385	0.102291	0.175086
cobalt-precorrin-6A reductase1720	5.7532	-2.45178	1.26063	-1.94488	0.0517891	0.102226
cobalt-precorrin-6A reductase, partial1721	0.116259	1.50729	6.00229	0.251119	0.801722	NA
cobaltochelatase subunit CobN1722	4.29368	3.54403	1.90104	1.86427	0.0622844	0.118878
cobinamide adenolsyltransferase1723	0.16139	1.39057	5.99034	0.232135	0.816433	NA
cobinamide kinase1724	2.13343	-2.16247	1.85415	-1.16629	0.243499	0.342895
cobW/HypB/UreG nucleotide-binding domain1725	0.0762108	0.947192	6.00318	0.157782	0.874629	NA
cobyric acid synthase1726	2.42111	3.14893	1.5583	2.02075	0.0433058	0.0884485
cobyric acid synthase CobQ1727	158.545	-1.01709	0.345726	-2.94189	0.00326214	0.0100104
cobyrinic acid a,c-diamide synthase1728	105.935	-0.932635	0.395055	-2.36077	0.0182368	0.0433428
coenzyme A pyrophosphatase1729	14.8058	-0.560175	0.727064	-0.770461	0.441026	0.543482
coenzyme F390 synthetase1730	0.361929	-0.75137	3.4893	-0.215335	0.829506	NA
coenzyme F420 hydrogenase/dehydrogenase subunit beta domain protein1731	1.86259	5.74958	1.71812	3.34644	0.000818578	0.00299809
coenzyme F420-reducing hydrogenase1732	0.0213808	0.448264	6.00608	0.074635	0.940505	NA
coenzyme F420-reducing hydrogenase subunit beta1733	2.1069	2.14323	1.32409	1.61864	0.105525	0.179439
cof-like hydrolase1734	11.5361	-4.09665	1.02074	-4.01341	5.98467e-05	0.000293146
cofactor-independent phosphoglycerate mutase1735	178.855	2.00085	0.308702	6.48147	9.08318e-11	1.38649e-09
cold-shock protein1736	3164.59	-0.84902	0.344842	-2.46206	0.0138143	0.0345177
colicin M resistance protein CbrA1737	0.374853	1.98079	2.59183	0.764245	0.444721	NA
colicin V biosynthesis protein1738	2.993	-2.48574	1.05321	-2.36016	0.0182669	0.0433835
colicin V production protein1739	9.94313	0.105811	0.633795	0.166948	0.867411	0.905228
colicin V production protein CvpA1740	1.86789	0.852713	1.23776	0.688916	0.490876	0.589533
collagen-binding protein1741	160.768	-1.50378	0.315877	-4.76065	1.92969e-06	1.31792e-05
collagen-binding protein, partial1742	0.709722	5.98565	2.56247	2.33589	0.0194969	NA
collagen-like protein1743	58.6502	-1.23106	0.531614	-2.31571	0.0205741	0.0479112
collagen-like triple helix repeat-containing protein1744	0.593481	2.92408	3.22899	0.905569	0.365164	NA
collagenase1745	47.4152	0.351253	0.455503	0.771132	0.440629	0.543122
collagenase-like protease1746	55.0709	-0.0428202	0.448216	-0.0955347	0.92389	0.946896
comEA protein1747	8.84197	5.44574	1.23939	4.39387	1.11348e-05	6.40508e-05
ComEC family competence protein1748	2.25604	1.49246	1.35771	1.09925	0.271659	0.373277
ComEC family competence protein, partial1749	0	NA	NA	NA	NA	NA
comF family protein1750	2.95102	1.80695	1.31553	1.37356	0.169579	0.259043
competence damage-inducible protein A1751	1.98515	3.82054	1.48142	2.57896	0.00990971	0.0260451
competence protein1752	39.4277	3.05709	0.495041	6.17542	6.59861e-10	8.54149e-09
competence protein ComE1753	0.0400419	0.861138	6.00419	0.143423	0.885956	NA
competence protein ComEA1754	8.47381	-1.1386	0.641604	-1.77462	0.0759608	0.139085
competence protein ComEC1755	0.966508	2.02788	1.91429	1.05934	0.289447	0.39317
competence protein ComF1756	1.72683	3.9831	1.82122	2.18705	0.0287386	0.0631356
competence protein ComFB1757	10.8944	0.31562	0.918828	0.343503	0.73122	0.80083
competence protein ComGC1758	0.444528	-0.315238	3.963	-0.0795453	0.936599	NA
competence protein TfoX1759	14.2587	4.93512	0.647196	7.62539	2.43296e-14	6.30798e-13
competence/damage-inducible protein A1760	189.075	0.58854	0.211864	2.77792	0.00547087	0.0156484
conjugal transfer protein1761	20.0877	-0.864721	0.644688	-1.3413	0.179823	0.2713
conjugal transfer protein TraA1762	3.66931	2.54252	0.924963	2.74878	0.0059818	0.0168811
conjugal transfer protein TraE1763	10.1262	4.20455	1.01551	4.14031	3.46833e-05	0.000180016
conjugal transfer protein TraG1764	34.1	0.127979	0.652044	0.196274	0.844396	0.888872
conjugal transfer protein TraH1765	0.217389	-2.04712	5.18424	-0.394873	0.692937	NA
conjugal transfer protein TraU1766	0.901562	0.341119	2.05399	0.166077	0.868097	0.905717
conjugal transfer protein TraX1767	15.2719	-2.08491	0.591451	-3.52508	0.000423352	0.00167767
conjugal transfer protein TrbE1768	0.157894	0.475355	5.99813	0.0792506	0.936833	NA
conjugative transposon protein TraM1769	4.34821	-3.35035	1.0568	-3.17029	0.00152285	0.00520468
conjugative transposon protein TraN1770	6.32418	-1.6968	0.874607	-1.94007	0.0523708	0.103129
conserved domain protein1771	6.70749	0.53144	1.08694	0.48893	0.624892	0.710848
conserved hypothetical DNA-binding protein1772	0.649665	1.17538	2.40753	0.488209	0.625402	NA
conserved protein/domain typically associated with flavoprotein oxygenase, DIM6/NTAB family1773	0.383167	0.000368833	3.14005	0.000117461	0.999906	NA
contains cell adhesion domain protein1774	0.0213808	0.448264	6.00608	0.074635	0.940505	NA
CopG family transcriptional regulator1775	45.7637	-0.707464	0.667262	-1.06025	0.289031	0.392648
copper ABC transporter permease1776	3.05673	2.44669	1.10348	2.21725	0.0266063	0.0593892
copper amine oxidase1777	14.3051	4.52358	0.810972	5.57798	2.43333e-08	2.37822e-07
copper amine oxidase domain-containing protein1778	0.191126	2.32132	5.28331	0.43937	0.660394	NA
copper chaperone1779	56.3466	-1.65818	0.519891	-3.18948	0.0014253	0.0049102
copper homeostasis protein1780	71.6138	-5.29325	0.776829	-6.81392	9.49738e-12	1.65653e-10
copper homeostasis protein CutC1781	166.773	1.1201	0.285829	3.91879	8.89948e-05	0.000416612
copper oxidase1782	18.0523	1.45941	0.58519	2.4939	0.0126347	0.0319804
copper resistance protein CopB1783	0	NA	NA	NA	NA	NA
copper resistance protein NlpE1784	160.812	-2.25053	0.55515	-4.05391	5.03685e-05	0.000251158
copper-translocating P-type ATPase1785	393.847	0.706836	0.284819	2.4817	0.0130757	0.0329296
copper-translocating P-type ATPase, partial1786	3.45606	2.1975	1.51429	1.45118	0.14673	0.231472
coproporphyrinogen dehydrogenase1787	1.11574	0.753372	1.95232	0.385885	0.699582	0.775781
coproporphyrinogen dehydrogenase HemZ1788	142.578	1.37518	0.264442	5.2003	1.98969e-07	1.65312e-06
coproporphyrinogen III oxidase1789	125.068	1.10802	0.238104	4.65352	3.26312e-06	2.12171e-05
CopY family transcriptional regulator1790	2.62143	2.00907	1.38534	1.45023	0.146994	0.231804
corA-like protein1791	0.117728	1.06404	5.95777	0.178598	0.858254	NA
CotH protein1792	1.18311	1.84659	2.00382	0.921538	0.35677	0.460111
CotJB protein1793	0	NA	NA	NA	NA	NA
cotJC protein1794	22.5054	-1.60569	1.32102	-1.2155	0.224177	0.321162
CotS family spore coat protein1795	26.2442	2.74961	1.02677	2.67793	0.00740788	0.020313
CPBP family intramembrane metalloprotease1796	261.183	0.237199	0.317994	0.745924	0.455714	0.557533
CPBP family intramembrane metalloprotease domain-containing protein1797	46.6883	1.03974	0.566469	1.83547	0.0664357	0.125135
CPXCG motif-containing cysteine-rich protein1798	1.53648	-4.67702	2.09785	-2.22944	0.0257847	0.0578627
creatininase1799	16.2323	1.46481	0.768378	1.90636	0.0566036	0.110057
creatinine amidohydrolase1800	0.821608	0.788747	2.29176	0.344166	0.730721	0.800635
CRISPR system precrRNA processing endoribonuclease RAMP protein Cas61801	1.58917	-3.22808	1.688	-1.91237	0.0558284	0.10877
CRISPR-associated endonuclease Cas11802	5.24083	-4.44491	1.57326	-2.82529	0.00472372	0.0138091
CRISPR-associated endonuclease Cas21803	23.2139	0.744068	0.525923	1.41478	0.157132	0.244216
CRISPR-associated endonuclease Cas31804	3.04183	-0.39819	1.09909	-0.36229	0.717135	0.789704
CRISPR-associated endoribonuclease Cas61805	1.30444	-1.37027	1.46775	-0.933588	0.350516	0.454538
CRISPR-associated helicase Cas31806	0.573322	1.20511	2.5789	0.467297	0.640287	NA
CRISPR-associated helicase/endonuclease Cas31807	51.4124	-0.749148	0.422826	-1.77177	0.0764334	0.139843
CRISPR-associated protein1808	4.10364	1.04603	1.49424	0.700042	0.483901	0.583235
CRISPR-associated protein Cas41809	30.3988	-0.187792	0.590914	-0.317799	0.750638	0.816341
CRISPR-associated protein cas8c/csd1, subtype I-c/dvulg1810	4.17395	1.73621	1.10764	1.56749	0.117	0.194029
CRISPR-associated RAMP protein1811	0.105851	1.02641	6.00229	0.171003	0.864222	NA
Cro/Cl family transcriptional regulator1812	13.6456	2.40597	0.570204	4.21949	2.44858e-05	0.000131395
crossover junction endodeoxyribonuclease RuvC1813	86.5406	1.76778	0.305737	5.78201	7.38148e-09	8.02567e-08
crotonase1814	2.6375	0.413385	1.17826	0.350845	0.725704	0.796748
crotonobetaine/carnitine-CoA ligase1815	1.59209	-2.3021	1.7524	-1.31368	0.188952	0.282022
crotonobetainyl-CoA dehydrogenase1816	1.94907	-1.80172	1.7285	-1.04236	0.297245	0.40101
crotonobetainyl-CoA--carnitine CoA-transferase1817	0.752883	4.31374	2.60885	1.65351	0.0982279	0.169595
Crp/Fnr family transcriptional regulator1818	611.581	-0.850843	0.372578	-2.28366	0.0223914	0.051464
CsbD family protein1819	72.1403	2.7791	0.937845	2.96329	0.00304371	0.00942825
CsbD family protein, partial1820	9.41103	2.82288	1.13287	2.49179	0.0127103	0.0321131
csd1 family CRISPR-associated protein1821	0.189555	-0.123314	5.27483	-0.0233778	0.981349	NA
CsoR family transcriptional regulator1822	3.58723	1.28731	1.19317	1.0789	0.280633	0.383327
csx10 family CRISPR-associated ramp protein1823	0	NA	NA	NA	NA	NA
CTP synthase1824	437.877	-0.39979	0.34588	-1.15586	0.247738	0.347745
CTP synthetase1825	247.204	-0.254103	0.262797	-0.966919	0.333585	0.437678
CTP--phosphocholine cytidylyltransferase1826	1.49	1.89236	1.97587	0.957734	0.338197	0.442288
CtsR family transcriptional regulator1827	8.23622	2.57505	0.669068	3.84872	0.000118737	0.000537678
Cu(2+)-exporting ATPase1828	0.729654	4.83997	2.38725	2.02743	0.0426187	0.0873455
cupin1829	64.477	-2.28906	0.360524	-6.34925	2.16367e-10	3.07675e-09
cupin domain-containing protein1830	72.6261	-0.059799	0.289256	-0.206734	0.836218	0.883095
cupin region1831	0.0669573	1.02641	6.00229	0.171003	0.864222	NA
cupredoxin domain-containing protein1832	0.288586	2.34726	4.82811	0.486164	0.626851	NA
curved DNA-binding protein1833	0	NA	NA	NA	NA	NA
CusA/CzcA family heavy metal efflux RND transporter1834	383.079	-3.6425	0.418781	-8.69786	3.38187e-18	1.47984e-16
CvpA family protein1835	2.91115	1.04731	2.15933	0.485017	0.627665	0.712952
cyanase1836	0.0355833	0.448264	6.00608	0.074635	0.940505	NA
cyclase1837	14.035	-1.87222	1.02904	-1.81938	0.0688539	0.128641
cyclic amidohydrolase1838	0	NA	NA	NA	NA	NA
cyclic lactone autoinducer peptide1839	124.335	1.00075	1.52311	0.657046	0.511151	0.608492
cyclic nucleotide-binding protein1840	2.1779	2.026	1.24016	1.63366	0.102331	0.175089
cyclic pyranopterin monophosphate synthase MoaC1841	23.0147	-1.24194	0.426732	-2.91035	0.00361024	0.0109413
cyclic pyranopterin phosphate synthase MoaA1842	0	NA	NA	NA	NA	NA
cycloartenol synthase-like protein1843	72.8589	-1.20551	0.477975	-2.52213	0.0116647	0.0298487
cyclohexadienyl dehydratase1844	31.5826	-0.857263	0.581888	-1.47325	0.140685	0.224059
cycloisomaltooligosaccharide glucanotransferase1845	32.1904	-8.37139	0.899989	-9.30166	1.38269e-20	8.17229e-19
cyclomaltodextrin glucanotransferase1846	0.0391642	-0.513468	6.00608	-0.0854914	0.931871	NA
cyclomaltodextrinase1847	23.885	-1.18107	0.584224	-2.0216	0.0432179	0.0882979
cyclopropane-fatty-acyl-phospholipid synthase1848	3.13928	1.47496	1.1596	1.27195	0.203391	0.29813
cyd operon protein YbgE1849	5.84899	-1.65261	0.823627	-2.00651	0.0448022	0.0907782
Cys-rich peptide radical SAM maturase CcpM1850	11.2299	3.1424	1.2918	2.43258	0.0149916	0.0369267
Cys-tRNA(Pro) deacylase1851	60.6314	1.11779	0.458805	2.43631	0.0148379	0.0366568
Cys/Met metabolism pyridoxal-phosphate-dependent protein1852	0.862173	3.98081	2.32443	1.71259	0.0867873	0.154199
cystathione beta-lyase1853	14.5468	0.840421	0.987099	0.851405	0.394545	0.497788
cystathionine beta-lyase1854	48.0841	-0.592756	0.340595	-1.74035	0.081797	0.147455
Cystathionine beta-lyase family protein involved in aluminum resistance1855	0.0302907	-0.513468	6.00608	-0.0854914	0.931871	NA
cystathionine beta-lyase involved in aluminum resistance1856	0.133989	-1.73228	5.99518	-0.288946	0.772623	NA
cystathionine beta-synthase1857	0.321764	-0.691324	2.8497	-0.242595	0.808319	NA
cystathionine gamma-lyase1858	0.681509	-2.87686	3.08892	-0.931349	0.351673	NA
cystathionine gamma-synthase1859	9.50732	-1.17223	0.961303	-1.21941	0.222687	0.319467
cysteine ABC transporter ATP-binding protein1860	0.602533	3.31892	2.76282	1.20128	0.229643	NA
cysteine desulfurase1861	264.711	-0.014822	0.212418	-0.0697773	0.944371	0.961467
cysteine desulfurase CsdA1862	13.3969	-2.47792	0.603153	-4.10827	3.98626e-05	0.000203824
cysteine desulfurase NifS1863	159.834	3.26646	0.477307	6.84352	7.72701e-12	1.37075e-10
cysteine dioxygenase1864	0.03183	-0.513468	6.00608	-0.0854914	0.931871	NA
cysteine hydrolase1865	73.571	2.05303	0.432369	4.74834	2.05097e-06	1.3916e-05
cysteine methyltransferase1866	47.4998	-0.0764279	0.29293	-0.260908	0.794163	0.850083
cysteine methyltransferase, partial1867	0.159222	0.545538	6.00228	0.0908884	0.927581	NA
cysteine protease1868	16.5819	2.9912	1.1725	2.55114	0.0107373	0.0278967
cysteine proteinase1869	0.1354	0.690602	6.00077	0.115086	0.908377	NA
cysteine sulfinate desulfinase1870	1.21388	2.41771	1.9281	1.25393	0.209866	0.305289
cysteine synthase1871	3.04554	-1.43672	1.05566	-1.36097	0.173523	0.263646
cysteine synthase A1872	424.277	-0.956672	0.15327	-6.24173	4.32758e-10	5.80939e-09
cysteine--tRNA ligase1873	433.714	0.0358606	0.151271	0.237061	0.812609	0.865607
cysteine--tRNA ligase, partial1874	0.0866895	0.46632	6.00318	0.0776789	0.938083	NA
CYTH domain-containing protein1875	47.4266	1.77326	0.417825	4.24401	2.19558e-05	0.00011879
cytidine deaminase1876	192.871	0.875259	0.249201	3.51227	0.000444304	0.00174903
cytidine deaminase, partial1877	0.531842	3.8293	3.40481	1.12467	0.260727	NA
cytidine/uridine-specific hydrolase1878	1.08147	-5.12823	1.94218	-2.64045	0.00827962	0.0223932
cytidylate kinase1879	280.01	0.586589	0.207267	2.83011	0.00465324	0.0136446
cytidylate kinase-like family protein1880	607.374	2.27407	0.440735	5.15972	2.47319e-07	2.00671e-06
cytidylate kinase-like family protein, partial1881	5.5327	-1.56258	1.46018	-1.07013	0.284561	0.387673
cytidyltransferase1882	150.858	-1.65828	0.406155	-4.08287	4.44828e-05	0.000224775
cytidyltransferase-like domain-containing protein1883	7.43417	4.63433	1.12113	4.13362	3.57098e-05	0.000184634
cytidyltransferase-related domain protein1884	8.49574	0.677255	0.897453	0.754641	0.450464	0.552873
cytidylyltransferase1885	0.257361	-2.18075	3.62414	-0.601729	0.547355	NA
cytochrome b subunit of formate dehydrogenase1886	29.6582	-3.17881	0.8444	-3.76458	0.000166831	0.000732331
cytochrome b5611887	0.17931	-2.09771	5.30883	-0.395136	0.692742	NA
cytochrome B5621888	2.04904	1.54159	1.5117	1.01977	0.307836	0.411727
cytochrome b61889	12.5699	-1.55914	0.693122	-2.24944	0.0244844	0.0554714
cytochrome B61890	43.5566	-8.53643	0.962723	-8.86697	7.51656e-19	3.61927e-17
cytochrome bd oxidase subunit I1891	24.4747	-1.46765	0.630157	-2.32902	0.0198581	0.0464809
cytochrome c1892	161.549	-3.33075	0.6735	-4.94544	7.59729e-07	5.67e-06
cytochrome C1893	57.7686	-6.16725	1.39776	-4.41223	1.02312e-05	5.92903e-05
cytochrome c assembly protein1894	23.2915	-1.68556	0.667812	-2.524	0.0116028	0.0297429
cytochrome C assembly protein1895	1.59793	-2.57733	1.71948	-1.49891	0.133898	0.215881
cytochrome c biogenesis protein1896	18.283	0.584963	0.4273	1.36898	0.171007	0.260801
cytochrome C biogenesis protein1897	75.6721	-1.74391	0.465805	-3.74385	0.00018122	0.000788828
cytochrome C biogenesis protein CcdA1898	2.79139	0.806703	1.04747	0.770144	0.441215	0.543613
cytochrome c biogenesis protein CcmE1899	2.63004	-2.44595	1.1917	-2.05248	0.0401226	0.0834226
cytochrome c biogenesis protein CcmF1900	2.85021	0.140393	1.2697	0.110572	0.911956	0.93767
cytochrome c biogenesis protein CcsA1901	29.6921	-0.373439	0.463022	-0.806525	0.41994	0.523132
cytochrome C biogenesis protein CycH1902	2.55359	4.22397	1.31574	3.21033	0.00132583	0.00459799
cytochrome C biogenesis protein region1903	0.298878	-1.48654	4.14556	-0.358585	0.719905	NA
cytochrome c biogenesis protein ResB1904	0.285273	2.23456	4.08057	0.547611	0.583959	NA
cytochrome C biogenesis protein ResB1905	1.21592	4.49084	1.98746	2.25959	0.0238467	0.0542489
cytochrome c nitrite reductase small subunit1906	26.7776	-7.88457	0.973889	-8.09597	5.68105e-16	1.85467e-14
cytochrome c oxidase assembly protein1907	3.16244	5.78748	1.80621	3.20421	0.00135432	0.00468507
cytochrome C oxidase assembly protein1908	194.237	-3.9197	0.800895	-4.89415	9.87313e-07	7.18785e-06
cytochrome c oxidase subunit 31909	33.1065	1.3856	0.730042	1.89797	0.0576994	0.1117
cytochrome c oxidase subunit I1910	175.329	1.24899	0.754572	1.65524	0.0978767	0.169131
cytochrome c oxidase subunit II1911	4.82207	-1.15451	1.09816	-1.05131	0.293116	0.396858
cytochrome c oxidase subunit IV1912	10.0465	2.00279	1.76358	1.13564	0.256108	0.356424
cytochrome c-type biogenesis protein1913	0.456345	-0.329493	2.99298	-0.110089	0.912339	NA
cytochrome c31914	70.6626	-2.56631	0.61685	-4.16035	3.17754e-05	0.00016657
cytochrome c41915	14.0877	0.859206	0.68783	1.24915	0.211608	0.307393
cytochrome c5501916	4.96296	3.92749	1.20288	3.26509	0.0010943	0.00388251
cytochrome c5511917	33.0607	1.34479	0.717105	1.8753	0.0607511	0.116522
cytochrome C5511918	152.1	2.95433	0.876568	3.37033	0.000750778	0.00278245
cytochrome d terminal oxidase subunit 11919	28.2005	-4.77451	1.09434	-4.36292	1.28336e-05	7.26648e-05
cytochrome d ubiquinol oxidase subunit II1920	272.31	0.14514	0.591542	0.245358	0.806179	0.860186
cytochrome D ubiquinol oxidase subunit II1921	2.85893	0.824188	1.08842	0.757231	0.448911	0.551238
cytochrome o ubiquinol oxidase1922	0.731206	-0.914582	2.94141	-0.310933	0.755852	0.82032
cytochrome P4501923	9.73166	-0.705942	0.956422	-0.738107	0.460449	0.5617
cytochrome ubiquinol oxidase subunit I1924	338.307	0.11793	0.58428	0.201838	0.840043	0.885935
cytochrome-c peroxidase1925	16.2432	-1.97891	0.630824	-3.13702	0.00170676	0.00574648
cytoplasmic protein1926	4.89529	-2.89884	0.872309	-3.32318	0.000889969	0.00323015
cytosine deaminase1927	10.2048	0.44355	0.632174	0.701627	0.482912	0.582268
cytosine methyltransferase1928	5.96864	0.329747	1.0822	0.3047	0.760594	0.824098
cytosine permease1929	6.91017	2.80885	1.12886	2.48821	0.0128387	0.0324029
cytosine-specific methyltransferase1930	0.272255	2.24093	4.12686	0.543012	0.587122	NA
cytosol nonspecific dipeptidase1931	10.2548	-0.664221	0.6983	-0.951196	0.341505	0.445352
cytosolic protein1932	0.151091	1.97925	5.55058	0.356585	0.721402	NA
D-2-hydroxyacid dehydrogenase1933	27.6746	-1.18751	0.616473	-1.9263	0.0540674	0.105968
D-3-phosphoglycerate dehydrogenase1934	26.062	-2.08814	0.642341	-3.25083	0.0011507	0.00405836
D-Ala-D-Ala carboxypeptidase1935	1.0746	-0.0222286	2.80231	-0.00793224	0.993671	0.995443
D-Ala-D-Ala carboxypeptidase VanY1936	8.24926	1.32772	1.20862	1.09854	0.271968	0.373619
D-ala-D-ala transporter subunit1937	2.81819	4.185	1.39467	3.00072	0.00269345	0.00851026
D-alanine glycine permease1938	0	NA	NA	NA	NA	NA
D-alanine--D-alanine ligase1939	228.353	-0.583131	0.231239	-2.52177	0.0116768	0.0298567
D-alanine--D-alanine ligase A1940	39.733	-0.728512	0.447208	-1.62902	0.103308	0.176511
D-alanine--D-serine ligase VanG1941	44.3175	1.79089	0.706722	2.53407	0.0112745	0.0290324
D-alanine--poly(phosphoribitol) ligase1942	44.5804	3.58836	0.778682	4.60825	4.06074e-06	2.59301e-05
D-alanine--poly(phosphoribitol) ligase subunit 21943	6.96359	0.9273	1.38128	0.671334	0.502008	0.599267
D-alanyl-D-alanine carboxypeptidase1944	371.556	0.690307	0.362251	1.9056	0.0567016	0.110161
D-alanyl-D-alanine carboxypeptidase, partial1945	2.18932	4.9669	1.59187	3.12017	0.00180746	0.0060318
D-alanyl-D-alanine carboxypeptidase/D-alanyl-D-alanine-endopeptidase1946	218.278	-3.87607	0.446814	-8.67489	4.13934e-18	1.78622e-16
D-alanyl-D-alanine dipeptidase1947	7.48929	-3.23018	1.05813	-3.05272	0.00226781	0.00734029
D-alanyl-lipoteichoic acid biosynthesis protein DltB1948	24.2294	0.40515	1.34569	0.301073	0.763359	0.825581
D-alanyl-lipoteichoic acid biosynthesis protein DltD1949	37.1749	1.98419	1.00856	1.96735	0.0491423	0.0979626
D-amino acid aminotransferase1950	4.07052	4.21138	1.18396	3.55702	0.000375088	0.00150651
D-aminoacyl-tRNA deacylase1951	18.7125	0.0187591	0.629033	0.0298221	0.976209	0.983941
D-aminoacylase1952	0.934131	-0.640291	2.07127	-0.309129	0.757223	0.821536
D-aminopeptidase1953	2.08232	2.48866	1.36967	1.81697	0.0692211	0.129269
D-arabino 3-hexulose 6-phosphate formaldehyde lyase1954	0.259993	3.30346	4.19091	0.788244	0.430554	NA
D-cysteine desulfhydrase1955	3.52831	-1.18575	1.35725	-0.873637	0.382316	0.486318
D-cysteine desulfhydrase family protein1956	7.18999	-0.494593	0.866301	-0.570925	0.56805	0.660589
D-galactarate dehydratase1957	6.26328	-1.23655	1.26006	-0.981342	0.326424	0.43137
D-galactonate dehydratase1958	1.42432	5.92397	1.91778	3.08897	0.00200854	0.0066231
D-galactose-binding periplasmic protein, partial1959	0.371894	3.29922	4.48711	0.735265	0.462178	NA
D-galactosyl-beta-1-3-N-acetyl-D-hexosamine phosphorylase1960	109.777	0.913838	0.473947	1.92815	0.053837	0.105583
D-galactosyl-beta-1-4-L-rhamnose phosphorylase1961	3.94556	-0.564866	1.47933	-0.38184	0.70258	0.778418
D-glycero-beta-D-manno-heptose 1-phosphate adenylyltransferase1962	2.04287	-0.872556	1.08739	-0.80243	0.422305	0.525028
D-glycero-beta-D-manno-heptose 1-phosphate adenylyltransferase, partial1963	0	NA	NA	NA	NA	NA
D-glycero-beta-D-manno-heptose 1,7-bisphosphate 7-phosphatase1964	18.0864	0.355236	0.95238	0.372999	0.709149	0.783192
D-glycero-beta-D-manno-heptose-1,7-bisphosphate 7-phosphatase1965	4.1756	-0.138821	0.827251	-0.16781	0.866733	0.904824
D-glycero-beta-D-manno-heptose-7-phosphate kinase1966	6.48117	-1.34659	1.10236	-1.22155	0.221877	0.318561
D-hexose-6-phosphate mutarotase1967	44.1521	-2.02168	0.584988	-3.45594	0.000548382	0.00210427
D-isomer specific 2-hydroxyacid dehydrogenase NAD-binding protein1968	0.415873	-0.605446	2.5342	-0.238911	0.811175	NA
D-lactate dehydrogenase1969	12.0008	1.39098	1.50528	0.924066	0.355452	0.458934
D-lysine 5,6-aminomutase subunit alpha1970	227.942	0.573117	1.30699	0.4385	0.661024	0.742934
D-Lysine 5,6-aminomutase subunit alpha1971	0.431997	0.614854	3.96427	0.155099	0.876743	NA
D-lyxose/D-mannose family sugar isomerase1972	18.8747	1.61797	0.788103	2.053	0.0400731	0.0833335
D-mannonate oxidoreductase1973	84.0248	-2.32306	0.522074	-4.44968	8.59974e-06	5.08041e-05
D-methionine ABC transporter permease1974	1.1894	-2.97129	2.0254	-1.46701	0.142373	0.226297
d-phosphoglycerate dehydrogenase1975	177.585	-10.7934	0.934387	-11.5513	7.27287e-31	1.39538e-28
D-proline reductase (dithiol) proprotein PrdA1976	482.163	12.6273	1.36217	9.26994	1.86244e-20	1.09044e-18
D-proline reductase (dithiol) protein PrdB1977	173.496	10.9544	1.39109	7.87469	3.416e-15	9.86131e-14
D-ribose ABC transporter substrate-binding protein1978	13.2548	1.79077	0.823003	2.1759	0.0295628	0.0646463
D-ribose pyranase1979	8.92258	-1.07937	0.855667	-1.26143	0.207153	0.302506
D-ribose transporter ATP-binding protein1980	1.30306	1.70169	2.09557	0.812042	0.416768	0.520271
D-ribose-binding protein1981	0.52968	4.185	3.49109	1.19877	0.230619	NA
D-serine ammonia-lyase1982	14.0023	-0.212382	0.563641	-0.376804	0.706319	0.781104
D-serine dehydratase1983	0.310161	0.0341862	4.79904	0.00712356	0.994316	NA
D-serine permease1984	0.454857	3.60471	3.53127	1.0208	0.307351	NA
D-tyrosyl-tRNA(Tyr) deacylase1985	127.275	2.28725	0.274751	8.32479	8.44792e-17	3.08053e-15
D-xylose ABC transporter ATP-binding protein1986	42.186	-2.3771	0.583327	-4.07507	4.60004e-05	0.000231506
D-xylose transporter XylE1987	25.6386	-7.41682	0.930871	-7.9676	1.61779e-15	4.86956e-14
D-xylulose 5-phosphate/D-fructose 6-phosphate phosphoketolase1988	0	NA	NA	NA	NA	NA
D,D-heptose 1,7-bisphosphate phosphatase1989	12.1846	2.43204	0.956443	2.54279	0.010997	0.0284354
Dak phosphatase1990	0.754306	2.86192	2.93671	0.97453	0.329793	0.433937
dAK2 domain fusion protein YloV1991	0.607855	1.22222	2.06246	0.592603	0.553447	NA
DAK2 domain-containing protein1992	7.57502	1.22214	0.976037	1.25214	0.210518	0.306095
damage-inducible protein CinA1993	3.96476	3.0697	1.08549	2.82794	0.00468492	0.0137149
damage-inducible protein J1994	0.641668	3.00863	2.66021	1.13097	0.258066	NA
DASH family cryptochrome1995	0	NA	NA	NA	NA	NA
daunorubicin ABC transporter ATP-binding protein1996	0.0724886	-0.0326086	6.00608	-0.00542927	0.995668	NA
daunorubicin resistance protein DrrC1997	0.671697	-0.373744	2.46787	-0.151444	0.879626	NA
dCMP deaminase1998	16.5315	-0.188463	0.829108	-0.227308	0.820184	0.87066
dCTP deaminase1999	15.8481	4.86091	0.879218	5.52867	3.22662e-08	3.06234e-07
[truncated: 24,573 more rows]

## Sheet: day1_refseq_func_interaction_di
	baseMean	log2FoldChange	lfcSE	stat	pvalue	padj
misc1	1383.25	-0.0282095	0.287972	-0.0979591	0.921965	0.958389
(2E,6E)-farnesyl diphosphate synthase2	21.4176	-0.224849	0.852796	-0.263661	0.792041	0.882257
(2Fe-2S)-binding protein3	23.3661	-0.100446	0.628402	-0.159844	0.873004	0.930083
(4Fe-4S)-binding protein4	88.1527	4.12882	0.594707	6.94262	3.84881e-12	4.11131e-10
(deoxy)nucleoside triphosphate pyrophosphohydrolase5	45.5249	0.199065	0.38204	0.521059	0.602326	0.759011
(Fe-S)-binding protein6	43.1744	-0.363682	0.349269	-1.04127	0.297752	0.494132
(p)ppGpp synthetase7	56.9931	0.103002	0.442655	0.232693	0.816	0.897507
(R)-hydratase8	0.0393727	1.52824	6.00608	0.25445	0.799148	NA
(S)-ureidoglycine aminohydrolase9	15.1544	1.97155	0.848735	2.32293	0.020183	0.0675542
1-(5-phosphoribosyl)-510	102.953	-0.641471	0.310824	-2.06378	0.0390388	0.11325
1-(5-phosphoribosyl)-5-((5-phosphoribosylamino)methylideneamino)imidazole-4-carboxamide isomerase11	1.17659	1.0728	1.93136	0.555462	0.578579	0.742258
1-(5-phosphoribosyl)-5-amino-4-imidazole-carboxylate carboxylase12	29.6248	1.9561	0.627839	3.1156	0.0018357	0.00999676
1-acyl-sn-glycerol-3-phosphate acyltransferase13	449.422	0.83239	0.204167	4.07701	4.56183e-05	0.000473537
1-acyl-sn-glycerol-3-phosphate acyltransferase, partial14	0.368942	2.84469	4.62861	0.614588	0.538827	NA
1-aminocyclopropane-1-carboxylate deaminase15	1.84601	2.19076	1.80967	1.21059	0.226054	0.41142
1-deoxy-D-xylulose-5-phosphate reductoisomerase16	487.255	-0.386186	0.271497	-1.42243	0.154901	0.317214
1-deoxy-D-xylulose-5-phosphate reductoisomerase, partial17	1.56097	2.06936	1.94333	1.06485	0.286942	0.482211
1-deoxy-D-xylulose-5-phosphate synthase18	600.977	0.0729581	0.206861	0.352691	0.72432	0.838739
1-phosphofructokinase19	203.037	2.34218	0.48013	4.87822	1.07045e-06	2.00578e-05
1-pyrroline-5-carboxylate dehydrogenase20	40.91	2.39268	1.02627	2.33144	0.0197304	0.0664842
1,3-beta-galactosyl-N-acetylhexosamine phosphorylase21	409.032	3.69754	0.761134	4.85794	1.18616e-06	2.16961e-05
1,4-alpha-glucan branching enzyme22	1255.95	0.585555	0.28639	2.04461	0.0408938	0.117546
1,4-alpha-glucan branching enzyme, partial23	6.85482	-0.998805	0.77006	-1.29705	0.194615	0.372781
1,4-alpha-glucan branching protein24	158.906	-1.56245	0.408762	-3.8224	0.000132161	0.00113835
1,4-alpha-glucan-branching enzyme25	35.5449	2.18651	0.517844	4.22233	2.41788e-05	0.000279903
1,4-alpha-glucan-branching enzyme, partial26	403.624	-1.28955	0.384102	-3.35732	0.000787015	0.00492423
1,4-alpha-glucan-branching protein27	183.622	1.38523	0.686592	2.01755	0.0436384	0.123673
1,4-beta-mannosyl-N-acetylglucosamine phosphorylase28	307.266	-0.805458	0.429302	-1.8762	0.0606276	0.158985
1,4-beta-N-acetylmuramidase29	5.0666	-0.394106	1.35763	-0.290289	0.771595	0.869715
1,4-beta-xylanase30	113.473	-0.528872	0.347151	-1.52346	0.127643	0.275952
1,4-dihydroxy-2-naphthoate octaprenyltransferase31	19.6245	0.174503	0.651616	0.2678	0.788853	0.880613
1,4-dihydroxy-2-naphthoate polyprenyltransferase32	6.14411	1.42616	1.06512	1.33897	0.18058	0.353412
1,4-dihydroxy-2-naphthoyl-CoA synthase33	135.119	-0.510079	0.30841	-1.6539	0.0981477	0.226829
12-oxophytodienoate reductase34	28.8794	0.548752	0.831864	0.659666	0.509468	0.688658
12,18-didecarboxysiroheme deacetylase35	1.88596	2.56961	2.40542	1.06826	0.285404	0.480595
16S rRNA (-2-O)-methyltransferase36	25.7126	-1.97988	0.495582	-3.99505	6.46794e-05	0.000632307
16S rRNA (adenine(1518)-N(6)/adenine(1519)-N(6))-dimethyltransferase37	385.426	1.70164	0.279474	6.08874	1.13802e-09	5.67752e-08
16S rRNA (cytidine(1402)-2-O)-methyltransferase38	537.623	-0.509515	0.219684	-2.31931	0.0203783	0.068063
16S rRNA (cytosine(1402)-N(4))-methyltransferase39	1079.85	0.243887	0.207546	1.1751	0.239955	0.428239
16S rRNA (cytosine(1402)-N(4))-methyltransferase, partial40	8.7184	0.693581	1.04049	0.666593	0.505032	0.684958
16S rRNA (cytosine(967)-C(5))-methyltransferase41	259.609	0.947572	0.296827	3.19234	0.00141123	0.00807953
16S rRNA (guanine(527)-N(7))-methyltransferase RsmG42	243.762	-0.814106	0.281054	-2.89662	0.00377208	0.0179338
16S rRNA (guanine(966)-N(2))-methyltransferase RsmD43	31.2712	1.844	0.553835	3.32951	0.000870003	0.0053484
16S rRNA (uracil(1498)-N(3))-methyltransferase44	134.997	1.45282	0.270605	5.3688	7.9261e-08	2.22109e-06
16S rRNA maturation RNase YbeY45	15.8215	1.87045	0.768871	2.43272	0.0149859	0.0535126
16S rRNA methyltransferase46	42.3583	-1.39458	0.690408	-2.01993	0.0433902	0.123258
16S rRNA processing protein RimM47	201.357	-0.518997	0.288529	-1.79877	0.0720549	0.181707
16S rRNA processing protein RimM, partial48	33.7346	-1.26267	0.460651	-2.74105	0.00612428	0.0264391
16S rRNA pseudouridine(516) synthase49	75.6132	1.42762	0.448207	3.18517	0.00144668	0.00821843
1A family penicillin-binding protein50	41.6546	2.67569	0.981412	2.72637	0.00640357	0.0274457
2-alkenal reductase51	42.4321	1.08975	0.940301	1.15894	0.246482	0.436274
2-amino-3-ketobutyrate CoA ligase52	28.2766	2.70487	1.09273	2.47535	0.0133107	0.0489286
2-amino-3-ketobutyrate CoA ligase, partial53	0.764265	5.32939	2.3688	2.24983	0.02446	NA
2-amino-4-hydroxy-6-hydroxymethyldihydropteridine diphosphokinase54	112.302	0.38453	0.322391	1.19274	0.23297	0.420213
2-amino-4-hydroxy-6-hydroxymethyldihydropteridine pyrophosphokinase55	123.275	-0.91568	0.331321	-2.76372	0.00571458	0.0249937
2-amino-4-ketopentanoate thiolase56	5.19575	3.65032	1.51804	2.40463	0.0161891	0.0569625
2-aminoethylphosphonate aminotransferase57	22.7253	3.26417	1.64096	1.98918	0.0466809	0.130198
2-aminoethylphosphonate--pyruvate aminotransferase58	482.657	2.15398	0.744868	2.89176	0.00383091	0.0181772
2-C-methyl-D-erythritol 2,4-cyclodiphosphate synthase59	251.651	0.00557293	0.264663	0.0210567	0.9832	0.992091
2-C-methyl-D-erythritol 4-phosphate cytidylyltransferase60	495.31	0.23361	0.190886	1.22382	0.221022	0.40539
2-C-methyl-D-erythritol 4-phosphate cytidylyltransferase, partial61	1.36244	4.79622	2.68264	1.78787	0.0737966	0.18498
2-dehydro-3-deoxy-6-phosphogalactonate aldolase62	8.88893	1.42385	0.741787	1.91949	0.0549221	0.147712
2-dehydro-3-deoxy-phosphogluconate aldolase63	76.0711	1.77885	0.682922	2.60476	0.00919382	0.0365821
2-dehydro-3-deoxygluconokinase64	44.8757	2.54904	0.510957	4.98876	6.0769e-07	1.24711e-05
2-dehydro-3-deoxyphosphogluconate aldolase65	74.8762	1.00589	0.753575	1.33482	0.181935	0.355265
2-dehydro-3-deoxyphosphogluconate aldolase/4-hydroxy-2-oxoglutarate aldolase66	27.9121	1.9642	0.858296	2.28849	0.0221088	0.0725809
2-dehydropantoate 2-reductase67	27.3697	0.585179	0.504458	1.16002	0.246042	0.435867
2-deoxy-D-gluconate 3-dehydrogenase68	37.0654	-0.999377	0.71423	-1.39924	0.161742	0.326251
2-deoxyribose-5-phosphate aldolase69	241.604	0.453168	0.309359	1.46486	0.142959	0.299782
2-enoate reductase70	33.0895	6.59455	1.02189	6.45327	1.0946e-10	7.64262e-09
2-hydroxy-3-oxopropionate reductase71	23.5261	1.87789	0.733531	2.56007	0.010465	0.0406438
2-hydroxy-acid oxidase72	8.2221	0.008441	1.49574	0.00564336	0.995497	0.998293
2-hydroxyacid dehydrogenase73	271.424	0.837748	0.389587	2.15035	0.0315276	0.0957361
2-hydroxyacyl-CoA dehydratase74	324.795	2.69349	0.522398	5.15601	2.52262e-07	5.92627e-06
2-hydroxychromene-2-carboxylate isomerase75	1.22348	-1.55898	2.06132	-0.756302	0.449468	0.639779
2-hydroxyglutaryl-CoA dehydratase76	442.692	0.904052	0.401045	2.25424	0.024181	0.0775739
2-hydroxyglutaryl-CoA dehydratase activator77	0.259462	3.46183	4.31431	0.802407	0.422317	NA
2-hydroxyglutaryl-CoA dehydratase, partial78	0.215704	-0.757861	4.54152	-0.166874	0.867469	NA
2-hydroxyhepta-2,4-diene-1,7-dioate isomerase79	138.698	-1.19697	0.340772	-3.51253	0.00044386	0.00307674
2-iminoacetate synthase ThiH80	82.6863	0.376291	0.556566	0.676093	0.498982	0.680667
2-isopropylmalate synthase81	828.311	0.200678	0.328487	0.610914	0.541256	0.71506
2-isopropylmalate synthase, partial82	1.96928	0.3871	1.65837	0.233422	0.815434	0.897042
2-keto-3-deoxygluconate permease83	3.88714	1.32545	1.0488	1.26379	0.206307	0.387139
2-keto-3-deoxygluconate transporter84	0.479196	0.273918	3.07241	0.0891544	0.928959	NA
2-ketoglutarate oxidoreductase subunit delta85	0.0393727	1.52824	6.00608	0.25445	0.799148	NA
2-ketoisovalerate family 2-oxoacid:acceptor oxidoreductase subunit delta86	8.92324	3.91237	1.17416	3.33206	0.000862058	0.00531001
2-ketoisovalerate family 2-oxoacid:acceptor oxidoreductase subunit gamma87	17.3215	4.95496	1.1022	4.49551	6.94023e-06	9.6163e-05
2-ketoisovalerate ferredoxin oxidoreductase88	2.80765	-0.407282	1.33605	-0.30484	0.760488	0.862822
2-ketoisovalerate ferredoxin oxidoreductase subunit alpha89	48.7008	-2.79757	0.562154	-4.97652	6.47366e-07	1.30919e-05
2-nitropropane dioxygenase90	78.2872	0.795289	0.439307	1.81032	0.0702456	0.17788
2-oxo acid dehydrogenase acyltransferase91	0.0969466	1.98799	6.00512	0.33105	0.740607	NA
2-oxoacid ferredoxin oxidoreductase subunit beta92	163.706	-0.412475	0.4449	-0.927119	0.353865	0.549733
2-oxoacid ferredoxin oxidoreductase, partial93	0.0393727	1.52824	6.00608	0.25445	0.799148	NA
2-oxoacid:acceptor oxidoreductase94	10.2858	6.32094	1.2694	4.97946	6.37611e-07	1.29365e-05
2-oxoacid:acceptor oxidoreductase subunit alpha95	1094.38	-0.191823	0.376717	-0.509196	0.610615	0.764985
2-oxoacid:acceptor oxidoreductase subunit alpha, partial96	0.616963	0.685355	2.85525	0.240033	0.810305	NA
2-oxoacid:acceptor oxidoreductase subunit gamma97	18.5748	-5.02535	1.04107	-4.82712	1.3852e-06	2.46612e-05
2-oxoacid:ferredoxin oxidoreductase subunit beta98	76.098	0.466796	0.401941	1.16136	0.245498	0.435333
2-oxoacid:ferredoxin oxidoreductase subunit beta, partial99	16.7478	-1.29563	0.602538	-2.15028	0.0315327	0.0957361
2-oxoacid:ferredoxin oxidoreductase subunit gamma100	76.5507	0.524298	0.395837	1.32453	0.185327	0.359941
2-oxoglutarate dehydrogenase E1 component101	65.0926	0.164744	0.535943	0.307391	0.758546	0.861924
2-oxoglutarate dehydrogenase E2 component (dihydrolipoamide succinyltransferase)102	9.68755	-1.58386	1.004	-1.57755	0.114668	0.255095
2-oxoglutarate dehydrogenase subunit E1103	87.2013	-1.81463	0.58959	-3.07778	0.00208547	0.0110676
2-oxoglutarate ferredoxin oxidoreductase gamma subunit104	0.478898	0.312798	3.06242	0.102141	0.918645	NA
2-oxoglutarate ferredoxin oxidoreductase subunit beta105	93.9743	-0.216712	0.476487	-0.454813	0.649244	0.790317
2-oxoglutarate ferredoxin oxidoreductase subunit gamma106	198.931	3.22665	0.664287	4.85732	1.18986e-06	2.16961e-05
2-oxoglutarate oxidoreductase107	397.888	0.152313	0.39946	0.381297	0.702983	0.82543
2-oxoglutarate oxidoreductase gamma subunit108	4.78867	-1.08272	0.968374	-1.11808	0.263531	0.455422
2-oxoglutarate oxidoreductase subunit beta109	5.11901	4.84297	1.51753	3.19136	0.00141604	0.00809962
2-oxoglutarate synthase110	0.42193	3.04462	4.46106	0.682489	0.49493	NA
2-oxoglutarate synthase subunit alpha111	0.799068	0.438988	2.41696	0.181628	0.855875	NA
2-oxoglutarate translocator112	6.72626	-0.404883	0.80373	-0.503755	0.614434	0.766999
2-oxoisovalerate dehydrogenase113	7.21586	-0.511169	1.0794	-0.473569	0.635807	0.780658
2-oxopent-4-enoate hydratase114	0.341295	0.882893	4.15248	0.212618	0.831625	NA
2-phosphosulfolactate phosphatase115	1.22667	-0.351883	2.14129	-0.164333	0.869469	0.927978
2-polyprenylphenol hydroxylase116	408.392	-2.13483	0.436984	-4.88538	1.03231e-06	1.94891e-05
2-succinyl-5-enolpyruvyl-6-hydroxy-3-cyclohexene-1-carboxylate synthase117	33.8168	-0.987263	0.474928	-2.07876	0.0376392	0.109961
2-succinyl-5-enolpyruvyl-6-hydroxy-3-cyclohexene-1-carboxylic-acid synthase118	746.912	-1.06731	0.333735	-3.19806	0.00138354	0.00793553
2-succinyl-6-hydroxy-2,4-cyclohexadiene-1-carboxylate synthase119	16.4265	2.27654	1.11986	2.03288	0.0420651	0.120371
2,3-bisphosphoglycerate-dependent phosphoglycerate mutase120	38.9136	-0.290661	0.725577	-0.400592	0.68872	0.816283
2,3-bisphosphoglycerate-independent phosphoglycerate mutase121	325.769	1.40103	0.436084	3.21275	0.00131471	0.00760004
2,3-diaminopropionate biosynthesis protein SbnA122	1.56822	1.15258	2.38162	0.483948	0.628423	0.776595
2,3-dihydro-2,3-dihydroxybenzoate dehydrogenase123	3.18386	-0.186316	1.53221	-0.1216	0.903216	0.947547
2,3,4,5-tetrahydropyridine-2,6-carboxylate N-succinyltransferase124	0.743648	0.60838	2.47008	0.2463	0.80545	NA
2,3,4,5-tetrahydropyridine-2,6-dicarboxylate N-acetyltransferase125	11.4174	1.45104	0.90456	1.60413	0.108685	0.245143
2,3,4,5-tetrahydropyridine-2,6-dicarboxylate N-succinyltransferase126	43.4176	-0.0294136	0.688517	-0.0427202	0.965925	0.982289
2,4-dienoyl-CoA reductase127	16.3033	2.57957	0.66896	3.85608	0.000115219	0.00101616
2,4-dihydroxyhept-2-ene-1,7-dioic acid aldolase128	1.17203	0.0858135	1.80877	0.047443	0.96216	0.980438
2,5-diketo-D-gluconic acid reductase129	4.68216	1.306	0.820408	1.5919	0.111408	0.249754
2,6-beta-D-fructofuranosidase130	1175.01	-2.51339	0.550129	-4.56872	4.90714e-06	7.12617e-05
2-5 RNA ligase131	4.73833	2.10225	1.94236	1.08232	NA	NA
2,3-cyclic-nucleotide 2-phosphodiesterase132	53.1914	-0.904096	0.461381	-1.95954	0.0500494	0.137175
23S ribosomal RNA methyltransferase Erm133	7.97789	2.09601	1.1482	1.82547	0.0679301	0.173145
23S rRNA (-C5)-methyltransferase134	49.9262	3.35672	0.981565	3.41976	0.000626762	0.0041098
23S rRNA (adenine(1618)-N(6))-methyltransferase135	54.7391	-1.12917	0.563701	-2.00313	0.045163	0.126985
23S rRNA (adenine(2030)-N(6))-methyltransferase RlmJ136	90.6919	-0.0658506	0.394285	-0.167013	0.86736	0.926598
23S rRNA (adenine(2058)-N(6))-methyltransferase Erm(G)137	92.998	1.85161	0.623714	2.96869	0.00299072	0.0147915
23S rRNA (adenine(2503)-C(2))-methyltransferase RlmN138	1284.29	-0.539712	0.195267	-2.76397	0.00571031	0.0249937
23S rRNA (guanosine(2251)-2-O)-methyltransferase RlmB139	327.368	-0.0106447	0.316308	-0.033653	0.973154	0.986093
23S rRNA (pseudouridine(1915)-N(3))-methyltransferase RlmH140	85.704	0.974294	0.363626	2.67938	0.00737583	0.0307687
23S rRNA (uracil(1939)-C(5))-methyltransferase141	69.9831	0.0994069	0.634896	0.156572	0.875582	0.931321
23S rRNA (uracil(1939)-C(5))-methyltransferase RlmD142	471.2	0.710519	0.222718	3.19022	0.00142166	0.00812433
23S rRNA (uracil(1939)-C(5))-methyltransferase RlmD, partial143	170.38	-1.1953	0.333125	-3.58813	0.000333057	0.00242291
23S rRNA methyltransferase144	12.027	-0.679554	0.634189	-1.07153	0.28393	0.478564
23S rRNA pseudouridine synthase F145	21.8371	1.08614	0.642939	1.68934	0.0911544	0.21479
23S rRNA pseudouridine(1911/1915/1917) synthase146	196.073	-1.10405	0.372863	-2.96102	0.00306625	0.0150933
23S rRNA pseudouridine(955/2504/2580) synthase147	13.7007	-0.350762	1.12244	-0.3125	0.75466	0.859085
23S rRNA pseudouridylate synthase B148	13.1761	0.350356	0.845952	0.414156	0.67876	0.810778
3 N domain protein, glycosyl hydrolase family149	1.67029	-1.87084	2.33094	-0.802614	0.422198	0.615853
3-aminobutyryl-CoA ammonia lyase150	3.91026	2.78998	1.05991	2.63229	0.00848119	0.034348
3-aminobutyryl-CoA ammonia-lyase151	2.17798	4.23761	1.87419	2.26104	0.023757	0.0767619
3-carboxymuconate cyclase152	8.71627	-0.607771	0.839584	-0.723895	0.46913	0.656351
3-dehydro-L-gulonate 2-dehydrogenase153	25.2145	3.69786	1.02848	3.59545	0.000323835	0.00236407
3-dehydroquinate dehydratase154	42.8198	0.327133	0.432576	0.756243	0.449504	0.639779
3-dehydroquinate dehydratase, type II155	13.853	1.02776	0.793255	1.29562	0.195105	0.373247
3-dehydroquinate synthase156	1124.91	-0.617723	0.422961	-1.46047	0.14416	0.30149
3-dehydroquinate synthase, partial157	2.45673	1.40154	1.69685	0.825963	0.408825	0.603888
3-deoxy-7-phosphoheptulonate synthase158	490.294	-0.78264	0.367502	-2.12962	0.0332029	0.0996128
3-deoxy-7-phosphoheptulonate synthase, partial159	4.79034	-1.15192	1.15908	-0.993824	0.320308	0.51788
3-deoxy-8-phosphooctulonate synthase160	388.919	-0.979224	0.269677	-3.63111	0.00028221	0.00211454
3-deoxy-D-manno-octulosonate 8-phosphate phosphatase161	42.619	-1.20279	0.375446	-3.20363	0.00135706	0.00780511
3-deoxy-D-manno-octulosonate cytidylyltransferase162	8.43267	-2.14067	0.877264	-2.44016	0.0146806	0.0526782
3-deoxy-D-manno-octulosonic acid transferase163	373.123	-1.19141	0.301869	-3.94677	7.92141e-05	0.000742143
3-deoxy-manno-octulosonate cytidylyltransferase164	112.277	0.199923	0.429856	0.465093	0.641865	0.784473
3-deoxy-manno-octulosonate-8-phosphatase165	0.579946	-0.894846	2.87891	-0.310828	0.755931	NA
3-hexulose-6-phosphate synthase166	1.35296	4.12624	1.85492	2.22448	0.0261164	0.0826544
3-hydroxy-2-methylbutyryl-CoA dehydrogenase167	0.872221	2.65401	2.36745	1.12104	0.26227	NA
3-hydroxy-3-methylglutaryl-CoA lyase168	13.0561	1.18215	0.958322	1.23357	0.217365	0.400771
3-hydroxy-5-phosphonooxypentane-2,4-dione thiolase LsrF169	47.975	2.1901	0.9244	2.36921	0.0178262	0.0612563
3-hydroxyacyl170	24.3979	0.948045	0.688502	1.37697	0.168523	0.336453
3-hydroxyacyl-CoA dehydrogenase171	13.2406	2.86202	0.778759	3.67511	0.000237751	0.00184789
3-hydroxyacyl-CoA dehydrogenase NAD-binding domain protein172	12.7901	5.95021	1.3542	4.39391	1.11331e-05	0.000143413
3-hydroxyacyl-CoA dehydrogenase, NAD binding domain protein173	0.0917332	1.98799	6.00512	0.33105	0.740607	NA
3-hydroxybutyrate dehydrogenase174	4.79978	0.442739	1.05309	0.42042	0.674179	0.807851
3-hydroxybutyryl-CoA dehydratase175	411.19	3.30779	0.767698	4.30871	1.64208e-05	0.000201598
3-hydroxybutyryl-CoA dehydrogenase176	799.449	0.78093	0.532846	1.46558	0.142762	0.29957
3-hydroxyisobutyrate dehydrogenase177	0.572105	0.610479	2.63671	0.231531	0.816903	NA
3-isopropylmalate dehydratase178	3.28735	0.61944	1.79997	0.344138	0.730742	0.842977
3-isopropylmalate dehydratase large subunit179	612.285	-0.54157	0.420503	-1.28791	0.197777	0.377032
3-isopropylmalate dehydratase large subunit 2180	0.747968	-2.48923	3.09756	-0.803612	0.421621	NA
3-isopropylmalate dehydratase small subunit181	145.598	-0.66615	0.566302	-1.17632	0.239468	0.427581
3-isopropylmalate dehydrogenase182	345.959	-0.926252	0.437209	-2.11855	0.0341281	0.101798
3-keto-5-aminohexanoate cleavage protein183	119.423	3.70626	0.679122	5.45743	4.83071e-08	1.46185e-06
3-ketoacyl-ACP reductase184	32.2282	1.53338	0.442402	3.46603	0.000528212	0.00355115
3-ketoacyl-CoA thiolase185	9.77908	-1.34004	0.862014	-1.55455	0.120054	0.263789
3-methyl-2-oxobutanoate dehydrogenase subunit VorB186	817.437	-0.0167703	0.303475	-0.0552607	0.955931	0.978063
3-methyl-2-oxobutanoate hydroxymethyltransferase187	173.332	-1.43643	0.305857	-4.69642	2.64759e-06	4.19918e-05
3-methyladenine DNA glycosylase188	17.1511	-0.251697	0.919245	-0.273809	0.784232	0.877365
3-methylitaconate isomerase189	0.862382	0.506928	2.09447	0.242031	0.808756	NA
3-methylornithine--L-lysine ligase PylC190	0.0393727	1.52824	6.00608	0.25445	0.799148	NA
3-oxo-5-alpha-steroid 4-dehydrogenase191	72.6787	-1.02774	0.482121	-2.13171	0.0330308	0.0992627
3-oxoacid CoA-transferase192	97.4954	5.26448	0.998089	5.27456	1.33077e-07	3.47222e-06
3-oxoacid CoA-transferase subunit A193	4.75844	3.78407	1.68711	2.24293	0.0249014	0.0793921
3-oxoacid CoA-transferase, B subunit194	45.0402	1.51848	1.06586	1.42466	0.154257	0.31636
3-oxoacyl195	135.253	0.993535	0.362093	2.74387	0.00607194	0.0262666
3-oxoacyl-ACP reductase196	121.478	0.525327	0.385702	1.362	0.173197	0.343499
3-oxoacyl-ACP reductase FabG197	97.8159	1.04266	0.883389	1.18029	0.237885	0.426004
3-oxoacyl-ACP synthase198	70.7421	2.6851	0.517171	5.19191	2.08152e-07	5.05143e-06
3-oxoacyl-ACP synthase III199	0.482977	3.29514	2.84841	1.15684	0.247339	NA
3-oxosteroid 1-dehydrogenase200	4.75242	2.81822	1.38703	2.03184	0.0421699	0.120549
3-phosphoadenosine 5-phosphosulfate sulfotransferase201	0.0393727	1.52824	6.00608	0.25445	0.799148	NA
3-phosphoglycerate dehydrogenase202	578.8	0.525443	0.321857	1.63254	0.102566	0.234948
3-phosphoserine/phosphohydroxythreonine aminotransferase203	77.3011	-0.262778	0.554296	-0.474076	0.635446	0.780521
3-phosphoshikimate 1-carboxyvinyltransferase204	602.159	-0.777802	0.226397	-3.43556	0.000591325	0.00390405
3,4-dihydroxy-2-butanone-4-phosphate synthase205	40.3656	1.96143	0.953284	2.05755	0.0396334	0.114541
3 terminal RNA ribose 2-O-methyltransferase Hen1206	0.817556	2.02153	2.21919	0.910933	0.362331	NA
3-5 exonuclease207	76.3292	0.573742	0.333955	1.71802	0.0857925	0.20604
3-5 exonuclease domain-containing protein 2208	5.95643	0.741044	0.89813	0.825096	0.409317	0.604472
3-5 exoribonuclease YhaM209	10.6963	-0.771816	0.866887	-0.89033	0.373288	0.568145
3,5-cyclic-nucleotide phosphodiesterase210	19.4177	-1.43559	0.936822	-1.53241	0.125422	0.272471
3(2),5-bisphosphate nucleotidase211	297.682	-1.54083	0.297358	-5.18175	2.19817e-07	5.26298e-06
3(2),5-bisphosphate nucleotidase CysQ212	7.94541	-1.36923	1.16168	-1.17866	0.238532	0.426553
30S ribosomal protein S1213	5482.12	-0.589201	0.41095	-1.43375	0.151643	0.312436
30S ribosomal protein S1, partial214	2.09431	-0.896658	1.43833	-0.6234	0.533022	0.70824
30S ribosomal protein S10215	393.989	-0.0011198	0.561534	-0.00199419	0.998409	0.999288
30S ribosomal protein S11216	1120.97	-0.229658	0.430026	-0.534056	0.593303	0.753031
30S ribosomal protein S12217	1708.06	-0.347323	0.453342	-0.766139	0.443594	0.634983
30S ribosomal protein S12 methylthiotransferase RimO218	687.244	0.231637	0.235012	0.985637	0.324311	0.52146
30S ribosomal protein S13219	1632.67	0.182372	0.307833	0.592439	0.553557	0.72451
30S ribosomal protein S13, partial220	0.83775	3.30573	2.29926	1.43774	0.150508	NA
30S ribosomal protein S14221	330.192	0.174645	0.564751	0.309243	0.757137	0.860892
30S ribosomal protein S14 type Z222	7.83152	0.24496	0.959195	0.255381	0.798429	0.886556
30S ribosomal protein S15223	1547.69	0.227647	0.472677	0.481611	0.630082	0.777607
30S ribosomal protein S15, partial224	1315.89	-0.724079	0.428517	-1.68973	0.0910794	0.214654
30S ribosomal protein S16225	1749.01	-0.985722	0.517819	-1.90361	0.0569616	0.151631
30S ribosomal protein S17226	433.787	0.429889	0.530482	0.810375	0.417725	0.611756
30S ribosomal protein S18227	730.731	0.866337	0.440474	1.96683	0.0492032	0.135539
30S ribosomal protein S19228	536.41	0.5578	0.445787	1.25127	0.210836	0.392586
30S ribosomal protein S2229	2306.85	-0.711368	0.388156	-1.83269	0.0668492	0.171065
30S ribosomal protein S20230	1698.91	1.55008	0.516661	3.00018	0.00269818	0.0135756
30S ribosomal protein S21231	1422.5	0.878496	0.492594	1.78341	0.07452	0.186047
30S ribosomal protein S3232	2337.02	-0.236326	0.330286	-0.715518	0.474289	0.660501
30S ribosomal protein S4233	2269.87	-0.818742	0.471508	-1.73643	0.0824873	0.200335
30S ribosomal protein S5234	1067.25	-0.207358	0.480817	-0.43126	0.666279	0.802463
30S ribosomal protein S5 alanine N-acetyltransferase235	0.583765	0.337925	3.37654	0.10008	0.920281	NA
30S ribosomal protein S6236	1043.08	0.578951	0.458164	1.26363	0.206363	0.387139
30S ribosomal protein S7237	903.328	0.0345138	0.551326	0.0626014	0.950084	0.974649
30S ribosomal protein S7, partial238	23.8075	2.65605	0.754443	3.52054	0.000430667	0.00300697
30S ribosomal protein S8239	1049.81	0.358441	0.392089	0.914182	0.360621	0.556356
30S ribosomal protein S8, partial240	3.95431	1.73477	1.32567	1.30859	0.190673	0.367581
30S ribosomal protein S9241	782.964	0.125533	0.435601	0.288182	0.773207	0.870589
30S ribosomal protein S9, partial242	158.829	-2.32564	0.527266	-4.41075	1.03013e-05	0.000135237
3D-(3,5/4)-trihydroxycyclohexane-1,2-dione acylhydrolase (decyclizing)243	56.4303	1.72945	0.542289	3.18917	0.00142681	0.00814632
4-(cytidine 5-diphospho)-2-C-methyl-D-erythritol kinase244	385.061	0.676621	0.230584	2.93438	0.00334213	0.0162087
4-alpha-glucanotransferase245	2889.1	-0.350934	0.248241	-1.41369	0.157454	0.320812
4-alpha-glucanotransferase, partial246	2.05469	-1.02439	1.32976	-0.770354	0.44109	0.632775
4-amino-4-deoxychorismate lyase247	38.4591	-1.68426	0.4152	-4.05649	4.98152e-05	0.000507822
4-amino-4-deoxychorismate lyase, partial248	12.3232	-1.71717	0.682694	-2.51528	0.0118937	0.044787
4-aminobutyrate aminotransferase249	13.2284	4.62155	1.23377	3.74587	0.000179768	0.00146654
4-carboxymuconolactone decarboxylase250	73.7562	-0.72479	0.619944	-1.16912	0.242355	0.431291
4-diphosphocytidyl-2C-methyl-D-erythritol kinase251	1.37117	1.25597	1.61053	0.779847	0.435481	0.627321
4-hydroxy-2-ketovalerate aldolase252	7.54919	0.595041	1.75757	0.33856	0.734941	0.846025
4-hydroxy-2-oxovalerate aldolase253	11.5109	1.11412	1.24353	0.895931	0.370289	0.565064
4-hydroxy-3-methylbut-2-en-1-yl diphosphate synthase254	845.153	-0.904042	0.214491	-4.21483	2.49971e-05	0.000287939
4-hydroxy-3-methylbut-2-enyl diphosphate reductase255	911.05	1.4114	0.293024	4.81667	1.45973e-06	2.56281e-05
4-hydroxy-3-methylbut-2-enyl diphosphate reductase/RNA-binding protein256	77.8187	5.60076	0.945246	5.92519	3.11941e-09	1.35369e-07
4-hydroxy-3-methylbut-2-enyl diphosphate synthase257	0.39782	1.34438	5.43627	0.247298	0.804677	NA
4-hydroxy-tetrahydrodipicolinate reductase258	580.444	0.0574464	0.210693	0.272654	0.785119	0.877833
4-hydroxy-tetrahydrodipicolinate synthase259	1021.86	1.14572	0.314125	3.64733	0.000264982	0.002012
4-hydroxybenzoyl-CoA thioesterase260	9.73232	-0.520906	0.596719	-0.872951	0.38269	0.57771
4-hydroxybutyrate CoA-transferase261	107.21	5.76592	0.861896	6.68981	2.23468e-11	1.92614e-09
4-hydroxybutyrate dehydrogenase262	0.58153	1.03331	2.84038	0.363794	0.716012	NA
4-hydroxybutyrate--acetyl-CoA CoA transferase263	1.62263	3.10074	2.53934	1.22108	0.222054	0.406491
4-hydroxybutyryl-CoA dehydratase264	21.9262	3.79742	0.722107	5.2588	1.44996e-07	3.74321e-06
4-hydroxybutyryl-CoA dehydratase/vinylacetyl-CoA-Delta-isomerase265	14.6713	3.37876	1.01585	3.32606	0.000880841	0.00540485
4-hydroxythreonine-4-phosphate dehydrogenase266	3.51714	3.1451	1.36359	2.30649	0.0210835	0.0698737
4-hydroxythreonine-4-phosphate dehydrogenase PdxA267	267.692	-0.0114384	0.290882	-0.0393231	0.968633	0.984034
4-oxalocrotonate tautomerase268	5.11103	2.42078	1.30203	1.85924	0.0629931	0.163665
4-oxalocrotonate tautomerase family enzyme269	14.2729	4.45292	1.04474	4.26222	2.02405e-05	0.000240234
4-oxalomesaconate hydratase270	7.12077	-1.05135	1.17096	-0.897848	0.369266	0.564537
4-phosphoerythronate dehydrogenase271	264.922	-0.600485	0.277708	-2.16229	0.0305956	0.0936296
4-phosphoerythronate dehydrogenase PdxB272	6.07299	3.02568	1.25086	2.41889	0.0155678	0.0551806
4-phosphopantetheinyl transferase273	0.737992	3.46938	2.29271	1.51322	0.130224	NA
4-vinyl reductase274	1.93067	-1.07742	1.89336	-0.569051	0.569322	0.736049
4-phosphopantetheinyl transferase275	2.23262	2.54414	1.43784	1.76941	0.0768249	0.190394
4Fe-4S binding protein276	32.4416	0.962393	0.736379	1.30693	0.191237	0.368385
4Fe-4S ferredoxin277	2003.12	0.0394736	0.33942	0.116297	0.907417	0.950063
4Fe-4S ferredoxin iron-sulfur-binding domain-containing protein278	11.93	3.55907	1.22597	2.90308	0.00369518	0.0176134
4Fe-4S-binding domain protein279	27.5214	2.03745	0.556497	3.6612	0.000251036	0.00192482
5-(carboxyamino)imidazole ribonucleotide mutase280	229.129	0.296777	0.297293	0.998264	0.318151	0.51572
5-(carboxyamino)imidazole ribonucleotide synthase281	16.9777	-1.69344	0.810692	-2.08889	0.0367181	0.107977
5-amino-6-(5-phosphoribosylamino)uracil reductase282	0.244459	-0.690051	4.38375	-0.157411	0.874921	NA
5-aminoimidazole-4-carboxamide ribonucleotide transformylase283	519.817	-0.170184	0.264898	-0.642449	0.520582	0.697345
5-bromo-4-chloroindolyl phosphate hydrolysis protein284	4.69532	1.38432	1.35719	1.01999	0.307734	0.504599
5-dehydro-2-deoxygluconokinase285	7.49314	1.07725	1.00247	1.0746	0.282555	0.476891
5-dehydro-2-deoxygluconokinase, partial286	0.0393727	1.52824	6.00608	0.25445	0.799148	NA
5-dehydro-4-deoxy-D-glucuronate isomerase287	463.923	-0.500399	0.322725	-1.55054	0.121012	0.265427
5-deoxy-glucuronate isomerase288	5.73903	0.154312	1.01961	0.151345	0.879704	0.933295
5-deoxyglucuronate isomerase289	1.26245	3.2375	1.88677	1.7159	0.0861806	0.20649
5-formyltetrahydrofolate cyclo-ligase290	124.574	1.50451	0.249443	6.03147	1.6247e-09	7.80982e-08
5-keto-4-deoxyuronate isomerase291	147.663	-1.54554	0.377736	-4.09158	4.28435e-05	0.000449587
5-methylcytosine methyltransferase292	0.597723	-1.09022	3.77596	-0.288725	0.772792	NA
5-methylcytosine-specific restriction endonuclease system specificity protein McrC293	1.75328	-0.655564	1.76334	-0.371773	0.710062	0.830387
5-methylcytosine-specific restriction system specificity protein McrC294	0.553574	4.04859	4.84217	0.836111	0.403093	NA
5-methyltetrahydrofolate--homocysteine methyltransferase295	336.276	-0.577087	0.358569	-1.60942	0.107525	0.243451
5-methyltetrahydrofolate--homocysteine methyltransferase or methionine synthase296	45.8997	-0.62062	0.486597	-1.27543	0.202157	0.382681
5-methyltetrahydropteroyltriglutamate--homocysteine S-methyltransferase297	7.2707	-0.799447	0.72289	-1.1059	0.268768	0.462236
5-methylthioadenosine/S-adenosylhomocysteine deaminase298	3.21906	5.36971	1.59757	3.36118	0.000776091	0.00487172
5-methylthioadenosine/S-adenosylhomocysteine deaminase family protein299	0.0969466	1.98799	6.00512	0.33105	0.740607	NA
5-nitroimidazole antibiotic resistance protein300	17.3124	0.732978	0.547258	1.33936	0.180452	0.353217
5-oxopent-3-ene-1,2,5-tricarboxylate decarboxylase301	6.54184	0.772532	0.742765	1.04008	0.298304	0.494851
5-oxoprolinase302	5.82461	4.03146	1.33785	3.01338	0.00258354	0.0131183
5,10-methylene tetrahydromethanopterin reductase303	5.51936	3.248	1.33673	2.4298	0.0151071	0.0538682
5,10-methylene-tetrahydrofolate cyclohydrolase304	0.147471	1.98799	6.00512	0.33105	0.740607	NA
5,10-methylenetetrahydrofolate reductase305	281.146	3.07451	0.523219	5.87613	4.19958e-09	1.71524e-07
5,10-methylenetetrahydrofolate reductase, partial306	13.6489	-0.582769	0.642605	-0.906886	0.364467	0.55994
5,10-methylenetetrahydromethanopterin reductase307	2.83918	0.939159	1.61843	0.580291	0.561718	0.730778
5-deoxynucleotidase308	28.5921	0.840053	0.468279	1.79392	0.0728265	0.183136
5-methylthioadenosine nucleosidase309	2.64885	0.526825	1.22252	0.430935	0.666516	0.802593
5-methylthioadenosine/S-adenosylhomocysteine nucleosidase310	155.223	0.608458	0.382802	1.58948	0.111951	0.250529
5-nucleotidase311	100.363	0.0708837	0.276722	0.256155	0.797831	0.886338
5-nucleotidase SurE312	180.82	-1.83561	0.345815	-5.30806	1.10796e-07	3.00375e-06
5/3-nucleotidase SurE313	42.5093	-0.109709	0.390521	-0.280931	0.778764	0.87385
50S ribosomal protein L1314	2070.61	-0.0562337	0.444126	-0.126616	0.899244	0.945004
50S ribosomal protein L10315	3596.12	-1.34778	0.561465	-2.40047	0.0163739	0.0574263
50S ribosomal protein L10, partial316	21.3342	3.98098	1.09991	3.61935	0.000295341	0.00218931
50S ribosomal protein L11317	1305.42	-0.236969	0.415537	-0.570272	0.568493	0.735434
50S ribosomal protein L11 methyltransferase318	307.591	0.521512	0.190477	2.73792	0.00618284	0.0266735
50S ribosomal protein L11, partial319	9.82649	4.31459	1.50385	2.86904	0.00411722	0.0192208
50S ribosomal protein L13320	1384.43	0.674091	0.450906	1.49497	0.134922	0.287315
50S ribosomal protein L14321	852.386	0.182569	0.436733	0.418034	0.675922	0.808854
50S ribosomal protein L15322	1126.76	-0.201947	0.521712	-0.387086	0.698693	0.822557
50S ribosomal protein L16323	571.179	-0.247369	0.552282	-0.447903	0.654223	0.793756
50S ribosomal protein L17324	1985.32	0.0506325	0.370852	0.13653	0.891402	0.940068
50S ribosomal protein L17, partial325	0.0393727	1.52824	6.00608	0.25445	0.799148	NA
50S ribosomal protein L18326	648.077	0.125166	0.509019	0.245897	0.805762	0.89036
50S ribosomal protein L19327	5965.05	0.0546469	0.335054	0.163099	0.870441	0.928302
50S ribosomal protein L2328	1757.37	0.144257	0.400406	0.360277	0.71864	0.83565
50S ribosomal protein L2, partial329	24.1193	-1.2178	1.09713	-1.10999	0.267004	0.460025
50S ribosomal protein L20330	1108.75	-0.669797	0.416526	-1.60806	0.107823	0.243859
50S ribosomal protein L21331	1167.67	0.231247	0.458791	0.504037	0.614236	0.766999
50S ribosomal protein L21, partial332	0.530758	-1.39948	3.76356	-0.371851	0.710004	NA
50S ribosomal protein L22333	572.089	0.972626	0.494712	1.96604	0.0492935	0.135711
50S ribosomal protein L23334	582.67	0.958844	0.445097	2.15423	0.0312219	0.0949419
50S ribosomal protein L23, partial335	0.494094	3.36235	2.72757	1.23273	0.217677	NA
50S ribosomal protein L24336	665.098	0.400511	0.414996	0.965097	0.334496	0.531609
50S ribosomal protein L25337	243.326	1.64955	0.358218	4.60488	4.127e-06	6.18456e-05
50S ribosomal protein L27338	718.094	-0.102454	0.424436	-0.241389	0.809254	0.892758
50S ribosomal protein L28339	1806.58	0.358547	0.371517	0.96509	0.3345	0.531609
50S ribosomal protein L29340	295.494	-0.28273	0.575816	-0.491007	0.623421	0.773505
50S ribosomal protein L3341	1330.14	-0.0195764	0.407608	-0.0480276	0.961694	0.980124
50S ribosomal protein L3 N(5)-glutamine methyltransferase342	5.84245	-1.12673	1.18144	-0.953698	0.340236	0.536087
50S ribosomal protein L30343	994.824	-0.404134	0.469682	-0.860443	0.389545	0.584458
50S ribosomal protein L31344	3005.93	0.837368	0.33934	2.46764	0.0136009	0.0497902
50S ribosomal protein L31 type B345	131.991	-1.83552	0.922429	-1.98988	0.046604	0.130118
50S ribosomal protein L32346	968.889	0.471689	0.358961	1.31404	0.188833	0.36454
50S ribosomal protein L33347	406.915	1.04058	0.384486	2.70641	0.00680144	0.0288836
50S ribosomal protein L34348	146.197	1.68899	0.53064	3.18294	0.0014579	0.0082709
50S ribosomal protein L35349	446.546	0.675496	0.275582	2.45116	0.0142396	0.0515846
50S ribosomal protein L35, partial350	1.61888	0.867723	1.54566	0.561392	0.574531	0.738885
50S ribosomal protein L36351	294.992	0.754222	0.4353	1.73265	0.0831582	0.201339
50S ribosomal protein L4352	1177.14	-0.0549276	0.402666	-0.13641	0.891497	0.940083
50S ribosomal protein L4, partial353	6.3932	0.317471	0.948857	0.334583	0.73794	0.847909
50S ribosomal protein L5354	1008.26	0.486751	0.5004	0.972723	0.330691	0.527753
50S ribosomal protein L6355	774.727	-0.143841	0.519086	-0.277105	0.781699	0.875968
50S ribosomal protein L7356	18.7552	1.70729	0.59967	2.84705	0.00441263	0.0204331
50S ribosomal protein L7/L12357	3666.12	-0.00732268	0.29293	-0.024998	0.980057	0.990118
50S ribosomal protein L7ae358	50.0442	1.95273	0.695886	2.8061	0.00501448	0.0226494
50S ribosomal protein L7ae-like protein359	39.7262	0.851958	0.531581	1.60269	0.109004	0.245686
50S ribosomal protein L9360	296.601	0.875204	0.374704	2.33572	0.0195058	0.0658875
50S rRNA methyltransferase361	31.7012	-0.397334	0.543642	-0.730874	0.464856	0.652783
6-bladed beta-propeller362	1026.12	0.266706	0.469469	0.568102	0.569965	0.736422
6-carboxytetrahydropterin synthase363	22.1645	-0.850345	1.10857	-0.767064	0.443043	0.634464
6-carboxytetrahydropterin synthase QueD364	134.459	-0.493065	0.339567	-1.45204	0.146491	0.30514
6-hydroxynicotinate reductase365	0.992538	1.60257	2.37006	0.676174	0.49893	NA
6-O-methylguanine DNA methyltransferase366	3.16221	-0.313717	1.39046	-0.225621	0.821497	0.90062
6-phospho-alpha-glucosidase367	130.407	3.34204	0.81484	4.10147	4.10538e-05	0.000434822
6-phospho-beta-galactosidase368	6.02024	1.22114	0.99325	1.22944	0.218907	0.402457
6-phospho-beta-glucosidase369	255.856	0.962606	0.385263	2.49857	0.0124696	0.0463963
6-phospho-beta-glucosidase, partial370	0.757488	0.725039	2.42681	0.298762	0.765121	NA
6-phosphofructokinase371	2939.24	0.289634	0.238611	1.21383	0.224811	0.409875
6-phosphofructokinase, partial372	25.3533	-0.216097	0.663004	-0.325937	0.744472	0.852521
6-phosphogluconate dehydratase373	2.62519	1.90299	1.46992	1.29462	0.195451	0.373622
6-phosphogluconolactonase374	467.121	-0.264121	0.282303	-0.935593	0.349483	0.545434
6-pyruvoyl tetrahydropterin synthase375	23.5824	1.28179	0.74735	1.71511	0.086325	0.206605
6,7-dimethyl-8-ribityllumazine synthase376	194.172	-0.492716	0.2886	-1.70726	0.0877735	0.208951
60Kd inner membrane protein377	0.0393727	1.52824	6.00608	0.25445	0.799148	NA
7-alpha-hydroxysteroid dehydrogenase378	0.742877	-1.61514	2.30508	-0.700686	0.483499	NA
7-carboxy-7-deazaguanine synthase379	135.386	-0.211117	0.345192	-0.611593	0.540807	0.71479
7-carboxy-7-deazaguanine synthase QueE380	25.0671	-1.02373	0.959089	-1.06739	0.285794	0.481123
7-cyano-7-deazaguanine reductase381	5.51809	-0.236301	1.04268	-0.22663	0.820712	0.900032
7-cyano-7-deazaguanine synthase382	35.7198	0.575645	0.494398	1.16434	0.244288	0.433743
7-cyano-7-deazaguanine synthase QueC383	76.7587	-1.11142	0.383399	-2.89887	0.00374509	0.0178309
7TM receptor with intracellular metal dependent phosphohydrolase384	1.59043	-0.698832	1.45955	-0.4788	0.632081	0.7783
8-amino-7-oxononanoate synthase385	429.816	-1.47556	0.286284	-5.15417	2.54752e-07	5.93518e-06
8-oxo-dGTP diphosphatase386	42.829	2.07523	0.582496	3.56266	0.000367119	0.00263239
8-oxo-dGTP diphosphatase MutT387	1.04668	0.944578	1.8859	0.500862	0.616468	0.768387
8-oxoguanine deaminase388	14.9327	4.81959	1.13921	4.23063	2.33039e-05	0.000272964
8-oxoguanine DNA glycosylase389	15.5772	0.63597	0.678603	0.937175	0.348668	0.544571
8-oxoguanine DNA-glycosylase (ogg)390	5.44911	-1.96624	1.61499	-1.2175	0.223414	0.408281
9-O-acetyl-N-acetylneuraminate esterase391	54.2737	3.11427	0.927032	3.3594	0.000781123	0.00489347
9-O-acetylesterase392	334.986	-2.08224	0.634497	-3.28171	0.00103178	0.0061877
9-O-acetylesterase, partial393	27.982	-3.37589	1.90511	-1.77202	NA	NA
A/G-specific adenine glycosylase394	481.193	0.917002	0.299358	3.06322	0.00218966	0.011484
AAA family ATPase395	1154.67	-0.44274	0.18936	-2.33809	0.0193827	0.0655958
AAA family ATPase, partial396	1.17402	2.10784	2.17497	0.969137	0.332477	0.529539
AAA+ family ATPase397	1.11291	2.77157	3.089	0.897237	0.369593	0.564552
AAC(3) family N-acetyltransferase398	5.28387	0.586794	1.00946	0.581298	0.56104	0.73064
ABC spermidine/putrescine transporter399	1.28671	6.57619	2.61172	2.51795	0.011804	0.0446305
ABC transporter400	705.058	0.481152	0.198386	2.42534	0.0152942	0.054365
ABC transporter ATP-binding protein401	14267.6	0.335807	0.250464	1.34074	0.180005	0.352563
ABC transporter ATP-binding protein, partial402	35.5479	0.785535	0.517843	1.51694	0.129282	0.278821
ABC transporter ATPase403	22.4194	-1.30975	0.66334	-1.97447	0.0483282	0.133807
ABC transporter permease404	6258.71	0.676664	0.286538	2.36151	0.0182006	0.0622356
ABC transporter permease, partial405	5.26501	0.200456	0.95366	0.210196	0.833515	0.906559
ABC transporter permease/ATP-binding protein406	1.01109	0.169607	1.97985	0.0856667	0.931731	NA
ABC transporter related407	40.6281	2.67831	0.838465	3.1943	0.0014017	0.00803228
ABC transporter solute-binding protein408	382.14	3.39944	0.905007	3.75626	0.000172475	0.00141629
ABC transporter substrate binding component409	0.639422	-1.64303	3.11332	-0.52774	0.59768	NA
ABC transporter substrate-binding protein410	3970.73	0.913143	0.380046	2.40272	0.0162737	0.0571478
ABC transporter substrate-binding protein, partial411	3.27647	1.02283	1.36033	0.751897	0.452113	0.642391
ABC transporter system permease412	0.814138	3.34003	2.33071	1.43305	0.151844	NA
ABC transporter system permease involved in Fe-S cluster assembly413	2.05336	0.257479	1.95566	0.131658	0.895255	0.942143
ABC transporter, partial414	0.29912	0.432057	4.28144	0.100914	0.919619	NA
ABC-2 transporter permease415	39.3525	3.39347	0.687269	4.93762	7.90803e-07	1.5589e-05
ABC-2 type transporter416	2.49625	2.68955	1.63371	1.64629	0.0997043	0.229739
ABC-2 type transporter family protein417	0.733531	-1.31488	3.28554	-0.400202	0.689007	NA
ABC-ATPase UvrA418	262.837	-0.787285	0.390305	-2.0171	0.0436848	0.123775
ABC-F family ATPase419	138.508	-0.140173	0.31682	-0.442438	0.658172	0.796845
ABC-F type ribosomal protection protein420	32.0394	1.96879	0.72459	2.71711	0.00658556	0.0280909
aBC-type antimicrobial peptide transport system ATPase component421	0.297895	2.38402	4.14865	0.574651	0.565527	NA
ABC-type dipeptide/oligopeptide/nickel transport systems, permease component422	1.54555	1.47323	4.81485	0.305977	0.759622	0.862363
ABC-type polysaccharide transport system, permease component423	0.466117	2.02786	2.94841	0.687779	0.491592	NA
ABC-type spermidine/putrescine transport system, permease component II424	0.50004	2.19216	4.35558	0.503299	0.614754	NA
ABC-type sugar transport system, periplasmic component425	0.74191	5.7832	3.59562	1.6084	0.107748	NA
AbgT transporter426	5.46095	3.19028	1.43724	2.21973	0.026437	0.0834366
abortive infection protein427	7.86857	3.0022	1.14405	2.62418	0.00868579	0.0349726
abortive phage infection protein428	6.44643	1.47861	1.191	1.24149	0.214426	0.397139
abortive phage resistance protein429	10.4029	4.69175	1.12778	4.16017	3.18017e-05	0.000350183
AbrB family transcriptional regulator430	77.6404	2.61881	0.504719	5.18865	2.11821e-07	5.11068e-06
AbrB/MazE/SpoVT family DNA-binding domain-containing protein431	355.596	4.19561	0.519032	8.08354	6.29121e-16	2.38265e-13
accessory Sec system glycosylation chaperone GtfB432	11.5343	1.95991	0.806709	2.42952	0.0151189	0.053895
accessory Sec system glycosylation protein GtfA433	2.51056	4.60534	1.46744	3.13836	0.00169898	0.00937889
accessory Sec system glycosyltransferase GtfA434	6.94527	2.04814	0.932886	2.19549	0.0281286	0.0876688
accessory Sec system glycosyltransferase GTFB435	0.36417	3.67763	3.54695	1.03684	0.299809	NA
accessory Sec system protein Asp1436	7.23727	0.854971	0.980683	0.871812	0.383311	0.578404
accessory Sec system protein Asp2437	6.79581	1.70008	0.977649	1.73895	0.082044	0.19953
accessory Sec system translocase SecA2438	9.01244	1.14211	0.913965	1.24962	0.211438	0.393443
acetaldehyde dehydrogenase (acetylating)439	198.132	0.39976	0.951523	0.420126	0.674394	0.807876
acetaldehyde dehydrogenase (acetylating), partial440	26.3497	-1.36509	1.64578	-0.829451	0.406849	0.601681
acetamidase441	5.33228	-1.36369	1.00349	-1.35895	0.174164	0.344851
acetate CoA-transferase442	8.88815	3.71708	1.11776	3.32548	0.000882674	0.00541033
acetate CoA-transferase subunit alpha443	0.586304	2.38581	2.6139	0.912741	0.361379	NA
acetate kinase444	935.842	0.420484	0.32955	1.27593	0.201979	0.382474
acetate kinase, partial445	3.20238	0.580134	1.57075	0.369337	0.711877	0.831614
acetate--CoA ligase446	1.53127	0.0619267	1.5962	0.0387964	0.969053	0.984332
acetohydroxyacid synthase large subunit447	0.549864	2.75923	3.94805	0.698884	0.484625	NA
acetoin dehydrogenase448	1.13204	1.77836	2.01431	0.88286	0.377312	0.572773
acetoin utilization protein449	0.133371	1.95082	6.00523	0.324854	0.745291	NA
acetoin:2,6-dichlorophenolindophenol oxidoreductase subunit alpha450	2.13967	2.01229	1.60001	1.25767	0.20851	0.389705
acetoin:2,6-dichlorophenolindophenol oxidoreductase subunit beta451	0.531083	4.74764	3.67152	1.2931	0.195977	NA
acetolactate synthase452	67.9531	0.0408222	0.57359	0.0711696	0.943263	0.970839
acetolactate synthase 2 catalytic subunit453	48.8243	-1.40115	1.13743	-1.23186	0.218001	0.401441
acetolactate synthase 3 large subunit454	12.2872	0.0379047	0.92833	0.040831	0.967431	0.983164
acetolactate synthase large subunit455	1.6092	3.54065	1.53721	2.3033	0.0212617	0.0702692
acetolactate synthase small subunit456	239.234	0.605983	0.471363	1.2856	0.198583	0.378107
acetolactate synthase, large subunit, biosynthetic type457	1114.96	-0.195669	0.417353	-0.468833	0.639189	0.782987
acetyl xylan esterase458	2.51012	3.11795	1.46568	2.12731	0.0333943	0.0999669
acetyl-CoA acetyltransferase459	218.319	4.00843	0.563186	7.11742	1.09969e-12	1.41689e-10
acetyl-CoA C-acetyltransferase460	1095.26	1.99004	0.762389	2.61027	0.00904704	0.0360767
acetyl-CoA carboxylase461	5.25616	0.846429	0.818673	1.0339	0.301181	0.497839
acetyl-CoA carboxylase biotin carboxyl carrier protein subunit462	655.461	-0.608058	0.270708	-2.24618	0.0246926	0.0789461
acetyl-CoA carboxylase biotin carboxyl carrier protein subunit, partial463	0.971057	-0.637666	2.20695	-0.288935	0.772631	NA
acetyl-CoA carboxylase biotin carboxylase subunit464	374.713	-1.18062	0.322348	-3.66255	0.000249721	0.00192026
acetyl-CoA carboxylase carboxyl transferase subunit465	88.0137	0.827373	1.05032	0.78773	0.430854	0.623833
acetyl-CoA carboxylase carboxyl transferase subunit alpha466	54.9458	0.0896461	0.509915	0.175806	0.860446	0.922761
acetyl-CoA carboxylase carboxyl transferase subunit alpha/beta467	2.92854	3.0123	1.67752	1.79569	0.072544	0.182683
acetyl-CoA carboxylase carboxyl transferase subunit beta468	30.81	2.51608	0.633877	3.96935	7.20703e-05	0.000688109
acetyl-CoA carboxylase carboxyltransferase subunit alpha/beta469	1.73704	2.25635	1.91068	1.18091	0.237638	0.425812
acetyl-CoA carboxylase subunit beta470	2.60997	-1.53513	1.68265	-0.912331	0.361595	0.557102
acetyl-CoA carboxylase, biotin carboxyl carrier protein471	11.5305	2.38834	0.934505	2.55573	0.0105965	0.0410144
Acetyl-CoA carboxylase, carboxyltransferase component (subunits alpha and beta)472	5.08132	-0.271436	0.916056	-0.296309	0.766994	0.866482
acetyl-CoA carboxylase, carboxyltransferase subunit beta473	65.5964	0.404121	0.356305	1.1342	0.256712	0.447561
acetyl-CoA decarbonylase474	51.7037	4.14706	0.64295	6.45006	1.11808e-10	7.76319e-09
acetyl-CoA decarbonylase/synthase gamma subunit475	21.3641	4.50401	1.17595	3.8301	0.000128091	0.00111018
acetyl-CoA hydrolase476	510.92	-0.476411	0.441795	-1.07835	0.280876	0.475018
acetyl-CoA synthase subunit delta477	165.179	5.57231	0.793521	7.02226	2.18312e-12	2.48043e-10
acetyl-CoA synthase subunit gamma478	271.233	4.99658	0.6945	7.1945	6.26886e-13	8.51611e-11
acetyl-CoA synthetase479	438.411	-1.6742	0.32965	-5.0787	3.80027e-07	8.43618e-06
acetyl-CoA--acetoacetyl-CoA transferase subunit alpha480	3.64438	3.87108	1.69229	2.28748	0.0221676	0.0726976
acetyl-L-glutamate 5-phosphotransferase481	0.673011	3.02713	3.33426	0.907888	0.363937	NA
acetyl-mannosamine transferase482	5.61337	4.36812	1.48451	2.94247	0.00325603	0.0158597
acetylesterase483	8.67982	6.38824	1.08109	5.90906	3.44065e-09	1.47264e-07
acetylglucosamine-6-sulfatase484	107.213	-0.846785	0.466822	-1.81394	0.0696876	0.176629
acetylglucosamine-6-sulfatase, partial485	1.19496	0.267104	1.8392	0.145228	0.884531	0.935846
acetylglutamate kinase486	329.609	-0.542039	0.31024	-1.74716	0.0806093	0.196884
acetylhydrolase487	4.38941	1.93247	1.40612	1.37433	0.169339	0.337705
acetylhydrolase, partial488	0.324242	2.6594	4.72481	0.562859	0.573531	NA
acetylneuraminate ABC transporter permease489	10.7379	3.52645	1.15954	3.04125	0.00235596	0.012212
acetylneuraminic acid synthetase490	16.6911	2.66667	1.42067	1.87705	0.0605111	0.158713
acetylornithine aminotransferase491	545.438	0.110367	0.410657	0.268758	0.788116	0.880239
acetylornithine carbamoyltransferase492	68.5572	-2.54408	0.521412	-4.87921	1.06514e-06	2.00182e-05
acetylornithine deacetylase493	65.8957	-0.893559	0.462354	-1.93263	0.053282	0.144263
acetyltransferase494	510.515	-0.0978046	0.21033	-0.465006	0.641927	0.784473
acetyltransferase (Isoleucine patch superfamily)495	0.736836	3.91023	2.945	1.32775	0.18426	NA
acetyltransferase, GNAT family496	1.38601	0.0672317	1.80212	0.0373071	0.97024	0.984782
acetylxylan esterase497	414.872	-1.30291	0.461011	-2.8262	0.00471045	0.0215173
acid phosphatase498	189.794	-1.4259	0.340866	-4.18318	2.87464e-05	0.000322507
acid phosphatase, partial499	7.49862	0.652442	1.56304	0.417419	0.676372	0.80916
acid-activated urea channel500	11.5149	1.7447	1.19059	1.46541	0.142809	0.299612
acid-soluble spore protein501	5388.08	0.856476	0.71332	1.20069	0.229871	0.416296
aconitate hydratase502	697.907	-1.05684	0.427196	-2.47389	0.013365	0.0490876
aconitate hydratase 1503	76.5564	0.103234	0.719377	0.143505	0.885892	0.936576
ACP phosphodiesterase504	4.68663	-2.5174	1.05815	-2.37906	0.0173568	0.0600236
ACP S-malonyltransferase505	9.06526	1.59205	0.839289	1.8969	0.0578406	0.153563
ACP thioesterase506	1.07903	-0.0880896	2.15622	-0.0408537	0.967413	0.983164
ACR family transporter507	1.17616	-1.28706	1.87267	-0.687283	0.491904	0.675232
AcrB/AcrD/AcrF family protein508	2793.74	-0.790645	0.329159	-2.40202	0.016305	0.0572415
AcrB/AcrD/AcrF family protein, partial509	27.4976	-0.880391	0.636055	-1.38414	0.166314	0.332949
acriflavin resistance protein510	83.2334	-0.499033	0.392828	-1.27036	0.203956	0.384298
acriflavine resistance protein B511	72.3481	-1.40522	0.579998	-2.42281	0.015401	0.0546514
ACT domain protein512	4.19375	1.85552	0.979144	1.89504	0.0580869	0.154003
ACT domain-containing protein513	55.7946	0.909903	0.511481	1.77896	0.0752469	0.187263
ActC protein514	1.13049	0.570472	2.34325	0.243453	0.807654	0.891702
actin, cytoplasmic 2515	17.306	-0.574166	1.03862	-0.552817	0.580389	0.743131
activase516	21.6649	3.22475	0.754638	4.27324	1.92649e-05	0.000230625
acyclic terpene utilization AtuA family protein517	16.7032	1.28325	1.04877	1.22357	0.221113	0.405499
acyl518	746.766	-0.616445	0.233622	-2.63865	0.0083238	0.0338312
acyl carrier protein519	1235.43	1.34673	0.30883	4.36075	1.29616e-05	0.000164795
acyl CoA:acetate/3-ketoacid CoA transferase520	4.34379	1.8896	1.05021	1.79927	0.0719767	0.181583
acyl CoA:acetate/3-ketoacid CoA transferase subunit beta521	0.147471	1.98799	6.00512	0.33105	0.740607	NA
acyl dehydratase522	157.933	-1.42342	0.351412	-4.05057	5.10939e-05	0.000518742
acyl protein synthase/acyl-CoA reductase523	0.0393727	1.52824	6.00608	0.25445	0.799148	NA
acyl-ACP thioesterase524	152.687	-0.0886865	0.463226	-0.191454	0.84817	0.915883
acyl-CoA dehydrogenase525	2715.15	-0.310607	0.314074	-0.988961	0.322682	0.520775
acyl-CoA dehydrogenase, partial526	5.00767	4.31062	1.33411	3.23109	0.00123319	0.00716855
acyl-CoA hydrolase527	0.215065	2.811	5.99293	0.469053	0.639032	NA
acyl-CoA ligase (AMP-forming), exosortase A system-associated528	0.121496	1.50712	6.00512	0.250973	0.801835	NA
acyl-CoA reductase529	5.49419	1.96138	0.766371	2.55931	0.010488	0.0406826
acyl-CoA synthase530	0.616597	0.651572	2.4686	0.263944	0.791823	NA
acyl-CoA synthetase531	21.8371	-0.162109	0.622801	-0.26029	0.79464	0.884128
Acyl-CoA synthetase (AMP-forming)/AMP-acid ligase II-like protein532	0.999167	1.43052	1.9276	0.742126	0.458011	NA
acyl-CoA synthetase FdrA533	53.4517	1.4297	0.833291	1.71573	0.0862111	0.20649
acyl-CoA synthetase, partial534	0.287678	0.0919831	3.803	0.024187	0.980703	NA
acyl-CoA thioester hydrolase535	109.612	3.08559	0.847596	3.6404	0.00027221	0.00205316
acyl-CoA thioesterase536	66.4147	-0.407524	0.602606	-0.676269	0.49887	0.680667
acyl-CoA--6-aminopenicillanic acid acyl-transferase537	41.1689	-0.922387	0.535064	-1.72388	0.0847291	0.204232
acyl-CoA--6-aminopenicillanic acid acyltransferase538	3.35138	-0.678574	1.34537	-0.504378	0.613996	0.766971
acyl-CoA:6-aminopenicillanic acid acyl-transferase539	3.05381	-0.522788	1.50356	-0.3477	0.728066	0.84121
Acyl-coenzyme A synthetase/AMP-(fatty) acid ligases540	0.822073	5.39343	2.86386	1.88327	0.0596636	NA
acyl-phosphate glycerol 3-phosphate acyltransferase541	97.1721	1.97006	0.517804	3.80464	0.000142009	0.00120901
acyl-protein synthetase542	28.9827	5.52394	0.812096	6.80208	1.03118e-11	9.68997e-10
acyl-protein synthetase LuxE543	0.12748	1.50712	6.00512	0.250973	0.801835	NA
acylhydrolase544	2.42438	2.13928	1.58579	1.34903	0.177328	0.349179
acylneuraminate cytidylyltransferase545	20.5441	3.4947	1.13557	3.07749	0.00208752	0.0110691
acyloxyacyl hydrolase546	3.61648	0.0246667	1.00164	0.0246262	0.980353	0.990219
acylphosphatase547	4.02038	-0.0880139	0.949181	-0.0927262	0.926121	0.961191
acyltransferase548	2097.66	0.000629649	0.224031	0.00281055	0.997758	0.999048
acyltransferase, partial549	1.62556	2.47811	2.45494	1.00944	0.312766	0.509907
adapter protein MecA550	8.29269	3.4622	1.20406	2.87544	0.00403466	0.0189142
adaptor protein MecA551	399.112	-0.212431	0.519017	-0.409295	0.682323	0.812517
addiction module antidote protein, HigA family552	5.7737	2.93689	1.1983	2.45089	0.0142505	0.0516092
addiction module toxin RelE553	24.2883	-0.439808	0.70321	-0.625429	0.53169	0.706846
addiction module toxin, HicA family554	4182.76	0.961918	0.646355	1.48822	0.136693	0.290296
adenine deaminase555	215.166	1.32434	0.401685	3.29695	0.000977396	0.00589551
adenine methyltransferase556	4.38047	-0.0739538	0.83821	-0.0882283	0.929695	0.962757
adenine phosphoribosyltransferase557	231.97	-0.0771269	0.327131	-0.235768	0.813613	0.895669
adenosine deaminase558	76.085	-0.143953	0.433892	-0.331771	0.740062	0.848919
adenosine kinase559	89.2046	-2.15265	0.412643	-5.21674	1.82098e-07	4.56085e-06
adenosylcobinamide kinase560	4.56566	1.41059	1.20494	1.17068	0.241729	0.430483
adenosylcobinamide kinase/adenosylcobinamide phosphate guanyltransferase561	2.06697	3.47697	1.64148	2.11819	0.0341587	0.101865
adenosylcobinamide-GDP ribazoletransferase562	34.75	2.24969	0.532613	4.22388	2.40135e-05	0.000278405
adenosylcobinamide-phosphate synthase563	10.0992	-1.23071	1.30878	-0.940348	0.347039	0.542637
adenosylhomocysteinase564	887.937	-0.623172	0.258538	-2.41037	0.0159362	0.0562312
adenosylmethionine--8-amino-7-oxononanoate aminotransferase BioA565	20.3248	2.5832	0.714088	3.61748	0.000297489	0.0021997
adenosylmethionine--8-amino-7-oxononanoate transaminase566	46.4498	1.87619	0.468755	4.00251	6.26748e-05	0.000616294
adenosylmethionine-8-amino-7-oxononanoate aminotransferase567	21.0905	-1.47592	0.526095	-2.80543	0.00502495	0.0226725
adenylate cyclase568	204.424	-1.39388	0.901195	-1.5467	NA	NA
adenylate kinase569	832.272	0.12428	0.321802	0.386199	0.699349	0.822942
adenylate/guanylate cyclase domain-containing protein570	35.6196	0.732304	0.723057	1.01279	0.311161	0.508485
adenylate/guanylate cyclase domain-containing protein, partial571	0.766857	1.56596	2.80029	0.559214	0.576016	NA
adenylosuccinate lyase572	1834.56	-0.185041	0.20052	-0.922808	0.356107	0.55205
adenylosuccinate synthase573	391.306	0.634193	0.219743	2.88607	0.00390082	0.0184319
adenylosuccinate synthetase574	281.918	-0.249502	0.550658	-0.453097	0.650479	0.791333
adenylyl-sulfate kinase575	296.71	0.0778812	0.374117	0.208173	0.835094	0.907171
adenylylsulfate kinase576	0.333351	3.34996	5.51831	0.607063	0.543809	NA
adenylyltransferase577	9.06331	6.26112	1.23845	5.05563	4.2898e-07	9.34041e-06
adhesin578	35.4109	2.71351	0.855025	3.1736	0.00150561	0.00848766
adhesin, partial579	0.328662	4.35785	4.11189	1.05982	0.289228	NA
ADP-dependent glucokinase580	2.16515	2.04531	1.80434	1.13355	0.256983	0.447822
ADP-glyceromanno-heptose 6-epimerase581	26.4525	0.862999	0.870097	0.991842	0.321275	0.519174
ADP-L-glycero-D-mannoheptose-6-epimerase582	37.1146	0.235745	0.621024	0.379607	0.704237	0.826187
ADP-ribose pyrophosphatase583	26.9859	2.91783	0.535994	5.44377	5.21653e-08	1.55853e-06
ADP-ribose pyrophosphatase, partial584	0.245192	1.62077	5.99737	0.270247	0.78697	NA
ADP-ribosylglycohydrolase585	34.2677	0.221932	0.488242	0.454553	0.649431	0.790397
ADP-ribosylglycohydrolase family protein586	44.7479	2.84318	0.538356	5.28123	1.28318e-07	3.41216e-06
ADP-ribosylglycohydrolase family protein, partial587	0.593319	0.817722	2.95536	0.276691	0.782017	NA
aerotolerance protein BatA588	122.659	-0.185731	0.426443	-0.435535	0.663174	0.800265
aerotolerance regulator BatA589	64.4852	-0.702317	0.431528	-1.62751	0.103629	0.236731
aerotolerance regulator BatC590	393.886	-0.435326	0.333356	-1.30589	0.19159	0.368554
afuA protein591	2.27468	-2.67537	1.42343	-1.87953	0.0601724	0.158006
agamatine deiminase592	120.043	-1.17083	0.32755	-3.57451	0.000350891	0.00253794
AGE family epimerase/isomerase593	191.207	-1.6826	1.06312	-1.5827	0.113489	0.253058
AGE family epimerase/isomerase, partial594	71.1136	-2.16062	1.51838	-1.42298	0.154742	0.316939
agmatinase595	42.5945	-0.237029	0.599158	-0.395603	0.692398	0.8187
agmatine deiminase596	53.3928	0.579886	0.767405	0.755645	0.449862	0.640143
agmatine deiminase family protein597	61.3618	3.01861	0.714064	4.22736	2.36449e-05	0.000275391
AhpC/TSA family protein598	0.406465	2.97353	4.51692	0.658308	0.51034	NA
AI-2E family transporter599	421.803	0.532677	0.343026	1.55288	0.120452	0.264525
AIM24 family protein600	44.3493	3.47333	0.877547	3.958	7.5581e-05	0.000714647
AIPR protein601	2.05652	2.84212	1.8869	1.50624	0.132005	0.283026
AIR synthase602	12.4356	-0.922438	0.577124	-1.59834	0.109968	0.247147
alanine dehydrogenase603	715.352	2.6295	0.518927	5.06719	4.03729e-07	8.88346e-06
alanine dehydrogenase, partial604	0.288359	2.51504	4.87011	0.516423	0.605559	NA
alanine racemase605	295.284	1.56027	0.271887	5.73865	9.54319e-09	3.47728e-07
alanine transaminase606	53.1003	-0.760365	0.51713	-1.47036	0.141465	0.297649
alanine--glyoxylate aminotransferase family protein607	28.8109	2.13183	0.483965	4.40493	1.05818e-05	0.000137618
alanine--tRNA ligase608	1630.1	-0.216625	0.285939	-0.757592	0.448696	0.63941
alanine--tRNA ligase, partial609	12.9423	4.56931	1.12464	4.06293	4.84606e-05	0.000497259
alanine-tRNA synthetase second additional domain-containing protein610	0.0949528	1.98799	6.00512	0.33105	0.740607	NA
alanine:cation symporter family protein611	276.04	0.956849	0.338793	2.82429	0.00473858	0.0216221
alanyl-tRNA editing protein612	19.283	0.576064	0.617251	0.933273	0.350679	0.546823
alanyl-tRNA synthetase613	2.44987	3.74889	2.09972	1.78542	0.0741925	0.185563
alcohol acetyltransferase614	13.4594	-0.467428	0.587672	-0.795389	0.426387	0.619866
alcohol dehydrogenase615	346.718	0.535123	0.403703	1.32554	0.184993	0.359626
alcohol dehydrogenase AdhP616	1.89409	1.41063	1.2096	1.16619	0.243536	0.432899
aldehyde dehydrogenase617	158.768	1.58785	0.509232	3.11813	0.00182003	0.00992969
aldehyde dehydrogenase EutE618	297.651	0.169379	0.606746	0.27916	0.780122	0.874829
aldehyde dehydrogenase family protein619	29.2698	1.11393	0.667393	1.66908	0.0951012	0.221625
aldehyde dehydrogenase, partial620	336.324	-2.03757	0.452154	-4.50637	6.59476e-06	9.1988e-05
aldehyde ferredoxin oxidoreductase621	68.8039	0.574174	0.598053	0.960073	0.337018	0.533645
aldehyde oxidase622	56.4581	0.728321	0.57179	1.27376	0.20275	0.383108
aldehyde oxidoreductase623	25.7829	4.66605	0.970508	4.80784	1.52569e-06	2.66313e-05
aldehyde:ferredoxin oxidoreductase624	3.31346	1.86554	1.46417	1.27413	0.202617	0.382929
aldo/keto reductase625	1089.39	0.219328	0.309626	0.708365	0.478718	0.663895
aldo/keto reductase, partial626	3.97744	4.48597	1.27285	3.52434	0.000424534	0.00297245
aldolase627	308.917	-0.24796	0.349468	-0.709536	0.477992	0.663329
aldolase, partial628	0.479771	2.49293	3.36958	0.739833	0.459402	NA
aldose 1-epimerase629	8.62096	-0.373748	0.878279	-0.425546	0.670439	0.805222
aldose epimerase630	150.553	-0.336239	0.492085	-0.683295	0.49442	0.67718
alfa-L-rhamnosidase631	3.32776	1.15909	1.10169	1.0521	0.292754	0.488953
alfa-L-rhamnosidase RamA632	2.57893	1.35787	1.71216	0.793076	0.427734	0.621101
aliphatic sulfonate ABC transporter633	17.8936	-1.19714	0.832983	-1.43717	0.15067	0.311354
aliphatic sulfonate ABC transporter ATP-binding protein634	9.12862	-1.27255	0.807691	-1.57553	0.115133	0.255856
aliphatic sulfonate ABC transporter substrate-binding protein635	22.1652	1.26773	0.802804	1.57913	0.114306	0.254425
aliphatic sulfonates ABC transporter substrate-binding protein636	95.3547	3.78023	0.800402	4.72292	2.32481e-06	3.76854e-05
alkaline ceramidase637	0.556578	3.64169	3.50724	1.03834	0.299114	NA
alkaline phosphatase638	248.079	-0.89657	0.30682	-2.92214	0.00347636	0.0167557
alkaline phosphatase family protein639	260.247	-1.11699	0.297806	-3.75072	0.000176328	0.0014413
alkaline protease640	18.0508	2.14655	0.670346	3.20215	0.00136408	0.00783466
alkyl hydroperoxide reductase641	30.2262	-2.76866	0.843944	-3.28062	0.00103578	0.00620573
alkyl hydroperoxide reductase subunit F642	55.5514	-1.30683	0.548954	-2.38059	0.017285	0.059825
alkyl hydroperoxide reductase/ Thiol specific antioxidant/ Mal allergen643	14.2369	4.58285	1.09148	4.19876	2.68385e-05	0.000304935
alkyl/aryl-sulfatase644	0.923981	0.310936	2.00919	0.154757	0.877013	NA
allantoinase645	1.27749	3.70373	1.55917	2.37545	0.0175276	0.0605393
allantoinase AllB646	33.9463	3.37417	0.897513	3.75946	0.00017028	0.00140091
allophanate hydrolase647	8.45899	3.99303	1.09087	3.6604	0.000251818	0.0019281
allophanate hydrolase subunit 1648	18.6315	3.98758	1.1461	3.47925	0.00050282	0.0034135
allose ABC transporter649	7.88061	1.99794	0.853815	2.34002	0.0192827	0.065328
allose ABC transporter ATP-binding protein650	2.52573	1.63283	1.28521	1.27047	0.203917	0.384282
allose kinase651	3.58538	0.0926329	1.01038	0.0916816	0.926951	0.961441
allulose-6-phosphate 3-epimerase652	2.34635	0.871168	1.54485	0.563917	0.57281	0.738346
alpha amylase catalytic domain protein653	6.42412	1.63194	1.23422	1.32224	0.186088	0.361076
alpha amylase catalytic region654	8.78004	-0.868581	1.07508	-0.80792	0.419137	0.613144
alpha-1 2-mannosidase655	76.2688	-0.882042	0.454634	-1.94012	0.0523657	0.142368
alpha-1,2-fucosyltransferase656	82.0298	0.711456	0.68311	1.0415	0.297646	0.494047
alpha-1,2-mannosidase657	231.749	-0.941421	0.410503	-2.29334	0.0218286	0.071831
alpha-1,3-galactosidase658	9.96175	0.616133	0.945592	0.651585	0.514669	0.692656
alpha-1,3-galactosidase B659	124.211	-0.760114	0.326158	-2.33051	0.0197794	0.0666317
alpha-1,3/4-fucosidase660	563.999	-1.12472	0.417789	-2.69206	0.00710117	0.0298521
alpha-1,6-mannanase661	144.468	-1.1419	0.365898	-3.12081	0.00180356	0.0098561
alpha-2-macroglobulin662	3857.31	-0.681359	0.467783	-1.45657	0.145235	0.303137
alpha-2-macroglobulin domain protein663	1.02783	2.23543	2.36625	0.944716	0.344804	0.54051
alpha-2-macroglobulin domain-containing protein664	14.4096	0.695353	0.917903	0.757545	0.448723	0.63941
alpha-amlyase665	37.6109	5.43861	0.900464	6.03979	1.54312e-09	7.53358e-08
alpha-amylase666	3138.28	0.194209	0.332562	0.583978	0.559235	0.729117
alpha-amylase (1,4-alpha-D-glucanglucanohydrolase)667	14.779	6.81097	1.21672	5.59782	2.17061e-08	7.17679e-07
alpha-amylase 3668	1.91781	-1.06768	1.66723	-0.640392	0.521918	0.698536
alpha-amylase family protein669	1.0826	0.844131	2.15227	0.392205	0.694907	0.820186
alpha-amylase susG670	2.7538	2.37431	1.39357	1.70376	0.0884255	0.210103
alpha-amylase SusG671	0.0917332	1.98799	6.00512	0.33105	0.740607	NA
alpha-amylase, partial672	1.90777	4.16732	1.76734	2.35796	0.0183759	0.0627319
alpha-D-xyloside cyclohydrolase673	2.76649	1.3359	2.42275	0.551398	0.581361	0.743918
alpha-fucosidase674	33.4323	-0.323516	0.615339	-0.525753	0.59906	0.757261
alpha-galactosidase675	1756.66	0.472437	0.214334	2.20421	0.0275097	0.0861263
alpha-glucan family phosphorylase676	66.2261	1.91413	0.761066	2.51506	0.0119011	0.0447968
alpha-glucan family phosphorylase, partial677	29.6417	-1.88172	0.69707	-2.69946	0.00694516	0.0293344
alpha-glucosidase678	6062.82	0.289032	0.396703	0.728585	0.466256	0.654099
alpha-glucosidase, partial679	1.08954	0.867239	2.09686	0.41359	0.679175	0.811193
alpha-glucosidase/alpha-galactosidase680	91.5925	2.00971	0.696875	2.88389	0.00392796	0.0185182
alpha-glucuronidase681	21.6407	5.0125	1.26459	3.96373	7.37862e-05	0.000702346
alpha-glycerophosphate oxidase682	0.73064	0.973649	2.81492	0.345889	0.729426	NA
alpha-glycosidase683	426.67	-0.704571	0.518313	-1.35936	0.174034	0.344682
alpha-hydroxy-acid oxidizing enzyme684	28.3508	2.50061	0.58173	4.29859	1.71891e-05	0.000209182
alpha-hydroxy-acid oxidizing protein685	5.69992	1.5002	0.983314	1.52566	0.127095	0.274994
alpha-ketoacid dehydrogenase subunit beta686	18.9148	3.92451	0.700985	5.59856	2.16142e-08	7.17679e-07
alpha-L-arabinofuranosidase687	269.847	-0.00875841	0.33663	-0.026018	0.979243	0.989776
alpha-L-arabinofuranosidase, partial688	0.995708	3.63091	2.43669	1.4901	0.136199	NA
alpha-L-fucosidase689	962.414	0.426047	0.303941	1.40174	0.160993	0.325195
alpha-L-fucosidase 1690	26.6361	-1.05918	0.56161	-1.88597	0.0592987	0.15632
alpha-L-fucosidase, partial691	0.551906	4.05101	3.90883	1.03637	0.300028	NA
alpha-L-Rha alpha-1,3-L-rhamnosyltransferase692	2.75089	0.789922	1.31507	0.60067	0.54806	0.720561
alpha-L-rhamnosidase693	61.0277	1.20307	0.674736	1.78302	0.0745824	0.186128
alpha-mannosidase694	4037.65	-0.774149	0.259509	-2.98312	0.00285322	0.0142408
alpha-mannosidase, partial695	149.13	-1	0.358764	-2.78736	0.00531402	0.0235931
alpha-N-acetylgalactosaminidase696	245.955	-0.0577635	0.704842	-0.0819524	0.934685	0.965265
alpha-N-acetylglucosaminidase697	1070.9	-0.695703	0.554635	-1.25434	0.209718	0.391201
alpha-N-arabinofuranosidase698	231.47	1.0591	0.292888	3.61604	0.000299139	0.0022096
alpha-N-arabinofuranosidase 1699	2.54008	0.442734	1.92963	0.229439	0.818527	0.898817
alpha-N-arabinofuranosidase 2700	5.9928	4.56523	1.28358	3.55664	0.000375629	0.0026857
alpha-N-arabinofuranosidase 2, partial701	0.776066	1.81112	2.96496	0.610841	0.541305	NA
alpha-rhamnosidase702	1314.67	-1.62872	0.438227	-3.71662	0.000201909	0.00161656
alpha-ribazole phosphatase703	10.4057	3.41369	0.617248	5.53051	3.19309e-08	1.01287e-06
alpha-ribazole-5-phosphate phosphatase704	1.25978	-2.73761	2.60883	-1.04936	0.294012	0.490232
alpha-xylosidase705	3812.26	-1.49958	0.383294	-3.91234	9.14077e-05	0.000838776
alpha-xylosidase, partial706	2.62169	2.84008	1.60821	1.76598	0.0773984	0.191292
alpha,alpha-phosphotrehalase707	11.2895	1.26089	0.712224	1.77035	0.0766687	0.190082
alpha,alpha-trehalase708	25.0635	3.29705	0.967019	3.4095	0.000650819	0.00422182
alpha/beta fold family hydrolase709	1.57446	2.41122	1.62295	1.4857	0.137358	0.291065
alpha/beta hydrolase710	2155.85	0.977642	0.295756	3.30557	0.000947818	0.00574609
alpha/beta hydrolase fold family protein711	0.0393727	1.52824	6.00608	0.25445	0.799148	NA
alpha/beta hydrolase, partial712	0.384005	0.444468	3.55909	0.124883	0.900616	NA
alpha/beta superfamily hydrolase713	8.22296	2.57683	1.14211	2.2562	0.0240578	0.0773539
altronate dehydratase714	204.75	-1.42066	0.413572	-3.4351	0.000592342	0.0039087
altronate hydrolase715	57.6053	-1.63172	0.53841	-3.03064	0.00244038	0.0125462
altronate oxidoreductase716	870.629	-0.602629	0.342205	-1.76102	0.0782355	0.192819
aluminum resistance protein717	11.9461	-1.85386	0.673093	-2.75425	0.00588273	0.0255641
AlwI family type II restriction endonuclease718	18.4555	3.81281	0.954299	3.99541	6.4583e-05	0.000632074
amidase719	169.846	-1.01006	0.395762	-2.55218	0.010705	0.0413192
amidase domain-containing protein720	6.36242	0.0830279	1.6046	0.0517437	0.958733	0.979265
amide synthetase721	0.0393727	1.52824	6.00608	0.25445	0.799148	NA
amidinotransferase722	26.7918	1.18084	0.79442	1.48642	0.137169	0.290862
amidohydrolase723	1440.52	-1.09972	0.384992	-2.85646	0.00428392	0.0199035
amidohydrolase 2724	0.162095	1.02641	5.68831	0.180441	0.856806	NA
amidohydrolase family protein725	38.3357	1.18532	1.00497	1.17946	0.238216	0.426291
amidoligase726	0.189906	2.67215	5.99555	0.445689	0.655822	NA
amidophosphoribosyltransferase727	1102.51	-0.337656	0.36137	-0.934375	0.35011	0.546141
amidophosphoribosyltransferase, partial728	1.99524	-0.0960107	1.19545	-0.0803137	0.935988	0.966136
amidotransferase729	5.30377	2.28927	1.28611	1.77999	0.075077	0.186989
amidotransferase 1, exosortase A system-associated730	0.214729	1.35645	6.00285	0.225968	0.821226	NA
amine oxidase731	6.70911	0.808221	1.35492	0.596507	0.550836	0.722767
amine oxidoreductase732	11.6994	2.29841	1.14847	2.00128	0.0453625	0.127431
amino acid ABC transporter ATP-binding protein733	310.249	-0.65243	0.564843	-1.15506	0.248065	0.438083
amino acid ABC transporter permease734	312.558	-0.195663	0.533372	-0.366842	0.713737	0.832737
amino acid ABC transporter substrate-binding protein735	334.227	-0.363797	0.57788	-0.629536	0.528998	0.704842
amino acid ABC transporter substrate-binding protein, partial736	0.986161	3.53293	2.1763	1.62336	0.104512	NA
amino acid adenylation domain-containing protein737	15.9683	3.84859	1.16146	3.31357	0.00092112	0.00561569
amino acid adenylation protein, partial738	0.0393727	1.52824	6.00608	0.25445	0.799148	NA
amino acid amidase739	3.37625	0.640426	1.56184	0.410045	0.681773	0.812517
amino acid aminotransferase740	11.1048	0.374735	1.42899	0.262239	0.793138	0.883243
amino acid APC transporter741	0.922873	-0.968158	2.95452	-0.327687	0.743148	NA
amino acid decarboxylase742	79.5362	2.14728	0.650913	3.29888	0.00097072	0.00586521
amino acid decarboxylase, partial743	3.42722	1.64119	1.57017	1.04523	0.295917	0.492656
amino acid lyase744	14.0147	0.338245	0.564368	0.599333	0.548951	0.721504
amino acid permease745	489.355	1.54275	0.479541	3.21713	0.0012948	0.00749183
amino acid synthesis family protein746	1.73552	1.81069	1.6684	1.08529	0.277794	0.471978
amino acid transporter747	76.7102	0.707086	0.389188	1.81683	0.0692438	0.175717
amino acid-binding domain sensor hybrid histidine kinase748	0.408806	0.100908	3.123	0.0323113	0.974224	NA
amino acid-binding domain sensor hybrid histidine kinase, partial749	0.56903	-0.219587	2.57782	-0.0851832	0.932116	NA
amino acid-binding protein750	106.018	2.18051	0.340083	6.41169	1.43917e-10	9.65198e-09
amino-acid racemase751	2.49963	-1.64518	1.63521	-1.00609	0.31437	0.511588
aminoacetone oxidase family FAD-binding enzyme752	280.999	1.25866	0.339476	3.70764	0.0002092	0.00166216
aminoacetone oxidase family FAD-binding enzyme, partial753	0.546917	1.65357	2.65751	0.622224	0.533795	NA
aminoacyl-histidine dipeptidase754	1417.06	0.13779	0.273504	0.503796	0.614404	0.766999
aminoacyl-histidine dipeptidase, partial755	0.383842	2.28301	4.58536	0.497891	0.618561	NA
aminoacyl-tRNA deacylase756	8.99135	0.122977	0.845678	0.145418	0.884381	0.935846
aminoacyl-tRNA deacylase, partial757	31.4921	-0.774258	0.442903	-1.74814	0.0804394	0.196623
aminoacyl-tRNA hydrolase758	159.236	-0.12972	0.342546	-0.378694	0.704915	0.826689
aminoacyl-tRNA ligase759	0.792284	2.10189	2.55213	0.823584	0.410176	NA
aminoacylase760	0.424641	-1.0211	4.59806	-0.222072	0.824258	NA
aminoacyltransferase761	1.06972	3.98156	2.06129	1.93159	0.0534103	0.144579
aminobenzoyl-glutamate transporter762	59.233	3.8082	0.923587	4.12327	3.73527e-05	0.000401404
aminodeoxychorismate lyase763	69.73	-0.330836	0.293583	-1.12689	0.259789	0.450762
aminodeoxychorismate synthase component I764	14.2048	0.420082	0.598025	0.702449	0.482399	0.667001
aminodeoxychorismate synthase component I, partial765	1.42538	-2.8244	1.64578	-1.71615	0.0861353	0.206467
aminodeoxychorismate synthase, component I766	11.2143	3.42592	0.939609	3.64612	0.000266232	0.00202026
aminodeoxychorismate/anthranilate synthase component I767	1.81156	5.70207	2.64169	2.15849	0.0308896	0.0942524
aminodeoxychorismate/anthranilate synthase component II768	4.47987	0.333739	1.51144	0.220808	0.825242	0.902825
aminoglycoside 3-phosphotransferase769	1.81827	-1.22145	1.51285	-0.80738	0.419448	0.613309
aminoglycoside 6-adenylyltransferase770	24.6932	1.30257	1.02383	1.27225	0.203284	0.383609
aminoglycoside acetyltransferase771	0.0787454	1.95659	6.00531	0.325809	0.744569	NA
aminoglycoside N(3)-acetyltransferase772	3.1194	2.05748	1.39184	1.47824	0.139343	0.294263
aminoglycoside phosphotransferase773	423.709	-1.89775	0.350989	-5.40685	6.4142e-08	1.83864e-06
aminoglycoside phosphotransferase APH(3)774	2.28334	-1.3184	1.42305	-0.926462	0.354206	0.550058
aminoglycoside resistance protein775	5.08818	-2.0523	1.4627	-1.40309	0.16059	0.324766
aminoglycoside/hydroxyurea antibiotic resistance kinase776	0.0393727	1.52824	6.00608	0.25445	0.799148	NA
aminopeptidase777	1240.59	0.530256	0.184443	2.87491	0.00404148	0.018932
aminopeptidase C778	7.21301	0.627061	0.816338	0.768139	0.442405	0.633934
aminopeptidase N779	66.2785	0.221694	0.558766	0.396756	0.691547	0.818148
aminopeptidase P domain protein780	7.71216	3.98989	1.31696	3.02961	0.00244866	0.0125836
aminopeptidase P family protein781	721.683	0.581284	0.224998	2.5835	0.00978032	0.0385112
aminopeptidase T782	6.40463	1.02891	1.44548	0.711811	0.476582	0.662087
aminopeptidase, partial783	19.0576	1.06752	1.04116	1.02532	0.305212	0.501991
aminotransferase784	589.444	0.318654	0.407416	0.782135	0.434135	0.626365
aminotransferase A785	2.56086	0.262333	1.47438	0.177928	0.858779	0.922002
aminotransferase class I/II786	4.90307	1.74052	0.98817	1.76136	0.0781782	0.192716
aminotransferase class V-fold PLP-dependent enzyme787	336.189	0.658968	0.611744	1.0772	0.281393	0.475378
aminotransferase DegT788	147.807	3.14794	0.851953	3.69498	0.000219908	0.00172747
aminotransferase V789	1.205	-0.0901444	2.53969	-0.0354943	0.971686	0.985245
AmmeMemoRadiSam system protein A790	1.39903	2.00756	1.99225	1.00768	0.313606	0.510811
AmmeMemoRadiSam system protein B791	5.69074	2.27474	1.47811	1.53895	0.123816	0.269966
AmmeMemoRadiSam system radical SAM enzyme792	33.0814	-0.472407	0.78045	-0.605301	0.544979	0.71802
ammonia-forming cytochrome c nitrite reductase subunit c552793	439.376	0.569032	0.453962	1.25348	0.210031	0.39161
ammonium transporter794	91.5536	-1.88505	1.11906	-1.68449	NA	NA
AMP nucleosidase795	33.1601	-0.0376486	0.609518	-0.0617678	0.950748	0.974867
AMP-binding enzyme domain protein796	0.383689	2.92533	4.58011	0.638702	0.523017	NA
AMP-binding protein797	341.92	-1.40619	0.306245	-4.59172	4.39602e-06	6.49426e-05
AMP-dependent ligase798	1.46802	2.54282	2.0328	1.25089	0.210973	0.392782
AMP-dependent synthetase799	171.56	1.37336	0.528221	2.59997	0.00932328	0.0369912
amylopullulanase800	8.69622	0.732341	0.7513	0.974765	0.329677	0.526825
amylosucrase801	101.672	2.51395	0.783842	3.20722	0.00134026	0.00771915
amylovoran biosynthesis protein AmsE802	49.8147	2.10687	0.764704	2.75514	0.00586662	0.0255231
anaerobic C4-dicarboxylate transporter803	199.387	-1.3306	0.545191	-2.44062	0.0146623	0.0526546
anaerobic C4-dicarboxylate uptake (Dcu) family transporter804	1.23608	2.18553	2.13219	1.02501	0.305356	0.50215
anaerobic C4-dicarboxylate uptake C (DcuC) family transporter805	3.55556	4.05518	2.104	1.92737	0.0539341	0.145713
anaerobic dehydrogenase806	1.76196	2.44169	1.93667	1.26077	0.207392	0.38843
anaerobic dehydrogenase A subunit807	0.173698	2.58252	5.99737	0.430609	0.666753	NA
anaerobic dehydrogenase typically selenocysteine-containing808	0.631705	2.62836	2.8849	0.911077	0.362255	NA
anaerobic dehydrogenase, typically selenocysteine-containing809	0.286684	2.49676	4.84964	0.514833	0.60667	NA
Anaerobic dehydrogenase, typically selenocysteine-containing810	0.662388	3.21066	2.72346	1.17889	0.238442	NA
anaerobic glycerol-3-phosphate dehydrogenase subunit A811	43.1453	5.58929	0.73478	7.60675	2.81067e-14	5.85462e-12
anaerobic glycerol-3-phosphate dehydrogenase subunit B812	30.6382	2.36646	0.692984	3.41489	0.000638081	0.00416653
anaerobic glycerol-3-phosphate dehydrogenase subunit C813	15.5732	2.96137	0.793007	3.73435	0.0001882	0.00152142
anaerobic ribonucleoside triphosphate reductase814	663.477	-0.697329	0.377642	-1.84653	0.0648149	0.167263
anaerobic ribonucleoside-triphosphate reductase815	1047.33	0.920372	0.388703	2.3678	0.0178941	0.0614059
anaerobic ribonucleoside-triphosphate reductase activating protein816	3656.42	2.53961	0.741376	3.42553	0.000613592	0.00403498
anaerobic ribonucleoside-triphosphate reductase activating protein, partial817	5.53286	0.651705	1.04676	0.622591	0.533553	0.708501
anaerobic sulfatase maturase818	356.599	-0.138308	0.283234	-0.488317	0.625326	0.774714
anaerobic sulfatase maturase, partial819	1.55098	-1.18472	1.5591	-0.759873	0.44733	0.638649
anaerobic sulfite reductase subunit A820	42.8592	3.24724	0.887085	3.66057	0.000251652	0.0019281
anaerobic sulfite reductase subunit B821	34.0614	5.49782	1.08406	5.07149	3.94715e-07	8.71581e-06
anaerobic sulfite reductase subunit B, partial822	0.709082	-0.920608	3.14402	-0.292813	0.769665	NA
anaphase-promoting protein823	15.9294	6.69864	1.0363	6.464	1.01969e-10	7.24099e-09
anhydro-N-acetylmuramic acid kinase824	31.9166	0.288738	0.504523	0.572298	0.56712	0.734494
anhydrosialidase825	1.92227	3.44929	2.23326	1.54451	0.122465	0.267817
anion permease826	87.3167	0.884821	0.298552	2.96371	0.00303956	0.0149892
anion permease, partial827	1.06198	3.07437	2.17423	1.414	0.157361	0.320702
anion transporter828	62.935	0.318982	0.527219	0.605028	0.545161	0.718033
Anion transporter829	27.1907	1.33419	0.624976	2.13479	0.0327784	0.0986194
anion:sodium symporter830	0.305299	3.16203	5.67744	0.556946	0.577564	NA
Ankrd17 protein831	0.11602	1.52825	6.00608	0.254451	0.799147	NA
ankyrin repeat domain-containing protein832	43.8155	1.19181	0.604556	1.97138	0.0486805	0.134515
ANTAR domain-containing protein833	37.2018	0.0827327	0.991281	0.0834604	0.933485	0.964509
anthranilate dioxygenase reductase834	0.0393727	1.52824	6.00608	0.25445	0.799148	NA
anthranilate phosphoribosyltransferase835	46.2472	-0.353116	0.58662	-0.601951	0.547207	0.720046
anthranilate synthase836	2.86432	0.73799	1.3382	0.551479	0.581305	0.743918
anthranilate synthase component I837	20.3797	-0.29692	0.770856	-0.385182	0.700102	0.823346
anthranilate synthase component II838	0.278355	2.9627	4.98291	0.594572	0.55213	NA
anthranilate synthase subunit I839	26.2711	-1.23182	0.861845	-1.42929	0.152922	0.314483
anti-sigma F factor840	13.0377	2.51811	0.883432	2.85037	0.00436687	0.0202513
anti-sigma F factor antagonist841	2.50393	1.51423	1.58259	0.956802	0.338667	0.535274
anti-sigma factor842	3534.26	-0.0546597	0.291244	-0.187677	0.85113	0.917573
anti-sigma factor antagonist843	27.9164	1.67506	0.733528	2.28357	0.0223968	0.0732647
anti-sigma factor, partial844	62.0318	-0.114673	0.354725	-0.323272	0.746489	0.854048
anti-sigma regulatory factor845	19.0942	2.54928	0.982522	2.59463	0.00946927	0.0374634
anti-sigma-V factor rsiV846	6.95869	1.14056	1.09391	1.04264	0.297115	0.49341
antibiotic ABC transporter ATP-binding protein847	14.8309	0.313583	0.697834	0.449366	0.653168	0.792707
antibiotic ABC transporter permease848	4.03042	6.34194	1.31117	4.83684	1.31918e-06	2.36205e-05
antibiotic biosynthesis monooxygenase849	399.519	-0.2416	0.422535	-0.571788	0.567466	0.734781
antibiotic resistance protein MarC850	19.9926	-1.93602	0.522267	-3.70695	0.000209769	0.00166351
antibiotic transport system ATP-binding protein851	6.34575	2.21454	1.23283	1.7963	0.0724467	0.182475
antibiotic transporter permease852	0.293479	-0.186562	4.22284	-0.0441792	0.964762	NA
anticodon nuclease853	23.2952	3.0764	0.777269	3.95796	7.55932e-05	0.000714647
antifreeze protein854	1.44737	1.79812	1.85026	0.97182	0.33114	0.528151
antifreeze protein type I855	23.577	5.12078	1.19423	4.28793	1.80349e-05	0.000218355
antigen856	0.0393727	1.52824	6.00608	0.25445	0.799148	NA
antioxidant, AhpC/TSA family857	0.55452	-0.468124	2.91105	-0.160809	0.872244	NA
antioxidant, AhpC/TSA family protein858	28.1794	3.535	1.01777	3.47328	0.000514147	0.00347717
antirepressor859	2.99608	1.74005	1.31883	1.31939	0.187039	0.362009
antirepressor regulating drug resistance protein860	1.28151	-0.00816626	1.84126	-0.00443516	0.996461	0.998859
antitermination protein NusB861	0.319825	-0.674014	4.20779	-0.160182	0.872737	NA
antitermination protein NusG862	8.16336	-1.04885	1.48955	-0.704141	0.481345	0.666576
antitermination regulator863	1.62506	-0.920331	5.04966	-0.182256	0.855382	0.920222
antiterminator864	0.861841	0.982654	2.2395	0.438784	0.660818	NA
antitoxin865	11.7628	4.57585	1.18518	3.8609	0.000112969	0.00100063
antitoxin HicB866	9.17214	5.19387	1.17905	4.40512	1.05725e-05	0.000137618
AP endonuclease867	16.2729	0.695959	0.517785	1.34411	0.178913	0.350971
AP endonuclease, family 2868	0.484513	4.00613	3.31081	1.21001	0.226274	NA
AP2 domain-containing protein869	27.1241	1.99766	1.02077	1.957	0.0503475	0.137841
ApaG domain870	13.3402	1.04746	0.823233	1.27238	0.203238	0.383581
ApaLI family restriction endonuclease871	1.10823	0.873451	1.95888	0.445892	0.655675	0.794705
ApaLI restriction endonuclease872	0.260672	2.5882	5.02743	0.514815	0.606682	NA
ApbE family lipoprotein873	4.36849	4.2614	1.34025	3.17956	0.00147497	0.00835259
ApbE family protein874	52.586	-0.556116	0.438269	-1.26889	0.20448	0.385052
APC family permease875	28.4295	1.52299	0.539628	2.82229	0.00476822	0.0217255
APH(2)-If/Ih family aminoglycoside O-phosphotransferase876	0.421294	1.87025	4.55807	0.410316	0.681574	NA
apolipoprotein acyltransferase877	72.2578	5.50481	0.98511	5.58801	2.29688e-08	7.5345e-07
apolipoprotein N-acyltransferase878	62.0883	0.977065	0.528792	1.84773	0.0646416	0.166954
appr-1-p processing enzyme family domain-containing protein879	1.49659	1.30947	1.87104	0.699866	0.484011	0.668187
Appr-1-p processing protein880	116.073	-0.608173	0.389276	-1.56232	0.118213	0.2608
aquaporin881	320.053	-0.817796	0.382701	-2.13691	0.0326054	0.0982408
aquaporin family protein882	75.3475	3.41287	0.671912	5.07934	3.78749e-07	8.42279e-06
arabinan endo-1,5-alpha-L-arabinosidase883	74.7715	0.311433	0.478059	0.651454	0.514754	0.692656
arabinogalactan endo-1,4-beta-galactosidase884	194.349	4.64912	0.573961	8.10006	5.49309e-16	2.1454e-13
arabinogalactan endo-1,4-beta-galactosidase, partial885	5.25085	-1.79843	1.42517	-1.26191	0.206981	0.388065
arabinogalactan type I oligomer exo-hydrolase886	0.107326	1.47571	6.00531	0.245734	0.805888	NA
arabinose isomerase887	7.75364	5.8012	1.22467	4.73694	2.16966e-06	3.56527e-05
arabinose transporter permease888	0.828324	1.40399	2.37872	0.590227	0.555039	NA
arabinosidase889	19.2948	-0.925207	0.753773	-1.22743	0.21966	0.403543
arabinoxylan arabinofuranohydrolase890	0.267147	-0.850026	5.03607	-0.168788	0.865964	NA
AraC family transcriptional regulator891	6545	0.219995	0.195025	1.12803	0.259306	0.450093
AraC family transcriptional regulator, partial892	5.27579	0.0926813	0.805788	0.115019	0.90843	0.95082
AraC-type DNA-binding domain-containing proteins893	0.0393727	1.52824	6.00608	0.25445	0.799148	NA
Arc family DNA binding domain-containing protein894	49.9484	0.181501	0.389515	0.465966	0.64124	0.784262
Arc family DNA-binding protein895	14.7312	0.731761	0.640059	1.14327	0.252926	0.443224
Archaeal ATPase896	2.92578	2.27013	1.55403	1.46081	0.144068	0.3014
ArgE/DapE family peptidase897	5.56758	4.50481	1.24304	3.62403	0.000290053	0.00215665
arginase898	40.01	2.3442	1.34609	1.74149	0.0815974	0.198754
arginine 2-monooxygenase899	1.75736	0.399526	1.7209	0.232161	0.816413	0.897636
arginine biosynthesis protein ArgJ900	15.1515	-0.805807	0.578545	-1.39282	0.163675	0.329036
arginine decarboxylase901	360.484	0.0137841	0.193524	0.0712266	0.943217	0.970839
arginine deiminase902	153.715	5.39697	0.639939	8.43356	3.35296e-17	1.67621e-14
arginine repressor903	99.7	0.512719	0.375012	1.36721	0.171561	0.341156
arginine utilization regulatory protein RocR904	0.0393727	1.52824	6.00608	0.25445	0.799148	NA
arginine--tRNA ligase905	1215.08	0.0639684	0.192863	0.331678	0.740132	0.848919
arginine-binding protein906	2.28322	-3.22033	1.88103	-1.712	0.0868959	0.207374
arginine-ornithine antiporter907	2.12274	0.163601	2.13915	0.0764792	0.939038	0.968644
arginine:agmatine antiporter908	0.233682	0.683146	5.25204	0.130073	0.896509	NA
arginine:ornithine antiporter909	15.7503	0.937824	0.704201	1.33176	0.18294	0.356434
argininosuccinate lyase910	661.397	-0.475547	0.353822	-1.34403	0.178939	0.350971
argininosuccinate lyase, partial911	13.8374	2.81732	1.24913	2.25543	0.0241061	0.0774294
argininosuccinate synthase912	638.304	-1.68645	0.533709	-3.15987	0.0015784	0.00883026
ArgR family transcriptional regulator913	1.87356	1.4729	1.63957	0.898344	0.369002	0.564329
AroM family protein914	3.32094	1.60396	1.55858	1.02911	0.303426	0.500226
aromatic acid decarboxylase915	0.0977007	0.566499	6.00608	0.094321	0.924854	NA
aromatic amino acid aminotransferase916	204.012	0.728121	0.346066	2.10399	0.035379	0.104704
aromatic hydrocarbon degradation protein917	2.21257	2.31449	1.55623	1.48724	0.136952	0.290501
ArsC family protein918	0.351155	2.80519	3.98072	0.704695	0.481	NA
ArsC family transcriptional regulator919	98.9234	-0.0932519	0.305102	-0.305642	0.759878	0.86242
arsenate reductase920	23.1944	-0.876018	0.877012	-0.998867	0.317859	0.515387
arsenic transporter921	5.71194	0.433879	1.48176	0.292812	0.769666	0.868104
arsenic transporter family protein922	1.60251	-1.55961	2.32518	-0.670749	0.50238	0.683133
arsenical pump-driving ATPase923	1.15787	4.30169	2.37137	1.81401	0.0696761	0.176629
arsenical-resistance protein924	1.14685	0.284915	2.23783	0.127318	0.898689	0.944752
arsenite S-adenosylmethyltransferase925	0.158385	1.98814	5.72593	0.347218	0.728428	NA
ArsR family transcriptional regulator926	171.018	-0.0921199	0.392185	-0.234889	0.814295	0.896105
aryl sulfotransferase927	27.7384	3.87033	1.10608	3.49913	0.00046678	0.00320539
aryl-phospho-beta-D-glucosidase928	13.545	0.468929	0.9304	0.504008	0.614256	0.766999
aryl-phospho-beta-D-glucosidase, partial929	0.31559	0.584765	4.87685	0.119906	0.904557	NA
arylamine N-acetyltransferase930	0.270233	1.84045	5.90329	0.311766	0.755218	NA
arylesterase931	15.318	-0.485848	0.720944	-0.673906	0.500371	0.681679
arylsulfatase932	1630.13	-0.874813	0.293564	-2.97998	0.00288268	0.0143422
arylsulfatase, partial933	23.8449	-1.38437	0.510574	-2.7114	0.00670002	0.0285013
Arylsulfotransferase (ASST)934	0.321641	3.25974	4.14497	0.786435	0.431613	NA
ASCH domain-containing protein935	21.9667	2.10084	0.464156	4.52614	6.00708e-06	8.51208e-05
AsmA family protein936	103.562	0.000470016	0.393136	0.00119556	0.999046	0.999605
AsnC family transcriptional regulator937	13.2293	0.76093	0.666849	1.14108	0.253835	0.444132
Asp-tRNA(Asn)/Glu-tRNA(Gln) amidotransferase GatCAB subunit A938	169.822	-0.501904	0.535116	-0.937934	0.348278	0.544128
Asp-tRNA(Asn)/Glu-tRNA(Gln) amidotransferase GatCAB subunit A, partial939	0.268694	1.55053	5.90196	0.262713	0.792771	NA
Asp-tRNA(Asn)/Glu-tRNA(Gln) amidotransferase GatCAB subunit B940	210.79	-0.212478	0.527504	-0.402799	0.687096	0.815646
Asp-tRNA(Asn)/Glu-tRNA(Gln) amidotransferase GatCAB subunit B, partial941	0.574258	0.77593	2.98749	0.259727	0.795075	NA
Asp-tRNA(Asn)/Glu-tRNA(Gln) amidotransferase GatCAB subunit C942	28.2705	-0.748858	0.667485	-1.12191	0.261901	0.453294
Asp/Glu/hydantoin racemase943	1.36528	2.57166	1.80931	1.42135	0.155216	0.317672
Asp23/Gls24 family envelope stress response protein944	362.001	1.33026	0.42017	3.166	0.00154548	0.00867862
Asp23/Gls24 family protein945	6.75297	0.82767	1.34064	0.61737	0.536991	0.711774
asparaginase946	284.306	0.111162	0.409879	0.271208	0.786231	0.878762
asparagine ligase947	0.756053	3.35382	2.63908	1.27083	0.203789	NA
asparagine synthase948	20.6502	6.49008	1.24899	5.19625	2.03344e-07	4.96367e-06
asparagine synthase (glutamine-hydrolyzing)949	127.855	0.93069	0.635447	1.46462	0.143024	0.299868
asparagine synthase B950	44.5873	-2.2994	0.988093	-2.32711	0.0199595	0.0670755
asparagine synthetase A951	24.716	-0.783059	0.516978	-1.51468	0.129853	0.279569
asparagine synthetase B952	241.055	-0.399095	0.687988	-0.58009	0.561854	0.730778
asparagine--tRNA ligase953	2437.02	-0.910696	0.301365	-3.0219	0.00251194	0.0128297
asparagine--tRNA ligase, partial954	1.61113	-0.177324	1.66262	-0.106653	0.915064	0.954391
aspartate 1-decarboxylase955	338.359	-1.0844	0.358297	-3.02653	0.0024738	0.0126867
aspartate 4-decarboxylase956	23.2277	-1.00077	0.713999	-1.40164	0.161022	0.325195
aspartate aminotransferase957	390.069	1.59049	0.41452	3.83694	0.000124579	0.00108501
aspartate aminotransferase family protein958	407.077	0.86381	0.405207	2.13177	0.0330254	0.0992627
aspartate aminotransferase family protein, partial959	0.909745	-0.444026	2.11275	-0.210165	0.833539	NA
aspartate ammonia-lyase960	327.333	0.742723	0.34257	2.16809	0.0301518	0.0926345
aspartate ammonia-lyase, partial961	462.367	-1.59704	0.474805	-3.36356	0.000769429	0.00483694
aspartate carbamoyltransferase962	368.507	-0.233099	0.250404	-0.930894	0.351908	0.547851
aspartate carbamoyltransferase regulatory subunit963	141.773	-0.342717	0.298773	-1.14708	0.251348	0.441408
aspartate decarboxylase964	2.35782	2.46046	1.35452	1.81649	0.0692955	0.175813
aspartate dehydrogenase965	51.6429	-1.19515	0.440627	-2.71238	0.00668022	0.0284364
aspartate kinase966	881.224	0.144105	0.336299	0.428502	0.668286	0.803718
aspartate racemase967	93.0936	-1.3314	0.437205	-3.04527	0.00232475	0.0120661
aspartate--ammonia ligase968	282.761	-0.103678	0.416022	-0.249214	0.803195	0.889056
aspartate--tRNA ligase969	1385.74	-0.753537	0.29304	-2.57145	0.0101275	0.0396283
aspartate--tRNA ligase, partial970	2.1356	-1.17249	1.34481	-0.871861	0.383284	0.578404
aspartate--tRNA(Asn) ligase971	58.4371	-0.381206	0.800727	-0.476075	0.634021	0.779384
aspartate-alanine antiporter972	10.1842	-1.07632	0.702892	-1.53128	0.1257	0.272743
aspartate-semialdehyde dehydrogenase973	634.527	-0.211438	0.353307	-0.598455	0.549537	0.721969
aspartate/glutamate racemase family protein974	14.771	-3.04909	0.940924	-3.24053	0.00119307	0.00697101
aspartate/tyrosine/aromatic aminotransferase975	56.4044	-0.949587	0.582232	-1.63094	0.102902	0.235588
aspartokinase976	6.30467	4.27768	1.11671	3.83061	0.000127825	0.00110942
aspartyl protease977	1.14033	1.02574	2.02518	0.506494	0.61251	0.766011
aspartyl-tRNA amidotransferase978	32.4245	2.32211	0.716615	3.24039	0.00119366	0.00697122
aspartyl-tRNA amidotransferase subunit B979	81.9795	-0.280994	0.312154	-0.900175	0.368027	0.56347
AspT/YidE/YbjL antiporter duplication domain-containing protein980	203.829	0.523208	0.497207	1.05229	0.292664	0.488869
assimilatory sulfite reductase (NADPH) hemoprotein subunit981	3.87519	0.706225	0.99647	0.708726	0.478494	0.663719
ATP F0F1 synthase subunit gamma982	142.588	-0.77464	0.506573	-1.52918	0.12622	0.273491
ATP phosphoribosyltransferase983	275.546	0.0592952	0.32526	0.182301	0.855347	0.920222
ATP phosphoribosyltransferase regulatory subunit984	148.517	0.136127	0.392654	0.346683	0.728829	0.841858
ATP synthase985	58.4415	4.41822	0.788111	5.60609	2.06947e-08	6.89712e-07
ATP synthase alpha/beta family nucleotide-binding protein986	0.340609	-2.4609	2.87935	-0.854674	0.392732	NA
ATP synthase epsilon chain987	14.5042	0.586778	1.06882	0.548999	0.583006	0.745108
ATP synthase F0988	0.788192	4.99459	3.33378	1.49818	0.134087	NA
ATP synthase F0 subunit A989	497.867	0.386135	0.316238	1.22102	0.222077	0.406491
ATP synthase F0 subunit B990	470.013	0.753223	0.414745	1.81611	0.0693535	0.175925
ATP synthase F0 subunit B, partial991	3.37553	2.42415	1.30917	1.85167	0.0640739	0.165796
ATP synthase F0 subunit C992	221.621	1.56733	0.465857	3.3644	0.000767113	0.00482505
ATP synthase F0, A subunit993	228.784	3.18696	0.962165	3.31228	0.000925384	0.00563618
ATP synthase F0F1 subunit C994	1.38435	0.775145	2.02844	0.382139	0.702359	0.825162
ATP synthase F0F1 subunit gamma995	0.0822554	2.00913	6.00608	0.334515	0.737991	NA
ATP synthase F1 subcomplex gamma subunit996	2.08491	4.49856	1.89562	2.37314	0.0176378	0.0607935
ATP synthase F1 subunit delta997	137.415	4.29731	0.767614	5.59827	2.16501e-08	7.17679e-07
ATP synthase F1 subunit epsilon998	387.046	2.92729	0.699544	4.18456	2.85714e-05	0.000320831
ATP synthase F1 subunit gamma999	648.422	3.70634	0.792282	4.67805	2.8961e-06	4.54717e-05
ATP synthase F1, delta subunit1000	154.806	4.58756	1.09287	4.1977	2.69635e-05	0.00030574
ATP synthase F1, epsilon subunit1001	0.705948	2.11466	2.77919	0.76089	0.446723	NA
ATP synthase F1, gamma subunit1002	8.36408	3.41531	1.20948	2.82378	0.00474602	0.0216402
ATP synthase I chain1003	2.45027	3.6456	1.70651	2.13629	0.0326559	0.0983219
ATP synthase subunit1004	0.300854	2.57763	4.11724	0.626058	0.531277	NA
ATP synthase subunit A1005	1306.61	0.0770704	0.32137	0.239818	0.810471	0.89347
ATP synthase subunit a 11006	0.0917332	1.98799	6.00512	0.33105	0.740607	NA
ATP synthase subunit alpha1007	507.3	-0.514455	0.482618	-1.06597	0.286438	0.481688
ATP synthase subunit B1008	734.81	-1.84435	0.431375	-4.27553	1.90686e-05	0.000229003
ATP synthase subunit B, partial1009	4.49968	-0.528611	1.103	-0.479248	0.631762	0.778291
ATP synthase subunit beta1010	786.173	-0.608915	0.393442	-1.54766	0.121704	0.266618
ATP synthase subunit C1011	104.437	2.59519	0.993055	2.61334	0.00896615	0.0358239
ATP synthase subunit D1012	32.4934	-1.40643	0.538342	-2.61251	0.00898794	0.0358886
ATP synthase subunit delta1013	147.856	2.98963	0.809536	3.69302	0.000221607	0.00173495
ATP synthase subunit delta 11014	3.63318	2.46064	1.73126	1.4213	0.155231	0.317672
ATP synthase subunit E1015	50.4073	0.740251	0.353637	2.09325	0.0363267	0.107079
ATP synthase subunit F1016	4.91714	4.72907	1.31255	3.60295	0.000314621	0.00230721
ATP synthase subunit gamma1017	52.784	1.11361	0.722477	1.54138	0.123225	0.269006
ATP synthase subunit I1018	14.8521	-2.05196	1.03273	-1.98692	0.0469318	0.130771
ATP synthase subunit J1019	19.5156	1.11743	0.509971	2.19116	0.0284402	0.0883315
ATP--cob(I)alamin adenosyltransferase1020	75.4921	5.90283	0.770971	7.65636	1.91281e-14	4.6875e-12
ATP--cobalamin adenosyltransferase1021	0.905764	-1.18121	3.00574	-0.392986	0.69433	NA
ATP--guanido phosphotransferase1022	59.6869	0.405013	0.502758	0.805582	0.420484	0.614357
ATP-binding cassette family protein1023	28.1241	0.841136	0.881622	0.954078	0.340044	0.536059
ATP-binding protein1024	2439.09	0.924707	0.244259	3.78576	0.000153239	0.00129229
ATP-binding protein, partial1025	83.3952	-0.846733	0.31938	-2.65118	0.00802106	0.0328249
ATP-dependent 6-phosphofructokinase1026	131.393	1.16372	0.491086	2.36969	0.0178028	0.0611934
ATP-dependent chaperone ClpB1027	1499.16	-0.107807	0.364303	-0.295927	0.767286	0.866515
ATP-dependent Clp endopeptidase, proteolytic subunit ClpP1028	98.9904	1.40975	0.526919	2.67546	0.00746257	0.0309961
ATP-dependent Clp protease ATP-binding protein1029	1.19609	1.04968	2.03614	0.515522	0.606188	0.762187
ATP-dependent Clp protease ATP-binding subunit1030	1396.46	-0.272131	0.337538	-0.806223	0.420114	0.61396
ATP-dependent Clp protease ATP-binding subunit ClpA1031	148.305	-0.418904	0.663454	-0.631399	0.52778	0.703752
ATP-dependent Clp protease ATP-binding subunit ClpC1032	42.9633	-0.106888	0.467431	-0.228671	0.819125	0.899281
ATP-dependent Clp protease ATP-binding subunit ClpX1033	443.194	0.140429	0.457983	0.306625	0.759129	0.862197
ATP-dependent Clp protease ATP-binding subunit, partial1034	10.6379	-0.0587786	1.22127	-0.0481291	0.961613	0.980121
ATP-dependent Clp protease ClpA1035	2.08721	-0.865223	1.83396	-0.471779	0.637084	0.781494
ATP-dependent Clp protease proteolytic subunit1036	553.933	-0.441937	0.365824	-1.20806	0.227024	0.412585
ATP-dependent dethiobiotin synthetase BioD1037	2.92385	0.602691	1.24308	0.484837	0.627792	0.776154
ATP-dependent DNA helicase1038	729.779	-0.457171	0.185899	-2.45924	0.013923	0.0507023
ATP-dependent DNA helicase PcrA1039	128.578	1.3539	0.460286	2.94142	0.00326709	0.0158942
ATP-dependent DNA helicase PcrA, partial1040	4.37307	3.88897	1.48468	2.6194	0.00880847	0.03533
ATP-dependent DNA helicase PIF11041	0.0393727	1.52824	6.00608	0.25445	0.799148	NA
ATP-dependent DNA helicase RecG1042	147.834	0.748976	0.31381	2.38672	0.0169996	0.0590004
ATP-dependent DNA helicase RecQ1043	20.1939	-0.478018	0.467267	-1.02301	0.306304	0.503377
ATP-dependent DNA helicase Rep1044	4.38894	1.68525	1.1234	1.50013	0.133581	0.285677
ATP-dependent DNA helicase UvrD/PcrA1045	0.719242	0.889872	2.63429	0.337803	0.735512	NA
ATP-dependent DNA helicase UvrD21046	2.48868	2.98752	1.77418	1.68389	0.0922035	0.216324
ATP-dependent endonuclease1047	304.918	-0.949497	0.288317	-3.29324	0.000990414	0.00595965
ATP-dependent endonuclease of the OLD family-like protein1048	15.3421	5.50347	1.16586	4.72054	2.35225e-06	3.79334e-05
ATP-dependent helicase1049	1097.9	0.078656	0.294801	0.26681	0.789615	0.880705
ATP-dependent helicase DinG1050	0.509341	3.95502	4.2544	0.929628	0.352564	NA
ATP-dependent helicase HrpB1051	43.0253	1.67059	0.538274	3.10361	0.00191178	0.01033
ATP-dependent helicase PcrA1052	0.667055	2.55558	2.18328	1.17052	0.241791	NA
ATP-dependent helicase/nuclease subunit B1053	3.51596	2.67443	1.70164	1.57168	0.116025	0.257152
ATP-dependent Lon protease1054	12.3188	3.89874	1.1216	3.47606	0.000508836	0.00344498
ATP-dependent metallopeptidase HflB1055	371.669	0.46444	0.613459	0.757083	0.449	0.639446
ATP-dependent metalloprotease1056	175.339	-0.617998	0.539086	-1.14638	0.251638	0.441653
ATP-dependent metalloprotease FtsH1057	7.79146	-1.98537	0.997713	-1.98992	0.0466001	0.130118
ATP-dependent nuclease1058	5.12292	3.61832	1.48735	2.43273	0.0149855	0.0535126
ATP-dependent nuclease subunit B1059	28.5347	2.43388	0.497199	4.89517	9.82189e-07	1.85991e-05
ATP-dependent protease1060	28.5479	1.44381	0.550317	2.6236	0.00870062	0.0350098
ATP-dependent protease ATP-binding subunit ClpX1061	728.936	1.20457	0.394009	3.05721	0.00223411	0.0116731
ATP-dependent protease ATP-binding subunit ClpX, partial1062	423.803	-1.67517	0.353876	-4.73378	2.20374e-06	3.5956e-05
ATP-dependent protease LonB1063	0.364653	3.56103	4.1155	0.865272	0.38689	NA
ATP-dependent protease subunit HslV1064	46.1888	-0.326122	0.752535	-0.433365	0.66475	0.801161
ATP-dependent protease, partial1065	38.0933	-0.80133	0.620908	-1.29058	0.196851	0.375666
ATP-dependent RecD-like DNA helicase1066	433.835	1.87432	0.378222	4.95561	7.21055e-07	1.44188e-05
ATP-dependent RecD-like DNA helicase, partial1067	11.5436	2.18963	1.03614	2.11326	0.0345782	0.102821
ATP-dependent RNA helicase1068	60.6496	-1.11818	0.598593	-1.86802	0.0617599	0.161379
ATP-dependent RNA helicase DbpA1069	175.57	-0.267869	0.84087	-0.318561	0.750059	0.85616
ATP-dependent RNA helicase HrpA1070	69.7361	0.671546	0.483782	1.38812	0.165101	0.33121
ATP-dependent zinc metalloprotease FtsH1071	2.17178	-1.13618	1.35187	-0.840451	0.400656	0.595268
aTP-dependent zinc metalloprotease FtsH 11072	0.208251	3.24861	5.31863	0.610799	0.541332	NA
ATP-dependent zinc metalloprotease FtsH 31073	0.364126	-0.334454	3.20116	-0.104479	0.916789	NA
ATP-dependent Zn protease1074	0.0822554	2.00913	6.00608	0.334515	0.737991	NA
ATP-grasp domain protein1075	2.02089	-0.0991358	1.26592	-0.078311	0.937581	0.96754
ATP-grasp domain-containing protein1076	18.3911	3.33173	0.862762	3.8617	0.000112599	0.000998058
ATP-grasp enzyme1077	0.651489	4.2688	2.96292	1.44074	0.149658	NA
ATP-NAD kinase1078	1.29412	0.432105	1.91053	0.22617	0.821069	0.90023
ATP-NAD/AcoX kinase1079	9.22744	2.06491	0.80322	2.57079	0.0101468	0.0396666
ATP:cob(I)alamin adenosyltransferase1080	72.6459	1.26587	0.516981	2.44859	0.0143417	0.051819
ATP:corrinoid adenosyltransferase BtuR/CobO/CobP1081	0.211607	1.98807	5.27457	0.376916	0.706236	NA
ATP/GTP-binding protein1082	25.3993	1.8712	0.567388	3.29792	0.000974042	0.00588095
ATPase1083	1780.78	0.515902	0.206983	2.49249	0.0126852	0.0470722
ATPase (AAA+ superfamily)1084	8.29137	2.12798	1.32383	1.60744	0.107959	0.243938
ATPase AAA1085	1691.8	0.315753	0.224647	1.40555	0.159858	0.323915
ATPase AAA family1086	2.06938	2.43788	1.38474	1.76053	0.0783187	0.192909
ATPase AAA, partial1087	0.689404	-0.354369	2.80967	-0.126125	0.899633	NA
ATPase components of ABC transporters with duplicated ATPase domains1088	3.34647	1.03551	1.46665	0.706034	0.480167	0.66524
ATPase F0F11089	3.45046	3.30415	1.38496	2.38575	0.0170445	0.059107
ATPase involved in chromosome partitioning1090	9.35495	5.71738	1.19285	4.79305	1.64268e-06	2.84351e-05
ATPase P1091	78.7719	-0.0392151	0.442773	-0.0885672	0.929426	0.962757
ATPase P, partial1092	0.691541	1.14077	3.78045	0.301756	0.762838	NA
ATPase, P-type (transporting), HAD superfamily, subfamily IC1093	3.87479	0.801937	1.51992	0.527619	0.597764	0.756312
ATPase/histidine kinase/DNA gyrase B/HSP90 domain protein1094	11.8647	0.194653	0.660332	0.294781	0.768161	0.867044
autoinducer 2 ABC transporter substrate-binding protein1095	35.6113	2.8925	0.643632	4.49403	6.98862e-06	9.66192e-05
autoinducer 2 import system permease LsrD1096	4.94031	3.46127	1.38231	2.50398	0.0122806	0.0458843
autoinducer-2 kinase1097	36.6457	1.94037	0.754055	2.57324	0.010075	0.0394726
autolysin1098	0.0393727	1.52824	6.00608	0.25445	0.799148	NA
autonomous glycyl radical cofactor GrcA1099	277.891	-1.429	0.926757	-1.54193	0.12309	0.268822
autotransporter1100	16.0206	4.34722	1.2057	3.60556	0.000311477	0.00228856
autotransporter domain-containing protein1101	318.786	0.629957	0.534055	1.17957	0.23817	0.426281
autotransporter outer membrane beta-barrel domain-containing protein, partial1102	0.0393727	1.52824	6.00608	0.25445	0.799148	NA
autotransporter subunit beta1103	192.575	-0.863452	0.473131	-1.82498	0.0680046	0.173276
autotransporter-associated beta strand1104	15.3013	1.40439	1.68886	0.831561	0.405657	0.600414
auxin-regulated protein1105	0.486361	0.789319	2.76027	0.285957	0.774911	NA
auxin-responsive protein1106	0.699395	3.29786	2.65733	1.24104	0.214589	NA
azaleucine resistance protein AzlC1107	16.457	4.40683	1.41742	3.10905	0.0018769	0.0101724
AzlC family transporter1108	0.478674	0.570312	3.46989	0.16436	0.869447	NA
AzlD domain-containing protein1109	14.4785	0.90487	0.645925	1.40089	0.161247	0.325463
B12-binding domain-containing radical SAM protein1110	451.595	0.964883	0.478594	2.01608	0.0437918	0.124022
B12-binding domain-containing radical SAM protein, partial1111	0.486687	1.05492	3.41864	0.308579	0.757642	NA
B12-binding protein1112	11.1644	0.80384	0.685565	1.17252	0.240988	0.429408
bacitracin ABC transporter ATP-binding protein1113	28.9478	0.661446	0.57635	1.14765	0.251114	0.441305
bacitracin resistance protein BacA1114	18.3036	3.50261	1.33144	2.6307	0.00852097	0.0344644
bacterial alpha-L-rhamnosidase1115	2.65382	3.44787	1.46178	2.35868	0.01834	0.0626265
bacterial alpha-L-rhamnosidase family protein1116	0.739887	0.564732	2.16836	0.260442	0.794523	NA
Bacterial cell division membrane protein1117	0.409729	0.541611	3.1263	0.173244	0.86246	NA
bacterial membrane protein YfhO1118	0.349019	0.358225	3.59906	0.099533	0.920715	NA
bacteriocin1119	4.30825	-2.05105	1.16756	-1.7567	0.0789692	0.19392
bacteriocin ABC transporter ATP-binding protein1120	8.00601	-0.351749	1.12386	-0.312984	0.754293	0.858966
bacteriocin cleavage/export ABC transporter1121	1.389	-2.18438	1.61493	-1.35262	0.176177	0.347572
bacteriocin immunity protein1122	808.866	-2.39915	0.975924	-2.45833	0.0139584	0.0507866
bacteriohemerythrin1123	0.331342	3.57424	4.86389	0.734853	0.462429	NA
bactoprenol glucosyl transferase-like protein1124	5.55459	0.965927	1.3609	0.709771	0.477846	0.663201
badF/BadG/BcrA/BcrD ATPase1125	0.150533	2.42264	6.0009	0.403713	0.686424	NA
BadF/BadG/BcrA/BcrD type ATPase1126	0.874754	0.391679	2.55801	0.153118	0.878305	NA
band 7 protein1127	21.508	1.52084	0.710899	2.13932	0.03241	0.0978032
barstar1128	0.901568	1.91957	2.19042	0.876344	0.380843	NA
Baseplate J family protein1129	0.0393727	1.52824	6.00608	0.25445	0.799148	NA
baseplate J protein1130	4.19127	3.45898	1.44121	2.40005	0.0163928	0.0574692
basic amino acid ABC transporter substrate-binding protein1131	189.13	-1.90807	0.664721	-2.87049	0.00409842	0.0191556
basic amino acid/polyamine antiporter (APA) family transporter1132	3.33802	3.8529	1.50046	2.56781	0.0102342	0.0399211
BatB/BatC protein1133	3.42653	5.03627	1.35847	3.7073	0.000209482	0.0016632
BAX inhibitor (BI)-1/YccA family protein1134	165.854	1.50211	0.664867	2.25926	0.0238672	0.0769986
BCCT family transporter1135	4.262	4.17256	1.21258	3.44106	0.00057945	0.00383375
BclB domain-containing protein1136	1.79236	-0.796475	1.88826	-0.421803	0.673168	0.807337
BclB domain-containing protein, partial1137	4.04171	2.40279	1.79789	1.33645	0.181401	0.354689
Bcr/CflA family drug resistance efflux transporter1138	37.7598	-1.05792	0.37317	-2.83494	0.0045834	0.0210369
benzene 1,2-dioxygenase1139	0.116187	2.43747	6.00531	0.405885	0.684827	NA
benzoate transporter1140	2.4904	2.53623	1.4936	1.69807	0.0894954	0.21188
benzoyl-CoA reductase subunit A1141	9.7631	4.06207	0.992163	4.09416	4.23703e-05	0.00044612
benzoyl-CoA reductase subunit D1142	28.7304	2.90635	1.45532	1.99704	0.0458204	0.128398
beta galactosidase small chain1143	4.18507	5.00868	1.31208	3.81734	0.000134898	0.00115793
beta-1,3-N-acetylglucosaminyltransferase1144	1.43763	-1.36705	2.81705	-0.485278	0.627479	0.776127
beta-1,6-galactofuranosyltransferase1145	2.51303	-0.639196	1.3782	-0.46379	0.642798	0.785231
beta-ACP synthase1146	1.31255	2.03933	2.1155	0.963996	0.335048	0.531984
beta-Ala-His dipeptidase1147	13.2654	5.49082	1.03515	5.3044	1.13046e-07	3.04494e-06
beta-alanyl-CoA ammonia-lyase1148	8.33674	8.15851	1.22256	6.67332	2.50074e-11	2.1407e-09
beta-alanyl-CoA:ammonia lyase1149	0.576484	3.57416	3.58902	0.995859	0.319319	NA
beta-aspartyl-peptidase1150	820.389	0.459157	0.418885	1.09614	0.273017	0.466781
beta-carotene 15,15-monooxygenase1151	52.4932	-1.02023	0.869277	-1.17365	0.240535	0.428968
beta-eliminating lyase1152	8.66186	1.02775	0.684505	1.50145	0.133239	0.285044
beta-fructofuranosidase1153	2.3778	-0.842517	1.71823	-0.49034	0.623893	0.773545
beta-galactosidase1154	11705.8	-0.779925	0.274877	-2.83736	0.00454885	0.0208936
beta-galactosidase small subunit1155	12.5305	1.05705	0.98702	1.07095	0.284191	0.47894
beta-galactosidase subunit alpha1156	14.644	0.235257	0.600451	0.3918	0.695206	0.820461
beta-galactosidase trimerization domain protein1157	0.122373	2.52506	6.00467	0.420516	0.674108	NA
beta-galactosidase, partial1158	15.1461	4.58531	1.30864	3.50387	0.000458547	0.00315753
beta-galactosidase/beta-glucuronidase1159	22.53	-0.511439	0.556786	-0.918557	0.358327	0.55398
beta-glucanase1160	247.362	0.49839	0.33981	1.46667	0.142465	0.299268
beta-glucanase precursor1161	0.118118	2.22848	6.00376	0.371181	0.710502	NA
beta-glucanase/beta-glucan synthetase1162	1.2918	3.39607	1.81908	1.86692	0.0619132	0.161678
beta-glucosidase1163	1147.93	-0.578878	0.226556	-2.55512	0.0106152	0.0410612
beta-glucosidase, partial1164	1.09143	0.129149	1.81154	0.0712924	0.943165	0.970839
beta-glucoside operon transcriptional antiterminator1165	0.961371	0.599237	2.52176	0.237627	0.812171	NA
beta-glucuronidase1166	256.721	0.596523	0.321031	1.85815	0.0631477	0.163977
beta-glycosidase1167	13.0262	6.91371	1.19444	5.78823	7.11336e-09	2.66176e-07
beta-hexosamidase1168	7.8775	3.57483	1.36484	2.61924	0.00881267	0.0353355
beta-hexosaminidase1169	1825.35	-0.974358	0.346333	-2.81336	0.00490267	0.0222409
beta-hydroxyacyl-ACP dehydratase1170	29.6742	-1.11685	0.582694	-1.9167	0.0552765	0.148381
beta-ketoacyl1171	1536.66	-0.544162	0.284794	-1.91072	0.0560408	0.149978
beta-ketoacyl synthase1172	25.3086	4.50117	0.959561	4.69086	2.72053e-06	4.3094e-05
beta-ketoacyl-ACP reductase1173	205.265	1.36355	0.408791	3.33556	0.000851288	0.00525662
beta-ketoacyl-ACP synthase II1174	6.773	-1.92723	0.865129	-2.22768	0.0259022	0.0820597
beta-mannanase1175	2.43131	5.62425	2.01332	2.79352	0.00521373	0.0232636
beta-mannosidase1176	1012.43	-1.0352	0.294513	-3.51494	0.000439852	0.00305744
beta-mannosidase, partial1177	0.3147	4.24263	4.78243	0.887128	0.37501	NA
beta-methylgalactoside transporter1178	159.215	4.36613	0.855282	5.1049	3.30962e-07	7.49342e-06
beta-N-acetylglucosaminidase1179	881.041	1.16179	0.453919	2.55946	0.0104836	0.0406826
beta-N-acetylglucosaminidase/beta-glucosidase1180	0.07448	1.04737	6.00608	0.174385	0.861563	NA
beta-N-acetylhexosaminidase1181	5175.37	-1.18061	0.356833	-3.30856	0.000937765	0.00569825
beta-phosphoglucomutase1182	119.256	-0.221994	0.467644	-0.474708	0.634995	0.780045
beta-phosphoglucomutase family hydrolase1183	15.8751	1.46948	0.893997	1.64372	0.100234	0.230661
beta-propeller domain-containing protein1184	1.11401	-2.21328	2.17288	-1.0186	0.308395	0.505286
beta-ureidopropionase1185	12.8173	-1.28101	0.67997	-1.88392	0.0595765	0.156942
beta-xylosidase1186	334.901	0.231109	0.425581	0.543043	0.5871	0.748504
beta(1,3)galactosyltransferase EpsH1187	5.54667	-0.859599	1.52192	-0.564812	0.572202	0.738016
betaine reductase1188	2.62829	4.8231	1.95918	2.46179	0.0138246	0.0504465
betaine/carnitine/choline transporter (BCCT) family transporter1189	7.73849	-1.15032	2.15188	-0.534566	NA	NA
BexD/CtrA/VexA family polysaccharide export protein1190	19.3593	6.39095	1.08226	5.9052	3.52222e-09	1.4963e-07
BglG family transcriptional antiterminator1191	5.57068	1.18869	1.43538	0.828134	0.407594	0.602426
bifunctional (p)ppGpp synthetase/guanosine-3,5-bis(diphosphate) 3-pyrophosphohydrolase1192	843.903	0.171287	0.2527	0.67783	0.49788	0.679968
bifunctional (p)ppGpp synthetase/guanosine-3,5-bis(diphosphate) 3-pyrophosphohydrolase, partial1193	0.0393727	1.52824	6.00608	0.25445	0.799148	NA
bifunctional 1-(5-phosphoribosyl)-5-((5-phosphoribosylamino)methylideneamino)imidazole-4-carboxamide isomerase/phosphoribosylanthranilate isomerase PriA1194	1.67056	1.14637	1.54685	0.741099	0.458634	0.647245
bifunctional 2-C-methyl-D-erythritol 4-phosphate cytidylyltransferase/2-C-methyl-D-erythritol 2,4-cyclodiphosphate synthase1195	11.8518	0.518536	0.689294	0.752271	0.451888	0.642221
bifunctional 2-keto-4-hydroxyglutarate aldolase/2-keto-3-deoxy-6-phosphogluconate aldolase1196	23.1404	-0.509837	0.965135	-0.528254	0.597323	0.756021
bifunctional 3,4-dihydroxy-2-butanone-4-phosphate synthase/GTP cyclohydrolase II1197	339.707	-0.455433	0.285705	-1.59407	0.110921	0.24893
bifunctional 4-hydroxy-2-oxoglutarate aldolase/2-dehydro-3-deoxy-phosphogluconate aldolase1198	630.977	-0.153667	0.459516	-0.33441	0.73807	0.847909
bifunctional 4-hydroxy-3-methylbut-2-enyl diphosphate reductase/30S ribosomal protein S11199	366.854	1.53279	0.490885	3.12252	0.00179313	0.00980765
bifunctional 5,10-methylene-tetrahydrofolate dehydrogenase/5,10-methylene-tetrahydrofolate cyclohydrolase1200	356.909	0.360232	0.293582	1.22702	0.219813	0.403648
bifunctional 5,10-methylenetetrahydrofolate dehydrogenase/5,10-methenyltetrahydrofolate cyclohydrolase1201	1.1567	3.02645	1.90447	1.58913	0.11203	0.250629
bifunctional acetaldehyde-CoA/alcohol dehydrogenase1202	1032.95	-0.394994	0.437557	-0.902726	0.366671	0.562449
bifunctional acetyl-CoA decarbonylase/synthase complex subunit alpha/beta1203	149.069	5.58129	0.682478	8.17798	2.88647e-16	1.16371e-13
bifunctional aconitate hydratase 2/2-methylisocitrate dehydratase1204	32.7056	-1.79832	1.13002	-1.5914	0.111519	0.249913
bifunctional adenosylcobinamide kinase/adenosylcobinamide-phosphate guanylyltransferase1205	7.29389	2.32838	0.895128	2.60117	0.00929062	0.0368968
bifunctional ADP-dependent (S)-NAD(P)H-hydrate dehydratase/NAD(P)H-hydrate epimerase1206	19.7633	0.802623	0.67053	1.197	0.231308	0.41806
bifunctional ADP-dependent NAD(P)H-hydrate dehydratase/NAD(P)H-hydrate epimerase1207	260.405	0.471274	0.20719	2.27459	0.0229304	0.0746313
bifunctional ADP-dependent NAD(P)H-hydrate dehydratase/NAD(P)H-hydrate epimerase, partial1208	2.86899	-0.855118	1.52004	-0.562562	0.573733	0.738864
bifunctional aminoglycoside N-acetyltransferase AAC(6)-Ie/aminoglycoside O-phosphotransferase APH(2)-Ia, partial1209	2.21261	1.3867	1.71225	0.809874	0.418012	0.611962
bifunctional aspartate kinase/homoserine dehydrogenase I1210	398.335	-1.85351	0.387875	-4.77862	1.76499e-06	3.01763e-05
bifunctional biotin synthase/adenosylmethionine--8-amino-7-oxononanoate transaminase1211	142.891	-0.797394	0.375077	-2.12595	0.0335075	0.100234
bifunctional biotin synthase/adenosylmethionine--8-amino-7-oxononanoate transaminase, partial1212	0.595653	0.964597	2.4008	0.401781	0.687845	NA
bifunctional biotin-1213	96.7596	2.8795	0.603478	4.77151	1.82848e-06	3.09764e-05
bifunctional chorismate mutase/prephenate dehydratase1214	118.862	-0.452935	0.473064	-0.957448	0.338341	0.535082
bifunctional chorismate mutase/prephenate dehydratase, partial1215	2.16913	4.99172	1.99996	2.4959	0.0125636	0.0466781
bifunctional chorismate mutase/prephenate dehydrogenase1216	4.41596	0.296216	1.44609	0.204839	0.837698	0.908702
bifunctional cobalt-precorrin-7 (C(5))-methyltransferase/cobalt-precorrin-6B (C(15))-methyltransferase1217	107.334	4.94764	0.685267	7.22002	5.19809e-13	7.29953e-11
bifunctional cobalt-precorrin-7 (C(5))-methyltransferase/cobalt-precorrin-6B (C(15))-methyltransferase, partial1218	0.0393727	1.52824	6.00608	0.25445	0.799148	NA
bifunctional demethylmenaquinone methyltransferase/2-methoxy-6-polyprenyl-1,4-benzoquinol methylase1219	25.1777	0.479785	0.60843	0.788562	0.430368	0.623477
bifunctional diaminohydroxyphosphoribosylaminopyrimidine deaminase/5-amino-6-(5-phosphoribosylamino)uracil reductase1220	37.1445	0.225634	0.523168	0.431285	0.666261	0.802463
bifunctional diguanylate cyclase/phosphodiesterase1221	8.15247	-0.509816	0.739265	-0.689625	0.49043	0.673947
bifunctional DNA primase/helicase1222	6.65541	-0.0445775	1.18467	-0.0376286	0.969984	0.984782
bifunctional folylpolyglutamate synthase/dihydrofolate synthase1223	289.835	0.178635	0.349017	0.511825	0.608774	0.764105
bifunctional folylpolyglutamate synthase/dihydrofolate synthase, partial1224	0.448064	1.53576	4.48308	0.342567	0.731924	NA
bifunctional fucokinase/L-fucose-1-P-guanylyltransferase1225	5.4962	2.09045	1.26305	1.65508	0.097908	0.226561
bifunctional glutamate N-acetyltransferase/amino-acid N-acetyltransferase1226	10.6204	-0.978731	0.749365	-1.30608	0.191525	0.368554
bifunctional glutamine amidotransferase/anthranilate phosphoribosyltransferase1227	10.0851	1.67257	0.754943	2.21549	0.0267263	0.0841373
bifunctional heptose 7-phosphate kinase/heptose 1-phosphate adenyltransferase1228	97.2828	0.764331	0.419146	1.82355	0.0682208	0.17365
bifunctional homocysteine S-methyltransferase/5,10-methylenetetrahydrofolate reductase1229	0.0393727	1.52824	6.00608	0.25445	0.799148	NA
bifunctional homocysteine S-methyltransferase/methylenetetrahydrofolate reductase1230	24.672	2.69391	0.675884	3.98576	6.72643e-05	0.000651682
bifunctional hydroxymethylpyrimidine kinase/phosphomethylpyrimidine kinase1231	70.5705	-0.170681	0.34734	-0.491393	0.623148	0.773244
bifunctional imidazole glycerol-phosphate dehydratase/histidinol phosphatase1232	216.643	-1.4765	0.482863	-3.0578	0.00222967	0.0116596
bifunctional metallophosphatase/5-nucleotidase1233	236.895	1.91401	0.290434	6.59018	4.39294e-11	3.36828e-09
bifunctional methylenetetrahydrofolate dehydrogenase/methenyltetrahydrofolate cyclohydrolase1234	285.235	0.330724	0.515596	0.641441	0.521236	0.697848
bifunctional N-acetylglucosamine-1-phosphate uridyltransferase/glucosamine-1-phosphate acetyltransferase1235	53.2761	0.426555	0.461826	0.923627	0.355681	0.551663
bifunctional N-acetylglucosamine-1-phosphate uridyltransferase/glucosamine-1-phosphate acetyltransferase, partial1236	0.0639221	1.04737	6.00608	0.174385	0.861563	NA
bifunctional o-acetylhomoserine/o-acetylserine sulfhydrylase1237	0.366335	-1.70879	4.01477	-0.425626	0.670381	NA
bifunctional oligoribonuclease/PAP phosphatase NrnA1238	211.589	1.83783	0.424469	4.32971	1.49303e-05	0.000185486
bifunctional oligoribonuclease/PAP phosphatase NrnA, partial1239	11.4181	2.22102	1.02754	2.1615	0.0306569	0.0937484
bifunctional ornithine acetyltransferase/N-acetylglutamate synthase1240	190.842	1.17702	0.403126	2.91972	0.00350347	0.0168409
bifunctional pantoate ligase/cytidylate kinase1241	0.11795	1.47571	6.00531	0.245734	0.805888	NA
bifunctional peroxiredoxin/chitinase1242	86.0106	0.152062	1.36362	0.111513	0.911209	0.952067
bifunctional phosphopantothenoylcysteine decarboxylase/phosphopantothenate synthase1243	6.56555	-1.43171	1.14314	-1.25243	0.210412	0.392203
bifunctional phosphopantothenoylcysteine decarboxylase/phosphopantothenate--cysteine ligase CoaBC1244	803.122	1.24381	0.375178	3.31524	0.000915648	0.00558778
bifunctional phosphopantothenoylcysteine decarboxylase/phosphopantothenate--cysteine ligase CoaBC, partial1245	0.585858	2.96912	3.13119	0.94824	0.343007	NA
bifunctional phosphoribosyl-AMP cyclohydrolase/phosphoribosyl-ATP diphosphatase1246	353.796	0.714414	0.357875	1.99627	0.0459047	0.128521
bifunctional phosphoribosylaminoimidazolecarboxamide formyltransferase/IMP cyclohydrolase1247	523.814	-0.733194	0.336527	-2.17871	0.0293535	0.0906276
bifunctional phosphoribosylaminoimidazolecarboxamide formyltransferase/inosine monophosphate cyclohydrolase1248	214.094	0.942756	0.435356	2.16548	0.0303506	0.0930624
bifunctional phosphoserine phosphatase/homoserine phosphotransferase ThrH1249	32.2369	1.50891	1.03957	1.45148	0.146647	0.305415
bifunctional pyr operon transcriptional regulator/uracil phosphoribosyltransferase1250	21.88	0.289336	0.651428	0.444157	0.656929	0.795572
bifunctional pyrimidine operon transcriptional regulator/uracil phosphoribosyltransferase1251	9.64873	0.52312	0.781901	0.669036	0.503472	0.683808
bifunctional riboflavin kinase/FMN adenylyltransferase1252	65.1005	-1.05809	0.397777	-2.66	0.00781403	0.032146
bifunctional riboflavin kinase/FMN adenylyltransferase, partial1253	42.1398	-2.28865	0.578842	-3.95383	7.69095e-05	0.000724352
bifunctional sulfate adenylyltransferase subunit 1/adenylylsulfate kinase1254	20.9342	4.4928	1.3572	3.31035	0.000931792	0.00566969
bifunctional transcriptional activator/DNA repair protein Ada1255	1.94946	4.71968	1.64827	2.86342	0.004191	0.0195153
bifunctional tRNA (adenosine(37)-N6)-threonylcarbamoyltransferase complex dimerization subunit type 1 TsaB/ribosomal protein alanine acetyltransferase RimI1256	4.46027	0.47249	1.68499	0.280411	0.779162	0.873988
bifunctional UDP-3-O1257	169.737	0.344783	0.353632	0.974977	0.329572	0.526725
bifunctional UDP-N-acetylmuramoyl-tripeptide:D-alanyl-D-alanine ligase/alanine racemase1258	584.472	-0.990328	0.394745	-2.50878	0.012115	0.0454421
bile acid beta-glucosidase1259	5.52843	2.19914	1.38971	1.58244	0.113548	0.253144
bile acid transporter1260	1.19903	3.61677	2.78638	1.29802	0.194282	0.372436
bile acid--CoA ligase1261	18.0479	5.84581	1.48917	3.92554	8.65348e-05	0.000799935
bile acid-CoA ligase1262	27.0671	5.8385	1.32473	4.40731	1.04664e-05	0.000136686
Bile acid-inducible operon protein CD1263	6.52904	2.89967	1.43677	2.01819	0.0435716	0.123538
bile acid:sodium symporter1264	19.9132	0.802606	0.621209	1.29201	0.196355	0.375121
bile-acid-CoA hydrolase1265	1.15105	2.2715	2.22886	1.01913	0.308142	0.50507
binding-protein-dependent transport systems inner membrane component1266	1.26329	2.47858	2.23662	1.10818	0.267784	0.460901
binding-protein-dependent transporters inner membrane component1267	7.6582	3.76831	1.07425	3.50785	0.000451745	0.003117
biopolymer transporter ExbB1268	22.6959	-1.10352	0.462137	-2.38786	0.0169468	0.0588992
biopolymer transporter ExbD1269	4628.78	-0.150898	0.307758	-0.490314	0.623911	0.773545
biopolymer transporter TonB1270	44.9499	4.31789	0.974683	4.43004	9.42142e-06	0.000124734
biotin attachment protein1271	16.0435	2.81014	1.14806	2.44772	0.0143762	0.0518838
biotin biosynthesis bifunctional protein BioAB1272	10.5766	3.53628	1.26163	2.80295	0.00506378	0.0227897
biotin biosynthesis protein BioY1273	0.656514	4.32032	3.99694	1.08091	0.279738	NA
biotin carboxylase1274	33.084	-1.77403	0.646546	-2.74386	0.0060722	0.0262666
biotin synthase BioB1275	63.6301	1.28373	0.742486	1.72896	0.083816	0.202539
biotin transporter BioY1276	115.282	0.380425	0.45695	0.832531	0.405109	0.60003
biotin-1277	149.173	0.635101	0.300716	2.11196	0.03469	0.103105
biotin/lipoyl attachment domain-containing protein1278	14.8738	1.32989	0.888393	1.49697	0.134402	0.286648
BioY family transporter1279	0.864923	-1.29816	1.96092	-0.662015	0.507962	NA
bis(5-nucleosyl)-tetraphosphatase (symmetrical)1280	57.5642	-0.423002	0.547968	-0.771948	0.440145	0.63186
BlaI family transcriptional regulator1281	12.687	2.72184	1.1644	2.33754	0.019411	0.0656381
BlaI/MecI/CopY family transcriptional regulator1282	10.6197	4.74005	1.12443	4.21553	2.49196e-05	0.000287311
BlaR1 family beta-lactam sensor/signal transducer1283	19.8304	3.82826	0.976155	3.92178	8.7898e-05	0.000810447
blaR1 peptidase M56 family protein1284	2.16395	0.479799	1.68373	0.284962	0.775673	0.87156
bleomycin hydrolase1285	25.4277	-1.80812	0.499844	-3.61736	0.000297623	0.0021997
bleomycin resistance protein1286	0.112069	1.52825	6.00608	0.254451	0.799147	NA
BltR family transcriptional regulator1287	0.529213	0.915437	3.41438	0.268112	0.788613	NA
BMC domain-containing protein1288	688.898	0.98183	0.48838	2.01038	0.0443909	0.125293
BMP family ABC transporter substrate-binding protein1289	1211.65	1.2928	0.591032	2.18736	0.0287163	0.0890561
BMP family ABC transporter substrate-binding protein, partial1290	1.40101	-3.99512	1.91226	-2.08922	0.0366884	0.10794
BmrU protein1291	7.66772	3.93929	1.21039	3.25456	0.00113566	0.00671089
bombesin1292	44.117	0.772008	0.597872	1.29126	0.196613	0.375385
BON domain-containing protein1293	14.4736	-1.94318	0.773579	-2.51193	0.0120074	0.0451196
branched chain amino acid ABC transporter substrate-binding protein1294	2.35369	-1.20464	1.42505	-0.845334	0.397925	0.592266
branched chain amino acid aminotransferase1295	386.803	0.635356	0.449888	1.41225	0.157876	0.321304
branched-chain alpha-keto acid dehydrogenase subunit E21296	2.37891	3.42328	1.36499	2.50792	0.0121444	0.045525
branched-chain alpha-keto acid dehydrogenase subunit E2, partial1297	0.0393727	1.52824	6.00608	0.25445	0.799148	NA
branched-chain alpha-ketoacid dehydrogenase complex dihydrolipoyllysine-residue acyltransferase1298	0.260907	1.71429	5.01751	0.341661	0.732606	NA
branched-chain amino acid ABC transporter1299	4.55687	-1.59171	1.0887	-1.46202	0.143735	0.300975
branched-chain amino acid ABC transporter permease1300	257.97	1.71879	0.484257	3.54933	0.000386213	0.00274567
branched-chain amino acid ABC transporter substrate-binding protein1301	13.513	2.05076	0.649504	3.15743	0.00159167	0.00888288
branched-chain amino acid ABC transporter, partial1302	1.53662	2.04289	2.28787	0.892923	0.371899	0.566621
branched-chain amino acid aminotransferase1303	347.332	-0.685051	0.236809	-2.89284	0.00381777	0.0181355
branched-chain amino acid aminotransferase, partial1304	1.01204	0.961223	2.11138	0.455258	0.648924	NA
Branched-chain amino acid aminotransferase/4-amino-4-deoxychorismate lyase1305	0.958517	2.57881	2.39262	1.07782	0.281116	NA
branched-chain amino acid dehydrogenase1306	21.5436	3.46008	1.18642	2.91641	0.00354085	0.0169879
branched-chain amino acid transport system II carrier protein1307	115.745	2.65409	0.722987	3.671	0.000241602	0.00186853
branched-chain amino acid transport system substrate-binding protein1308	151.991	-0.240163	1.52289	-0.157702	0.874692	0.930938
branched-chain amino acid transporter1309	3.2417	4.57164	1.52373	3.00028	0.00269727	0.0135756
branched-chain amino acid transporter AzlC1310	4.35205	0.251099	0.848513	0.295929	0.767284	0.866515
branched-chain amino acid transporter AzlD1311	6.41593	1.99852	1.49167	1.33979	0.180314	0.353002
branched-chain amino acid transporter permease AzlC (azaleucine resistance)1312	1.57561	-0.076313	2.47778	-0.0307989	0.97543	0.987359
BrnT family toxin1313	26.3249	1.82432	0.618589	2.94917	0.00318633	0.0155923
BspA family leucine-rich repeat surface protein1314	2.99785	-0.226341	1.74743	-0.129528	0.89694	0.943403
BstXI family restriction endonuclease1315	5.71491	1.20281	1.93109	0.622868	0.533371	0.708436
butanol dehydrogenase1316	160.711	-0.771598	0.984127	-0.784043	0.433015	0.625571
butyrate kinase1317	398.572	-0.726597	0.536938	-1.35322	0.175984	0.347345
butyrate--acetoacetate CoA-transferase subunit B1318	4.54291	2.10931	1.62176	1.30063	0.193384	0.370977
butyryl-CoA dehydrogenase1319	168.959	2.72939	0.837201	3.26014	0.00111357	0.0066053
butyryl-CoA--acetate CoA-transferase1320	62.8164	3.32201	0.808699	4.10785	3.99362e-05	0.000425147
butyryl-CoA:acetate CoA-transferase1321	161.617	5.64665	0.901229	6.26549	3.71649e-10	2.22242e-08
C_GCAxxG_C_C family protein1322	0.128277	1.47571	6.00531	0.245734	0.805888	NA
c- processing peptidase1323	0.863622	1.41365	2.60643	0.542372	0.587562	NA
C-5 cytosine-specific DNA methylase1324	0.150239	0.994837	6.00531	0.165659	0.868425	NA
C-terminal binding protein1325	2.82446	4.01183	1.667	2.40661	0.0161013	0.0567335
C-terminal processing peptidase1326	13.0872	2.49568	1.33523	1.86909	0.0616096	0.161054
c-type cytochrome biogenesis protein CcmF1327	20.2473	-1.58712	0.601979	-2.63651	0.00837645	0.034012
c-type cytochrome biogenesis protein CcmI1328	59.3891	0.531933	0.47836	1.11199	0.266141	0.458912
c-type cytochrome biogenesis protein CcsB1329	4.29946	3.10065	1.43786	2.15643	0.0310504	0.0945584
C4-dicarboxylate ABC transporter1330	784.067	-0.849334	0.383517	-2.21459	0.026788	0.0842893
C4-dicarboxylate ABC transporter permease1331	85.2604	-0.415158	0.537298	-0.772677	0.439714	0.631672
C4-dicarboxylate ABC transporter substrate-binding protein1332	190.554	0.52312	0.679235	0.770161	0.441204	0.632825
C4-dicarboxylate transporter DctA1333	7.29117	2.43483	0.947642	2.56936	0.0101887	0.0397807
CAAX amino protease1334	321.105	-1.0475	0.354622	-2.95384	0.00313844	0.0154062
CAAX protease1335	724.131	0.109975	0.350183	0.314051	0.753483	0.858362
cadmium-translocating P-type ATPase1336	1075.13	0.313124	0.397943	0.786858	0.431365	0.624042
cag pathogenicity island protein Cag31337	21.632	6.62179	1.20997	5.47267	4.43301e-08	1.34802e-06
calcineurin1338	30.6305	1.36794	0.972729	1.40629	0.159638	0.32359
calcineurin-like phosphoesterase1339	1.14521	1.90868	2.62477	0.727177	0.467118	0.654855
calcium-binding adhesion protein1340	0.657941	4.33077	3.89328	1.11237	0.265979	NA
calcium-translocating P-type ATPase PMCA-type1341	3.11318	5.88527	2.26996	2.59268	0.00952311	0.0376407
calcium-translocating P-type ATPase, PMCA-type1342	840.058	-0.883471	0.367436	-2.40442	0.0161981	0.0569785
calcium-transporting P-type ATPase, PMR1-type1343	1.57491	-2.3957	1.7278	-1.38656	0.165575	0.331687
calcium/proton exchanger1344	6.97923	3.3302	1.73862	1.91542	0.0554384	0.14862
cAMP-binding protein1345	145.774	-0.49591	0.565152	-0.87748	0.380226	0.575659
camphor resistance protein CrcB1346	10.1039	-0.0998944	0.886918	-0.112631	0.910323	0.95162
CamS family sex pheromone protein1347	12.0358	-1.27588	1.02112	-1.24949	0.211486	0.393443
capM protein1348	0.270796	0.168395	3.87992	0.0434016	0.965381	NA
capsid assembly protein1349	0.439516	4.34461	3.51106	1.23741	0.215936	NA
capsid protein1350	1.7536	1.56318	1.58853	0.984047	0.325092	0.52217
capsular biosynthesis protein1351	199.741	0.0681865	0.317954	0.214454	0.830193	0.904884
capsular biosynthesis protein CpsA1352	5.13352	5.32237	1.70661	3.11868	0.00181664	0.0099189
capsular biosynthesis protein CpsI1353	0.110227	0.566499	6.00608	0.094321	0.924854	NA
capsular exopolysaccharide biosynthesis protein1354	0.15812	2.04419	6.00467	0.340433	0.73353	NA
capsular exopolysaccharide family protein1355	1.01424	3.598	2.02159	1.77979	0.0751104	0.186998
capsular polysaccharide biosynthesis protein1356	102.831	1.72667	0.716867	2.40864	0.0160121	0.0564671
capsular polysaccharide biosynthesis protein Cap8F1357	3.7366	1.5017	1.52085	0.987404	0.323445	0.521208
capsular polysaccharide biosynthesis protein CapA1358	0.171863	1.92139	5.58136	0.344252	0.730657	NA
capsular polysaccharide biosynthesis protein CapD1359	1.24205	1.6933	1.97121	0.859015	0.390332	0.58524
capsular polysaccharide biosynthesis protein CpsH1360	0.0393727	1.52824	6.00608	0.25445	0.799148	NA
capsular polysaccharide synthesis protein, partial1361	0.0393727	1.52824	6.00608	0.25445	0.799148	NA
capsular polysaccharide transporter1362	2.93363	3.34778	1.5286	2.19009	0.0285174	0.0885051
capsule assembly protein Wzi1363	0.0393727	1.52824	6.00608	0.25445	0.799148	NA
capsule biosynthesis protein1364	325.06	-1.27245	0.501943	-2.53505	0.0112431	0.0429645
capsule biosynthesis protein CapA1365	1.85097	1.43878	1.73392	0.829785	0.40666	0.601544
capsule biosynthesis protein, partial1366	732.753	-1.00152	0.425172	-2.35557	0.0184943	0.0630672
capsule polysaccharide transporter1367	34.081	0.928078	0.771464	1.20301	0.228973	0.41516
capsule synthesis protein CapA1368	3.28656	5.63121	1.7248	3.26484	0.00109525	0.00650662
carbamate kinase1369	338.025	4.1351	0.528777	7.82012	5.27731e-15	1.499e-12
carbamate kinase, partial1370	0.619907	3.08547	2.76679	1.11518	0.264773	NA
carbamoyl phosphate synthase1371	2.46756	2.87298	1.46178	1.9654	0.0493677	0.135843
carbamoyl phosphate synthase large subunit1372	1103.17	-0.146389	0.40796	-0.358832	0.719721	0.836206
carbamoyl phosphate synthase large subunit, partial1373	1.12403	2.08136	1.95764	1.0632	0.287692	0.483081
carbamoyl phosphate synthase small subunit1374	152.105	0.0670538	0.439245	0.152657	0.878669	0.932541
carbamoyl phosphate synthase-like protein1375	4.41472	2.97423	1.84942	1.6082	0.107792	0.243835
carbamoyl-phosphate synthase (glutamine-hydrolyzing) large subunit1376	900.516	-1.48026	0.380644	-3.88883	0.000100729	0.000910822
carbamoyl-phosphate synthase (glutamine-hydrolyzing) small subunit1377	103.277	-1.31501	0.529714	-2.4825	0.0130465	0.0481413
carbamoyl-phosphate synthase large subunit1378	4.71614	0.976163	0.891813	1.09458	0.273699	0.467674
carbamoyl-phosphate synthase small chain1379	4.02525	3.20089	1.34585	2.37834	0.0173907	0.0601077
carbamoyl-phosphate synthase small subunit1380	10.8326	1.53212	0.662262	2.31346	0.0206974	0.0689208
carbamoyl-phosphate-synthetase1381	134.425	-0.858305	0.411049	-2.08808	0.0367904	0.108113
carbamoylphosphate synthase1382	0.237415	2.25546	5.11405	0.441032	0.65919	NA
carbamoylphosphate synthase large subunit1383	29.6254	-0.38951	1.03763	-0.375385	0.707374	0.828455
carbamoyltransferase1384	1.5918	1.94105	2.71295	0.715475	0.474315	0.660501
carbamoyltransferase HypF1385	88.5708	0.415957	0.464709	0.89509	0.370739	0.565543
carbohydrate ABC transporter ATP-binding protein1386	33.4973	6.44493	1.05033	6.13612	8.45623e-10	4.45933e-08
carbohydrate ABC transporter permease1387	2595.22	1.86986	0.519905	3.59654	0.000322474	0.00235551
carbohydrate ABC transporter permease, partial1388	1.43921	1.84833	1.93951	0.95299	0.340595	0.536386
carbohydrate ABC transporter substrate-binding protein1389	4319.57	0.42015	0.631892	0.664908	0.506109	0.685889
Carbohydrate binding module (family 6)1390	0.0393727	1.52824	6.00608	0.25445	0.799148	NA
carbohydrate diacid regulator1391	154.687	2.00738	0.749731	2.67746	0.00741822	0.0308324
carbohydrate esterase1392	1.92679	-2.22536	1.81603	-1.2254	0.220426	0.404595
carbohydrate hydrolase1393	10.7236	-0.255335	0.72187	-0.353713	0.723554	0.838633
carbohydrate kinase1394	2142.47	0.0378979	0.30551	0.124048	0.901277	0.94625
carbohydrate kinase domain protein, FGGY family1395	0.57432	3.54209	2.71263	1.30578	0.191628	NA
carbohydrate kinase family protein1396	77.8261	2.987	0.645026	4.63083	3.64209e-06	5.55107e-05
carbohydrate kinase, partial1397	1.67991	3.06791	1.98453	1.54591	0.122126	0.267262
carbohydrate porin1398	5.56879	1.51527	0.931857	1.62608	0.103933	0.237251
carbohydrate-binding domain-containing protein1399	10.5534	-3.49177	1.64175	-2.12686	0.0334318	0.100055
carbohydrate-binding family 9-like protein1400	29.2473	2.5282	0.78932	3.20301	0.00135998	0.00781833
carbohydrate-binding protein1401	6934.48	-0.471538	0.464206	-1.01579	0.309728	0.507137
carbon dioxide concentrating mechanism protein CcmL1402	3.5649	2.41964	1.71636	1.40975	0.158613	0.322169
carbon monoxide dehydrogenase1403	438.559	4.48823	0.704117	6.37427	1.83832e-10	1.19663e-08
carbon starvation protein A1404	369.158	0.816661	0.340356	2.39943	0.0164205	0.0575329
carbon starvation protein CstA1405	0.901846	0.381557	2.382	0.160184	0.872736	NA
carbon storage regulator1406	791.585	2.15906	0.546812	3.94844	7.86609e-05	0.000737512
carbon-monoxide dehydrogenase catalytic subunit1407	414.77	4.64954	0.588435	7.90154	2.7547e-15	9.06008e-13
carbon-monoxide dehydrogenase catalytic subunit, partial1408	0.327196	1.97588	4.20686	0.469682	0.638582	NA
carbon-monoxide dehydrogenase small subunit1409	11.8587	7.38174	1.32611	5.56647	2.59954e-08	8.48277e-07
carbon-nitrogen family hydrolase1410	12.7755	2.04069	0.795192	2.56629	0.0102794	0.0400349
carbon-nitrogen hydrolase1411	8.33365	3.09499	0.826875	3.74299	0.000181842	0.00148056
carbon-nitrogen hydrolase family protein1412	24.9819	2.92335	0.751778	3.88858	0.000100832	0.000910822
carbonate dehydratase1413	54.5842	0.387536	0.652478	0.593945	0.552549	0.723874
carbonic anhydrase1414	54.3214	-0.172943	0.308828	-0.559996	0.575482	0.739768
carboxy- processing protease1415	4.60556	2.97177	1.19479	2.48728	0.0128725	0.0476823
carboxy-S-adenosyl-L-methionine synthase CmoA1416	2.13248	1.83822	1.7135	1.07279	0.283367	0.477874
carboxyl transferase1417	401.897	1.42779	0.597657	2.38898	0.0168953	0.058802
carboxyl-terminal processing protease1418	664.458	-1.25428	0.328016	-3.82384	0.000131391	0.00113328
carboxyl-terminal protease1419	10.1141	2.88878	0.75491	3.82665	0.0001299	0.00112352
carboxylase1420	357.753	6.35642	0.70882	8.96761	3.03026e-19	3.15601e-16
carboxylate--amine ligase1421	18.6428	1.46984	1.21457	1.21017	0.226214	0.411542
carboxylesterase1422	60.9696	1.37555	0.385704	3.56633	0.000362012	0.00259875
carboxylesterase family protein1423	5.863	1.25085	1.15876	1.07947	0.280378	0.474497
carboxylesterase/lipase family protein1424	103.509	4.40456	0.697274	6.31684	2.66971e-10	1.6683e-08
carboxymethylenebutenolidase1425	25.7452	1.24527	1.0344	1.20386	0.228645	0.414748
carboxymethylenebutenolidase-related protein1426	0.269	-0.160857	5.01305	-0.0320876	0.974402	NA
carboxymuconolactone decarboxylase1427	5.9096	-0.350617	0.864204	-0.405711	0.684955	0.814154
carboxymuconolactone decarboxylase family protein1428	6.95333	1.99707	0.943243	2.11724	0.0342397	0.102039
carboxynorspermidine decarboxylase1429	220.736	-1.12055	0.27329	-4.10022	4.12757e-05	0.000436433
carboxynorspermidine dehydrogenase1430	1.02301	-1.91678	1.979	-0.96856	0.332765	0.529686
carboxypeptidase1431	24.9744	-1.77875	0.731795	-2.43067	0.0150711	0.0537554
carboxypeptidase M321432	28.5697	2.83593	0.765773	3.70336	0.000212762	0.00168085
carboxypeptidase regulatory-like domain-containing protein1433	165.888	-0.355833	0.463896	-0.767053	0.44305	0.634464
carboxysome shell protein1434	0.97216	1.77087	2.32442	0.761856	0.446146	NA
carboxysome structural protein EutM1435	5.62098	5.38335	1.31692	4.08784	4.35405e-05	0.000455753
carboxyvinyl-carboxyphosphonate phosphorylmutase1436	0.902706	1.15607	2.39096	0.483517	0.628729	NA
CarD family transcriptional regulator1437	86.683	5.16398	0.6105	8.45861	2.70572e-17	1.409e-14
carD-like/TRCF domain protein1438	0.112069	1.52825	6.00608	0.254451	0.799147	NA
cardiolipin synthase1439	596.456	0.0886557	0.321285	0.275941	0.782593	0.876347
cardiolipin synthase, partial1440	144.863	-0.373522	0.385154	-0.969801	0.332146	0.529282
carnitine dehydratase1441	3.11399	3.91375	1.6824	2.3263	0.0200027	0.0672028
carnitine transporter1442	20.9877	3.8542	1.17782	3.27232	0.0010667	0.00636051
carnitinyl-CoA dehydratase1443	1.19339	2.18013	1.98798	1.09666	0.272792	0.466465
carotenoid oxygenase1444	0.29613	0.571468	4.96983	0.114988	0.908455	NA
catabolite control protein A1445	92.3124	-1.2428	0.881535	-1.40982	0.158594	0.322169
catalase1446	178.364	-0.415231	0.430802	-0.963855	0.335118	0.531984
catalase HPII1447	162.338	2.33251	0.631962	3.69091	0.000223455	0.00174764
cation diffusion facilitator family transporter1448	0.362818	1.57833	3.53292	0.446748	0.655057	NA
cation transporter1449	420.259	0.112139	0.276055	0.406221	0.68458	0.813916
cation-binding protein1450	15.661	0.0913179	0.4686	0.194874	0.845492	0.913938
cation-efflux pump1451	37.4794	2.23712	0.545931	4.09782	4.17066e-05	0.000440617
cation-translocating P-type ATPase1452	224.984	1.22929	0.480383	2.55897	0.0104983	0.0406859
cation-transporting ATPase1453	3.51364	1.16448	0.941008	1.23748	0.215908	0.398587
cation:proton antiporter1454	159.559	-0.135982	0.481266	-0.282551	0.777521	0.872695
cation:proton antiporter, partial1455	9.23324	-1.6041	0.847226	-1.89336	0.0583103	0.154359
cation/H(+) antiporter1456	165.343	-0.918043	0.33802	-2.71594	0.00660877	0.0281707
caudovirus prohead protease1457	0.875797	5.50477	2.4343	2.26134	0.0237385	NA
CBS domain-containing protein1458	112.271	0.72622	0.42714	1.70019	0.0890946	0.211371
CCA tRNA nucleotidyltransferase1459	75.1639	0.429225	0.543681	0.78948	0.429832	0.623206
CdaR family transcriptional regulator1460	266.123	4.06985	0.675592	6.02412	1.70034e-09	8.04956e-08
CDP-4-keto-6-deoxy-D-glucose-3-dehydrase1461	4.41725	-0.397342	2.16221	-0.183766	0.854197	0.919845
CDP-6-deoxy-L-threo-D-glycero-4-hexulose-3-dehydrase reductase1462	17.8365	-2.15435	0.757793	-2.84293	0.0044701	0.0206381
CDP-alcohol phosphatidyltransferase1463	57.8496	0.0899722	0.307033	0.293038	0.769493	0.868104
CDP-diacylglycerol--glycerol-3-phosphate 3-phosphatidyltransferase1464	156.969	0.907864	0.400185	2.26861	0.023292	0.0755731
CDP-diacylglycerol--inositol 3-phosphatidyltransferase1465	108.045	-1.60879	0.441695	-3.64231	0.000270206	0.00204298
CDP-diacylglycerol--serine O-phosphatidyltransferase1466	107.748	-0.195828	0.431464	-0.453869	0.649923	0.790919
CDP-diglyceride synthetase1467	4.58644	0.336515	1.21696	0.27652	0.782149	0.876079
CDP-glucose 4,6-dehydratase1468	48.7473	0.558712	0.727544	0.767942	0.442522	0.633964
CDP-glycerol glycerophosphotransferase family protein1469	2.84938	1.69948	1.63	1.04263	0.29712	0.49341
CDP-glycerol--glycerophosphate glycerophosphotransferase1470	5.51899	-1.92387	1.3304	-1.44609	0.148152	0.307678
CDP-glycerol:glycerophosphate glycerophosphotransferase1471	14.5129	2.97117	1.18902	2.49883	0.0124604	0.0463759
CDP-glycerol:poly(Glycerophosphate) glycerophosphotransferase1472	1.0889	1.64088	2.23641	0.733714	0.463123	0.650954
cell adhesion protein1473	1.00629	2.44852	2.21349	1.10618	0.268648	NA
cell cycle protein1474	50.7017	1.25667	0.852774	1.47363	0.140582	0.296272
cell division ATP-binding protein FtsE1475	180.554	3.03891	0.524332	5.79578	6.80047e-09	2.57552e-07
cell division protease FtsH1476	5.28042	-0.236445	1.07971	-0.218989	0.826658	0.903426
cell division protein1477	821.091	-1.04323	0.222091	-4.6973	2.63621e-06	4.18645e-05
cell division protein DivIVA1478	51.759	-1.31097	0.702485	-1.86619	0.062015	0.16185
cell division protein Fic1479	7.97865	0.672936	0.811612	0.829134	0.407028	0.601874
cell division protein FtsA1480	678.198	0.432449	0.20369	2.12308	0.0337473	0.100855
cell division protein FtsA, partial1481	0.471397	3.29265	4.28687	0.768078	0.442441	NA
cell division protein FtsB1482	12.3277	-1.97766	0.828511	-2.387	0.0169863	0.0589707
cell division protein FtsE1483	15.2388	-0.77448	0.635919	-1.21789	0.223265	0.408128
cell division protein FtsH1484	1707.16	-0.786482	0.261479	-3.00781	0.00263134	0.013309
cell division protein FtsH, partial1485	7.85886	2.02592	1.11967	1.80939	0.0703907	0.178194
cell division protein FtsI1486	110.684	-1.16216	0.512972	-2.26554	0.0234795	0.0760421
cell division protein FtsI, partial1487	0.855061	1.96741	2.831	0.694954	0.487084	NA
cell division protein FtsK1488	103.925	1.92461	0.364935	5.27385	1.33595e-07	3.47847e-06
cell division protein FtsL1489	98.4245	0.327716	0.513004	0.638816	0.522942	0.699383
cell division protein FtsQ1490	65.3269	0.488112	0.393915	1.23913	0.215298	0.398105
cell division protein FtsW1491	148.807	0.620903	0.412264	1.50608	0.132047	0.283026
cell division protein FtsX1492	68.3973	1.51886	0.36507	4.16046	3.17606e-05	0.000350038
cell division protein FtsZ1493	1292.39	-0.694562	0.312932	-2.21953	0.0264507	0.083459
cell division protein GpsB1494	26.8253	-1.45007	1.00212	-1.44701	0.147895	0.307456
cell division protein SepF1495	174.015	0.213129	0.467703	0.455694	0.64861	0.789823
cell division protein ZapA1496	511.059	0.611785	0.258134	2.37003	0.0177868	0.0611554
cell division protein ZapA, partial1497	0.663191	3.21333	4.1106	0.78172	0.434379	NA
cell division protein ZapD1498	25.6188	-0.649953	0.627554	-1.03569	0.300346	0.496984
cell division topological specificity factor1499	0.340929	1.87021	4.05221	0.461528	0.64442	NA
cell division topological specificity factor MinE1500	39.5528	2.28919	0.760875	3.00862	0.00262436	0.0132844
cell division/cell wall cluster transcriptional repressor MraZ1501	193.713	1.11765	0.354894	3.14925	0.00163688	0.00910446
cell envelope biogenesis protein OmpA1502	167.205	-1.20274	0.430076	-2.79658	0.00516467	0.0231283
cell envelope biogenesis protein TonB1503	129.418	1.10023	0.368713	2.98397	0.00284535	0.0142131
cell envelope integrity protein CreD1504	108.143	-0.705567	0.430807	-1.63778	0.101468	0.232859
cell envelope-related transcriptional attenuator1505	1.28138	1.2333	1.92851	0.639506	0.522494	0.699049
cell filamentation protein1506	13.9671	6.66497	1.29733	5.13746	2.7848e-07	6.42148e-06
cell filamentation protein Fic1507	230.917	-0.00272948	0.227701	-0.0119872	0.990436	0.995347
cell shape determination protein CcmA1508	3.71624	1.20953	1.66238	0.727589	0.466865	0.654575
cell surface protein1509	406.138	0.599209	0.454965	1.31705	0.187823	0.36304
cell surface protein SprA1510	34.5186	7.65288	1.01315	7.55351	4.23667e-14	8.21711e-12
cell surface protein, partial1511	80.7266	-0.940806	1.10516	-0.851287	0.39461	0.589439
cell wall anchor1512	7.51905	1.18909	1.67165	0.711329	0.47688	0.662228
cell wall anchor protein1513	466.523	2.62877	0.783194	3.35648	0.000789413	0.00493551
cell wall anchor protein, partial1514	8.92949	1.77833	1.46269	1.21579	0.224063	0.409107
cell wall assembly protein1515	124.215	-0.25898	0.445743	-0.581006	0.561236	0.730659
cell wall binding domain-containing protein1516	0.627208	3.05883	3.12251	0.979604	0.327282	NA
cell wall hydrolase1517	180.305	2.72894	0.86007	3.17293	0.00150909	0.00849958
cell wall hydrolase/autolysin1518	5.70874	5.55765	1.45798	3.81188	0.000137911	0.00118218
cell wall metabolism sensor histidine kinase WalK1519	5.18576	-1.35695	1.18747	-1.14272	0.253154	0.443436
cell wall protein1520	379.288	-2.09154	0.774302	-2.7012	0.00690899	0.0292525
cell wall ribonuclease G/E1521	0.623877	1.26703	3.72351	0.340278	0.733647	NA
cell wall surface anchor family protein1522	1.11823	3.10539	2.73706	1.13457	0.256555	0.447512
cell wall surface anchor protein1523	2.79085	6.10508	1.72293	3.54343	0.000394965	0.00280293
cell wall-associated hydrolase (invasion-associated proteins)1524	2.51693	3.98388	1.44837	2.7506	0.00594871	0.0258149
Cell wall-associated hydrolases (invasion-associated proteins)1525	2.83617	2.56933	1.62229	1.58377	0.113246	0.25265
cell wall-associated protein1526	490.608	-0.372907	0.374454	-0.995867	0.319315	0.516809
cell wall-binding domain-containing protein1527	0.456922	3.80939	4.25313	0.895668	0.37043	NA
cell wall-binding protein1528	261.083	1.89321	1.21258	1.56131	0.11845	0.261092
cell wall-binding repeat protein, partial1529	53.8522	1.61363	1.63268	0.988335	0.322989	0.520799
cell wall-binding repeat-containing protein1530	37.2814	4.44429	1.13712	3.90839	9.29123e-05	0.000849464
cell wall/surface repeat protein1531	2.62589	-0.647768	1.65576	-0.39122	0.695635	0.820502
cell-division initiation protein1532	5.62291	3.16134	1.34451	2.35129	0.0187082	0.0636752
cellobiose phosphorylase1533	4.64252	0.547045	1.20942	0.452321	0.651037	0.791581
cellulase1534	9.7443	4.85646	1.14401	4.24511	2.18484e-05	0.000257973
cellulase CelA1535	0.331539	1.27324	5.62536	0.226339	0.820938	NA
Cellulase M and related proteins1536	0.0855078	1.04737	6.00608	0.174385	0.861563	NA
cellulose 1,4-beta-cellobiosidase1537	0.559717	4.89428	3.1176	1.56989	0.116441	NA
cellulose biosynthesis protein BcsG1538	42.4313	-0.174176	0.477112	-0.365064	0.715064	0.833352
cellulose synthase1539	8.70445	2.00586	0.982019	2.04259	0.041093	0.117956
cellulose synthase BcsB subunit1540	50.1502	-1.70791	0.597472	-2.85856	0.00425566	0.0197869
cellulosome anchor protein1541	0.229628	-0.590169	5.1881	-0.113754	0.909432	NA
central glycolytic genes regulator1542	73.0306	-1.65551	0.853354	-1.94	0.0523797	0.142375
CepA family class A extended-spectrum beta-lactamase1543	120.689	-1.96416	0.391812	-5.01301	5.35839e-07	1.12176e-05
CfxA family class A broad-spectrum beta-lactamase1544	0.48089	0.09008	2.75739	0.0326685	0.973939	NA
CGGC domain-containing protein1545	3.75356	4.44737	1.36852	3.24977	0.001155	0.00679304
chain-length determining protein1546	573.044	0.483275	0.378414	1.27711	0.201564	0.381863
channel-forming hemolysin1547	0.309608	3.25503	4.73236	0.687824	0.491564	NA
CHAP domain-containing protein1548	23.9192	1.49276	0.679649	2.19637	0.0280656	0.0875522
CHAP domain-containing protein, partial1549	0.24367	3.39243	4.37287	0.775792	0.437872	NA
chaperone ClpB1550	43.0871	1.66253	0.94713	1.75533	0.0792023	0.194397
chaperonin1551	19.8143	-1.28254	0.634451	-2.0215	0.0432283	0.1229
chaperonin GroEL1552	282.725	-0.694386	0.597231	-1.16268	0.244961	0.434632
chaperonin GroL1553	132.436	-0.163914	0.490955	-0.333867	0.73848	0.848146
chaperonin GroL, partial1554	1.38777	-0.27003	1.70414	-0.158455	0.874098	0.930706
CHAT domain-containing protein1555	14.1967	3.23413	0.838742	3.85593	0.000115291	0.00101616
ChbG/HpnK family deacetylase1556	18.7114	1.91406	1.16806	1.63866	0.101284	0.232478
chemical-damaging agent resistance protein C1557	78.3393	5.21571	1.05143	4.9606	NA	NA
chemoreceptor glutamine deamidase CheD1558	0.205901	1.94468	5.30594	0.366509	0.713985	NA
chemotaxis protein1559	206.437	3.90018	0.654532	5.95872	2.54218e-09	1.14288e-07
chemotaxis protein CheA1560	1678.06	3.47323	0.586703	5.9199	3.22128e-09	1.38826e-07
chemotaxis protein CheB1561	3.90763	2.72315	1.78206	1.5281	0.126488	0.273883
chemotaxis protein CheB, partial1562	0.941847	5.11167	2.44237	2.09291	0.0363569	NA
chemotaxis protein CheC1563	210.795	3.19696	0.618766	5.16667	2.38296e-07	5.6193e-06
chemotaxis protein CheD1564	114.591	4.06822	0.614327	6.62223	3.53815e-11	2.81655e-09
chemotaxis protein CheR1565	534.854	3.05904	0.773756	3.9535	7.70161e-05	0.00072481
chemotaxis protein CheV1566	1022.96	2.9191	0.774334	3.76982	0.000163366	0.00135664
chemotaxis protein CheW1567	356.125	4.00502	0.650591	6.15597	7.46184e-10	3.98539e-08
chemotaxis protein CheX1568	30.0053	-0.389714	1.37689	-0.28304	0.777146	0.87267
chemotaxis protein CheY1569	555.714	-0.667458	0.368704	-1.81028	0.0702526	0.17788
chemotaxis protein CheY, partial1570	6.54315	0.742343	0.927102	0.800713	0.423298	0.616953
chemotaxis protein MotB1571	0.11795	1.47571	6.00531	0.245734	0.805888	NA
chemotaxis response regulator protein-glutamate methylesterase1572	680.117	2.76816	0.64333	4.30286	1.68604e-05	0.000205983
chemotaxis sensory transducer1573	0.113853	1.47571	6.00531	0.245734	0.805888	NA
CheY-P-specific phosphatase CheC1574	4.17021	2.74977	1.82946	1.50305	0.132826	0.284401
chitin deacetylase1575	17.8472	-0.459763	0.539405	-0.852353	0.394018	0.588837
chitin-binding protein1576	0.725707	-4.87851	2.38361	-2.04669	0.0406883	NA
chitinase1577	86.4164	1.50614	0.400513	3.76053	0.000169555	0.0013969
chitinase A1 domain protein1578	3.04501	2.36657	1.4681	1.612	0.106963	0.242661
chitinase, partial1579	1.4664	1.33764	1.87421	0.71371	0.475407	0.661283
chitobiase1580	869.725	-2.46991	0.702118	-3.5178	0.000435134	0.00303308
chitooligosaccharide deacetylase1581	27.8009	1.36224	0.698762	1.94951	0.0512345	0.139779
chloramphenicol acetyltransferase1582	77.0581	-0.392142	0.390192	-1.005	0.314898	0.512197
chloramphenicol O-acetyltransferase1583	1.53533	3.26594	1.51913	2.14988	0.0315647	0.0957745
chloride channel protein1584	341.94	-0.69031	0.246193	-2.80394	0.00504824	0.0227365
chlorohydrolase1585	118.235	-0.333199	0.588486	-0.566196	0.57126	0.737259
chlorophyll synthesis pathway protein BchC1586	26.9363	5.48345	1.24886	4.39076	1.12957e-05	0.000144943
choline ABC transporter permease1587	4.67149	3.71433	1.07935	3.44127	0.000578996	0.00383375
choline esterase1588	0.345617	0.237323	3.17338	0.0747855	0.940385	NA
choline kinase1589	24.2689	4.42654	1.11286	3.97762	6.96095e-05	0.000669215
choline TMA-lyase-activating enzyme1590	94.0122	0.0521761	0.973918	0.0535735	0.957275	0.978892
choline trimethylamine-lyase1591	77.333	-1.16997	1.42529	-0.820867	0.411722	0.606447
choline-binding protein1592	4.33376	3.51383	1.47563	2.38124	0.0172546	0.0597364
choline-binding protein A, partial1593	6.296	2.2324	1.25938	1.77262	0.0762918	0.189336
choline-phosphate cytidylyltransferase1594	5.2253	-1.04241	1.68399	-0.619014	0.535907	0.710769
choline-sulfatase1595	18.9308	2.87471	1.01603	2.82936	0.00466411	0.0213446
choloylglycine hydrolase1596	15.1717	0.356677	0.876881	0.406756	0.684187	0.81364
chondroitinase1597	288.231	-1.78222	0.407296	-4.37573	1.21025e-05	0.000154501
chorion class high-cysteine HCB protein 131598	56.2177	3.26665	1.96124	1.66561	0.0957917	0.222819
chorismate mutase1599	80.2507	-1.14855	0.425827	-2.69722	0.00699204	0.0294826
chorismate synthase1600	672.271	-1.06008	0.291161	-3.64088	0.000271711	0.00205063
chorismate--pyruvate lyase1601	1.53939	-1.57502	1.97089	-0.799141	0.424209	0.617705
chorismate-binding protein1602	2.65541	0.911749	1.18203	0.771342	0.440504	0.632081
chromate transporter1603	286.893	0.841953	0.278838	3.01951	0.00253182	0.0128943
chromosomal replication initiation protein DnaA1604	444.425	1.42485	0.370739	3.84326	0.00012141	0.00105888
chromosomal replication initiator protein DnaA1605	45.6176	-0.257947	0.352335	-0.732108	0.464103	0.652018
chromosome condensation protein1606	19.3126	-1.25109	1.4234	-0.878945	0.379431	0.574792
chromosome condensation regulator1607	1.37626	4.41401	2.01812	2.18719	0.0287283	0.0890714
chromosome condensation regulator RCC11608	0.939253	0.939654	1.89999	0.494557	0.620913	NA
chromosome partitioning ATPase1609	0.0787454	1.95659	6.00531	0.325809	0.744569	NA
chromosome partitioning protein1610	8.10359	2.12292	0.759449	2.79534	0.00518445	0.0231909
chromosome partitioning protein ParA1611	107.416	2.58596	0.491775	5.25842	1.453e-07	3.74321e-06
chromosome partitioning protein ParB1612	233.681	0.271297	0.252324	1.07519	0.282289	0.476569
chromosome segregation and condensation protein ScpA1613	3.21426	2.59555	1.25128	2.07431	0.0380505	0.110969
chromosome segregation protein ScpA1614	37.2243	3.89833	0.616129	6.32713	2.49758e-10	1.60076e-08
chromosome segregation protein SMC1615	436.39	0.843853	0.384339	2.1956	0.0281207	0.0876659
chromosome segregation protein SMC, partial1616	1.94166	3.78498	1.50597	2.51332	0.01196	0.0449687
CidA/LrgA family protein1617	20.2341	0.00577229	0.414337	0.0139314	0.988885	0.994949
CidB/LrgB family autolysis modulator1618	5.31842	0.741933	0.773568	0.959106	0.337505	0.534077
CinA family protein1619	15.1746	0.628756	0.607426	1.03512	0.300615	0.497232
cinnamoyl-CoA:phenyllactate CoA-transferase1620	1.63337	1.48295	1.81301	0.817948	0.413387	0.608254
circadian phase modifier CpmA1621	27.4901	-0.725321	0.680397	-1.06603	0.286412	0.481688
circularly permuted type 2 ATP-grasp protein1622	20.2752	-2.73789	0.748977	-3.65551	0.00025667	0.00196079
citramalate synthase1623	103.15	-0.493083	0.413545	-1.19233	0.233131	0.420444
citrate (pro-3S)-lyase subunit beta1624	3.01078	-0.358525	1.89371	-0.189324	0.849839	0.916832
citrate (Pro-3S)-lyase subunit beta1625	0.383347	2.24728	3.07546	0.730713	0.464955	NA
citrate (Si)-synthase1626	31.4744	-3.08199	1.25169	-2.46226	0.0138063	0.0504094
citrate lyase1627	10.768	6.13238	1.12881	5.43259	5.55434e-08	1.63908e-06
citrate lyase ACP1628	4.67077	3.33849	1.62267	2.0574	0.0396479	0.114541
citrate lyase acyl carrier protein1629	2.92059	-1.62178	1.68333	-0.963434	0.33533	0.532252
citrate lyase holo1630	6.71973	0.797735	1.48529	0.537092	0.591204	0.751475
citrate lyase ligase1631	2.49814	3.00151	1.64634	1.82314	0.0682823	0.173747
citrate lyase subunit alpha1632	45.5546	2.75423	0.628927	4.37925	1.19087e-05	0.000152495
citrate lyase subunit beta1633	8.49349	3.4023	1.32179	2.57401	0.0100526	0.0394095
citrate lyase subunit gamma1634	0.497929	3.92593	5.90729	0.664591	0.506312	NA
citrate synthase1635	221.806	1.05331	0.271314	3.88224	0.000103497	0.000930579
citrate transporter1636	96.6935	1.14546	0.618932	1.8507	0.0642133	0.166116
citrate/2-methylcitrate synthase1637	509.817	-0.863929	0.393951	-2.19298	0.0283085	0.0880317
class A beta-lactamase1638	38.0621	-0.330918	0.482889	-0.685287	0.493163	0.676124
class A extended-spectrum beta-lactamase TEM-1571639	2.66002	2.46062	1.74711	1.40839	0.159014	0.322836
class B sortase1640	107.863	4.08036	0.925758	4.40759	1.04528e-05	0.000136686
class C sortase1641	119.983	3.09356	0.641397	4.82315	1.41307e-06	2.50504e-05
class D beta-lactamase1642	8.14188	3.72209	1.48704	2.50302	0.0123138	0.045967
class D sortase1643	6.27495	2.97186	1.22907	2.41798	0.015607	0.0552879
class I SAM-dependent DNA methyltransferase1644	45.8121	1.51839	0.428331	3.54489	0.000392776	0.00278916
class I SAM-dependent methyltransferase1645	321.861	0.735967	0.258771	2.84408	0.00445398	0.0205865
class I SAM-dependent RNA methyltransferase1646	187.815	0.832526	0.450217	1.84917	0.0644339	0.166521
class I SAM-dependent rRNA methyltransferase1647	155.368	0.584977	0.427183	1.36938	0.170879	0.340071
class II aldolase1648	5.25493	1.20694	0.812678	1.48514	0.137506	0.291279
class II aldolase family protein1649	12.4276	2.07131	1.3649	1.51755	0.129127	0.278538
class II fructose-bisphosphate aldolase1650	128.857	1.54691	0.390691	3.95942	7.51307e-05	0.000712431
class II fumarate hydratase1651	29.846	0.686736	0.46107	1.48944	0.136371	0.289759
class V aminotransferase1652	2.22689	0.725773	2.53386	0.286429	0.774549	0.871237
ClbS/DfsB family four-helix bundle protein1653	2.53497	3.69283	1.59449	2.31599	0.0205588	0.0685731
ClC family H(+)/Cl(-) exchange transporter1654	56.6047	0.388124	0.464817	0.835003	0.403716	0.598534
cleaved adhesin domain protein1655	1.23206	3.36613	2.7129	1.24078	0.214685	0.397384
clostridial hydrophobic W1656	0.776114	1.58999	2.18347	0.72819	0.466497	NA
Clostripain family protein1657	69.4313	-0.670807	0.406824	-1.64889	0.0991708	0.228763
Clp protease1658	17.0878	1.58986	0.869646	1.82817	0.0675248	0.17237
Clp protease ATP-binding protein1659	0.186196	-0.780882	5.53726	-0.141023	0.887852	NA
Clp protease ClpA1660	6.24362	3.11047	1.2358	2.51696	0.0118371	0.044673
Clp protease ClpC1661	89.4208	-0.614373	0.376838	-1.63034	0.10303	0.235837
Clp protease ClpE1662	33.6611	-1.54389	0.949676	-1.6257	0.104013	0.23739
Clp protease ClpX1663	10.563	-3.39386	1.11981	-3.03074	0.00243957	0.0125462
CMP deaminase1664	45.9813	-1.06242	0.376953	-2.81844	0.00482569	0.0219474
CMP-binding protein1665	0.0393727	1.52824	6.00608	0.25445	0.799148	NA
CMP-N-acetylneuraminic acid synthetase1666	3.35108	3.67053	1.67388	2.19283	0.0283195	0.088044
Cna B domain-containing protein1667	0.145974	0.132383	6.00372	0.0220502	0.982408	NA
Cna B-type domain-containing protein1668	27.3591	2.67952	0.730853	3.66629	0.000246096	0.00189976
cna protein B-type domain1669	0.766425	4.4084	3.01877	1.46033	0.144198	NA
cO dehydrogenase/acetyl-CoA synthase complex accessory protein CooC1670	1.82846	4.74659	1.96343	2.4175	0.0156276	0.0553454
cO dehydrogenase/acetyl-CoA synthase delta subunit (Corrinoid Fe-S protein)1671	0.244339	1.99154	5.16696	0.385437	0.699914	NA
CO dehydrogenase/CO-methylating acetyl-CoA synthase complex subunit beta1672	257.506	3.42375	0.560691	6.1063	1.01966e-09	5.15937e-08
CO dehydrogenase/CO-methylating acetyl-CoA synthase complex, subunit beta1673	1.76745	2.23514	1.6702	1.33825	0.180814	0.35376
co-chaperone GroES1674	321.075	0.220559	0.458302	0.481253	0.630336	0.777702
CoA activase1675	7.81628	0.534598	0.901711	0.592871	0.553268	0.724208
CoA ester lyase1676	4.02563	3.38032	1.29505	2.61018	0.00904948	0.0360767
CoA ligase1677	84.066	-0.659539	0.430957	-1.53041	0.125916	0.273023
CoA pyrophosphatase1678	4.76454	0.873282	0.967998	0.902153	0.366976	0.562669
CoA transferase1679	53.0371	3.84535	0.622766	6.17463	6.63176e-10	3.60364e-08
CoA transferase subunit A1680	162.03	1.78129	0.636029	2.80064	0.00510022	0.022896
CoA transferase subunit B1681	4.48221	2.49143	1.10276	2.25927	0.0238664	0.0769986
CoA-binding protein1682	14.0463	-0.663258	0.698116	-0.950068	0.342078	0.537908
CoA-disulfide reductase1683	35.4019	2.30092	0.593624	3.87605	0.000106166	0.000950212
CoA-substrate-specific enzyme activase1684	4.52909	0.587683	1.02737	0.572029	0.567302	0.734654
CoA-transferase1685	15.6464	6.51673	1.38094	4.71905	2.36951e-06	3.81626e-05
CoA-transferase subunit beta1686	1.56534	2.77137	1.94353	1.42595	0.153884	0.315803
coagulation factor 5/8 type domain protein1687	0.173866	2.45259	6.00021	0.408751	0.682722	NA
coagulation factor 5/8 type domain-containing protein1688	1.74035	2.25067	1.63158	1.37945	0.167757	0.335139
cob(I)alamin adenolsyltransferase/cobinamide ATP-dependent adenolsyltransferase1689	3.37667	2.66194	1.52025	1.75099	0.0799474	0.195611
cob(I)yrinic acid a c-diamide adenosyltransferase1690	3.28763	2.44632	1.38384	1.76778	0.077098	0.190826
cob(I)yrinic acid a,c-diamide adenosyltransferase1691	170.64	1.92708	0.715067	2.69497	0.00703949	0.0296227
cobalamin 5-phosphate synthase1692	3.45194	1.71426	1.44609	1.18545	0.235841	0.424107
cobalamin ABC transporter ATP-binding protein1693	0.879112	1.92898	2.14062	0.901131	0.367518	NA
cobalamin adenosyltransferase1694	23.7463	-1.41321	0.801897	-1.76233	0.0780137	0.192425
cobalamin biosynthesis bifunctional protein CbiET1695	2.9463	3.66122	1.43664	2.54846	0.0108198	0.0416337
cobalamin biosynthesis protein1696	202.814	-0.299484	0.589673	-0.507881	0.611537	0.765389
cobalamin biosynthesis protein CbiD1697	52.1962	3.74855	0.768754	4.87614	1.08183e-06	2.01802e-05
cobalamin biosynthesis protein CbiG1698	23.1768	1.1076	0.667621	1.65903	0.0971098	0.22513
cobalamin biosynthesis protein CbiM1699	61.2773	0.948398	0.655544	1.44673	0.147971	0.307507
cobalamin biosynthesis protein CobD1700	20.5681	3.93857	1.03622	3.80092	0.000144162	0.00122484
cobalamin biosynthesis protein CobD, partial1701	0.559481	0.0923682	3.00812	0.0307063	0.975504	NA
cobalamin biosynthesis protein CobN1702	20.5413	-1.37818	2.27067	-0.606947	0.543886	0.717338
cobalamin biosynthesis protein CobQ1703	2.36472	0.973458	1.31243	0.74172	0.458257	0.646948
cobalamin biosynthesis protein CobS1704	0.562556	2.3108	2.88459	0.801084	0.423083	NA
cobalamin biosynthesis protein CobW1705	93.5599	-0.253585	0.525172	-0.48286	0.629195	0.776887
cobalamin biosynthesis protein P47K1706	0.738445	1.98138	3.61706	0.547787	0.583838	NA
cobalamin synthase1707	9.70857	4.09719	1.15257	3.55482	0.000378244	0.00270131
cobalamin-binding protein1708	39.5705	2.41471	0.389312	6.20252	5.55645e-10	3.12813e-08
cobalamin-binding protein, partial1709	1.10999	2.66298	1.94944	1.36602	0.171932	0.341677
cobalt ABC transporter1710	13.5877	4.49385	1.15833	3.87958	0.000104639	0.000939496
cobalt ABC transporter ATP-binding protein1711	52.9978	-0.841604	0.886738	-0.949101	0.342569	0.538274
cobalt ABC transporter permease1712	0.466343	0.674712	3.8649	0.174574	0.861414	NA
cobalt ABC transporter substrate-binding protein CbiN1713	3.16791	2.00213	1.43662	1.39365	0.163425	0.328743
cobalt chelatase1714	41.013	4.04976	0.997036	4.06179	4.8697e-05	0.000499158
cobalt ECF transporter T component CbiQ1715	30.5695	1.64281	0.588686	2.79064	0.00526046	0.0234136
cobalt transporter1716	16.2411	2.57902	0.672758	3.83351	0.000126329	0.00109872
cobalt transporter ATP-binding subunit1717	0.225936	0.502771	3.94195	0.127544	0.89851	NA
cobalt transporter CbiM1718	14.7017	-2.77776	0.918725	-3.0235	0.00249871	0.0127882
cobalt-precorrin-5B (C(1))-methyltransferase1719	9.81	1.07662	0.977871	1.10099	0.270902	0.464308
cobalt-precorrin-6A reductase1720	8.25087	0.618968	1.17711	0.525835	0.599003	0.757261
cobalt-precorrin-6A reductase, partial1721	0.628879	3.09113	3.14169	0.983905	0.325162	NA
cobaltochelatase subunit CobN1722	1.98662	-0.802877	2.10281	-0.381811	0.702602	0.825263
cobinamide adenolsyltransferase1723	0.131106	2.30369	6.00301	0.383755	0.70116	NA
cobinamide kinase1724	3.39155	4.63828	1.62248	2.85877	0.00425291	0.0197815
cobW/HypB/UreG nucleotide-binding domain1725	0.182225	1.02651	5.5047	0.186479	0.852069	NA
cobyric acid synthase1726	7.9669	1.48616	1.2541	1.18504	0.236003	0.424275
cobyric acid synthase CobQ1727	159.273	2.26641	0.465136	4.87258	1.10152e-06	2.03953e-05
cobyrinic acid a,c-diamide synthase1728	201.97	0.863234	0.574387	1.50288	0.132871	0.284401
coenzyme A pyrophosphatase1729	7.19046	4.78412	1.08503	4.40921	1.03751e-05	0.00013592
coenzyme F390 synthetase1730	0.381157	-1.43634	3.97187	-0.361629	0.717629	NA
coenzyme F420 hydrogenase/dehydrogenase subunit beta domain protein1731	1.16104	2.16871	2.07744	1.04394	0.296515	0.492929
coenzyme F420-reducing hydrogenase1732	0.13754	0.628361	5.08255	0.123631	0.901607	NA
coenzyme F420-reducing hydrogenase subunit beta1733	1.04554	0.406599	2.34816	0.173157	0.862528	0.923859
cof-like hydrolase1734	18.0193	-1.4546	1.10453	-1.31693	0.187861	0.363056
cofactor-independent phosphoglycerate mutase1735	374.699	-0.543271	0.337444	-1.60996	0.107407	0.24336
cold-shock protein1736	9875.49	1.01834	0.503079	2.02421	0.0429486	0.122327
colicin M resistance protein CbrA1737	0.999288	5.29716	2.80605	1.88777	0.0590574	NA
colicin V biosynthesis protein1738	5.10991	-2.08328	1.02294	-2.03657	0.0416933	0.119377
colicin V production protein1739	48.0469	0.140627	0.365939	0.384291	0.700763	0.82383
colicin V production protein CvpA1740	5.22997	-0.917321	0.921398	-0.995574	0.319457	0.516972
collagen-binding protein1741	522.838	-1.49817	0.312719	-4.79078	1.66131e-06	2.86387e-05
collagen-binding protein, partial1742	0.587761	3.9614	3.18149	1.24514	0.21308	NA
collagen-like protein1743	150.325	-0.14854	0.600022	-0.247558	0.804477	0.889844
collagen-like triple helix repeat-containing protein1744	0.619545	4.24763	4.00231	1.06129	0.288556	NA
collagenase1745	201.024	-0.284123	0.431085	-0.659089	0.509839	0.688936
collagenase-like protease1746	54.0197	-0.35906	0.394373	-0.910457	0.362581	0.557796
comEA protein1747	18.514	3.5822	1.15755	3.09464	0.00197049	0.0105745
ComEC family competence protein1748	7.4906	-2.63452	1.50882	-1.74608	0.0807975	0.197266
ComEC family competence protein, partial1749	0.0393727	1.52824	6.00608	0.25445	0.799148	NA
comF family protein1750	4.81771	1.30386	1.05137	1.24016	0.214918	0.397697
competence damage-inducible protein A1751	3.82689	-0.125571	0.945101	-0.132865	0.8943	0.941693
competence protein1752	69.7851	0.603151	0.433085	1.39268	0.163715	0.329063
competence protein ComE1753	0.540794	2.3065	2.85798	0.807039	0.419644	NA
competence protein ComEA1754	15.6451	0.230378	0.54186	0.425161	0.670719	0.805404
competence protein ComEC1755	1.80493	-0.237211	1.86385	-0.127269	0.898728	0.944752
competence protein ComF1756	3.93011	0.995609	1.67052	0.595987	0.551184	0.72298
competence protein ComFB1757	31.37	3.9191	1.08746	3.60389	0.000313486	0.00230062
competence protein ComGC1758	0.162931	-0.395246	5.72251	-0.0690688	0.944935	NA
competence protein TfoX1759	13.1035	0.423736	0.754658	0.561494	0.574461	0.738871
competence/damage-inducible protein A1760	310.774	0.0259539	0.27968	0.0927987	0.926063	0.961191
conjugal transfer protein1761	23.8316	0.795308	0.578778	1.37412	0.169406	0.337764
conjugal transfer protein TraA1762	4.86854	7.0118	1.56942	4.46776	7.90419e-06	0.000107144
conjugal transfer protein TraE1763	19.4172	3.93465	0.737727	5.33348	9.63504e-08	2.64076e-06
conjugal transfer protein TraG1764	31.6563	1.60006	0.427314	3.74445	0.000180789	0.00147294
conjugal transfer protein TraH1765	0.28812	0.178335	3.34316	0.0533433	0.957458	NA
conjugal transfer protein TraU1766	1.30724	1.48668	1.62199	0.916577	0.359365	0.554966
conjugal transfer protein TraX1767	11.8964	0.367575	0.682441	0.538618	0.59015	0.750499
conjugal transfer protein TrbE1768	0.474701	3.14261	2.78327	1.12911	0.258852	NA
conjugative transposon protein TraM1769	14.4528	-0.69277	0.808441	-0.85692	0.391489	0.586459
conjugative transposon protein TraN1770	35.7988	-0.644523	0.692955	-0.930109	0.352315	0.54798
conserved domain protein1771	3.34975	-0.773043	1.16629	-0.66282	0.507446	0.68689
conserved hypothetical DNA-binding protein1772	3.36111	-0.793708	1.3191	-0.601705	0.547371	0.720185
conserved protein/domain typically associated with flavoprotein oxygenase, DIM6/NTAB family1773	1.05645	2.55031	2.42958	1.04969	0.293859	0.49021
contains cell adhesion domain protein1774	1.03958	-2.48809	3.31814	-0.749844	0.453349	0.643557
CopG family transcriptional regulator1775	57.9684	4.27984	0.934739	4.57864	4.67999e-06	6.86508e-05
copper ABC transporter permease1776	3.81655	3.95673	1.49183	2.65227	0.00799525	0.03273
copper amine oxidase1777	17.5675	2.7161	0.741686	3.66206	0.000250192	0.0019207
copper amine oxidase domain-containing protein1778	0.925824	1.71734	3.48298	0.493066	0.621966	NA
copper chaperone1779	127.487	-1.6148	0.560934	-2.87877	0.00399229	0.0187578
copper homeostasis protein1780	203.974	-0.682361	0.448026	-1.52304	0.127749	0.276134
copper homeostasis protein CutC1781	543.267	0.687731	0.415788	1.65404	0.098119	0.226829
copper oxidase1782	12.8235	2.58366	0.753261	3.42997	0.000603655	0.00397706
copper resistance protein CopB1783	0.0785777	1.04737	6.00608	0.174385	0.861563	NA
copper resistance protein NlpE1784	481.14	-0.344258	0.369484	-0.931725	0.351479	0.547591
copper-translocating P-type ATPase1785	432.569	0.43395	0.2275	1.90747	0.0564596	0.150776
copper-translocating P-type ATPase, partial1786	1.9423	2.50704	1.89255	1.32469	0.185275	0.359941
coproporphyrinogen dehydrogenase1787	1.39392	-1.58612	1.9415	-0.816954	0.413955	0.608874
coproporphyrinogen dehydrogenase HemZ1788	189.324	1.36757	0.354525	3.85748	0.000114564	0.00101189
coproporphyrinogen III oxidase1789	192.781	0.471328	0.197199	2.39011	0.0168433	0.0587027
CopY family transcriptional regulator1790	5.28782	3.95832	1.35878	2.91314	0.0035781	0.0171338
corA-like protein1791	0.362715	3.45818	3.90943	0.884576	0.376385	NA
CotH protein1792	1.44019	0.44016	2.06511	0.213141	0.831217	0.905241
CotJB protein1793	0.169433	1.83733	6.00285	0.306076	0.759547	NA
cotJC protein1794	7.01927	0.874004	1.01364	0.862239	0.388556	0.583534
CotS family spore coat protein1795	38.7548	3.42318	1.06625	3.21048	0.00132516	0.00764273
CPBP family intramembrane metalloprotease1796	602.503	-0.0543554	0.319041	-0.170371	0.864718	0.924709
CPBP family intramembrane metalloprotease domain-containing protein1797	97.1993	1.70961	0.674403	2.535	0.0112447	0.0429645
CPXCG motif-containing cysteine-rich protein1798	0.647415	3.33668	2.65746	1.25559	0.209264	NA
creatininase1799	24.8112	1.81391	0.478158	3.79353	0.000148523	0.00125761
creatinine amidohydrolase1800	2.38935	3.24167	1.74499	1.85771	0.0632106	0.164072
CRISPR system precrRNA processing endoribonuclease RAMP protein Cas61801	1.82407	0.64826	1.67556	0.386891	0.698837	0.822648
CRISPR-associated endonuclease Cas11802	3.00536	0.774999	2.02949	0.381869	0.702559	0.825263
CRISPR-associated endonuclease Cas21803	33.7991	0.974525	0.503735	1.9346	0.0530397	0.143794
CRISPR-associated endonuclease Cas31804	2.8146	3.88465	1.38589	2.80299	0.00506313	0.0227897
CRISPR-associated endoribonuclease Cas61805	1.26282	-0.974581	1.98599	-0.490728	0.623619	0.773545
CRISPR-associated helicase Cas31806	1.39835	5.85359	2.54076	2.30387	0.02123	0.070231
CRISPR-associated helicase/endonuclease Cas31807	99.2445	-1.67157	0.509558	-3.28043	0.00103648	0.00620695
CRISPR-associated protein1808	7.47765	0.196841	1.49146	0.131978	0.895001	0.942035
CRISPR-associated protein Cas41809	34.2963	4.34733	0.723281	6.01057	1.84869e-09	8.65354e-08
CRISPR-associated protein cas8c/csd1, subtype I-c/dvulg1810	3.91068	4.08543	1.32522	3.08282	0.00205046	0.0109469
CRISPR-associated RAMP protein1811	0.516151	0.276579	4.40997	0.0627167	0.949992	NA
Cro/Cl family transcriptional regulator1812	21.9211	1.49655	0.753665	1.9857	0.0470665	0.131012
crossover junction endodeoxyribonuclease RuvC1813	90.619	1.21372	0.443765	2.73504	0.0062373	0.0268528
crotonase1814	3.14779	2.76809	1.31385	2.10685	0.0351302	0.104172
crotonobetaine/carnitine-CoA ligase1815	1.31237	2.15932	2.27958	0.947245	0.343514	0.539154
crotonobetainyl-CoA dehydrogenase1816	2.25715	3.66025	2.26505	1.61597	0.106101	0.241026
crotonobetainyl-CoA--carnitine CoA-transferase1817	0.683791	2.23004	2.82429	0.789593	0.429765	NA
Crp/Fnr family transcriptional regulator1818	1213.38	-0.162689	0.342175	-0.475457	0.634461	0.779695
CsbD family protein1819	106.157	-1.25059	1.00922	-1.23916	0.215286	0.398105
CsbD family protein, partial1820	11.6781	-1.18162	1.29364	-0.913409	0.361028	0.556468
csd1 family CRISPR-associated protein1821	0.747336	1.03866	2.26134	0.45931	0.646012	NA
CsoR family transcriptional regulator1822	6.32271	2.11875	1.10234	1.92204	0.0546012	0.147039
csx10 family CRISPR-associated ramp protein1823	0.305575	-0.306078	4.92235	-0.0621813	0.950418	NA
CTP synthase1824	1379.67	-1.41217	0.241874	-5.83845	5.26901e-09	2.07735e-07
CTP synthetase1825	240.451	-0.820279	0.586496	-1.39861	0.16193	0.326357
CTP--phosphocholine cytidylyltransferase1826	1.51696	3.16986	1.91497	1.65531	0.0978623	0.226497
CtsR family transcriptional regulator1827	13.3615	0.493719	0.745394	0.662359	0.507741	0.686992
Cu(2+)-exporting ATPase1828	0.985625	2.286	1.99123	1.14803	0.250955	NA
cupin1829	36.4835	0.904916	0.412767	2.19232	0.0283567	0.0881378
cupin domain-containing protein1830	126.426	0.274696	0.323051	0.85032	0.395147	0.589677
cupin region1831	0.1307	1.50712	6.00512	0.250973	0.801835	NA
cupredoxin domain-containing protein1832	1.25621	-2.09018	2.07983	-1.00498	0.314908	0.512197
curved DNA-binding protein1833	0.0393727	1.52824	6.00608	0.25445	0.799148	NA
CusA/CzcA family heavy metal efflux RND transporter1834	782.159	-2.38531	0.400565	-5.95486	2.60291e-09	1.16599e-07
CvpA family protein1835	13.1882	-0.00386086	1.01989	-0.00378556	0.99698	0.998928
cyanase1836	0.0393727	1.52824	6.00608	0.25445	0.799148	NA
cyclase1837	17.0064	4.25465	0.86449	4.92158	8.58492e-07	1.66865e-05
cyclic amidohydrolase1838	0.0393727	1.52824	6.00608	0.25445	0.799148	NA
cyclic lactone autoinducer peptide1839	156.135	3.47062	1.66722	2.08168	0.0373714	0.109436
cyclic nucleotide-binding protein1840	4.16023	2.10964	1.07677	1.95923	0.0500854	0.137213
cyclic pyranopterin monophosphate synthase MoaC1841	32.1354	-0.940535	0.544792	-1.72641	0.0842735	0.203409
cyclic pyranopterin phosphate synthase MoaA1842	0.109881	0.566499	6.00608	0.094321	0.924854	NA
cycloartenol synthase-like protein1843	32.6149	1.35973	0.653697	2.08006	0.0375197	0.109792
cyclohexadienyl dehydratase1844	53.6906	-0.747128	0.656233	-1.13851	0.254907	0.445259
cycloisomaltooligosaccharide glucanotransferase1845	160.83	-0.939891	0.70726	-1.32892	0.183875	0.357787
cyclomaltodextrin glucanotransferase1846	0.0393727	1.52824	6.00608	0.25445	0.799148	NA
cyclomaltodextrinase1847	28.2839	1.48006	0.746641	1.98229	0.0474466	0.131804
cyclopropane-fatty-acyl-phospholipid synthase1848	12.8987	1.07063	0.791209	1.35315	0.176007	0.347345
cyd operon protein YbgE1849	16.6065	-1.32616	0.664475	-1.99581	0.0459552	0.128633
Cys-rich peptide radical SAM maturase CcpM1850	18.8194	5.61071	1.26316	4.44181	8.92072e-06	0.000119242
Cys-tRNA(Pro) deacylase1851	105.295	-0.455972	0.345708	-1.31895	0.187185	0.362142
Cys/Met metabolism pyridoxal-phosphate-dependent protein1852	1.12567	1.972	1.89047	1.04313	0.296888	0.493221
cystathione beta-lyase1853	11.9747	4.26231	1.30174	3.27431	0.00105922	0.00632194
cystathionine beta-lyase1854	114.864	-0.9025	0.260223	-3.46819	0.000523986	0.00353358
Cystathionine beta-lyase family protein involved in aluminum resistance1855	0.246201	1.6319	5.99714	0.272114	0.785535	NA
cystathionine beta-lyase involved in aluminum resistance1856	0.0393727	1.52824	6.00608	0.25445	0.799148	NA
cystathionine beta-synthase1857	1.13503	1.88376	1.82692	1.03111	0.302488	0.499009
cystathionine gamma-lyase1858	0.353807	2.33041	3.64504	0.639339	0.522603	NA
cystathionine gamma-synthase1859	11.3566	0.00422001	0.812095	0.00519645	0.995854	0.99849
cysteine ABC transporter ATP-binding protein1860	3.08476	-1.0047	1.48411	-0.67697	0.498425	0.680354
cysteine desulfurase1861	507.725	-0.464947	0.284665	-1.63331	0.102404	0.234618
cysteine desulfurase CsdA1862	22.0552	1.0038	0.640075	1.56825	0.116822	0.258505
cysteine desulfurase NifS1863	194.787	0.752405	0.510327	1.47436	0.140385	0.295923
cysteine dioxygenase1864	0.195153	1.56117	4.64658	0.335983	0.736884	NA
cysteine hydrolase1865	113.457	0.879528	0.520212	1.69071	0.0908919	0.214253
cysteine methyltransferase1866	73.8343	0.258044	0.324022	0.796378	0.425812	0.61946
cysteine methyltransferase, partial1867	0.212444	2.41672	4.52995	0.533499	0.593688	NA
cysteine protease1868	33.2715	1.38636	0.976511	1.4197	0.155694	0.318159
cysteine proteinase1869	0.319066	2.54142	4.11065	0.618252	0.536409	NA
cysteine sulfinate desulfinase1870	1.81414	4.11064	1.62364	2.53174	0.0113497	0.0432465
cysteine synthase1871	6.37024	1.49025	0.938322	1.58821	0.112238	0.25094
cysteine synthase A1872	673.961	-0.453711	0.224766	-2.01859	0.0435295	0.123503
cysteine--tRNA ligase1873	697.705	0.184778	0.186785	0.989255	0.322538	0.520677
cysteine--tRNA ligase, partial1874	0.328508	2.7112	4.69056	0.578012	0.563256	NA
CYTH domain-containing protein1875	106.232	0.833698	0.339217	2.45771	0.0139825	0.0508005
cytidine deaminase1876	386.916	0.360884	0.268283	1.34516	0.178574	0.350583
cytidine deaminase, partial1877	0.535413	2.25602	2.93779	0.767931	0.442528	NA
cytidine/uridine-specific hydrolase1878	0.377528	3.52718	4.46176	0.790535	0.429215	NA
cytidylate kinase1879	374.028	0.368275	0.180214	2.04354	0.0409989	0.117794
cytidylate kinase-like family protein1880	803.363	0.696199	0.458677	1.51784	0.129054	0.278521
cytidylate kinase-like family protein, partial1881	5.16141	2.10379	1.2656	1.66228	0.0964564	0.224031
cytidyltransferase1882	105.437	1.64228	0.747521	2.19697	0.0280226	0.0874475
cytidyltransferase-like domain-containing protein1883	17.8225	4.42814	1.17117	3.78097	0.000156221	0.00131125
cytidyltransferase-related domain protein1884	8.18718	4.25832	1.18193	3.60284	0.000314753	0.00230721
cytidylyltransferase1885	0.565449	1.7584	2.60716	0.674451	0.500025	NA
cytochrome b subunit of formate dehydrogenase1886	39.0892	-1.27631	0.839176	-1.52091	0.128283	0.27705
cytochrome b5611887	0.113853	1.47571	6.00531	0.245734	0.805888	NA
cytochrome B5621888	2.97282	4.70344	1.42297	3.30538	0.000948481	0.00574609
cytochrome b61889	32.7351	-1.69217	0.568182	-2.97822	0.00289931	0.0144078
cytochrome B61890	112.6	-2.06572	0.522913	-3.95041	7.80182e-05	0.000732585
cytochrome bd oxidase subunit I1891	53.2524	-0.910911	0.651701	-1.39774	0.16219	0.326785
cytochrome c1892	87.2077	-1.24157	0.487831	-2.54508	0.0109252	0.0419813
cytochrome C1893	6.96793	0.195524	0.901843	0.216805	0.828361	0.904002
cytochrome c assembly protein1894	31.9951	-0.0283719	0.556933	-0.0509431	0.959371	0.979673
cytochrome C assembly protein1895	6.9521	-1.62891	0.943453	-1.72654	0.08425	0.203391
cytochrome c biogenesis protein1896	42.9657	0.188378	0.34851	0.540525	0.588835	0.749798
cytochrome C biogenesis protein1897	216.68	0.479234	0.39934	1.20007	0.230114	0.416504
cytochrome C biogenesis protein CcdA1898	11.3882	1.81304	0.878537	2.0637	0.0390457	0.11325
cytochrome c biogenesis protein CcmE1899	3.74444	-2.59492	1.20219	-2.1585	0.0308887	0.0942524
cytochrome c biogenesis protein CcmF1900	4.96733	-1.40343	0.965143	-1.45411	0.145915	0.304043
cytochrome c biogenesis protein CcsA1901	55.8815	-0.993159	0.599463	-1.65675	0.0975707	0.225947
cytochrome C biogenesis protein CycH1902	3.70668	4.55481	1.38282	3.29387	0.000988198	0.00594918
cytochrome C biogenesis protein region1903	0.495977	1.70197	3.20589	0.530888	0.595496	NA
cytochrome c biogenesis protein ResB1904	0.632191	1.92526	2.48186	0.775734	0.437906	NA
cytochrome C biogenesis protein ResB1905	1.79728	5.16272	2.06375	2.50162	0.0123625	0.0460801
cytochrome c nitrite reductase small subunit1906	68.0183	-0.243438	0.645011	-0.377416	0.705864	0.827259
cytochrome c oxidase assembly protein1907	4.91654	1.23816	1.16769	1.06035	0.288983	0.484663
cytochrome C oxidase assembly protein1908	1343.49	-1.58867	0.610632	-2.60168	0.00927684	0.0368538
cytochrome c oxidase subunit 31909	64.4033	1.9717	0.796177	2.47646	0.0132691	0.0488332
cytochrome c oxidase subunit I1910	402.476	2.70205	0.79522	3.39786	0.000679142	0.00436397
cytochrome c oxidase subunit II1911	8.73743	0.296778	0.857196	0.346219	0.729178	0.842054
cytochrome c oxidase subunit IV1912	26.6247	6.07721	1.50823	4.02938	5.59249e-05	0.000560086
cytochrome c-type biogenesis protein1913	0.832808	0.810907	2.8918	0.280415	0.779159	NA
cytochrome c31914	57.484	-0.339287	0.594432	-0.570775	0.568152	0.735221
cytochrome c41915	41.463	-2.31225	0.726612	-3.18224	0.00146142	0.00828335
cytochrome c5501916	6.25756	3.53065	1.26611	2.78859	0.00529388	0.0235139
cytochrome c5511917	26.6913	1.73613	1.0015	1.73353	0.083001	0.201246
cytochrome C5511918	75.4574	1.86886	0.699993	2.66982	0.00758921	0.0313969
cytochrome d terminal oxidase subunit 11919	20.8647	0.957598	1.3133	0.729155	0.465907	0.653923
cytochrome d ubiquinol oxidase subunit II1920	288.432	-0.0824352	0.575707	-0.143189	0.886141	0.936659
cytochrome D ubiquinol oxidase subunit II1921	11.6044	1.61125	0.818246	1.96915	0.0489357	0.134951
cytochrome o ubiquinol oxidase1922	0.358726	1.67707	3.27351	0.512317	0.608429	NA
cytochrome P4501923	13.0703	0.764662	0.77859	0.982112	0.326045	0.523028
cytochrome ubiquinol oxidase subunit I1924	601.44	-0.593239	0.473853	-1.25195	0.21059	0.39236
cytochrome-c peroxidase1925	25.453	-1.60792	0.629709	-2.55343	0.0106668	0.0412097
cytoplasmic protein1926	6.016	1.41471	0.965499	1.46527	0.142848	0.299612
cytosine deaminase1927	15.0184	1.48914	0.708318	2.10235	0.0355222	0.105029
cytosine methyltransferase1928	8.72715	7.68683	1.15432	6.65921	2.7531e-11	2.26567e-09
cytosine permease1929	10.8483	3.06093	0.786864	3.89004	0.000100226	0.000907698
cytosine-specific methyltransferase1930	0.620368	4.6676	2.79881	1.66771	0.0953731	NA
cytosol nonspecific dipeptidase1931	22.4375	1.22889	0.6876	1.78722	0.0739027	0.185097
cytosolic protein1932	0.740546	3.92169	3.34759	1.1715	0.2414	NA
D-2-hydroxyacid dehydrogenase1933	22.181	1.19764	0.830257	1.44249	0.149165	0.309061
D-3-phosphoglycerate dehydrogenase1934	65.4662	-1.84923	0.918268	-2.01382	NA	NA
D-Ala-D-Ala carboxypeptidase1935	2.34871	2.58238	1.56126	1.65404	0.0981192	0.226829
D-Ala-D-Ala carboxypeptidase VanY1936	5.53014	1.97622	0.989378	1.99743	0.0457781	0.128368
D-ala-D-ala transporter subunit1937	7.81588	-0.809478	1.18407	-0.683639	0.494203	0.676956
D-alanine glycine permease1938	0.0949528	1.98799	6.00512	0.33105	0.740607	NA
D-alanine--D-alanine ligase1939	280.67	0.764869	0.250201	3.05701	0.00223554	0.0116756
D-alanine--D-alanine ligase A1940	73.3895	0.288073	0.276682	1.04117	0.297796	0.494138
D-alanine--D-serine ligase VanG1941	39.0588	0.156386	0.99042	0.157899	0.874537	0.930938
D-alanine--poly(phosphoribitol) ligase1942	56.2435	-1.20213	0.696381	-1.72626	0.0843015	0.203437
D-alanine--poly(phosphoribitol) ligase subunit 21943	9.5019	-0.899996	0.998417	-0.901424	0.367363	0.562969
D-alanyl-D-alanine carboxypeptidase1944	629.589	0.627707	0.385643	1.62769	0.103591	0.236688
D-alanyl-D-alanine carboxypeptidase, partial1945	5.47958	2.01958	1.31695	1.53353	0.125146	0.27206
D-alanyl-D-alanine carboxypeptidase/D-alanyl-D-alanine-endopeptidase1946	751.067	-0.561326	0.506078	-1.10917	0.267357	0.460569
D-alanyl-D-alanine dipeptidase1947	23.4981	-1.07654	0.549143	-1.9604	0.0499496	0.137052
D-alanyl-lipoteichoic acid biosynthesis protein DltB1948	30.2882	-0.663074	0.973649	-0.68102	0.495859	0.678535
D-alanyl-lipoteichoic acid biosynthesis protein DltD1949	49.1977	-0.895478	0.943699	-0.948902	0.342671	0.538365
D-amino acid aminotransferase1950	6.2956	4.78372	1.15283	4.14954	3.33149e-05	0.000364917
D-aminoacyl-tRNA deacylase1951	10.3617	1.02248	0.905213	1.12955	0.258667	0.449627
D-aminoacylase1952	1.59993	-1.05634	1.4498	-0.72861	0.46624	0.654099
D-aminopeptidase1953	1.75416	1.00451	1.59801	0.628603	0.529609	0.705431
D-arabino 3-hexulose 6-phosphate formaldehyde lyase1954	0.729805	3.88052	2.95855	1.31163	0.189645	NA
D-cysteine desulfhydrase1955	8.46407	2.01902	1.17149	1.72347	0.0848044	0.204374
D-cysteine desulfhydrase family protein1956	5.04033	2.62935	1.15279	2.28086	0.0225565	0.073683
D-galactarate dehydratase1957	2.01614	2.42223	2.09821	1.15442	0.248326	0.438268
D-galactonate dehydratase1958	0.632435	2.0044	2.71451	0.738402	0.46027	NA
D-galactose-binding periplasmic protein, partial1959	2.95706	5.94742	2.07096	2.87181	0.00408127	0.0190969
D-galactosyl-beta-1-3-N-acetyl-D-hexosamine phosphorylase1960	205.713	4.74363	0.682083	6.95463	3.53498e-12	3.84175e-10
D-galactosyl-beta-1-4-L-rhamnose phosphorylase1961	4.36581	0.549425	1.41883	0.387237	0.698581	0.822502
D-glycero-beta-D-manno-heptose 1-phosphate adenylyltransferase1962	3.48906	-0.304044	1.03849	-0.292774	0.769695	0.868104
D-glycero-beta-D-manno-heptose 1-phosphate adenylyltransferase, partial1963	0.0393727	1.52824	6.00608	0.25445	0.799148	NA
D-glycero-beta-D-manno-heptose 1,7-bisphosphate 7-phosphatase1964	58.8671	5.80373	0.822256	7.0583	1.68554e-12	2.00627e-10
D-glycero-beta-D-manno-heptose-1,7-bisphosphate 7-phosphatase1965	6.02643	-0.653061	0.752178	-0.868227	0.38527	0.580063
D-glycero-beta-D-manno-heptose-7-phosphate kinase1966	8.45871	-2.8924	0.817288	-3.53903	0.000401606	0.00284056
D-hexose-6-phosphate mutarotase1967	25.0551	0.889471	0.49992	1.77923	0.0752026	0.18719
D-isomer specific 2-hydroxyacid dehydrogenase NAD-binding protein1968	0.647094	0.921203	2.46288	0.374035	0.708378	NA
D-lactate dehydrogenase1969	26.8476	0.921607	1.14132	0.807495	0.419381	0.613309
D-lysine 5,6-aminomutase subunit alpha1970	245.34	3.20168	0.830267	3.8562	0.000115163	0.00101616
D-Lysine 5,6-aminomutase subunit alpha1971	0.558272	2.30724	2.91505	0.791494	0.428656	NA
D-lyxose/D-mannose family sugar isomerase1972	19.4945	4.32355	0.830126	5.20831	1.90567e-07	4.70692e-06
D-mannonate oxidoreductase1973	141.077	-1.41805	0.494285	-2.86889	0.00411909	0.0192208
D-methionine ABC transporter permease1974	1.56373	-2.10105	2.03668	-1.0316	0.302259	0.499001
d-phosphoglycerate dehydrogenase1975	425.533	-1.78528	0.446927	-3.99458	6.48092e-05	0.000632307
D-proline reductase (dithiol) proprotein PrdA1976	797.401	6.71423	0.894123	7.50929	5.94491e-14	1.02315e-11
D-proline reductase (dithiol) protein PrdB1977	357.322	6.63373	0.954262	6.95168	3.60961e-12	3.88904e-10
D-ribose ABC transporter substrate-binding protein1978	34.1457	4.64457	0.810463	5.73075	9.99852e-09	3.6116e-07
D-ribose pyranase1979	15.3371	0.987486	1.01269	0.975115	0.329503	0.526725
D-ribose transporter ATP-binding protein1980	1.60042	2.72199	1.87074	1.45504	0.145659	0.30356
D-ribose-binding protein1981	0.866813	5.02217	2.71177	1.85199	0.0640277	NA
D-serine ammonia-lyase1982	28.996	1.55607	0.684989	2.27167	0.0231063	0.0751255
D-serine dehydratase1983	1.07722	3.2976	2.45289	1.34437	0.178828	0.350862
D-serine permease1984	0.861788	3.59696	2.57418	1.39732	0.162316	NA
D-tyrosyl-tRNA(Tyr) deacylase1985	215.647	0.0825997	0.265134	0.31154	0.75539	0.859504
D-xylose ABC transporter ATP-binding protein1986	38.4446	3.69877	0.701719	5.27101	1.35677e-07	3.51804e-06
D-xylose transporter XylE1987	103.678	-0.563685	0.45361	-1.24266	0.213992	0.396629
D-xylulose 5-phosphate/D-fructose 6-phosphate phosphoketolase1988	0.222991	2.56878	5.24203	0.490035	0.624109	NA
D,D-heptose 1,7-bisphosphate phosphatase1989	46.5396	5.72412	1.00748	5.68162	1.33427e-08	4.6974e-07
Dak phosphatase1990	1.4305	0.697708	1.48083	0.471161	0.637526	0.781846
dAK2 domain fusion protein YloV1991	0.458702	1.83563	3.38121	0.542892	0.587204	NA
DAK2 domain-containing protein1992	10.3778	5.55079	1.16067	4.78242	1.73194e-06	2.96518e-05
damage-inducible protein CinA1993	7.15004	0.820494	1.22949	0.667346	0.504551	0.684603
damage-inducible protein J1994	3.64182	1.61163	1.77397	0.908489	0.36362	0.559041
DASH family cryptochrome1995	0.103553	0.566499	6.00608	0.094321	0.924854	NA
daunorubicin ABC transporter ATP-binding protein1996	0.0949528	1.98799	6.00512	0.33105	0.740607	NA
daunorubicin resistance protein DrrC1997	1.16054	1.32021	2.19676	0.60098	0.547854	0.720441
dCMP deaminase1998	39.7498	3.33572	0.916529	3.63952	0.000273152	0.00205902
dCTP deaminase1999	23.4035	1.40221	0.781576	1.79408	0.0727998	0.183132
[truncated: 24,573 more rows]

## Sheet: D1GluABvsFibABp<0.0001
Organism Name	baseMean	controlMean	experimentalMean	log2FoldChange	lfcSE	stat	pvalue	padj
type IV pilin	345.089	1.00892	757.985	9.57577	1.95441	4.89956	9.61e-07	8.89e-05
tellurium resistance protein TerD	25.1134	1.56744	53.3686	5.10672	1.03954	4.9125	8.99e-07	8.5e-05
MULTISPECIES: glyoxalase/bleomycin resistance/extradiol dioxygenase family protein	22.8432	3.07172	46.569	3.9304	0.634419	6.19527	5.82e-10	3.41e-07
MULTISPECIES: sporulation transcription factor Spo0A	13.45	2.55203	26.5275	3.377	0.653254	5.16951	2.35e-07	3.36e-05
MULTISPECIES: phosphate starvation-inducible protein PsiF	23.261	4.77463	45.4445	3.27408	0.610416	5.36369	8.15e-08	1.75e-05
MULTISPECIES: rhamnogalacturonan lyase	912.384	213.964	1750.49	3.03296	0.583022	5.20213	1.97e-07	3.09e-05
MULTISPECIES: exo-poly-alpha-D-galacturonosidase	90.2101	22.9169	170.962	2.89899	0.518385	5.59235	2.24e-08	5.97e-06
fasciclin	688.757	212.839	1259.86	2.56573	0.520167	4.93251	8.12e-07	7.85e-05
MULTISPECIES: methionine synthase	17.0295	5.39634	30.9893	2.5469	0.463812	5.49122	3.99e-08	9.24e-06
MULTISPECIES: glycosyl hydrolase family 2	632.44	200.462	1150.81	2.52209	0.398557	6.32807	2.48e-10	1.99e-07
MULTISPECIES: bifunctional 4-hydroxy-2-oxoglutarate aldolase/2-dehydro-3-deoxy-phosphogluconate aldolase	48.117	16.3379	86.252	2.40824	0.474054	5.0801	3.77e-07	4.88e-05
MULTISPECIES: SGNH/GDSL hydrolase family protein	42.6191	14.7859	76.019	2.36981	0.467886	5.06493	4.09e-07	5.13e-05
exopolygalacturonase	108.751	38.6153	192.913	2.32238	0.341998	6.79062	1.12e-11	3.27e-08
MULTISPECIES: RNA-binding protein	49511.7	18465.1	86767.6	2.23236	0.372182	5.99804	2e-09	8.09e-07
HAD family hydrolase	2128.37	855.353	3655.98	2.09588	0.430344	4.87023	1.11e-06	9.71e-05
YccF family protein	496.862	211.811	838.924	1.98593	0.312994	6.34494	2.23e-10	1.96e-07
MULTISPECIES: 2-hydroxyglutaryl-CoA dehydratase	1007.69	437.171	1692.31	1.95329	0.400606	4.87584	1.08e-06	9.53e-05
altronate oxidoreductase	1322.15	609.585	2177.23	1.83675	0.373911	4.91228	9e-07	8.5e-05
DinB family protein	203.595	94.7233	334.242	1.8201	0.352192	5.16792	2.37e-07	3.36e-05
beta-glucuronidase	429.658	204.573	699.76	1.77377	0.331154	5.35632	8.49e-08	1.78e-05
MULTISPECIES: IS66 family transposase ISBthe6	519.42	247.84	845.316	1.7695	0.362426	4.88237	1.05e-06	9.51e-05
MULTISPECIES: DUF4891 domain-containing protein	197.893	99.7128	315.708	1.66108	0.296867	5.59538	2.2e-08	5.97e-06
DUF4421 domain-containing protein	77.0974	40.6731	120.807	1.5697	0.317389	4.94567	7.59e-07	7.5e-05
4-hydroxy-tetrahydrodipicolinate synthase	1047.06	603.082	1579.83	1.38978	0.280514	4.9544	7.26e-07	7.25e-05
cytochrome C biogenesis protein	393.767	228.843	591.676	1.36968	0.281675	4.86263	1.16e-06	9.89e-05
molecular chaperone GroEL	1615.14	2157.01	964.894	-1.1605	0.230961	-5.02463	5.04e-07	5.55e-05
phosphoglycerate kinase	1668.96	2245.88	976.659	-1.20107	0.235228	-5.10598	3.29e-07	4.39e-05
carbamoyl-phosphate synthase (glutamine-hydrolyzing) large subunit	1334.22	1806.38	767.625	-1.23462	0.2489	-4.96029	7.04e-07	7.2e-05
starch synthase	528.437	721.689	296.535	-1.28395	0.250349	-5.12864	2.92e-07	4.01e-05
elongation factor Tu	11723.2	16156.9	6402.74	-1.33539	0.265563	-5.02851	4.94e-07	5.55e-05
MULTISPECIES: phosphoglycerate kinase	968.091	1354.24	504.715	-1.42371	0.273192	-5.21141	1.87e-07	3e-05
phosphopyruvate hydratase	931.689	1304.81	483.948	-1.43157	0.272596	-5.25161	1.51e-07	2.76e-05
translation elongation factor Tu	4788.18	6737.64	2448.83	-1.4602	0.29363	-4.97294	6.59e-07	6.91e-05
MULTISPECIES: 2-oxoglutarate oxidoreductase	162.685	231.481	80.1312	-1.53178	0.291598	-5.25305	1.5e-07	2.76e-05
GGGtGRT protein	407.246	581	198.741	-1.54536	0.302628	-5.10648	3.28e-07	4.39e-05
MULTISPECIES: triose-phosphate isomerase	1095.3	1567.38	528.813	-1.56752	0.315437	-4.96937	6.72e-07	6.95e-05
MULTISPECIES: electron transfer flavoprotein subunit beta	412.952	591.935	198.172	-1.57895	0.314252	-5.02448	5.05e-07	5.55e-05
F0F1 ATP synthase subunit gamma	317.405	455.661	151.497	-1.58833	0.315614	-5.03251	4.84e-07	5.55e-05
citrate/2-methylcitrate synthase	445.88	641.941	210.607	-1.60905	0.307899	-5.22591	1.73e-07	2.98e-05
methylmalonyl-CoA carboxyltransferase	1339.78	1944.85	613.695	-1.66377	0.342477	-4.85806	1.19e-06	9.89e-05
DUF3127 domain-containing protein	182.593	267.425	80.7938	-1.72211	0.328691	-5.23929	1.61e-07	2.84e-05
3-methyl-2-oxobutanoate dehydrogenase subunit VorB	887.465	1299.33	393.228	-1.72444	0.330385	-5.21947	1.79e-07	2.98e-05
acyl-CoA dehydrogenase	2372.2	3518.94	996.104	-1.82063	0.347305	-5.24217	1.59e-07	2.84e-05
DUF4091 domain-containing protein	469.823	697.78	196.274	-1.83058	0.353414	-5.17971	2.22e-07	3.26e-05
electron transfer flavoprotein subunit alpha/FixB family protein	855.082	1274.62	351.637	-1.85789	0.338305	-5.49177	3.98e-08	9.24e-06
acetyl-CoA carboxylase biotin carboxyl carrier protein subunit	750.374	1118.88	308.164	-1.86034	0.352654	-5.27526	1.33e-07	2.59e-05
ATP synthase subunit alpha	300.564	448.618	122.9	-1.86787	0.384824	-4.85384	1.21e-06	9.96e-05
MULTISPECIES: calcium-translocating P-type ATPase, PMCA-type	91.7547	137.673	36.6523	-1.90586	0.377478	-5.04892	4.44e-07	5.4e-05
2-oxoglutarate oxidoreductase	463.835	696.682	184.418	-1.91767	0.38129	-5.02943	4.92e-07	5.55e-05
YitT family protein	995.745	1499.96	390.682	-1.94103	0.349206	-5.55842	2.72e-08	6.84e-06
MULTISPECIES: carbohydrate-binding protein	5827.3	8793.72	2267.61	-1.95525	0.391932	-4.98875	6.08e-07	6.52e-05
methylmalonyl-CoA mutase	2113.27	3189.98	821.216	-1.95789	0.383698	-5.10268	3.35e-07	4.4e-05
aldehyde dehydrogenase, partial	621.375	939.367	239.784	-1.97073	0.318685	-6.18396	6.25e-10	3.44e-07
MULTISPECIES: elongation factor Tu	9096.73	13760.3	3500.43	-1.97492	0.329844	-5.98745	2.13e-09	8.15e-07
MULTISPECIES: glucose-6-phosphate isomerase	229.799	348.701	87.1168	-1.99784	0.393552	-5.07644	3.85e-07	4.9e-05
sulfate adenylyltransferase subunit 2	156.535	239.795	56.6215	-2.08083	0.42825	-4.85893	1.18e-06	9.89e-05
MULTISPECIES: non-canonical purine NTP pyrophosphatase	94.2467	144.733	33.6626	-2.10532	0.400807	-5.2527	1.5e-07	2.76e-05
MULTISPECIES: GGGtGRT protein	535.483	823.502	189.861	-2.11678	0.337645	-6.26926	3.63e-10	2.66e-07
NADH:ubiquinone oxidoreductase	283.266	439.098	96.2666	-2.18678	0.43421	-5.03624	4.75e-07	5.55e-05
MULTISPECIES: nitrogen-fixing protein NifU	1199.59	1862.57	404.023	-2.20502	0.339693	-6.49121	8.52e-11	1.07e-07
mechanosensitive ion channel protein	254.939	396.577	84.9739	-2.22328	0.396055	-5.61357	1.98e-08	5.77e-06
MULTISPECIES: NADH:ubiquinone reductase (Na(+)-transporting) subunit D	355.702	553.557	118.277	-2.22834	0.428842	-5.19617	2.03e-07	3.14e-05
cytochrome B6	198.939	309.694	66.032	-2.23386	0.386643	-5.77758	7.58e-09	2.32e-06
fumarate reductase flavoprotein subunit	738.807	1153.37	241.337	-2.25797	0.447171	-5.04945	4.43e-07	5.4e-05
MULTISPECIES: propionyl-CoA carboxylase subunit beta	320.06	502.67	100.929	-2.3169	0.401134	-5.77587	7.66e-09	2.32e-06
MULTISPECIES: NADH:ubiquinone reductase (Na(+)-transporting) subunit F	405.958	638.648	126.731	-2.33328	0.478108	-4.88024	1.06e-06	9.51e-05
O-GlcNAcase	614.668	971.696	186.235	-2.38238	0.438471	-5.43339	5.53e-08	1.25e-05
MULTISPECIES: ATP synthase subunit A	1475.55	2333.32	446.226	-2.38635	0.463524	-5.14827	2.63e-07	3.67e-05
ATP synthase subunit B	1495.8	2369.57	447.286	-2.40517	0.494793	-4.86096	1.17e-06	9.89e-05
flavocytochrome c	3344.25	5317.28	976.607	-2.44508	0.503402	-4.85711	1.19e-06	9.89e-05
MULTISPECIES: L-fucose isomerase	1544.01	2458.33	446.827	-2.45961	0.490973	-5.00966	5.45e-07	5.92e-05
MULTISPECIES: NADH:ubiquinone reductase (Na(+)-transporting) subunit B	498.331	796.419	140.624	-2.50282	0.417423	-5.99588	2.02e-09	8.09e-07
aspartate ammonia-lyase, partial	970.885	1553.13	272.194	-2.51311	0.452034	-5.55955	2.7e-08	6.84e-06
fructose-bisphosphate aldolase class II	74.0716	118.912	20.2628	-2.56347	0.517136	-4.95705	7.16e-07	7.24e-05
NADH:ubiquinone reductase (Na(+)-transporting) subunit B	558.201	897.683	150.823	-2.57413	0.383303	-6.71567	1.87e-11	4.12e-08
CDP-6-deoxy-L-threo-D-glycero-4-hexulose-3-dehydrase reductase	38.8125	62.4326	10.4685	-2.58372	0.498304	-5.18503	2.16e-07	3.23e-05
MULTISPECIES: NADH:ubiquinone reductase (Na(+)-transporting) subunit A	449.158	725.936	117.026	-2.63317	0.403149	-6.5315	6.51e-11	9.55e-08
MULTISPECIES: NADH:ubiquinone reductase (Na(+)-transporting) subunit C	569.059	920.427	147.416	-2.64266	0.431899	-6.11869	9.43e-10	4.61e-07
Na(+)-translocating NADH-quinone reductase subunit A	801.613	1299.4	204.272	-2.66952	0.380399	-7.01768	2.26e-12	1.22e-08
NADH:ubiquinone reductase (Na(+)-transporting) subunit F	1275.57	2067.81	324.876	-2.67013	0.436181	-6.12162	9.26e-10	4.61e-07
cytochrome b subunit of formate dehydrogenase	87.6991	142.509	21.9277	-2.71121	0.505295	-5.36561	8.07e-08	1.75e-05
MULTISPECIES: endo-beta-N-acetylglucosaminidase	1164.09	1894.96	287.044	-2.7225	0.539407	-5.04721	4.48e-07	5.4e-05
NapD protein	21.7837	35.5794	5.22887	-2.75234	0.557199	-4.93961	7.83e-07	7.65e-05
sugar:sodium symporter	16.7469	27.4434	3.91112	-2.79232	0.535738	-5.21211	1.87e-07	3e-05
glutamate synthase	196.548	322.585	45.3036	-2.8253	0.544947	-5.18454	2.17e-07	3.23e-05
mucus-binding protein	174.319	286.368	39.8614	-2.84698	0.53881	-5.28384	1.27e-07	2.53e-05
MULTISPECIES: alpha-glucosidase	3432.72	5650.36	771.559	-2.87242	0.58885	-4.87801	1.07e-06	9.52e-05
oxaloacetate decarboxylase subunit beta	511.829	845.582	111.326	-2.9241	0.489793	-5.97006	2.37e-09	8.35e-07
MULTISPECIES: NADH:ubiquinone reductase (Na(+)-transporting) subunit E	449.435	742.659	97.5647	-2.93048	0.48392	-6.0557	1.4e-09	6.15e-07
phosphoketolase	154.497	255.327	33.5014	-2.93523	0.562158	-5.22136	1.78e-07	2.98e-05
cytochrome bd oxidase subunit I	112.173	185.44	24.2536	-2.93851	0.600429	-4.89402	9.88e-07	9.05e-05
quinol dehydrogenase ferredoxin subunit NapH	58.5907	97.4859	11.9166	-3.03488	0.608882	-4.98435	6.22e-07	6.59e-05
molybdopterin dinucleotide-binding protein	185.808	309.619	37.2336	-3.06142	0.545799	-5.60907	2.03e-08	5.77e-06
dibenzothiophene desulfurase	78.1296	130.27	15.5613	-3.07946	0.515568	-5.97295	2.33e-09	8.35e-07
GNAT family acetyltransferase	164.052	275.268	30.593	-3.16989	0.453586	-6.98851	2.78e-12	1.22e-08
glutamate carboxypeptidase	146.028	248.671	22.8568	-3.44892	0.527717	-6.53556	6.34e-11	9.55e-08
cobalt transporter CbiM	34.887	59.5361	5.30809	-3.48128	0.652004	-5.33935	9.33e-08	1.91e-05
type I-E CRISPR-associated protein Cse2/CasB	27.6322	47.6675	3.5899	-3.65984	0.727254	-5.03241	4.84e-07	5.55e-05
type I-E CRISPR-associated protein Cse1/CasA	63.1552	109.389	7.67415	-3.81616	0.694386	-5.49573	3.89e-08	9.24e-06
type I-E CRISPR-associated protein Cas7/Cse4/CasC	82.8985	144.2	9.33671	-3.95091	0.650777	-6.07107	1.27e-09	5.88e-07
bacteriocin immunity protein	313.04	544.606	35.1608	-3.95703	0.674908	-5.86307	4.54e-09	1.54e-06
2-ketoisovalerate ferredoxin oxidoreductase subunit alpha	95.8753	167.313	10.1505	-4.04919	0.652057	-6.20987	5.3e-10	3.33e-07
type I-E CRISPR-associated protein Cas6/Cse3/CasE	35.766	62.4851	3.70293	-4.11107	0.703923	-5.84023	5.21e-09	1.7e-06
DUF4198 domain-containing protein	71.6996	126.511	5.92586	-4.41	0.684017	-6.44721	1.14e-10	1.25e-07
type I-E CRISPR-associated endonuclease Cas1	59.121	105.162	3.87154	-4.7502	0.746669	-6.36186	1.99e-10	1.95e-07
2-oxoacid:acceptor oxidoreductase subunit gamma	44.884	81.0721	1.45818	-5.73778	0.921817	-6.22443	4.83e-10	3.27e-07
NodT family efflux transporter outer membrane factor (OMF) lipoprotein	92.4225	166.919	3.02616	-5.78669	1.17841	-4.91061	9.08e-07	8.5e-05

## Sheet: D5GluABvsFibABp<0.0001
Organism Name	baseMean	controlMean	experimentalMean	log2FoldChange	lfcSE	stat	pvalue	padj
cellulose synthase BcsB subunit	34.0747	54.6146	13.5347	-2.00037	0.396029	-5.05106	4.39e-07	2.37e-06
2-oxoglutarate oxidoreductase	264.388	423.151	105.625	-2.00339	0.27433	-7.30283	2.82e-13	4.12e-12
MULTISPECIES: undecaprenyldiphospho-muramoylpentapeptide beta-N- acetylglucosaminyltransferase	10.5225	16.9125	4.13256	-2.00544	0.476923	-4.20496	2.61e-05	9.84e-05
biotin/lipoyl attachment domain-containing protein	73.8973	118.542	29.2521	-2.00658	0.332049	-6.04302	1.51e-09	1.25e-08
superoxide dismutase	885.35	1417.8	352.9	-2.00704	0.268891	-7.46413	8.39e-14	1.33e-12
3-methyl-2-oxobutanoate dehydrogenase subunit VorB	479.413	768.596	190.23	-2.0124	0.240652	-8.36225	6.15e-17	1.39e-15
porphobilinogen synthase	161.176	258.485	63.866	-2.01388	0.278014	-7.24383	4.36e-13	6.22e-12
beta-ketoacyl-ACP reductase	573.34	919.339	227.341	-2.01409	0.206401	-9.75816	1.7e-22	7.06e-21
TIGR00266 family protein	58.187	93.3409	23.0331	-2.01601	0.387046	-5.2087	1.9e-07	1.1e-06
MULTISPECIES: malate dehydrogenase	2086.57	3346.17	826.98	-2.01689	0.364208	-5.53774	3.06e-08	2.03e-07
PTS mannose transporter subunit IID	43.8127	70.0629	17.5625	-2.01905	0.31985	-6.31249	2.75e-10	2.59e-09
cupin	92.2131	148.156	36.2704	-2.02414	0.288644	-7.01257	2.34e-12	2.98e-11
IscS subfamily cysteine desulfurase	17.1823	27.5329	6.83165	-2.02965	0.448719	-4.52322	6.09e-06	2.62e-05
UDP-3-O	406.208	652.554	159.861	-2.03009	0.299312	-6.78252	1.18e-11	1.36e-10
ankyrin repeat domain-containing protein	76.9281	123.79	30.0665	-2.03115	0.228455	-8.89081	6.07e-19	1.71e-17
cobalamin biosynthesis protein CbiG	18.2498	29.2769	7.22264	-2.03149	0.447109	-4.5436	5.53e-06	2.41e-05
primase	108.444	174.421	42.4666	-2.03455	0.28114	-7.23679	4.59e-13	6.53e-12
FMN-binding protein	144.179	232.07	56.2888	-2.04156	0.243784	-8.37443	5.55e-17	1.27e-15
lipoprotein NlpI	26.122	42.0273	10.2166	-2.04288	0.332557	-6.14293	8.1e-10	7.04e-09
pyruvate, phosphate dikinase, partial	60.7873	97.9871	23.5874	-2.04501	0.310707	-6.58178	4.65e-11	4.93e-10
MULTISPECIES: hydroxyacid dehydrogenase	29.2502	47.0658	11.4345	-2.04709	0.348952	-5.86639	4.45e-09	3.41e-08
PEP-CTERM sorting domain-containing protein	3131.44	5043.76	1219.11	-2.04844	0.307069	-6.67095	2.54e-11	2.8e-10
anti-sigma factor antagonist	120.464	194.264	46.6639	-2.05034	0.317356	-6.4607	1.04e-10	1.05e-09
transglycosylase	33.8594	54.6174	13.1014	-2.05312	0.336958	-6.09311	1.11e-09	9.36e-09
phosphoenolpyruvate synthase	208.491	335.92	81.063	-2.05359	0.221534	-9.26986	1.86e-20	6.22e-19
serine protease HtrA	55.2274	89.0852	21.3696	-2.05458	0.48859	-4.20512	2.61e-05	9.84e-05
glycine dehydrogenase (aminomethyl-transferring), partial	457.041	737.568	176.513	-2.06199	0.18565	-11.1069	1.16e-28	8.96e-27
phosphate starvation-inducible protein PsiF	54.6375	88.023	21.2521	-2.06374	0.324508	-6.35959	2.02e-10	1.94e-09
MULTISPECIES: 2-hydroxyacid dehydrogenase	16.1458	26.035	6.25651	-2.0651	0.442899	-4.66268	3.12e-06	1.42e-05
d-phosphoglycerate dehydrogenase	307.478	496.247	118.709	-2.06534	0.260133	-7.93955	2.03e-15	3.89e-14
MULTISPECIES: DNA-directed RNA polymerase subunit beta'	600.067	968.937	231.197	-2.06609	0.278977	-7.40593	1.3e-13	1.99e-12
DUF3426 domain-containing protein	20.3919	32.8572	7.92654	-2.07026	0.47351	-4.37216	1.23e-05	4.97e-05
DUF1090 domain-containing protein	12.6115	20.4281	4.79501	-2.07258	0.465338	-4.45393	8.43e-06	3.52e-05
putative lipid II flippase FtsW	37.4364	60.5276	14.3452	-2.07546	0.483004	-4.29698	1.73e-05	6.78e-05
chaperone ClpB	21.9364	35.625	8.24787	-2.08437	0.442156	-4.71411	2.43e-06	1.14e-05
septal ring lytic transglycosylase RlpA family protein	13.1074	21.2863	4.92854	-2.08821	0.472095	-4.42328	9.72e-06	4.01e-05
NADH:ubiquinone reductase (Na(+)-transporting) subunit B	115.801	187.498	44.1036	-2.09036	0.312295	-6.69354	2.18e-11	2.42e-10
ATP-dependent chaperone ClpB	3555.13	5759.48	1350.79	-2.09231	0.239182	-8.74779	2.18e-18	5.79e-17
GTP cyclohydrolase I FolE2	66.2308	107.489	24.9724	-2.09448	0.38416	-5.4521	4.98e-08	3.18e-07
MULTISPECIES: NADH-quinone oxidoreductase subunit B	33.7625	54.9662	12.5589	-2.09819	0.307466	-6.82414	8.85e-12	1.04e-10
acyl-CoA dehydrogenase	1245.21	2019.29	471.127	-2.0992	0.269118	-7.80028	6.18e-15	1.12e-13
formate dehydrogenase	51.5415	83.5087	19.5743	-2.10202	0.245917	-8.54767	1.26e-17	3.12e-16
glycine dehydrogenase	664.861	1078.9	250.822	-2.1027	0.218068	-9.64239	5.29e-22	2.1e-20
D-hexose-6-phosphate mutarotase	72.7441	118.132	27.3564	-2.1049	0.365334	-5.76158	8.33e-09	6.06e-08
aspartate dehydrogenase	28.7252	46.6263	10.8242	-2.10818	0.357616	-5.89509	3.74e-09	2.91e-08
MULTISPECIES: RNase adaptor protein RapZ	10.2163	16.681	3.75158	-2.11471	0.481894	-4.38833	1.14e-05	4.65e-05
reactive intermediate/imine deaminase	34.3761	56.0311	12.7212	-2.11671	0.395611	-5.35048	8.77e-08	5.4e-07
N-acetylneuraminate lyase	559.003	908.898	209.108	-2.11811	0.330892	-6.40122	1.54e-10	1.51e-09
MULTISPECIES: dihydrolipoyl dehydrogenase	30.2638	49.3273	11.2004	-2.11968	0.341026	-6.2156	5.11e-10	4.58e-09
FAD binding domain-containing protein	46.2578	75.3732	17.1425	-2.12149	0.306534	-6.92091	4.49e-12	5.46e-11
MULTISPECIES: serine-type D-Ala-D-Ala carboxypeptidase	12.6284	20.5941	4.66261	-2.122	0.429202	-4.94406	7.65e-07	3.95e-06
pyridoxine/pyridoxamine 5'-phosphate oxidase	13.878	22.6016	5.15446	-2.12796	0.48151	-4.41935	9.9e-06	4.08e-05
phosphopantothenoylcysteine decarboxylase	39.2141	63.9373	14.491	-2.13281	0.288095	-7.40313	1.33e-13	2.03e-12
MULTISPECIES: aspartate aminotransferase family protein	12.8661	20.9118	4.82039	-2.13967	0.436144	-4.90588	9.3e-07	4.73e-06
chemotaxis protein CheC	103.134	168.41	37.8585	-2.14854	0.410494	-5.23403	1.66e-07	9.63e-07
MULTISPECIES: aspartate--ammonia ligase	23.9683	39.1484	8.78829	-2.15148	0.457456	-4.70314	2.56e-06	1.19e-05
ribose 5-phosphate isomerase A	26.2177	42.7923	9.64312	-2.15178	0.343339	-6.26723	3.68e-10	3.38e-09
ammonia-forming cytochrome c nitrite reductase subunit c552	284.523	464.603	104.442	-2.15252	0.248576	-8.6594	4.74e-18	1.22e-16
cyclohexadienyl dehydratase	35.3136	57.7558	12.8715	-2.15526	0.33753	-6.3854	1.71e-10	1.66e-09
ethanolamine utilization protein EutH	12.9253	21.1599	4.69067	-2.1564	0.415378	-5.19142	2.09e-07	1.19e-06
RNA pyrophosphohydrolase	15.8185	25.8115	5.82555	-2.15734	0.450812	-4.78544	1.71e-06	8.22e-06
MULTISPECIES: isocitrate dehydrogenase (NADP(+))	40.747	66.4727	15.0213	-2.16123	0.263834	-8.19161	2.58e-16	5.46e-15
ADP-glyceromanno-heptose 6-epimerase	12.9799	21.2472	4.71261	-2.16642	0.484812	-4.46857	7.87e-06	3.32e-05
MULTISPECIES: DNA replication protein DnaC	15.349	25.1583	5.53966	-2.16893	0.449905	-4.82087	1.43e-06	6.98e-06
NAD+ synthase	14.5536	23.7386	5.36853	-2.16957	0.413196	-5.2507	1.52e-07	8.87e-07
phosphoenolpyruvate--protein phosphotransferase	1137.01	1860.74	413.277	-2.17005	0.193874	-11.1931	4.41e-29	3.54e-27
MULTISPECIES: outer membrane protein X	9.64773	15.8046	3.49085	-2.17026	0.506338	-4.2862	1.82e-05	7.1e-05
mechanosensitive ion channel protein	145.251	237.764	52.7374	-2.17142	0.286475	-7.5798	3.46e-14	5.71e-13
glutamate synthase subunit alpha	24.1425	39.5608	8.72424	-2.17826	0.402464	-5.41232	6.22e-08	3.91e-07
MULTISPECIES: GDP-mannose 4,6-dehydratase	33.7002	55.2314	12.1689	-2.17875	0.321235	-6.7824	1.18e-11	1.36e-10
amidohydrolase	1124.94	1842.85	407.042	-2.17889	0.252944	-8.61414	7.05e-18	1.78e-16
phosphodiesterase YaeI	15.0862	24.7694	5.40309	-2.18213	0.419643	-5.19997	1.99e-07	1.14e-06
glutamate decarboxylase	992.181	1626.19	358.169	-2.18351	0.322889	-6.76244	1.36e-11	1.55e-10
MolR family transcriptional regulator	11.1017	18.2109	3.99238	-2.18463	0.518271	-4.21522	2.5e-05	9.44e-05
divalent metal cation transporter	29.2493	47.9726	10.5261	-2.18753	0.361736	-6.04729	1.47e-09	1.22e-08
MULTISPECIES: DUF883 domain-containing protein	27.4304	45.0765	9.78426	-2.19235	0.368501	-5.94936	2.69e-09	2.13e-08
tat (twin-arginine translocation) pathway signal sequence	478.121	784.949	171.292	-2.19474	0.330083	-6.64905	2.95e-11	3.22e-10
electron transfer flavoprotein subunit beta	508.592	835.054	182.129	-2.19571	0.343808	-6.38643	1.7e-10	1.65e-09
YgeY family selenium metabolism-linked hydrolase	87.3312	143.437	31.2248	-2.19578	0.52083	-4.21593	2.49e-05	9.41e-05
MULTISPECIES: FUSC family protein	9.00392	14.7403	3.26754	-2.19824	0.516419	-4.2567	2.07e-05	7.98e-05
pentose kinase	28.517	46.9451	10.0889	-2.20099	0.470602	-4.67697	2.91e-06	1.33e-05
CBS domain-containing protein	83.6209	137.392	29.8502	-2.2014	0.373536	-5.89341	3.78e-09	2.93e-08
cytosol nonspecific dipeptidase	12.5389	20.6304	4.44739	-2.20333	0.444264	-4.95951	7.07e-07	3.68e-06
cytochrome c biogenesis protein CcsA	34.339	56.3874	12.2907	-2.20488	0.314406	-7.01286	2.33e-12	2.98e-11
alcohol dehydrogenase	919.809	1512.54	327.075	-2.20781	0.22478	-9.82206	9.05e-23	3.91e-21
sun protein	77.5143	127.801	27.2274	-2.22226	0.328996	-6.75468	1.43e-11	1.63e-10
phosphotransferase RcsD	8.29997	13.8298	2.77011	-2.22471	0.521337	-4.26731	1.98e-05	7.66e-05
oxygen-independent coproporphyrinogen III oxidase	23.44	38.7113	8.16864	-2.22481	0.364024	-6.1117	9.86e-10	8.42e-09
Thiol:disulfide interchange protein-like protein	18.5112	30.5095	6.51289	-2.22556	0.37955	-5.86367	4.53e-09	3.46e-08
MULTISPECIES: tail-specific protease	46.4027	76.5699	16.2356	-2.22571	0.295341	-7.53608	4.84e-14	7.9e-13
endoglucanase	1054.14	1738.25	370.028	-2.23111	0.302134	-7.3845	1.53e-13	2.32e-12
cytochrome b6	20.6509	34.0029	7.29884	-2.23292	0.377265	-5.9187	3.25e-09	2.54e-08
GDP-L-fucose synthase	165.968	274.048	57.8887	-2.23905	0.204529	-10.9474	6.84e-28	4.74e-26
MULTISPECIES: RNA pyrophosphohydrolase	15.2953	25.2842	5.30642	-2.24781	0.403203	-5.57489	2.48e-08	1.67e-07
glycerol-3-phosphate dehydrogenase/oxidase	46.874	77.3594	16.3886	-2.24873	0.301231	-7.46512	8.32e-14	1.32e-12
type IV pili twitching motility protein PilT	432.581	715.218	149.944	-2.2517	0.33071	-6.80869	9.85e-12	1.15e-10
Fe(2+)-trafficking protein	11.8456	19.5048	4.18631	-2.25297	0.478191	-4.71144	2.46e-06	1.15e-05
linear amide C-N hydrolase	381.905	631.693	132.117	-2.25422	0.236293	-9.53996	1.43e-21	5.41e-20
alpha-glucan family phosphorylase, partial	16.7666	27.8088	5.72441	-2.25763	0.40784	-5.53557	3.1e-08	2.05e-07
PTS sugar transporter subunit IIA	11.5252	18.9709	4.07955	-2.26357	0.483095	-4.68557	2.79e-06	1.29e-05
twin-arginine translocase subunit TatB	30.8314	51.0914	10.5714	-2.2638	0.330568	-6.84823	7.48e-12	8.84e-11
5-oxopent-3-ene-1,2,5-tricarboxylate decarboxylase	41.8513	69.3658	14.3369	-2.26612	0.3148	-7.19858	6.08e-13	8.56e-12
50S ribosomal protein L14, partial	20.3032	33.4875	7.11888	-2.27022	0.44734	-5.07494	3.88e-07	2.12e-06
hydrogenase maturation protease	58.6539	97.2363	20.0714	-2.271	0.267239	-8.49801	1.93e-17	4.71e-16
TonB-dependent siderophore receptor	7.6635	12.7437	2.5833	-2.27258	0.517914	-4.38796	1.14e-05	4.65e-05
ribosome biogenesis GTPase RsgA	8.75293	14.4908	3.01504	-2.2737	0.525526	-4.32653	1.51e-05	6.04e-05
fuculose phosphate aldolase	11.8323	19.658	4.00669	-2.27449	0.469442	-4.8451	1.27e-06	6.27e-06
MULTISPECIES: ECF transporter S component	16.9232	28.0218	5.82466	-2.27503	0.422264	-5.38769	7.14e-08	4.44e-07
MULTISPECIES: LysR family transcriptional regulator	68.355	113.534	23.1759	-2.28076	0.318015	-7.17187	7.4e-13	1.03e-11
MULTISPECIES: maltodextrin phosphorylase	15.8438	26.1826	5.50502	-2.28472	0.418498	-5.45933	4.78e-08	3.07e-07
carbon starvation protein A	444.848	738.506	151.191	-2.286	0.301529	-7.58136	3.42e-14	5.65e-13
MULTISPECIES: enolase	127.922	212.353	43.4912	-2.29367	0.33363	-6.87491	6.2e-12	7.43e-11
MULTISPECIES: glycosyl hydrolase	100.726	167.114	34.3384	-2.29443	0.274929	-8.34553	7.09e-17	1.59e-15
pyruvate ferredoxin oxidoreductase	46.6428	77.6035	15.6821	-2.29645	0.431352	-5.32384	1.02e-07	6.16e-07
PTS system, cellobiose-specific IIC component	9.58356	15.8815	3.28558	-2.29832	0.530645	-4.33118	1.48e-05	5.92e-05
galactose mutarotase	613.686	1020.29	207.086	-2.29985	0.289616	-7.94105	2e-15	3.85e-14
sulfatase-modifying factor protein	225.667	375.427	75.9064	-2.30233	0.291269	-7.90447	2.69e-15	5.08e-14
biofilm formation regulator HmsP	7.27805	12.1678	2.38828	-2.30312	0.533319	-4.31847	1.57e-05	6.24e-05
MULTISPECIES: starch-binding outer membrane lipoprotein SusD	375.575	624.925	126.224	-2.30934	0.39021	-5.9182	3.25e-09	2.55e-08
MULTISPECIES: IclR family transcriptional regulator	10.2019	16.9111	3.49276	-2.31265	0.525494	-4.40091	1.08e-05	4.4e-05
fimbrial protein	29.3588	48.9502	9.76736	-2.31427	0.365193	-6.3371	2.34e-10	2.22e-09
tRNA (cytosine(32)/uridine(32)-2'-O)-methyltransferase TrmJ	14.4008	23.9268	4.87488	-2.31534	0.419326	-5.52158	3.36e-08	2.21e-07
DUF3575 domain-containing protein	437.003	727.691	146.316	-2.31589	0.285762	-8.10425	5.31e-16	1.08e-14
Tol-Pal system beta propeller repeat protein TolB	17.4494	29.0593	5.83958	-2.31881	0.445505	-5.2049	1.94e-07	1.12e-06
c-type cytochrome biogenesis protein CcmI	45.264	75.3119	15.2161	-2.31915	0.287324	-8.07155	6.94e-16	1.38e-14
Anion transporter	207.973	346.786	69.1599	-2.32161	0.330781	-7.01857	2.24e-12	2.88e-11
glutamate synthase	56.4584	94.1871	18.7296	-2.32307	0.292963	-7.92957	2.2e-15	4.19e-14
glycosyl hydrolase family 109 protein 2	65.3549	108.867	21.8424	-2.32315	0.439065	-5.29114	1.22e-07	7.23e-07
thiamin pyrimidine pyrophosphate hydrolase	23.6808	39.4769	7.88482	-2.32396	0.409138	-5.68013	1.35e-08	9.48e-08
RNA polymerase sigma factor, partial	33.4305	55.8565	11.0045	-2.32934	0.363458	-6.40883	1.47e-10	1.44e-09
U32 family peptidase	9.78221	16.2479	3.31649	-2.3294	0.482698	-4.82578	1.39e-06	6.83e-06
BON domain-containing protein	9.61479	16.019	3.21054	-2.32983	0.474308	-4.91206	9.01e-07	4.59e-06
zinc ABC transporter substrate-binding protein	117.193	195.852	38.5333	-2.33995	0.225906	-10.3581	3.85e-25	2.03e-23
23S rRNA (uridine(2552)-2'-O)-methyltransferase	11.0811	18.5252	3.63698	-2.3406	0.47036	-4.97618	6.49e-07	3.4e-06
exodeoxyribonuclease I	16.8599	28.1076	5.61224	-2.34165	0.528206	-4.43321	9.28e-06	3.85e-05
class B sortase	61.2444	102.411	20.078	-2.34304	0.556634	-4.20931	2.56e-05	9.67e-05
multidrug efflux RND transporter permease subunit	169.432	283.084	55.7804	-2.3452	0.266127	-8.81234	1.23e-18	3.34e-17
electron transport complex, rnfabcdge type, D subunit	26.7263	44.7127	8.73981	-2.34633	0.511439	-4.5877	4.48e-06	1.99e-05
exodeoxyribonuclease V subunit gamma	10.6459	17.7742	3.51769	-2.34936	0.516527	-4.54837	5.41e-06	2.36e-05
sodium-dependent transporter	430.935	720.957	140.913	-2.35407	0.4551	-5.17265	2.31e-07	1.31e-06
murein transglycosylase	14.6137	24.3837	4.84367	-2.35436	0.421647	-5.58372	2.35e-08	1.59e-07
YmiA family putative membrane protein	17.2931	28.9846	5.60155	-2.35641	0.506899	-4.64869	3.34e-06	1.51e-05
MULTISPECIES: energy-dependent translational throttle protein EttA	7.6843	12.8518	2.51678	-2.35798	0.548055	-4.30245	1.69e-05	6.65e-05
lipid A biosynthesis palmitoleoyl acyltransferase	8.16693	13.6301	2.70376	-2.36259	0.511752	-4.61668	3.9e-06	1.75e-05
1,4-dihydroxy-2-naphthoate octaprenyltransferase	85.4821	143.159	27.8053	-2.36309	0.311346	-7.58992	3.2e-14	5.31e-13
PDZ/DHR/GLGF domain-containing protein	16.9905	28.352	5.62895	-2.36611	0.407255	-5.80989	6.25e-09	4.66e-08
DUF3150 domain-containing protein	49.3207	82.5752	16.0663	-2.37021	0.372533	-6.36242	1.99e-10	1.91e-09
succinate dehydrogenase iron-sulfur subunit	14.829	24.9759	4.68205	-2.37322	0.485832	-4.88486	1.04e-06	5.21e-06
endoribonuclease L-PSP	15.3145	25.672	4.95698	-2.37342	0.415099	-5.71772	1.08e-08	7.71e-08
inosine 5-monophosphate dehydrogenase	68.402	114.816	21.9884	-2.37534	0.377175	-6.29773	3.02e-10	2.83e-09
twin-arginine translocase subunit TatA	19.0106	31.8737	6.14745	-2.3754	0.410519	-5.78634	7.19e-09	5.29e-08
MULTISPECIES: glucose-6-phosphate isomerase	124.227	208.459	39.9959	-2.38007	0.217875	-10.924	8.85e-28	5.99e-26
ADP-heptose--LPS heptosyltransferase	11.6729	19.4918	3.85412	-2.38191	0.445921	-5.34155	9.22e-08	5.64e-07
lipoprotein NlpD	13.0213	21.7812	4.26136	-2.39025	0.549087	-4.35314	1.34e-05	5.39e-05
murein biosynthesis integral membrane protein MurJ	21.1676	35.706	6.62924	-2.3919	0.399739	-5.98366	2.18e-09	1.76e-08
PTS transporter subunit IIA-like nitrogen-regulatory protein PtsN	163.297	274.779	51.8154	-2.40221	0.344903	-6.96488	3.29e-12	4.1e-11
pyruvate carboxyltransferase	223.873	376.815	70.9322	-2.40318	0.386422	-6.21906	5e-10	4.49e-09
MULTISPECIES: MerR family transcriptional regulator	24.0935	40.5485	7.6386	-2.40564	0.530384	-4.53566	5.74e-06	2.49e-05
peptidylprolyl isomerase A	11.5138	19.4065	3.62107	-2.40788	0.479478	-5.02188	5.12e-07	2.73e-06
aliphatic sulfonate ABC transporter substrate-binding protein	115.738	194.694	36.7821	-2.41109	0.286723	-8.40913	4.13e-17	9.59e-16
allantoin permease	8.28025	13.9825	2.57795	-2.41357	0.524519	-4.60148	4.19e-06	1.87e-05
3-hydroxyacyl	11.118	18.7746	3.46143	-2.41906	0.462365	-5.23193	1.68e-07	9.73e-07
peptidase M60	42.3101	71.1715	13.4486	-2.42212	0.420951	-5.75393	8.72e-09	6.32e-08
MULTISPECIES: DUF1471 domain-containing protein	46.3247	78.1539	14.4955	-2.42376	0.320625	-7.55949	4.05e-14	6.65e-13
C4-dicarboxylate ABC transporter	641.025	1081.32	200.732	-2.42856	0.271517	-8.94441	3.74e-19	1.08e-17
MULTISPECIES: DNA/RNA nuclease SfsA	7.74161	13.0743	2.40888	-2.42894	0.527046	-4.6086	4.05e-06	1.81e-05
manganese catalase	107.935	181.997	33.8731	-2.43353	0.333001	-7.30787	2.71e-13	3.99e-12
MULTISPECIES: UDP-N-acetylmuramoyl-tripeptide--D-alanyl-D-alanine ligase	36.0704	60.8719	11.2689	-2.43542	0.447689	-5.43998	5.33e-08	3.39e-07
FprA family A-type flavoprotein	230.08	388.535	71.6258	-2.44019	0.418296	-5.83363	5.42e-09	4.09e-08
diguanylate cyclase (GGDEF) domain-containing protein	147.397	249.01	45.7836	-2.44151	0.360451	-6.7735	1.26e-11	1.44e-10
arginine deiminase	37.6716	63.616	11.7272	-2.44344	0.414698	-5.8921	3.81e-09	2.95e-08
MULTISPECIES: alpha-glucan family phosphorylase	44.7573	75.7694	13.7452	-2.44349	0.390039	-6.26473	3.73e-10	3.43e-09
2,3-bisphosphoglycerate-dependent phosphoglycerate mutase	22.9199	38.6712	7.16856	-2.44584	0.38956	-6.27846	3.42e-10	3.17e-09
siroheme synthase	10.9845	18.4762	3.49276	-2.44657	0.444491	-5.5042	3.71e-08	2.42e-07
ATP-dependent Clp protease ATP-binding subunit ClpA	166.259	281.022	51.4964	-2.44771	0.254037	-9.63528	5.67e-22	2.24e-20
YvcK family protein	20.1655	34.1412	6.18979	-2.44951	0.560388	-4.3711	1.24e-05	4.99e-05
histidine ammonia-lyase	355.506	601.093	109.919	-2.45073	0.210416	-11.6471	2.37e-31	2.3e-29
MULTISPECIES: PTS mannose transporter subunit IID	36.4486	61.4997	11.3976	-2.45153	0.268111	-9.1437	6.03e-20	1.92e-18
ribosome-associated inhibitor A/sigma 54 modulation protein	1429.2	2416.92	441.483	-2.45221	0.335783	-7.30296	2.81e-13	4.12e-12
MULTISPECIES: 2-oxoisovalerate dehydrogenase subunit beta	51.5884	87.0964	16.0803	-2.45334	0.429949	-5.70612	1.16e-08	8.23e-08
phosphoglycerate mutase	14.8766	25.1725	4.58078	-2.458	0.472123	-5.20628	1.93e-07	1.11e-06
flagellar hook protein FlgK	88.7897	150.447	27.1324	-2.4654	0.553116	-4.45729	8.3e-06	3.48e-05
helix-turn-helix-type transcriptional regulator	27.9464	47.2937	8.5992	-2.46556	0.344681	-7.15316	8.48e-13	1.17e-11
MULTISPECIES: primosomal replication protein N	7.04581	11.8888	2.20279	-2.46606	0.578295	-4.26436	2e-05	7.75e-05
metalloprotease TldD	20.1432	34.1324	6.15409	-2.47293	0.411258	-6.01308	1.82e-09	1.48e-08
UDP-N-acetylglucosamine diphosphorylase	13.6732	23.2393	4.10696	-2.47442	0.526484	-4.6999	2.6e-06	1.21e-05
MULTISPECIES: pyruvate carboxyltransferase	71.5778	121.499	21.656	-2.47567	0.375907	-6.58586	4.52e-11	4.81e-10
DUF1471 domain-containing protein	41.2545	70.0543	12.4547	-2.47728	0.301219	-8.2242	1.97e-16	4.22e-15
phosphoenolpyruvate--protein phosphotransferase PtsP	17.536	29.6811	5.39083	-2.47872	0.380003	-6.5229	6.9e-11	7.18e-10
glutathione-disulfide reductase	15.8576	26.9315	4.78365	-2.48078	0.415838	-5.96575	2.44e-09	1.94e-08
aspartate ammonia-lyase	198.3	336.215	60.3861	-2.48332	0.210845	-11.7779	5.07e-32	5.04e-30
MULTISPECIES: ABC-ATPase UvrA	23.3014	39.6544	6.94842	-2.48587	0.478511	-5.19502	2.05e-07	1.17e-06
MULTISPECIES: YnfC family lipoprotein	7.91292	13.5164	2.30941	-2.486	0.5588	-4.44881	8.63e-06	3.61e-05
two-component system sensor histidine kinase CpxA	10.9753	18.6316	3.31894	-2.48664	0.451783	-5.50406	3.71e-08	2.42e-07
FAD-dependent 2-octaprenylphenol hydroxylase	7.43943	12.7063	2.17257	-2.48954	0.553173	-4.50048	6.78e-06	2.9e-05
carboxyl transferase	1037.15	1761.01	313.289	-2.48955	0.325513	-7.64809	2.04e-14	3.49e-13
[truncated: 974 more rows]

## Sheet: D5GluvsGluAB
Organism Name	baseMean	controlMean	experimentalMean	log2FoldChange	lfcSE	stat	pvalue	padj
[truncated: 5,713 more rows]

[truncated: 10 more sheets: D1GluvsGluAB, D1FibvsFibAB, D5FibvsFibAB, SEED D1_GluvsGluAB, SEED D1_FibvsFibAB, SEED D5_GluvsGluAB, SEED D5_FibvsFibAB, SEED D1_GluABvsFibAB, SEED D5_GluABvsFibAB, SEED D1_Diet_Drug_Interaction]
