# Supplementary material for: Fiber supplementation protects from antibiotic-induced gut microbiome dysbiosis by modulating gut redox potential
Source: Nat Commun. 2023 Aug 24;14:5161. doi: 10.1038/s41467-023-40553-x (PMC10449846; doi:10.1038/s41467-023-40553-x)
Supplement: Supplementary file 8 — Supplementary Data 5 [file 41467_2023_40553_MOESM8_ESM.xlsx]

## Sheet: day5_refseq_org_interaction_die
	baseMean	log2FoldChange	lfcSE	stat	pvalue	padj
Abiotrophia	0.875996	1.23083	2.154	0.571418	0.567717	0.719578
Abiotrophia defectiva	3.61036	0.668274	0.910613	0.733873	0.463026	0.630445
Abiotrophia sp.	4.45859	2.77264	1.09575	2.53036	0.0113946	0.0433126
Acaricomes phytoseiuli	0.541122	-2.98256	2.8502	-1.04644	0.295358	NA
Acaryochloris marina	5.92341	2.24448	1.13802	1.97227	0.0485786	0.130542
Acaryochloris sp.	0.525002	-0.858413	2.02793	-0.423294	0.672081	NA
Acetivibrio cellulolyticus	196.742	0.235865	0.300521	0.784853	0.432539	0.600603
Acetivibrio ethanolgignens	4669.03	-3.21234	0.475638	-6.75376	1.44064e-11	6.73676e-10
Acetoanaerobium	55.0994	2.80186	0.46599	6.01269	1.82468e-09	5.81552e-08
Acetoanaerobium noterae	74.3539	-0.245578	0.364684	-0.6734	0.500693	0.662667
Acetoanaerobium sticklandii	5.92753	0.542505	0.808697	0.670839	0.502323	0.664446
Acetobacter aceti	1.62744	-1.06295	1.41635	-0.750483	0.452964	0.62
Acetobacter malorum	2.61142	1.47014	1.36324	1.07841	0.280849	0.45415
Acetobacter nitrogenifigens	0.503984	-0.512104	2.38179	-0.215008	0.829761	NA
Acetobacter okinawensis	0.0928196	-0.189256	5.47708	-0.0345542	0.972435	NA
Acetobacter papayae	0.581181	-0.194604	2.74906	-0.0707894	0.943565	NA
Acetobacter sp.	1.28271	1.32905	1.539	0.86358	0.387819	0.562406
Acetobacterium	0.554548	-0.286562	2.17441	-0.131788	0.895152	NA
Acetobacterium bakii	81.2578	0.632455	0.333725	1.89514	0.0580741	0.148238
Acetobacterium dehalogenans	69.2987	0.462286	0.362014	1.27698	0.201608	0.365134
Acetobacterium wieringae	110.828	1.07625	0.272459	3.95012	7.81116e-05	0.000696545
Acetobacterium woodii	105.214	2.53179	0.394676	6.41484	1.40966e-10	5.58481e-09
Acetohalobium arabaticum	11.8305	1.76854	0.639626	2.76496	0.00569293	0.0252945
Acetomicrobium	2.50289	0.836248	1.3046	0.640998	0.521524	0.680378
Acetomicrobium flavidum	6.11407	1.81788	0.786728	2.31068	0.0208506	0.0684423
Acetomicrobium hydrogeniformans	11.1691	-0.771671	0.692135	-1.11491	0.264888	0.437897
Acetomicrobium mobile	3.48808	2.5069	1.23248	2.03402	0.0419495	0.117085
Acetonema longum	31.2709	-1.01847	0.40689	-2.50305	0.0123128	0.0460016
Acholeplasma axanthum	99.4303	0.240153	0.472448	0.508317	0.611231	0.754751
Acholeplasma brassicae	86.4767	3.0742	0.474947	6.47273	9.62495e-11	3.95672e-09
Acholeplasma equifetale	53.5376	2.37408	0.514156	4.61742	3.88534e-06	5.36704e-05
Acholeplasma granularum	153.044	2.39637	0.604323	3.96538	7.3278e-05	0.00066537
Acholeplasma hippikon	353.135	-3.86867	0.440513	-8.78218	1.60337e-18	1.69393e-16
Acholeplasma laidlawii	48.5916	1.44504	0.4215	3.42832	0.000607332	0.00407148
Acholeplasma modicum	38.0098	3.69916	0.465916	7.93955	2.02913e-15	1.46534e-13
Acholeplasma oculi	32.5545	1.21309	0.535643	2.26473	0.0235293	0.0751174
Acholeplasma palmae	73.0429	2.58787	0.634276	4.08003	4.50302e-05	0.000434682
Achromobacter	3.37467	-1.53217	1.08402	-1.41342	0.157531	0.305894
Achromobacter insuavis	0.538177	-1.32492	3.10798	-0.426296	0.669892	NA
Achromobacter piechaudii	2.86894	0.537352	1.23401	0.435451	0.663235	0.79241
Achromobacter ruhlandii	1.57816	1.04143	1.44497	0.72073	0.471076	0.637924
Achromobacter sp.	8.87738	2.96272	0.748982	3.95566	7.63225e-05	0.000684757
Achromobacter xylosoxidans	8.34352	-3.03119	0.81978	-3.69756	0.000217678	0.00168045
Acidaminococcus	68.0112	0.716747	0.589563	1.21572	0.22409	0.392898
Acidaminococcus fermentans	51.8206	-0.0504437	0.342699	-0.147195	0.882978	0.935448
Acidaminococcus intestini	7.23404	2.04759	0.716628	2.85725	0.00427325	0.0200484
Acidaminococcus massiliensis	104.011	-1.16165	0.464394	-2.50143	0.0123693	0.0461824
Acidaminococcus sp.	10.7141	-2.46201	0.842098	-2.92367	0.00345936	0.0170724
Acidaminococcus timonensis	103.455	-0.661878	0.403927	-1.63861	0.101295	0.222693
Acidibacillus ferrooxidans	27.3061	0.145882	0.447964	0.325654	0.744686	0.850311
Acidiferrobacter thiooxydans	2.01315	-0.301436	1.24261	-0.242582	0.808329	0.89002
Acidihalobacter prosperus	5.70447	-1.04008	0.738375	-1.40861	0.15895	0.30802
Acidiphilium	2.43757	2.13107	1.55519	1.37029	0.170597	0.32377
Acidiphilium multivorum	3.34346	-3.70807	1.20026	-3.08938	0.00200574	0.010931
Acidiphilium sp.	0.8238	-2.93705	2.12028	-1.38522	0.165986	0.317129
Acidithiobacillus thiooxidans	0.86689	4.23839	2.0358	2.08193	0.0373491	0.107071
Acidithrix ferrooxidans	2.60633	0.780768	1.1307	0.690518	0.489868	0.653653
Acidobacteria bacterium	1.73344	-1.8126	1.7003	-1.06605	0.286403	0.460651
Acidobacteriaceae bacterium	29.0941	1.13924	0.407931	2.79274	0.00522635	0.0234774
Acidobacterium ailaaui	2.98292	2.50822	1.31188	1.91193	0.0558856	0.144135
Acidobacterium capsulatum	2.04407	2.42387	1.28286	1.88942	0.058835	0.149445
Acidocella aminolytica	2.17754	1.17824	1.22328	0.96318	0.335457	0.512803
Acidothermus cellulolyticus	0.89417	-0.595589	1.71348	-0.347591	0.728147	0.839717
Acidovorax avenae	2.10134	-2.11061	1.59033	-1.32716	0.184457	0.34222
Acidovorax caeni	0.786049	-1.30123	2.50362	-0.51974	0.603245	0.748155
Acidovorax citrulli	0.92146	-3.20819	1.92883	-1.66328	0.0962556	0.214402
Acidovorax delafieldii	2.83072	-3.46406	1.2028	-2.87999	0.00397686	0.0189067
Acidovorax radicis	30.7334	-0.958084	0.806796	-1.18752	0.235024	0.404595
Acidovorax sp.	15.8385	-2.426	0.868468	-2.79342	0.00521536	0.0234465
Acidovorax temperans	0.304113	-1.2996	3.22734	-0.402684	0.687181	NA
Acinetobacter	13.3265	1.37534	0.685123	2.00743	0.0447034	0.122801
Acinetobacter baumannii	34020.3	-12.4043	1.27445	-9.73308	2.17898e-22	3.55174e-20
Acinetobacter bereziniae	0.694401	-2.2149	2.04721	-1.08191	0.279293	NA
Acinetobacter bohemicus	0.104651	-0.085867	5.36253	-0.0160124	0.987224	NA
Acinetobacter brisouii	0.180022	-0.890283	4.59254	-0.193854	0.84629	NA
Acinetobacter celticus	2.731	-1.70289	1.23472	-1.37917	0.167843	0.319607
Acinetobacter guillouiae	2.69944	-0.414068	1.29197	-0.320493	0.748595	0.852953
Acinetobacter haemolyticus	1.33899	1.27758	1.57017	0.813656	0.415842	0.585985
Acinetobacter indicus	0.555009	1.54885	2.17389	0.712476	0.47617	NA
Acinetobacter lwoffii	3.08913	0.0277706	1.22304	0.0227063	0.981885	0.990041
Acinetobacter pittii	9.02396	-1.14304	0.898831	-1.2717	0.203481	0.366617
Acinetobacter radioresistens	0.325022	-0.180773	3.45929	-0.0522572	0.958324	NA
Acinetobacter sp.	28.0194	-0.165696	0.425439	-0.389472	0.696927	0.817109
Acinetobacter tandoii	0.107705	-2.11552	6.00608	-0.35223	0.724666	NA
Acinetobacter tjernbergiae	0.351656	0.52945	3.11245	0.170107	0.864926	NA
Acinetobacter venetianus	2.47147	4.06857	1.23985	3.2815	0.00103258	0.00629367
Actibacterium atlanticum	6.61671	1.08066	1.21164	0.891898	0.372447	0.546505
Actibacterium mucosum	0.407373	1.47609	2.42493	0.608715	0.542714	NA
Actinobacillus capsulatus	1.29679	-5.45193	1.8277	-2.98294	0.00285491	0.0146205
Actinobacillus pleuropneumoniae	4.93113	1.66109	0.855395	1.94189	0.0521501	0.137104
Actinobacillus succinogenes	4.1423	1.98973	1.05213	1.89115	0.0586043	0.149058
Actinobacteria	2.98445	0.0556619	1.29886	0.0428544	0.965818	0.980774
Actinobacteria bacterium	7.49575	-2.84627	0.711532	-4.00019	6.32905e-05	0.000591922
Actinobaculum sp.	3.26763	-0.476787	1.13613	-0.419658	0.674736	0.801109
Actinobaculum suis	4.58246	-4.05006	0.996528	-4.06417	4.8204e-05	0.00046375
Actinocatenispora sera	0.780416	-1.73039	2.17173	-0.796781	0.425578	0.594459
Actinokineospora bangkokensis	0.520326	-2.3233	2.44122	-0.951696	0.341251	NA
Actinokineospora inagensis	0.205397	-1.71634	3.92506	-0.437276	0.661911	NA
Actinomadura chibensis	1.58863	-5.61298	1.62162	-3.46134	0.000537496	0.00367676
Actinomadura hibisca	1.00462	-0.421157	1.74854	-0.240862	0.809662	0.890318
Actinomadura kijaniata	1.32195	-1.19695	1.71535	-0.697787	0.485311	0.650667
Actinomadura macra	5.35144	-2.26323	1.11577	-2.0284	0.0425196	0.118329
Actinomadura madurae	0.5331	1.44447	2.30433	0.62685	0.530757	NA
Actinomadura oligospora	1.19081	-2.36517	1.56303	-1.5132	0.130229	0.26754
Actinomadura rubrobrunea	0.950159	-0.551465	1.80032	-0.306316	0.759364	0.860925
Actinomadura sp.	1.94483	-3.95773	1.23936	-3.19335	0.0014063	0.00814512
Actinomyces	6.82506	-2.42782	0.718868	-3.37728	0.000732058	0.00475713
Actinomyces cardiffensis	0.435649	-1.09303	2.12406	-0.514596	0.606835	NA
Actinomyces coleocanis	1.94561	-2.13609	1.41526	-1.50932	0.131216	0.26856
Actinomyces dentalis	1.65804	-3.70965	1.4737	-2.51724	0.0118277	0.0445561
Actinomyces europaeus	0.675111	3.3001	2.20879	1.49408	0.135155	NA
Actinomyces glycerinitolerans	1.93299	-1.98436	1.27285	-1.55899	0.118999	0.250883
Actinomyces graevenitzii	2.0474	1.37103	1.1842	1.15777	0.246959	0.417452
Actinomyces hordeovulneris	0.636517	-0.242486	2.18562	-0.110946	0.911659	NA
Actinomyces ihumii	2.02765	-3.38444	1.66244	-2.03583	0.0417678	0.116738
Actinomyces israelii	0.490041	2.90363	2.08452	1.39295	0.163634	NA
Actinomyces marimammalium	2.17365	4.00674	1.61879	2.47514	0.0133183	0.0490198
Actinomyces massiliensis	0.538986	-3.40411	2.35595	-1.4449	0.148487	NA
Actinomyces meyeri	0.800033	-1.52756	1.83293	-0.8334	0.404619	0.5781
Actinomyces naeslundii	1.06459	-1.13367	1.68371	-0.673316	0.500746	0.662667
Actinomyces nasicola	0.235921	-0.510287	4.41951	-0.115462	0.908079	NA
Actinomyces odontolyticus	3.71893	-0.879567	0.971048	-0.905792	0.365046	0.53995
Actinomyces oris	3.45289	-1.15347	1.38131	-0.83506	0.403684	0.577688
Actinomyces radicidentis	2.32846	-0.628669	1.04476	-0.601736	0.54735	0.701393
Actinomyces sp.	42.8243	-1.69839	0.519175	-3.27132	0.00107047	0.00650375
Actinomyces suimastitidis	0.992825	-4.93415	1.86084	-2.65157	0.00801181	0.0330973
Actinomyces timonensis	0.239594	0.0409485	3.76063	0.0108887	0.991312	NA
Actinomyces turicensis	3.63971	-0.800537	0.907182	-0.882444	0.377537	0.550997
Actinomyces urinae	0.560188	1.71828	2.67195	0.643082	0.520171	NA
Actinomyces urogenitalis	3.72653	2.41135	1.25275	1.92485	0.0542486	0.140933
Actinomyces vaccimaxillae	42.2439	-5.74711	1.44942	-3.96512	7.33598e-05	0.00066537
Actinomycetaceae	0.581325	2.6971	2.27329	1.18643	0.235452	NA
Actinomycetales bacterium	1.24078	-0.425189	1.9903	-0.21363	0.830835	0.904909
Actinomycetospora chiangmaiensis	0.495294	0.211597	2.21369	0.0955859	0.923849	NA
Actinophytocola xanthii	1.91239	2.8417	1.37589	2.06535	0.0388902	0.110273
Actinoplanes awajinensis	4.26905	-0.782736	1.03421	-0.756842	0.449145	0.616579
Actinoplanes friuliensis	0.605235	-1.24597	2.459	-0.506701	0.612365	NA
Actinoplanes missouriensis	1.15254	0.280734	1.60289	0.175142	0.860968	0.923982
Actinoplanes sp.	2.23831	-1.91237	1.17319	-1.63006	0.103089	0.224818
Actinoplanes subtropicus	2.22884	2.02161	1.47763	1.36814	0.171267	0.324827
Actinoplanes utahensis	0.750868	-3.79748	2.06548	-1.83855	0.0659813	0.163576
Actinopolymorpha alba	2.63018	-2.92774	1.16324	-2.51688	0.01184	0.0445561
Actinopolyspora erythraea	0.118848	0.1082	5.14646	0.0210242	0.983226	NA
Actinospica robiniae	1.80249	1.61477	1.55188	1.04052	0.298097	0.474005
Actinosynnema sp.	2.01439	5.27488	1.66182	3.17415	0.00150276	0.00861876
Actinotalea ferrariae	3.12071	-2.03931	1.03078	-1.97842	0.0478811	0.129286
Actinotignum schaalii	4.56682	-0.655108	1.04936	-0.624293	0.532435	0.68988
Actinotignum timonense	2.38897	-3.25627	1.36711	-2.38187	0.017225	0.0593051
Acutalibacter muris	45.2569	-2.10551	0.821217	-2.56389	0.0103507	0.0402802
Adhaeribacter aquaticus	9.45086	-0.956663	0.688056	-1.39039	0.164412	0.315172
Adlercreutzia equolifaciens	335.105	3.45457	0.568025	6.08171	1.18907e-09	3.99036e-08
Advenella kashmirensis	2.24891	-1.46967	1.50825	-0.974426	0.329845	0.507215
Aequorivita capsosiphonis	6.53823	2.79538	1.19422	2.34076	0.0192445	0.0643174
Aequorivita soesokkakensis	2.55943	0.625534	1.52497	0.410195	0.681663	0.80582
Aequorivita sublithincola	0.960818	-0.587934	1.60279	-0.366818	0.713755	0.828647
Aequorivita viscosa	7.5085	2.86509	1.10493	2.59301	0.00951407	0.0377191
Aeribacillus pallidus	8.2165	1.9162	0.665909	2.87757	0.00400751	0.0190108
Aerococcus	14.2134	1.63671	0.59574	2.74736	0.00600774	0.026385
Aerococcus christensenii	7.33981	1.47179	0.869618	1.69245	0.0905601	0.205181
Aerococcus sanguinicola	1.63961	0.178133	1.38166	0.128927	0.897415	0.943377
Aerococcus sp.	9.83451	1.69547	0.62741	2.70234	0.00688539	0.0293581
Aerococcus suis	9.88455	1.76825	0.746178	2.36975	0.0178003	0.0605188
Aerococcus urinae	4.41946	2.12085	0.946057	2.24178	0.0249759	0.0786788
Aerococcus urinaeequi	3.48018	3.71966	1.14002	3.26279	0.0011032	0.00667417
Aerococcus urinaehominis	9.61598	0.559879	0.597056	0.937733	0.348382	0.52552
Aerococcus viridans	10.8448	2.22037	0.700478	3.1698	0.00152545	0.0087114
Aeromicrobium sp.	10.0601	1.24946	0.714047	1.74983	0.0801484	0.18809
Aeromonas	2.21522	0.762178	1.37251	0.555315	0.578679	0.728778
Aeromonas allosaccharophila	1.83077	0.385447	1.44421	0.266892	0.789552	0.879593
Aeromonas aquatica	0.859802	-0.334135	1.88121	-0.177617	0.859024	0.922925
Aeromonas australiensis	0.122116	-3.12542	6.00413	-0.520546	0.602683	NA
Aeromonas bivalvium	4.1579	-4.52207	1.21021	-3.73661	0.000186519	0.00147177
Aeromonas dhakensis	0.823771	-4.29356	2.10117	-2.04341	0.0410116	0.115091
Aeromonas diversa	2.76289	-1.62249	1.45149	-1.11781	0.263649	0.436482
Aeromonas hydrophila	3.91263	-0.66051	1.05168	-0.628053	0.529969	0.688074
Aeromonas jandaei	0.0955847	-2.11552	6.00608	-0.35223	0.724666	NA
Aeromonas media	0.198246	-1.15009	3.97045	-0.289662	0.772075	NA
Aeromonas molluscorum	0.513194	-0.477797	2.15286	-0.221935	0.824364	NA
Aeromonas piscicola	10.7304	-5.20959	1.0631	-4.90036	9.56591e-07	1.6146e-05
Aeromonas popoffii	0.330671	-2.91771	3.17566	-0.918773	0.358214	NA
Aeromonas salmonicida	1.40678	4.87179	1.85871	2.62106	0.00876575	0.0354417
Aeromonas simiae	2.13626	-0.564162	1.4204	-0.397185	0.691231	0.81309
Aeromonas sp.	2.97722	-0.159733	1.12843	-0.141554	0.887433	0.93773
Aeromonas taiwanensis	1.47337	0.626173	1.60125	0.391054	0.695757	0.816925
Aeromonas veronii	2.41342	0.988144	1.20194	0.822126	0.411005	0.582371
Aestuariibacter aggregatus	1.0888	-1.54309	2.13036	-0.724332	0.468862	0.636265
Aestuariibacter salexigens	0.31732	-1.99731	3.14743	-0.634583	0.525701	NA
Aestuariimicrobium kwangyangense	5.66754	-2.56546	0.953557	-2.69041	0.00713638	0.0302857
Aestuariivita atlantica	0.521037	-0.62913	2.00653	-0.313541	0.75387	NA
Aestuariivita boseongensis	7.43024	0.354945	1.04539	0.339535	0.734207	0.844997
Afipia felis	0.635631	0.452062	1.97206	0.229233	0.818688	NA
Afipia sp.	1.1946	-2.83523	1.5206	-1.86455	0.0622446	0.156625
Agarivorans albus	2.52537	0.951034	1.35435	0.702207	0.48255	0.648974
Agarivorans gilvus	1.81201	-1.01404	1.34909	-0.751649	0.452262	0.619511
Aggregatibacter segnis	2.63853	1.48765	1.32168	1.12557	0.260346	0.433529
Aggregatibacter sp.	0.07341	-1.66131	6.00102	-0.276839	0.781904	NA
Agreia	0.682037	-1.16271	1.99422	-0.583037	0.559869	NA
Agreia sp.	6.07251	-1.01503	0.865676	-1.17253	0.240983	0.410636
Agrobacterium	4.96216	1.88224	1.07632	1.74877	0.0803305	0.188362
Agrobacterium albertimagni	0.046492	-2.5964	6.00608	-0.432296	0.665526	NA
Agrobacterium genomosp.	2.33418	2.6566	1.29195	2.05627	0.0397565	0.11245
Agrobacterium rhizogenes	2.77845	1.02503	1.20772	0.84873	0.396032	0.569396
Agrobacterium rubi	0.42682	1.32587	2.47074	0.536628	0.591524	NA
Agrobacterium sp.	4.00736	2.34742	1.18051	1.98847	0.0467593	0.127051
Agrobacterium tumefaciens	2.60069	-0.844161	1.0235	-0.82478	0.409496	0.581443
Agrobacterium vitis	18.9547	3.01476	0.914055	3.29822	0.000972986	0.00598801
Agrococcus casei	0.304493	-0.890922	3.69221	-0.241298	0.809324	NA
Agrococcus pavilionensis	0.543128	-3.83195	3.04162	-1.25984	0.207729	NA
Agromyces aureus	0.934695	0.830476	1.70563	0.486902	0.626328	0.767907
Agromyces sp.	10.0629	4.4293	0.895467	4.94636	7.56157e-07	1.34809e-05
Agromyces subbeticus	0.539118	-1.96503	2.56017	-0.767541	0.44276	NA
Ahrensia kielensis	0.186865	-1.61277	3.97523	-0.405705	0.684959	NA
Akkermansia	17010.7	-4.21806	0.57678	-7.31311	2.61025e-13	1.4744e-11
Akkermansia glycaniphila	482.729	-4.22755	0.552468	-7.65212	1.97697e-14	1.29639e-12
Akkermansia muciniphila	111587	-1.92854	2.76491	-0.697505	0.485487	0.650667
Akkermansia sp.	629.023	-4.51997	0.573577	-7.88032	3.26555e-15	2.32875e-13
Alcaligenaceae	4.0285	-4.5472	1.37126	-3.31608	0.000912898	0.00569812
Alcaligenes faecalis	19.2518	-1.13321	0.768689	-1.47421	0.140426	0.281296
Alcanivorax	3.29326	-1.17225	1.12663	-1.04049	0.298112	0.474005
Alcanivorax dieselolei	0.60029	-0.483021	2.20575	-0.218983	0.826663	NA
Alcanivorax sp.	4.07616	-0.981183	0.885199	-1.10843	0.267675	0.440676
Algibacter alginicilyticus	0.617082	-0.660049	2.2723	-0.290476	0.771452	NA
Algibacter lectus	3.02744	0.956571	1.14958	0.832105	0.40535	0.578853
Algibacter sp.	4.15936	-0.607938	1.08452	-0.560558	0.575099	0.725871
Algiphilus aromaticivorans	1.15833	-0.95228	1.96467	-0.484702	0.627888	0.768484
Algoriphagus antarcticus	4.08777	2.11743	1.20542	1.75658	0.0789892	0.186366
Algoriphagus faecimaris	8.67131	0.594115	1.08858	0.545769	0.585225	0.73346
Algoriphagus halophilus	14.298	-0.0290747	0.791831	-0.0367183	0.97071	0.983816
Algoriphagus machipongonensis	3.10609	2.25152	1.27884	1.76059	0.0783072	0.18537
Algoriphagus mannitolivorans	2.76619	2.4404	1.39776	1.74593	0.0808224	0.18905
Algoriphagus marincola	18.6133	2.22334	0.749313	2.96717	0.00300552	0.0152787
Algoriphagus marinus	6.26571	0.822534	1.24089	0.662858	0.507422	0.667783
Algoriphagus ratkowskyi	10.5356	0.0484921	0.812101	0.0597118	0.952385	0.974591
Algoriphagus resistens	6.79363	1.49572	1.04754	1.42784	0.153339	0.29992
Algoriphagus sp.	9.46415	0.0884892	0.663056	0.133457	0.893832	0.940843
Algoriphagus sp. A40	9.93978	3.1456	1.21672	2.5853	0.00972942	0.0383223
Algoriphagus terrigena	4.86244	-1.22947	1.04208	-1.17982	0.238071	0.407744
Algoriphagus vanfongensis	6.83824	4.97892	1.13696	4.37916	1.19135e-05	0.000140427
Algoriphagus zhangzhouensis	13.5587	4.83694	1.22419	3.95115	7.7776e-05	0.000695474
Alicycliphilus denitrificans	1.28834	-1.06468	1.92313	-0.553618	0.57984	0.729596
Alicyclobacillus	7.79374	2.1371	0.779018	2.74332	0.0060821	0.026641
Alicyclobacillus acidiphilus	28.9415	0.350487	0.39712	0.882572	0.377467	0.550997
Alicyclobacillus acidocaldarius	13.0748	-0.417923	0.511161	-0.817596	0.413588	0.584329
Alicyclobacillus acidoterrestris	24.0364	-0.150697	0.570774	-0.264023	0.791762	0.881023
Alicyclobacillus contaminans	19.6029	1.18656	0.731658	1.62174	0.104858	0.227632
Alicyclobacillus ferrooxydans	12.5852	0.878805	0.582454	1.5088	0.131351	0.268635
Alicyclobacillus herbarius	13.3612	1.65064	0.573928	2.87604	0.00402695	0.0190722
Alicyclobacillus hesperidum	7.23421	-0.0376792	0.914976	-0.0411805	0.967152	0.98178
Alicyclobacillus kakegawensis	5.35762	2.21008	0.83054	2.66102	0.00779048	0.0324568
Alicyclobacillus macrosporangiidus	45.9301	0.982089	0.494962	1.98417	0.0472367	0.128082
Alicyclobacillus mali	12.2966	2.12314	0.729837	2.90907	0.0036251	0.0175741
Alicyclobacillus pomorum	12.1853	1.4978	0.588913	2.54333	0.0109801	0.0422398
Alicyclobacillus sendaiensis	39.828	1.73862	0.508924	3.41627	0.000634858	0.00422621
Alicyclobacillus shizuokensis	31.0528	0.142258	0.487786	0.291641	0.770561	0.868613
Alicyclobacillus sp.	16.6087	0.0689253	0.546783	0.126056	0.899688	0.94473
Alicyclobacillus vulcanalis	13.9983	2.2596	0.78866	2.86511	0.00416868	0.0196386
Aliifodinibius roseus	6.8919	0.488073	1.11084	0.439375	0.66039	0.791497
Aliiglaciecola lipolytica	0.611576	1.48006	2.20358	0.67166	0.5018	NA
Aliihoeflea sp.	0.0864464	-0.347754	5.99782	-0.0579801	0.953765	NA
Aliivibrio wodanis	10.4979	-5.48374	0.83251	-6.587	4.48812e-11	1.93975e-09
Alishewanella aestuarii	1.21749	-1.01544	1.65823	-0.612363	0.540298	0.695958
Alishewanella sp.	1.89376	1.48747	1.2611	1.1795	0.238198	0.407839
Alistipes	193.516	2.71882	0.734959	3.69928	0.000216212	0.00167139
Alistipes finegoldii	157.563	0.965012	0.619971	1.55654	0.119579	0.251734
Alistipes ihumii	127.255	2.17961	0.593664	3.67145	0.000241174	0.00183453
Alistipes indistinctus	111.926	2.94761	0.692807	4.25458	2.09439e-05	0.000228898
Alistipes inops	8.3889	1.68398	1.49956	1.12298	0.261444	0.434165
Alistipes obesi	370.005	1.71253	0.599168	2.85818	0.00426082	0.0200066
Alistipes onderdonkii	139.137	1.70284	0.653246	2.60674	0.00914089	0.03657
Alistipes putredinis	505.263	-0.253184	0.548449	-0.461636	0.644343	0.78013
Alistipes senegalensis	153.298	1.78334	0.560293	3.18286	0.00145827	0.00841199
Alistipes shahii	74.8405	0.699514	0.589227	1.18717	0.23516	0.404702
Alistipes sp.	1067.17	1.15563	0.515441	2.24201	0.0249605	0.0786738
Alistipes sp. ZOR0009	1.56866	2.07091	1.57385	1.31582	0.188235	0.347201
Alistipes timonensis	118.015	2.67768	0.683525	3.91747	8.94849e-05	0.000774676
Alkalibacillus haloalkaliphilus	3.18853	1.99069	0.997466	1.99574	0.0459618	0.12546
Alkalibacter saccharofermentans	115.453	0.571192	0.355272	1.60776	0.107888	0.23288
Alkalibacterium sp.	13.5139	1.09775	0.513624	2.13727	0.0325764	0.0960954
Alkaliflexus imshenetskii	53.6815	1.52085	0.660455	2.30273	0.0212942	0.0695104
Alkalilimnicola ehrlichii	0.936131	1.96698	2.00299	0.982021	0.326089	0.503339
Alkaliphilus metalliredigens	73.2497	0.486194	0.274902	1.76861	0.0769585	0.183319
Alkaliphilus oremlandii	115.193	-0.0868966	0.414935	-0.209423	0.834118	0.907493
Alkaliphilus transvaalensis	76.7561	0.722061	0.329846	2.18908	0.0285907	0.0869456
Alkalitalea saponilacus	69.9043	1.51694	0.557556	2.72069	0.00651455	0.0280918
Alloactinosynnema sp.	1.38115	-0.186462	1.46088	-0.127636	0.898437	0.943817
Allobaculum stercoricanis	173.523	-2.09072	0.718421	-2.91016	0.00361245	0.0175616
Allochromatium vinosum	0.954178	0.0956828	1.77424	0.0539289	0.956992	0.976683
Allofustis seminis	68.5926	-2.07961	0.683074	-3.04449	0.00233078	0.0124156
Alloiococcus otitis	5.4155	-1.00867	0.849943	-1.18675	0.235325	0.404704
Allokutzneria albata	0.942801	-3.20253	1.73657	-1.84418	0.0651576	0.162113
Alloprevotella rava	204.823	2.93084	0.64793	4.52338	6.08587e-06	7.88644e-05
Alloprevotella tannerae	240.736	1.1123	0.555359	2.00286	0.0451927	0.123716
Alloscardovia criceti	6.15046	2.23552	1.00535	2.22362	0.0261741	0.0814638
Alloscardovia macacae	5.5314	1.9597	0.877333	2.2337	0.0255026	0.079897
Alloscardovia omnicolens	16.8378	2.889	0.755026	3.82636	0.000130054	0.00106757
alpha proteobacterium	37.9349	-1.5062	0.530657	-2.83837	0.00453442	0.0209465
Altererythrobacter sp.	0.866525	-2.20468	2.41589	-0.912574	0.361467	0.536907
Altererythrobacter troitsensis	0.554121	-3.79498	2.22352	-1.70675	0.0878693	NA
Alteromonadaceae	5.18395	2.105	1.29202	1.62923	0.103264	0.225028
Alteromonadaceae bacterium	7.04761	1.49936	0.820167	1.82811	0.0675323	0.166352
Alteromonadales bacterium	1.24176	0.834525	1.59471	0.523308	0.60076	0.746209
Alteromonas	21.302	-4.18238	0.782592	-5.34427	9.07839e-08	1.9997e-06
Alteromonas confluentis	1.63511	0.623143	1.68054	0.3708	0.710787	0.826738
Alteromonas macleodii	3.30853	2.84284	1.17528	2.41885	0.0155694	0.0549944
Alteromonas marina	2.12772	2.79486	1.5398	1.81508	0.0695122	0.1702
Alteromonas sp.	2.00757	-0.868392	1.2741	-0.681573	0.495509	0.6591
Altibacter lentus	2.6005	2.54524	1.28352	1.98301	0.0473666	0.128191
Alysiella crassa	0.377406	-2.37376	2.4841	-0.955582	0.339283	NA
Amantichitinum ursilacus	1.96981	2.537	1.534	1.65384	0.0981595	0.217476
Aminiphilus circumscriptus	11.0116	1.46674	0.70232	2.08843	0.0367594	0.105755
Aminobacter aminovorans	1.4186	2.22949	1.66847	1.33625	0.181469	0.338438
Aminobacter sp.	1.11051	-1.92217	1.73537	-1.10764	0.268017	0.440898
Aminobacterium colombiense	14.0216	0.844641	0.626729	1.3477	0.177755	0.333694
Aminobacterium mobile	9.8408	1.42259	0.697561	2.03938	0.0414123	0.115869
Aminomonas paucivorans	12.6605	0.444659	0.665078	0.668582	0.503762	0.665147
Ammonifex degensii	34.8527	0.00973997	0.49705	0.0195956	0.984366	0.992017
Amorphus coralli	1.03371	-1.56698	1.66573	-0.940716	0.346851	0.524031
Amphibacillus jilinensis	11.9504	3.37794	0.593549	5.69109	1.2623e-08	3.28833e-07
Amphibacillus sediminis	7.14274	0.832304	0.719167	1.15732	0.247143	0.41764
Amphibacillus xylanus	10.1137	-0.944598	0.57176	-1.65209	0.0985165	0.217844
Amphritea japonica	0.915742	0.325282	1.87444	0.173535	0.862231	0.924803
Amycolatopsis alba	0.184063	1.14415	5.5082	0.207718	0.835449	NA
Amycolatopsis australiensis	1.08253	-0.211961	1.78606	-0.118675	0.905533	0.947554
Amycolatopsis balhimycina	1.21102	-1.67396	1.88758	-0.886829	0.375171	0.549089
Amycolatopsis coloradensis	0.450857	0.871988	2.42217	0.360003	0.718845	NA
Amycolatopsis japonica	0.172475	-0.413058	4.71687	-0.0875705	0.930218	NA
Amycolatopsis jejuensis	0.689791	1.88761	1.85992	1.01489	0.31016	NA
Amycolatopsis keratiniphila	0.421443	0.429631	3.26521	0.131578	0.895318	NA
Amycolatopsis lexingtonensis	1.13784	-0.886647	1.84165	-0.481443	0.630202	0.770478
Amycolatopsis methanolica	1.82701	-3.28008	1.78377	-1.83885	0.0659376	0.163554
Amycolatopsis nigrescens	1.28278	1.75219	1.71002	1.02466	0.305524	0.48123
Amycolatopsis pretoriensis	2.31581	0.589165	1.27106	0.463523	0.64299	0.779319
Amycolatopsis sp.	1.57371	2.91758	1.49659	1.94949	0.0512374	0.135078
Amycolatopsis taiwanensis	2.31895	-1.21787	1.24434	-0.978724	0.327716	0.504965
Amycolatopsis thermoflava	0.123597	-0.78184	5.1334	-0.152305	0.878947	NA
Amycolatopsis vancoresmycina	0.427122	-4.07991	2.76758	-1.47418	0.140432	NA
Anabaena cylindrica	1.17203	-0.617779	1.84985	-0.333961	0.738409	0.84761
Anabaena sp.	5.66669	-1.06988	0.936816	-1.14203	0.25344	0.42626
Anaeroarcus burkinensis	8.92496	-1.57253	0.708414	-2.21978	0.0264335	0.0821367
Anaerobacillus alkalidiazotrophicus	10.4068	0.208183	0.81445	0.255612	0.798251	0.884448
Anaerobacillus alkalilacustris	6.70154	1.31669	0.744715	1.76804	0.077054	0.18347
Anaerobacillus arseniciselenatis	6.31181	0.74965	0.830354	0.902808	0.366628	0.541065
Anaerobacillus macyae	7.98322	1.4994	0.709724	2.11266	0.0346301	0.100844
Anaerobacillus sp.	8.23394	2.32718	0.852409	2.73013	0.00633103	0.0274395
Anaerobiospirillum succiniciproducens	16.7907	-2.29359	0.616188	-3.72223	0.000197474	0.00154964
Anaerobranca californiensis	129.564	-0.259773	0.423237	-0.613777	0.539363	0.694911
Anaerococcus hydrogenalis	27.1713	0.842636	0.43747	1.92616	0.0540846	0.140763
Anaerococcus lactolyticus	24.9795	1.68713	0.512652	3.29098	0.00099838	0.00613106
Anaerococcus mediterraneensis	21.4704	-0.112662	0.483889	-0.232826	0.815897	0.89429
Anaerococcus obesiensis	4.62518	0.432718	0.991838	0.436279	0.662635	0.792251
Anaerococcus prevotii	21.3756	0.915973	0.464155	1.97342	0.0484477	0.130313
Anaerococcus provenciensis	6.82788	0.822218	0.860982	0.954977	0.339589	0.51693
Anaerococcus rubiinfantis	3.9722	1.09371	0.864024	1.26584	0.205572	0.369382
Anaerococcus senegalensis	6.18623	-0.882046	0.828167	-1.06506	0.28685	0.460883
Anaerococcus sp.	42.0604	0.740062	0.430527	1.71897	0.0856206	0.196883
Anaerococcus tetradius	31.9165	2.2464	0.636635	3.52855	0.000417842	0.0029723
Anaerococcus vaginalis	22.1542	-1.08131	0.575731	-1.87815	0.0603612	0.15271
Anaerocolumna	2.00404	0.919785	1.3322	0.690428	0.489925	0.653653
Anaerocolumna jejuensis	532.83	0.350775	0.346093	1.01353	0.310808	0.487399
Anaerocolumna xylanovorans	371.227	0.272844	0.36674	0.743973	0.456893	0.624479
Anaerofilum sp.	386.558	-0.482595	0.324781	-1.48591	0.137303	0.277181
Anaerofilum sp. An201	10.5296	-3.77093	1.21123	-3.1133	0.00185008	0.0102672
Anaerofustis stercorihominis	158.974	-0.031876	0.365121	-0.0873027	0.930431	0.960744
Anaeroglobus geminatus	31.2099	0.292595	0.496453	0.589371	0.555612	0.70738
Anaerolinea thermolimosa	14.7396	-1.05876	0.625002	-1.69401	0.0902641	0.204822
Anaerolinea thermophila	24.283	-1.57584	0.456397	-3.45278	0.000554834	0.00376824
Anaerolineaceae bacterium	203.712	-2.53415	0.49925	-5.07591	3.85638e-07	7.35808e-06
Anaeromassilibacillus	17.4254	-0.253283	0.654706	-0.386865	0.698856	0.818177
Anaeromassilibacillus senegalensis	457.669	-1.16948	0.222684	-5.25177	1.50647e-07	3.13664e-06
Anaeromassilibacillus sp.	2175.45	-0.578227	0.240079	-2.40849	0.0160186	0.0560996
Anaeromassilibacillus sp. An172	1.94541	0.719525	1.84349	0.390305	0.696311	0.816925
Anaeromassilibacillus sp. An200	1.02685	-2.59571	1.8462	-1.40598	0.15973	0.309426
Anaeromassilibacillus sp. Marseille-P3371	1.73256	-1.5696	1.50414	-1.04352	0.296709	0.473092
Anaeromusa acidaminophila	24.818	-0.332142	0.563096	-0.589849	0.555292	0.70738
Anaeromyxobacter dehalogenans	14.0715	-5.16384	0.816482	-6.3245	2.54056e-10	9.5986e-09
Anaeromyxobacter sp.	13.614	-3.29168	0.964278	-3.41362	0.000641051	0.00426247
Anaerophaga thermohalophila	149.411	-0.238521	0.558249	-0.427267	0.669185	0.797348
Anaerorhabdus furcosa	95.3417	-0.480656	0.298529	-1.61008	0.107381	0.232048
Anaerosalibacter massiliensis	87.0941	2.21524	0.345968	6.40301	1.52347e-10	5.99406e-09
Anaerosalibacter sp.	63.0019	0.93176	0.35155	2.65043	0.00803891	0.0331373
Anaerosphaera aminiphila	57.3214	-0.189225	0.387606	-0.48819	0.625415	0.767348
Anaerosphaera sp.	26.5136	-0.556863	0.493183	-1.12912	0.258847	0.43179
Anaerosporobacter mobilis	722.797	-0.0577063	0.330685	-0.174505	0.861468	0.924333
Anaerosporomusa subterranea	38.7494	0.455341	0.440104	1.03462	0.300846	0.476361
Anaerostipes	102.157	-1.2016	0.654177	-1.83681	0.0662379	0.164036
Anaerostipes caccae	96.0829	-0.707878	0.321909	-2.199	0.027878	0.0853432
Anaerostipes hadrus	320.59	0.527072	0.308957	1.70597	0.0880136	0.200847
Anaerostipes sp.	935.428	0.951316	0.307882	3.08987	0.00200244	0.010931
Anaerotruncus	43.0226	-1.10634	0.581554	-1.90239	0.0571203	0.146459
Anaerotruncus colihominis	2927.68	-3.63835	0.420703	-8.64828	5.22795e-18	5.14232e-16
Anaerotruncus rubiinfantis	1120.63	-2.71665	0.396134	-6.85791	6.98748e-12	3.43651e-10
Anaerotruncus sp.	10560.3	-2.01338	0.511109	-3.93924	8.17405e-05	0.000714134
Anaerotruncus sp. G32012	32.8709	4.15745	1.05315	3.94764	7.89252e-05	0.000697552
Anaerovibrio lipolyticus	133.228	0.250499	0.305568	0.819784	0.412339	0.583142
Anaerovibrio sp.	70.8797	0.0149549	0.321384	0.0465328	0.962886	0.98024
Anaerovibrio sp. JC8	0.0948044	-0.609493	5.99608	-0.101649	0.919036	NA
Anaerovorax odorimutans	297.466	1.48733	0.320385	4.64231	3.44535e-06	4.82942e-05
Ancylobacter sp.	2.7773	0.858565	1.45359	0.59065	0.554755	0.70738
Anditalea andensis	5.0067	-0.297904	0.994315	-0.299607	0.764477	0.863803
Andreprevotia chitinilytica	3.08556	0.53357	1.11606	0.478083	0.632591	0.772294
Andreprevotia lacus	2.75459	4.40135	1.25854	3.49718	0.00047021	0.00326741
Aneurinibacillus aneurinilyticus	15.5445	0.703734	0.4961	1.41853	0.156035	0.30392
Aneurinibacillus migulanus	8.82516	1.92414	0.622182	3.09258	0.00198427	0.010864
Aneurinibacillus sp.	21.3231	0.921615	0.617861	1.49162	0.135798	0.275167
Aneurinibacillus terranovensis	25.8927	0.316895	0.568524	0.5574	0.577254	0.727948
Aneurinibacillus tyrosinisolvens	20.6241	-1.41889	0.426843	-3.32414	0.000886913	0.00556638
Angelakisella massiliensis	14688.3	-4.76644	0.531475	-8.96833	3.01041e-19	3.50498e-17
Anoxybacillus	12.2305	2.10422	0.684711	3.07316	0.00211808	0.0114005
Anoxybacillus amylolyticus	12.2215	1.8793	0.825754	2.27586	0.0228541	0.0734551
Anoxybacillus ayderensis	1.79617	1.68496	1.53262	1.0994	0.271595	0.444605
Anoxybacillus flavithermus	15.3455	-0.476737	0.635618	-0.750037	0.453232	0.620218
Anoxybacillus geothermalis	0.22582	-1.29911	3.8005	-0.341825	0.732483	NA
Anoxybacillus sp.	18.0519	-1.10565	0.630753	-1.75291	0.0796183	0.187385
Anoxybacillus suryakundensis	0.495433	-0.269486	2.38435	-0.113023	0.910012	NA
Anoxybacillus tepidamans	5.7045	1.49666	0.897945	1.66677	0.0955609	0.213376
Anoxybacillus thermarum	2.24464	-1.40749	1.18075	-1.19203	0.233251	0.40251
Anthococcus sp.	8.29616	-3.32724	0.785888	-4.23373	2.29845e-05	0.000246578
Aphanizomenon flos-aquae	1.33867	0.908058	1.57782	0.575514	0.564944	0.71686
Apibacter mensalis	18.5725	1.252	0.8487	1.47519	0.140161	0.280943
Aquabacterium parvum	5.80272	-1.7214	0.96795	-1.77839	0.0753392	0.180383
Aquabacterium sp.	3.20898	-1.96116	1.14172	-1.71772	0.0858476	0.19708
Aquaspirillum sp.	2.47818	-2.35865	1.41467	-1.66728	0.0954579	0.213328
Aquibacillus sp.	9.03251	-0.165418	0.842797	-0.196273	0.844396	0.913164
Aquifex aeolicus	8.14922	2.33138	0.909932	2.56215	0.0104028	0.0404552
Aquiflexum balticum	6.39664	0.057084	0.979681	0.058268	0.953535	0.975407
Aquimarina agarilytica	1.04691	-0.362222	1.83051	-0.197881	0.843139	0.91256
Aquimarina atlantica	8.84606	2.20172	1.24808	1.76408	0.0777178	0.184511
Aquimarina latercula	8.34168	0.723521	1.16067	0.623365	0.533045	0.690356
Aquimarina longa	5.57158	3.895	1.13406	3.43456	0.000593525	0.00399299
Aquimarina macrocephali	1.94342	2.17778	1.47222	1.47925	0.139075	0.279768
Aquimarina megaterium	3.37904	-0.614827	0.923769	-0.665563	0.50569	0.666115
Aquimarina muelleri	3.76758	1.1258	1.30961	0.859648	0.389983	0.564541
Aquimarina pacifica	2.40501	1.84998	1.4136	1.3087	0.190635	0.350039
Aquimarina sp.	7.90879	-2.24727	0.927016	-2.42419	0.0153424	0.0544096
Aquimarina spongiae	0.849468	0.578278	1.78053	0.324779	0.745348	0.850311
Aquincola tertiaricarbonis	0.456385	0.489625	2.56789	0.190672	0.848782	NA
Aquitalea magnusonii	9.12607	-1.87152	1.10675	-1.69101	0.0908353	0.205723
Arabia massiliensis	38.0346	0.000965812	0.447536	0.00215807	0.998278	0.999376
Arachidicoccus sp.	11.9143	-1.03126	0.618086	-1.66847	0.0952216	0.212951
Arcanobacterium haemolyticum	5.4391	0.96718	0.884712	1.09322	0.274299	0.447876
Arcanobacterium sp.	2.18859	-0.529371	1.31636	-0.402146	0.687577	0.809791
Arcanobacterium urinimassiliense	5.65182	2.86439	1.05993	2.70242	0.00688366	0.0293581
Archaea	3.23437	-4.86354	1.25198	-3.88467	0.000102471	0.000863509
Archangium sp.	2.89463	-0.705972	1.08483	-0.650767	0.515197	0.6752
Archangium violaceum	1.92272	0.2972	1.24	0.239677	0.810581	0.890671
Arcobacter butzleri	4.25829	3.42853	1.19259	2.87486	0.00404208	0.0191211
Arcobacter cibarius	0.53006	0.382372	1.92345	0.198795	0.842423	NA
Arcobacter cryaerophilus	2.75252	-0.417579	0.989991	-0.4218	0.673171	0.800214
Arcobacter lanthieri	1.55793	-0.0700357	1.49992	-0.046693	0.962758	0.98024
Arcobacter marinus	4.88436	1.39031	0.908644	1.5301	0.125993	0.261188
Arcobacter nitrofigilis	1.74956	0.238787	1.40848	0.169535	0.865376	0.926926
Arcobacter porcinus	7.46923	8.84344	1.56218	5.66095	1.50541e-08	3.85128e-07
Arcobacter skirrowii	2.06981	0.864163	1.56462	0.552313	0.580734	0.730076
Arcobacter sp.	7.58858	2.64679	0.890575	2.972	0.00295866	0.0150842
Arcobacter thereius	4.51678	3.55548	0.948831	3.74722	0.000178803	0.00141874
Arcticibacter eurypsychrophilus	3.21591	0.410791	1.30279	0.315316	0.752522	0.855829
Arcticibacter svalbardensis	5.17064	-1.92536	1.1217	-1.71647	0.0860768	0.197295
Ardenticatena maritima	9.20488	-0.284011	0.745673	-0.380879	0.703293	0.82118
Arenibacter	3.85158	-1.36316	0.99785	-1.36609	0.17191	0.325613
Arenibacter latericius	1.32945	5.48968	1.66929	3.28864	0.00100673	0.00616244
Arenibacter nanhaiticus	3.67608	1.46245	1.04479	1.39976	0.161585	0.311961
Arenibacter palladensis	10.8008	-1.16734	0.681876	-1.71195	0.0869061	0.198717
Arenibacter troitsensis	2.3702	-2.31486	1.38241	-1.6745	0.0940314	0.210972
Arenimonas donghaensis	1.99294	-4.14384	1.47718	-2.80524	0.00502797	0.0226398
Arenimonas metalli	0.314496	-0.177508	3.08097	-0.0576145	0.954056	NA
Arenimonas oryziterrae	0.583347	-1.85502	2.13373	-0.869379	0.38464	NA
Arenitalea lutea	1.69246	-2.71469	1.60227	-1.69427	0.0902133	0.204822
Armatimonadetes bacterium	5.25039	1.12185	0.831261	1.34958	0.17715	0.332886
Arsenicibacter rosenii	21.5336	-1.17645	0.538904	-2.18305	0.0290322	0.0876805
Arsenophonus endosymbiont	1.3496	-3.67263	1.55034	-2.36892	0.0178401	0.0606181
Arsukibacterium sp.	1.40066	-1.8105	1.93424	-0.936027	0.349259	0.526148
Arthrobacter agilis	1.05762	4.51483	1.67998	2.68743	0.00720031	0.0304731
Arthrobacter alpinus	7.7323	-1.7526	0.832626	-2.1049	0.0352999	0.10233
Arthrobacter castelli	1.29774	1.17199	1.8862	0.621347	0.534371	0.691447
Arthrobacter crystallopoietes	0.777942	-2.81916	2.01133	-1.40164	0.161022	0.31121
Arthrobacter cupressi	0.380307	1.73683	2.33615	0.743456	0.457205	NA
Arthrobacter luteolus	0.475149	-1.41943	2.33111	-0.608905	0.542587	NA
Arthrobacter rhombi	1.30047	-1.05849	1.57349	-0.6727	0.501138	0.663032
Arthrobacter sp.	28.01	0.448354	0.479832	0.934398	0.350099	0.526857
Arthrospira	1.53754	-2.53075	1.43911	-1.75855	0.0786536	0.18576
Arthrospira platensis	2.72553	-1.13485	1.11004	-1.02236	0.306612	0.482012
Asaccharospora irregularis	115.901	0.686096	0.454604	1.50922	0.131244	0.26856
Asaia prunellae	0.532319	-2.35352	3.38623	-0.695027	0.487038	NA
Asinibacterium sp.	3.85523	2.20144	1.26166	1.74487	0.081008	0.189251
Asticcacaulis excentricus	1.80275	1.72058	1.54947	1.11043	0.266813	0.439813
Asticcacaulis sp.	4.95682	-1.23922	0.877569	-1.4121	0.15792	0.30644
Atlantibacter hermannii	16.1504	-3.54246	0.723826	-4.89408	9.87646e-07	1.65721e-05
Atopobacter phocae	10.4541	2.01083	0.693691	2.89874	0.00374671	0.0180347
Atopobium	81.4744	5.95579	0.682001	8.73282	2.48394e-18	2.57652e-16
Atopobium deltae	9.24128	-1.73936	0.596183	-2.91749	0.0035286	0.01729
Atopobium fossor	18.761	1.52759	0.612085	2.49571	0.0125704	0.0467801
Atopobium minutum	0.924066	2.13782	1.71855	1.24397	0.213512	0.379821
Atopobium parvulum	18.2357	1.66547	0.58463	2.84875	0.00438913	0.0203911
Atopobium rimae	17.8347	4.12905	0.907094	4.55195	5.31504e-06	7.01905e-05
Atopobium sp.	102.48	2.21606	0.371529	5.96471	2.4507e-09	7.59851e-08
Atopobium vaginae	87.5783	4.3623	0.570361	7.64831	2.03637e-14	1.32017e-12
Atopococcus tabaci	8.37617	1.55725	0.623674	2.4969	0.0125284	0.0466544
Atopostipes suicloacalis	41.117	3.11587	0.58701	5.30804	1.10812e-07	2.39463e-06
Aurantimonas manganoxydans	0.51973	2.70199	2.49266	1.08398	0.278374	NA
Aurantimonas sp.	3.97656	-1.19218	0.969026	-1.23028	0.218592	0.386208
Aureimonas altamirensis	49.3472	3.29573	1.11091	2.96669	0.00301021	0.0152787
Aureimonas frigidaquae	1.18913	-3.95182	1.77491	-2.22648	0.0259817	0.0809534
Aureimonas sp.	6.63506	-1.9337	0.670515	-2.88391	0.00392776	0.0187357
Aureispira sp.	11.2433	1.84427	0.711227	2.59308	0.00951217	0.0377191
Austwickia chelonae	1.80463	-2.33441	1.59607	-1.46259	0.143579	0.285605
Avibacterium paragallinarum	4.01855	1.56026	1.24034	1.25793	0.208417	0.373553
Azoarcus	1.52712	0.129558	1.68089	0.077077	0.938562	0.966198
Azoarcus sp.	4.70323	-2.05714	1.03702	-1.98372	0.0472875	0.128096
Azoarcus toluclasticus	1.21247	1.98581	1.8938	1.04859	0.294369	0.470545
Azoarcus tolulyticus	0.995282	-1.15894	1.61183	-0.719026	0.472125	0.639021
Azohydromonas australica	2.42045	-0.37762	1.44947	-0.260523	0.794461	0.883136
Azohydromonas lata	1.11903	-0.357937	1.71129	-0.209163	0.834321	0.907493
Azonexus hydrophilus	3.27268	-1.18337	1.17653	-1.00582	0.314503	0.490975
Azorhizobium caulinodans	0.222541	-1.33344	3.77258	-0.353456	0.723747	NA
Azospirillum	2.65733	-1.24214	1.43008	-0.868578	0.385078	0.559
Azospirillum brasilense	5.1509	2.89243	1.10507	2.61742	0.00885981	0.0356958
Azospirillum halopraeferens	2.66675	-3.1192	1.03204	-3.02237	0.00250804	0.0131684
Azospirillum lipoferum	4.6454	-1.31247	1.0958	-1.19773	0.231023	0.399782
Azospirillum oryzae	1.32751	-5.25516	1.79612	-2.92584	0.00343526	0.0170123
Azospirillum sp.	2.65824	-0.477358	1.05733	-0.451473	0.651649	0.78531
Azospirillum thiophilum	0.446614	0.190362	2.23676	0.0851063	0.932177	NA
Azotobacter chroococcum	0.167251	-0.338099	4.79895	-0.0704527	0.943833	NA
Azotobacter vinelandii	0.807707	-0.682787	2.2322	-0.305881	0.759695	0.861129
Azovibrio restrictus	4.25731	-2.87269	1.07679	-2.66783	0.00763427	0.0319542
Bacillaceae	45.0262	0.668159	0.32868	2.03286	0.0420668	0.117355
Bacillaceae bacterium	2.58445	1.21812	1.33294	0.913854	0.360793	0.536441
Bacillales	40.3087	1.30526	0.465166	2.80601	0.00501589	0.0226211
Bacilli	267.426	5.49346	0.914113	6.00961	1.85969e-09	5.89417e-08
Bacilli bacterium	2.41258	2.23146	1.22931	1.81522	0.0694907	0.1702
Bacillus	136.431	0.25715	0.245681	1.04668	0.295246	0.471682
Bacillus abyssalis	25.7493	-1.46171	0.498242	-2.93374	0.00334907	0.0166723
Bacillus acidiceler	4.8041	-3.32911	0.810378	-4.1081	3.98931e-05	0.000391049
Bacillus acidicola	8.19919	2.78755	1.08287	2.57423	0.0100464	0.0392567
Bacillus acidiproducens	8.92941	-0.258255	0.65165	-0.39631	0.691876	0.813678
Bacillus agaradhaerens	15.1444	0.365516	0.51356	0.71173	0.476632	0.642945
Bacillus aidingensis	12.6462	0.723441	0.698274	1.03604	0.300183	0.475706
Bacillus akibai	3.73847	1.13316	1.00454	1.12804	0.259302	0.432423
Bacillus alcalophilus	19.4802	-2.51665	0.566995	-4.43857	9.05577e-06	0.000110628
Bacillus alkalinitrilicus	2.77357	-4.74845	1.22179	-3.88646	0.000101715	0.000860957
Bacillus alkalitelluris	25.8166	-0.182103	0.415215	-0.438575	0.66097	0.791859
Bacillus altitudinis	0.952681	2.64972	2.07976	1.27405	0.202645	0.366083
Bacillus alveayuensis	20.0466	1.51396	0.504673	2.99987	0.00270094	0.0139683
Bacillus aminovorans	4.58168	0.143561	0.920755	0.155916	0.876099	0.932838
Bacillus amyloliquefaciens	18.7978	0.421744	0.964312	0.437352	0.661856	0.7921
Bacillus andreraoultii	16.0638	-0.111402	0.578874	-0.192447	0.847392	0.915601
Bacillus anthracis	1.79601	0.227619	1.34457	0.169287	0.865571	0.926926
Bacillus aquimaris	14.4823	1.48725	0.615233	2.41738	0.0156328	0.0551205
Bacillus aryabhattai	3.53842	0.712484	0.871294	0.817732	0.41351	0.584329
Bacillus atrophaeus	7.9123	1.21394	1.12119	1.08273	0.278927	0.452325
Bacillus aurantiacus	8.10009	0.323881	0.622962	0.519906	0.603129	0.748155
Bacillus australimaris	0.526333	-0.540789	2.27844	-0.237351	0.812385	NA
Bacillus azotoformans	26.7746	1.40882	0.434847	3.23981	0.00119608	0.00711536
Bacillus badius	3.08142	3.03575	1.08174	2.80635	0.00501058	0.022615
Bacillus bataviensis	10.4954	1.484	0.675523	2.19682	0.0280332	0.0856612
Bacillus beveridgei	12.234	-0.412457	0.657086	-0.627706	0.530197	0.688074
Bacillus bingmayongensis	9.62742	1.09541	1.04549	1.04774	0.294757	0.471033
Bacillus bogoriensis	15.2875	0.0324411	0.472674	0.0686332	0.945282	0.970807
Bacillus butanolivorans	1.34639	2.14305	1.59442	1.3441	0.178916	0.33521
Bacillus campisalis	5.08095	-0.256428	0.786897	-0.325873	0.744521	0.850311
Bacillus cecembensis	4.30635	1.01507	0.863626	1.17536	0.239849	0.409296
Bacillus cellulosilyticus	26.0461	-0.254332	0.568076	-0.447708	0.654364	0.787252
Bacillus cereus	1405.61	-2.90168	0.517969	-5.60203	2.11856e-08	5.16533e-07
Bacillus chagannorensis	6.27355	0.455981	0.947365	0.481315	0.630293	0.770478
Bacillus cihuensis	7.35176	-0.636304	0.746806	-0.852034	0.394195	0.567613
Bacillus circulans	7.52958	-0.359973	0.69705	-0.516423	0.605559	0.750372
Bacillus clarkii	8.75261	-0.601252	0.670088	-0.897273	0.369573	0.543519
Bacillus clausii	14.906	2.23468	0.53004	4.21606	2.48607e-05	0.000264116
Bacillus coagulans	32.29	0.251131	0.379209	0.662251	0.50781	0.668141
Bacillus coahuilensis	3.69784	2.79945	1.07981	2.59254	0.00952693	0.0377439
Bacillus cohnii	7.44788	0.365528	0.651998	0.560627	0.575052	0.725871
Bacillus cytotoxicus	6.54201	-2.09581	0.790718	-2.65052	0.00803681	0.0331373
Bacillus dakarensis	4.96783	0.0904331	0.732763	0.123414	0.901779	0.945211
Bacillus dielmoensis	29.1956	-4.39983	0.518132	-8.49171	2.0362e-17	1.87363e-15
Bacillus drentensis	5.0881	1.8929	0.957782	1.97634	0.0481164	0.129797
Bacillus eiseniae	11.2751	0.0307422	0.61742	0.0497914	0.960289	0.978644
Bacillus encimensis	2.51894	-0.872691	1.10279	-0.791345	0.428742	0.597308
Bacillus enclensis	0.869982	3.18799	1.78838	1.78261	0.0746496	0.179543
Bacillus endophyticus	11.0558	0.463649	0.52297	0.886569	0.375311	0.549089
Bacillus farraginis	0.771703	2.20796	1.9007	1.16165	0.245377	0.415764
Bacillus fastidiosus	7.1811	1.11278	0.795168	1.39942	0.161686	0.31205
Bacillus firmus	5.3609	-2.58676	0.735285	-3.51804	0.000434746	0.00306201
Bacillus flexus	4.51451	-0.311876	0.842113	-0.37035	0.711122	0.826936
Bacillus fordii	15.7181	-2.21057	0.853033	-2.59142	0.00955798	0.0378143
Bacillus fumarioli	4.48328	2.2325	0.806332	2.76871	0.00562787	0.0250444
Bacillus gaemokensis	2.06996	2.46822	1.20561	2.04729	0.0406299	0.11424
Bacillus galactosidilyticus	11.441	-0.230105	0.569427	-0.404099	0.68614	0.809101
Bacillus ginsengihumi	6.64838	-0.182115	0.721573	-0.252386	0.800743	0.885532
Bacillus glycinifermentans	1.40938	0.853854	1.58389	0.539086	0.589827	0.736602
Bacillus gobiensis	8.80513	3.49517	0.831378	4.20407	2.62156e-05	0.000274422
Bacillus gottheilii	11.9883	0.63586	0.710296	0.895204	0.370678	0.54461
Bacillus halmapalus	8.41454	0.944686	0.643002	1.46918	0.141784	0.283419
Bacillus halodurans	4.04838	-2.06788	0.874855	-2.36368	0.0180944	0.0612998
Bacillus halosaccharovorans	7.01708	0.954222	0.703533	1.35633	0.174994	0.330358
Bacillus hemicellulosilyticus	6.16918	1.263	0.764353	1.65237	0.0984583	0.217799
Bacillus horikoshii	9.13489	0.549669	0.608654	0.903089	0.366479	0.541065
Bacillus horneckiae	3.30275	-0.772199	0.949213	-0.813515	0.415923	0.585985
Bacillus humi	10.5214	1.53153	0.623655	2.45573	0.01406	0.0508638
Bacillus indicus	11.0572	-1.73806	0.87215	-1.99285	0.0462782	0.126143
Bacillus jeddahensis	2.0065	3.77621	1.46072	2.58516	0.00973338	0.0383223
Bacillus jeotgali	6.10425	3.87061	1.15515	3.35073	0.000805987	0.00512615
Bacillus koreensis	6.93041	-1.51414	0.628312	-2.40986	0.0159588	0.0559931
Bacillus korlensis	37.304	1.87243	0.540348	3.46523	0.000529775	0.00363265
Bacillus kribbensis	4.24251	1.4438	0.929081	1.55401	0.120183	0.252354
Bacillus krulwichiae	8.78813	1.30118	0.774503	1.68002	0.0929541	0.20911
Bacillus lehensis	2.48444	-0.559321	1.29016	-0.433529	0.66463	0.793578
Bacillus lentus	14.7842	0.752206	0.598565	1.25668	0.208869	0.374245
Bacillus licheniformis	6.35001	-1.30773	0.629131	-2.07863	0.0376511	0.107614
Bacillus ligniniphilus	4.56889	-1.84543	0.917259	-2.01189	0.0442314	0.121844
Bacillus litoralis	28.9929	-1.91251	0.48534	-3.94056	8.12926e-05	0.00071131
Bacillus luciferensis	18.2022	1.33855	0.564421	2.37154	0.0177139	0.0604053
Bacillus manliponensis	4.75061	0.953001	0.807422	1.1803	0.237881	0.407609
Bacillus mannanilyticus	11.9681	0.607245	0.602143	1.00847	0.313227	0.489579
Bacillus marisflavi	8.7845	0.540325	0.809436	0.667532	0.504432	0.665365
Bacillus massilioanorexius	7.4186	1.87125	0.741099	2.52497	0.0115708	0.0438906
Bacillus massiliogorillae	85.6967	1.49622	0.486615	3.07474	0.00210684	0.0113713
Bacillus massiliosenegalensis	34.1445	1.55559	0.48524	3.20581	0.00134681	0.00785638
Bacillus megaterium	9.30797	0.461782	0.609335	0.757845	0.448544	0.616167
Bacillus mesonae	8.25594	0.545258	0.716905	0.760572	0.446913	0.614815
Bacillus methanolicus	9.4662	-0.0449605	0.707884	-0.063514	0.949357	0.97359
Bacillus mojavensis	2.71159	1.57878	1.24094	1.27225	0.203284	0.366617
Bacillus muralis	6.05402	1.10864	0.797457	1.39021	0.164464	0.315172
Bacillus mycoides	6.78278	1.09204	0.693369	1.57498	0.11526	0.245542
Bacillus nakamurai	2.8678	0.457232	1.04047	0.439447	0.660338	0.791497
Bacillus ndiopicus	16.3441	-2.08535	0.72435	-2.87893	0.00399032	0.0189548
Bacillus nealsonii	10.9366	0.930322	0.938864	0.990903	0.321733	0.4982
Bacillus niacini	37.1453	1.05498	0.426156	2.47558	0.0133019	0.0489958
Bacillus niameyensis	32.5823	1.39476	0.432276	3.22654	0.00125296	0.00739972
Bacillus novalis	7.82509	-1.89374	0.754307	-2.51057	0.0120538	0.0452115
Bacillus obstructivus	5.13712	-2.97977	0.826711	-3.60437	0.000312916	0.00231842
Bacillus oceanisediminis	1.43569	-0.466914	1.37337	-0.339978	0.733873	0.844784
Bacillus okhensis	7.36914	1.38617	0.675022	2.05352	0.0400226	0.11309
Bacillus okuhidensis	5.97137	-1.10648	0.729488	-1.5168	0.129318	0.266122
Bacillus oleronius	2.1512	2.11144	1.38289	1.52683	0.126803	0.26239
Bacillus oryziterrae	13.1383	-1.33353	0.690839	-1.9303	0.0535699	0.139742
Bacillus panaciterrae	9.33907	-0.458338	0.677735	-0.676279	0.498863	0.66171
Bacillus paralicheniformis	3.15392	0.363497	1.177	0.308834	0.757448	0.859647
Bacillus patagoniensis	13.2971	1.66827	0.64637	2.58098	0.00985195	0.0386557
Bacillus pseudalcaliphilus	9.19179	0.385569	0.697814	0.552539	0.580579	0.730076
Bacillus pseudofirmus	8.96758	1.03417	0.655404	1.57792	0.114585	0.244559
Bacillus psychrosaccharolyticus	8.75099	-0.812709	0.736621	-1.10329	0.2699	0.442847
Bacillus pumilus	12.2659	1.15568	0.501889	2.30266	0.0212979	0.0695104
Bacillus rhizosphaerae	0.339071	-0.542883	2.61441	-0.20765	0.835502	NA
Bacillus rubiinfantis	15.0675	0.11844	0.634323	0.186718	0.851882	0.918191
Bacillus safensis	4.36956	1.72342	1.10518	1.5594	0.118901	0.250799
Bacillus selenatarsenatis	2.26501	3.05342	1.3213	2.31091	0.0208376	0.068439
Bacillus selenitireducens	6.68325	-0.597802	0.761055	-0.785491	0.432166	0.600477
Bacillus shacheensis	2.47237	1.36578	1.05455	1.29513	0.195276	0.356383
Bacillus shackletonii	9.5551	4.1745	0.866693	4.81658	1.46039e-06	2.31916e-05
Bacillus simplex	32.8951	-3.13319	0.375561	-8.3427	7.26148e-17	6.37334e-15
Bacillus sinesaloumensis	12.791	-0.181348	0.569146	-0.318632	0.750005	0.854048
Bacillus smithii	9.18882	0.179779	0.702288	0.25599	0.797958	0.884295
Bacillus solani	1.17319	-0.835186	1.69187	-0.493648	0.621555	0.764053
Bacillus soli	7.33616	-0.0751989	0.672181	-0.111873	0.910924	0.950944
Bacillus solimangrovi	11.2905	1.63268	0.577269	2.82829	0.00467977	0.0215655
Bacillus sonorensis	23.3517	-2.64665	0.650136	-4.07092	4.68282e-05	0.000451275
Bacillus sp.	668.571	0.4138	0.157764	2.6229	0.00871845	0.0353258
Bacillus sp. KCTC 13219	13.807	0.531711	0.620476	0.856941	0.391478	0.565412
Bacillus sporothermodurans	7.98393	-0.274449	0.671256	-0.408859	0.682643	0.80631
Bacillus stratosphericus	0.160111	-0.46206	4.12444	-0.11203	0.9108	NA
Bacillus subterraneus	6.593	1.21276	0.984247	1.23217	0.217885	0.385343
Bacillus subtilis	26.7511	-0.937811	0.437526	-2.14344	0.0320777	0.0949983
Bacillus testis	12.1477	1.72704	0.630267	2.74016	0.00614085	0.0268046
Bacillus thermoamylovorans	25.4281	-0.0535223	0.436003	-0.122757	0.9023	0.945211
Bacillus thermotolerans	4.11998	-1.89998	0.943108	-2.0146	0.0439469	0.121295
Bacillus thuringiensis	4812.48	2.55576	0.547422	4.66872	3.03078e-06	4.34437e-05
Bacillus timonensis	4.29068	1.36067	0.788166	1.72638	0.084279	0.194424
Bacillus toyonensis	0.328034	0.71657	3.972	0.180405	0.856834	NA
Bacillus trypoxylicola	7.91606	-0.154843	0.661666	-0.23402	0.814969	0.8936
Bacillus tuaregi	17.556	2.42248	0.566099	4.27925	1.8752e-05	0.000207729
Bacillus vallismortis	7.06925	-2.59319	0.817664	-3.17147	0.00151671	0.00868756
Bacillus velezensis	12.9603	-0.484864	0.782273	-0.619814	0.53538	0.691802
Bacillus vietnamensis	3.60109	-0.378843	1.10141	-0.343962	0.730875	0.841841
Bacillus vireti	51.8956	-1.7732	0.425394	-4.16838	3.06776e-05	0.000311971
Bacillus wakoensis	4.27033	0.259133	0.940188	0.275618	0.782841	0.876395
Bacillus weihaiensis	9.35461	3.55993	0.932432	3.8179	0.000134592	0.00110323
Bacillus weihenstephanensis	4.56829	3.62696	1.2113	2.99428	0.00275092	0.0141899
Bacillus zhangzhouensis	3.59497	3.79556	1.34302	2.82614	0.00471119	0.0216753
Bacteria	10767.1	-4.7798	0.411338	-11.6201	3.25681e-31	1.09295e-28
Bacteriovorax sp.	15.312	-0.26726	0.65953	-0.405229	0.685309	0.808455
bacterium 3363	11.0594	-1.42278	0.712699	-1.99633	0.0458982	0.125347
bacterium JKG1	9.47969	-1.1828	0.67542	-1.75121	0.0799095	0.187761
bacterium LF-3	111.99	-1.99851	0.513703	-3.8904	0.000100077	0.000849687
bacterium MS4	376.007	-1.77905	0.373639	-4.76141	1.92246e-06	2.94039e-05
bacterium OL-1	23.6991	-0.0647292	0.787958	-0.082148	0.934529	0.962884
bacterium SIT5	6.45567	2.36894	0.957525	2.47403	0.0133599	0.049133
bacterium SIT6	19.1973	2.74459	0.609124	4.50579	6.61261e-06	8.47751e-05
Bacteroidaceae	651.04	-8.69379	0.548941	-15.8374	1.718e-56	2.4503e-53
Bacteroidales	30657.4	0.560472	0.483865	1.15832	0.246733	0.417282
Bacteroidales bacterium	1482.59	-0.580748	0.468419	-1.2398	0.215048	0.381954
Bacteroidales bacterium Barb4	0.9352	-2.90788	1.99976	-1.45412	0.145914	0.289041
Bacteroidales bacterium KA00344	3.63789	2.22204	1.46382	1.51797	0.129022	0.265729
Bacteroidales bacterium WCE2004	0.308036	-0.913233	3.60155	-0.253567	0.79983	NA
Bacteroidales bacterium WCE2008	0.508499	-4.52754	2.70417	-1.67428	0.0940754	NA
Bacteroides	206171	-6.44917	0.441564	-14.6053	2.59915e-48	2.11831e-45
Bacteroides acidifaciens	537.658	-3.74207	0.57815	-6.47249	9.64038e-11	3.95672e-09
Bacteroides barnesiae	418.452	1.35429	0.547875	2.4719	0.0134397	0.0493393
Bacteroides caccae	6885.15	-4.97261	0.5145	-9.66494	4.24876e-22	6.73311e-20
Bacteroides caecimuris	19971.3	-5.6949	0.45851	-12.4205	2.02371e-35	1.15453e-32
Bacteroides cellulosilyticus	332.281	-1.46051	0.511282	-2.85657	0.0042824	0.0200749
Bacteroides clarus	446.146	-0.548618	0.527433	-1.04017	0.298263	0.474112
Bacteroides coprocola	360.546	1.68334	0.501328	3.35776	0.000785779	0.00502564
Bacteroides coprophilus	418.179	-0.0497105	0.477914	-0.104016	0.917157	0.954118
Bacteroides coprosuis	254.973	0.628038	0.514506	1.22066	0.222215	0.391035
Bacteroides dorei	286.019	-1.61498	0.436209	-3.7023	0.00021365	0.00165608
Bacteroides eggerthii	714.773	-2.71866	0.470707	-5.7757	7.66344e-09	2.10192e-07
Bacteroides faecichinchillae	638.692	-2.49316	0.429108	-5.81011	6.24335e-09	1.7546e-07
Bacteroides faecis	2492.61	-6.43609	0.408222	-15.7661	5.32144e-56	6.07176e-53
Bacteroides finegoldii	3320.87	-4.42624	0.483436	-9.15579	5.39596e-20	6.69216e-18
Bacteroides fluxus	859.216	2.23881	0.631447	3.54552	0.000391837	0.0028048
Bacteroides fragilis	132845	-6.34112	1.26423	-5.0158	5.28144e-07	9.71954e-06
Bacteroides gallinarum	228.553	-1.24259	0.530263	-2.34334	0.0191117	0.0639969
Bacteroides graminisolvens	576.264	-0.606699	0.452775	-1.33996	0.180259	0.337062
Bacteroides helcogenes	348.836	-0.284963	0.532006	-0.535638	0.592209	0.738966
Bacteroides ihuae	1039.95	-2.61797	0.509043	-5.14292	2.70503e-07	5.37706e-06
Bacteroides intestinalis	1559.15	-3.67546	0.496183	-7.40746	1.28737e-13	7.65048e-12
Bacteroides luti	613.056	-0.062695	0.464089	-0.135092	0.892539	0.940568
Bacteroides massiliensis	932.443	-0.023336	0.489894	-0.0476348	0.962007	0.97987
Bacteroides mediterraneensis	328.313	-0.306587	0.506935	-0.604786	0.545321	0.700106
Bacteroides neonati	413.822	-2.40053	0.527535	-4.55047	5.35271e-06	7.03623e-05
Bacteroides nordii	391.804	-4.42401	0.520521	-8.49918	1.90928e-17	1.81201e-15
Bacteroides oleiciplenus	1367.15	1.5506	0.626368	2.47555	0.0133032	0.0489958
Bacteroides ovatus	10706.4	-5.32872	0.528117	-10.09	6.11467e-24	1.16281e-21
Bacteroides paurosaccharolyticus	498.98	0.479551	0.508453	0.943158	0.3456	0.522429
Bacteroides pectinophilus	774.956	-0.860189	0.352489	-2.44033	0.0146738	0.0525841
Bacteroides plebeius	409.216	-0.675064	0.467215	-1.44487	0.148495	0.292227
Bacteroides propionicifaciens	188.031	0.0584796	0.578453	0.101096	0.919474	0.955306
Bacteroides pyogenes	1661.14	-2.94266	0.495529	-5.93841	2.87801e-09	8.87516e-08
Bacteroides reticulotermitis	821.058	-2.96521	0.460759	-6.43549	1.23075e-10	5.01532e-09
Bacteroides salanitronis	282.984	3.2419	0.598315	5.41839	6.01389e-08	1.38344e-06
Bacteroides salyersiae	561.268	-1.87081	0.485872	-3.85043	0.000117912	0.000983458
Bacteroides sp.	37807.3	-4.17896	0.469657	-8.8979	5.69153e-19	6.49404e-17
Bacteroides sp. 4_1_36	2.68106	-5.15353	1.65247	-3.11868	0.00181662	0.0100913
Bacteroides sp. D22	8.81622	-7.47471	1.04856	-7.12858	1.01413e-12	5.51009e-11
Bacteroides sp. HMSC067B03	3.47007	-5.96012	1.29332	-4.6084	4.05773e-06	5.57573e-05
Bacteroides sp. Marseille-P2653	7.93295	-5.83008	1.18218	-4.93165	8.15368e-07	1.41905e-05
Bacteroides sp. Marseille-P3108	14.9138	-5.22736	1.13063	-4.62343	3.77453e-06	5.22663e-05
Bacteroides sp. Marseille-P3132	0.167671	-0.312889	4.75369	-0.0658204	0.947521	NA
Bacteroides sp. Marseille-P3208T	14.6568	-6.05447	0.943657	-6.41597	1.39931e-10	5.58258e-09
Bacteroides stercorirosoris	307.217	-2.52437	0.513446	-4.91653	8.80926e-07	1.5047e-05
Bacteroides stercoris	517.929	-2.10171	0.48994	-4.28973	1.78888e-05	0.000199718
Bacteroides thetaiotaomicron	130871	-30	3.42155	-8.76795	NA	NA
Bacteroides timonensis	183.892	-2.0967	0.48209	-4.34918	1.36645e-05	0.000158769
Bacteroides uniformis	1509.92	-2.8305	0.494812	-5.72035	1.06307e-08	2.82084e-07
Bacteroides vulgatus	1586.73	-2.50898	0.495922	-5.05922	4.2098e-07	7.97905e-06
Bacteroides xylanisolvens	3236.73	-4.79528	0.501564	-9.56067	1.16998e-21	1.75651e-19
Bacteroidetes	2.32466	-0.583228	1.23253	-0.473197	0.636073	0.774864
Bacteroidetes bacterium	23.5865	2.23334	0.888044	2.5149	0.0119066	0.044689
Bacteroidetes oral	201.715	3.33011	0.547742	6.07972	1.20395e-09	4.0167e-08
Balneola sp.	6.50492	3.77906	0.828707	4.56019	5.11069e-06	6.79589e-05
Balneola vulgaris	3.25156	-0.251121	1.00659	-0.249476	0.802993	0.886485
Bariatricus massiliensis	1118.83	2.63156	0.431499	6.09866	1.06963e-09	3.63227e-08
Barnesiella	289.806	1.01835	0.573563	1.77547	0.0758199	0.181288
Barnesiella intestinihominis	7129.24	7.27716	0.631022	11.5323	9.06463e-31	2.72177e-28
Barnesiella sp.	3200.21	4.53835	0.540264	8.40025	4.45533e-17	4.03454e-15
Barnesiella sp. An22	3.441	1.39342	1.38844	1.00358	0.315581	0.492179
Barnesiella sp. An55	2.70301	0.457169	1.40152	0.326195	0.744276	0.850311
Barnesiella viscericola	1623.33	3.0471	0.605381	5.03335	4.81974e-07	8.95656e-06
Bartonella alsatica	0.73253	-0.0871666	2.25873	-0.038591	0.969216	0.983001
Bartonella ancashensis	1.05083	0.623487	1.85545	0.336031	0.736848	0.847011
Bartonella apis	7.53098	-0.625031	0.980349	-0.63756	0.52376	0.68236
Bartonella clarridgeiae	0.0776019	-0.613904	5.99614	-0.102383	0.918452	NA
Bartonella doshiae	0.923333	-1.32408	1.78201	-0.743023	0.457468	0.624965
Bartonella elizabethae	0.259362	0.884072	2.97542	0.297125	0.766371	NA
Bartonella koehlerae	0.0356506	-2.5964	6.00608	-0.432296	0.665526	NA
Bartonella sp.	2.01348	-0.16593	1.57012	-0.10568	0.915837	0.953483
Bartonella washoensis	0.800494	-0.808567	2.68096	-0.301596	0.76296	0.86298
Bathymodiolus septemdierum	1.80179	0.28544	1.42154	0.200796	0.840858	0.910832
Bathymodiolus thermophilus	88.6585	-0.142801	0.758604	-0.188242	0.850687	0.917318
Bavariicoccus seileri	4.32736	3.86528	1.16135	3.32826	0.000873912	0.00549082
Bdellovibrio bacteriovorus	12.3408	-1.54743	0.66085	-2.34158	0.0192022	0.0642139
Bdellovibrio exovorus	5.48869	-1.02998	0.960513	-1.07232	0.283578	0.457396
Bdellovibrio sp.	1.16132	1.54246	1.55601	0.991288	0.321545	0.4982
Beduini massiliensis	132.97	1.12209	0.411944	2.7239	0.00645168	0.027884
Beggiatoa alba	3.98955	-0.619097	1.05834	-0.584969	0.558568	0.710509
Beggiatoa leptomitiformis	0.835397	1.55829	1.71833	0.90686	0.364481	0.539275
Belliella baltica	4.50405	2.41432	1.16647	2.06976	0.038475	0.109313
Belliella pelovolcani	16.8175	2.33191	0.838	2.7827	0.00539081	0.0241591
Bellilinea caldifistulae	15.4829	0.714507	0.494167	1.44588	0.14821	0.291867
Belnapia sp.	2.2526	-4.18445	1.64635	-2.54165	0.0110332	0.0423867
Bergeriella denitrificans	1.30458	-2.69209	1.53703	-1.75149	0.0798621	0.187761
Bergeyella zoohelcum	11.6589	1.98762	1.02439	1.9403	0.0523432	0.137255
Bermanella marisrubri	1.52698	-0.694727	1.43815	-0.483068	0.629047	0.76945
Bernardetia litoralis	5.47835	1.47857	0.996831	1.48326	0.138004	0.278158
beta proteobacterium	12.9463	-1.26423	0.728096	-1.73635	0.0825025	0.191566
Betaproteobacteria bacterium	2.64299	0.880272	1.23517	0.712671	0.476049	0.642807
Beutenbergia cavernae	2.57422	1.42169	1.23401	1.15209	0.249286	0.420389
Bhargavaea cecembensis	16.1005	0.0953867	0.475331	0.200674	0.840953	0.910832
Bibersteinia trehalosi	1.72641	1.32027	1.35943	0.971199	0.331449	0.508806
Bifidobacterium	6.81417	-0.556442	0.790459	-0.703948	0.481465	0.64782
Bifidobacterium actinocoloniiforme	4.36217	-0.544006	0.95589	-0.569109	0.569282	0.721082
Bifidobacterium adolescentis	70.9372	-2.89919	0.69461	-4.17385	2.99498e-05	0.000307309
Bifidobacterium aesculapii	7.63087	0.0434623	0.789919	0.0550212	0.956122	0.976665
Bifidobacterium angulatum	15.0807	-3.70993	0.74341	-4.99042	6.02493e-07	1.09815e-05
Bifidobacterium animalis	11.5056	3.13015	0.782024	4.00263	6.26431e-05	0.000586829
Bifidobacterium asteroides	26.0805	-1.79638	0.771967	-2.32701	0.0199646	0.0661814
Bifidobacterium biavatii	41.4233	1.5727	0.665873	2.36186	0.0181836	0.0615054
Bifidobacterium bifidum	60.309	1.68536	0.50954	3.3076	0.000940987	0.00583718
Bifidobacterium bohemicum	3.9978	1.82094	0.89802	2.02772	0.0425884	0.118356
Bifidobacterium bombi	8.9081	3.38434	0.674622	5.01664	5.25824e-07	9.70817e-06
Bifidobacterium boum	6.87512	0.0869115	0.888301	0.0978402	0.922059	0.956838
Bifidobacterium breve	29.8946	-2.13118	0.663113	-3.2139	0.00130946	0.0076699
Bifidobacterium callitrichos	1.50952	0.498821	1.43859	0.346742	0.728785	0.840282
Bifidobacterium catenulatum	1.55778	1.46707	1.40312	1.04558	0.295756	0.472233
Bifidobacterium choerinum	2.71314	3.58656	1.40117	2.55968	0.0104769	0.0406325
Bifidobacterium coryneforme	4.79124	0.714207	0.900257	0.793337	0.427582	0.596128
Bifidobacterium crudilactis	3.31617	-1.41905	1.18036	-1.20222	0.229278	0.398304
Bifidobacterium cuniculi	15.1698	1.20232	0.961172	1.25089	0.210974	0.376363
Bifidobacterium dentium	24.4061	-0.298782	0.503914	-0.592924	0.553232	0.706157
Bifidobacterium gallicum	6.46992	-2.18874	0.994032	-2.20188	0.0276736	0.0848754
Bifidobacterium gallinarum	9.89777	-0.592192	0.69603	-0.850814	0.394873	0.568015
Bifidobacterium indicum	2.54395	-4.79719	1.66226	-2.88594	0.00390241	0.0186459
Bifidobacterium kashiwanohense	0.684494	1.50453	2.54456	0.591271	0.554339	NA
Bifidobacterium lemurum	19.8266	-1.63686	0.599593	-2.72995	0.00633441	0.0274395
Bifidobacterium longum	43.8349	0.71861	0.431558	1.66515	0.0958824	0.213926
Bifidobacterium magnum	2.59169	3.08646	1.33003	2.3206	0.0203086	0.0669327
Bifidobacterium merycicum	6.20343	1.03871	0.768745	1.35118	0.176639	0.332363
Bifidobacterium minimum	2.66935	3.00099	1.66546	1.8019	0.0715619	0.174321
Bifidobacterium mongoliense	1.6597	0.631344	1.46646	0.430523	0.666815	0.795188
Bifidobacterium moukalabense	12.2818	-1.60425	0.847206	-1.89357	0.0582817	0.148569
Bifidobacterium pseudocatenulatum	31.2441	-1.21387	0.501405	-2.42093	0.0154808	0.0547287
Bifidobacterium pseudolongum	14.4576	0.854484	0.564569	1.51352	0.130148	0.267507
Bifidobacterium psychraerophilum	4.1463	-1.49595	1.23828	-1.2081	0.227011	0.395812
Bifidobacterium pullorum	15.507	0.862424	0.694601	1.24161	0.21438	0.381124
Bifidobacterium reuteri	5.93567	0.849523	0.897594	0.946444	0.343922	0.520859
Bifidobacterium ruminantium	2.13528	3.93108	1.40254	2.80282	0.00506576	0.0227919
Bifidobacterium saeculare	6.5486	0.185573	0.879272	0.211053	0.832846	0.906753
Bifidobacterium saguini	8.92927	0.149149	0.735342	0.202829	0.839269	0.909806
Bifidobacterium scardovii	10.8555	-0.943007	0.552176	-1.7078	0.0876734	0.200151
Bifidobacterium sp.	10.736	-2.0047	0.579793	-3.45762	0.000544973	0.00372344
Bifidobacterium stellenboschense	5.64371	-3.45608	0.825886	-4.18469	2.8555e-05	0.000296733
Bifidobacterium subtile	2.03829	-0.383137	1.4909	-0.256984	0.797191	0.884295
Bifidobacterium thermacidophilum	2.63988	-4.05439	1.19038	-3.40596	0.000659313	0.00436355
Bifidobacterium thermophilum	8.1018	2.84574	0.795763	3.57612	0.000348738	0.00255726
Bifidobacterium tsurumiense	12.7056	2.38737	0.653633	3.65247	0.000259734	0.00196263
Bilophila	6.31733	0.671123	1.03686	0.647265	0.51746	0.676934
Bilophila sp.	5.4595	0.962641	0.98558	0.976725	0.328705	0.506144
Bilophila wadsworthia	16.5638	0.381929	0.484436	0.788398	0.430464	0.598975
Bittarella massiliensis	89.936	-2.48052	0.442791	-5.60202	2.11864e-08	5.16533e-07
Bizionia argentinensis	1.22883	0.144914	1.96085	0.0739035	0.941087	0.967719
Bizionia sp.	6.18393	4.01246	1.29074	3.10866	0.00187939	0.0104096
Blastococcus saxobsidens	0.785616	0.449352	2.04234	0.220019	0.825857	0.901897
Blastococcus sp.	0.216916	-0.843488	3.89041	-0.216812	0.828355	NA
Blastopirellula marina	3.87906	-2.91218	1.09608	-2.6569	0.00788635	0.032745
Blattabacterium punctulatus	0.352191	-1.28766	3.18099	-0.4048	0.685625	NA
Blattabacterium sp.	1.26039	-2.92653	1.57619	-1.85671	0.0633522	0.158659
Blautia	870.683	1.74803	0.475561	3.67573	0.000237171	0.00180649
Blautia hansenii	329.577	1.47218	0.473707	3.10778	0.001885	0.0104306
Blautia hydrogenotrophica	970.054	0.841049	0.584381	1.43921	0.15009	0.29479
Blautia massiliensis	45220.9	-2.37643	0.753403	-3.15426	0.00160906	0.009134
Blautia obeum	696.577	1.10867	0.507479	2.18466	0.0289138	0.0875056
Blautia producta	1385.83	0.0436697	0.469988	0.0929166	0.92597	0.95874
Blautia schinkii	1280.57	0.712941	0.501134	1.42266	0.154836	0.302203
Blautia sp.	3848.75	0.531462	0.437817	1.21389	0.224789	0.393381
Blautia sp. An249	2.03727	1.19507	1.39664	0.85567	0.392181	0.566141
Blautia sp. An46	0.57244	-1.53008	2.16596	-0.70642	0.479927	NA
Blautia sp. An81	0.121229	-2.04847	5.99769	-0.341543	0.732695	NA
Blautia sp. KLE 1732	0.934542	-0.0378003	2.14156	-0.0176508	0.985917	0.992518
Blautia sp. Marseille-P3087	0.545436	-0.376828	2.26381	-0.166458	0.867797	NA
Blautia wexlerae	391.123	0.0484316	0.509703	0.0950193	0.924299	0.958204
Blochmannia endosymbiont	2.13339	-3.27285	1.80894	-1.80926	0.0704105	0.171997
Bordetella	0.377731	-0.690028	2.6845	-0.257042	0.797146	NA
Bordetella ansorpii	0.627992	0.521934	2.20975	0.236196	0.81328	NA
Bordetella bronchialis	3.50258	-4.40213	1.42425	-3.09084	0.00199594	0.0109174
Bordetella flabilis	1.10738	4.22883	2.11458	1.99984	0.0455173	0.124485
Bordetella genomosp.	1.66841	1.1588	1.56327	0.741268	0.458531	0.625968
Bordetella hinzii	1.46486	-4.71406	1.44502	-3.26228	0.00110521	0.00667924
Bordetella pertussis	0.264902	0.232585	4.33078	0.0537051	0.95717	NA
Bordetella sp.	1.49104	-2.70285	1.38853	-1.94656	0.0515877	0.135813
Bordetella trematum	1.04563	0.177987	1.55127	0.114737	0.908654	0.949949
Borrelia turicatae	0.910822	2.83397	1.90072	1.491	0.135961	0.275349
Borreliella valaisiana	0.0806458	-0.689986	6.00531	-0.114896	0.908528	NA
Bosea sp.	11.5218	-1.04852	0.595953	-1.7594	0.0785102	0.185697
Bosea vaviloviae	1.17551	-0.962545	1.56441	-0.615276	0.538372	0.694105
Brachybacterium massiliense	0.775058	-0.192059	2.10273	-0.0913375	0.927224	0.95898
Brachybacterium phenoliresistens	1.12047	-4.05803	1.91836	-2.11537	0.0343988	0.100381
Brachybacterium sp.	2.93634	-0.0184289	1.01391	-0.0181761	0.985498	0.992518
Brachybacterium squillarum	1.1419	3.53217	1.75921	2.00781	0.0446635	0.122798
Brachymonas chironomi	0.923688	-0.389168	1.67584	-0.232223	0.816365	0.89429
Brachyspira	0.660363	2.20423	2.58813	0.851669	0.394398	NA
Brachyspira alvinipulli	30.3134	-2.83531	0.640218	-4.42867	9.48156e-06	0.00011509
Brachyspira hampsonii	44.5117	-1.37201	0.357165	-3.8414	0.000122333	0.00101089
Brachyspira hyodysenteriae	22.9827	-0.642335	0.501199	-1.2816	0.199984	0.363069
Brachyspira innocens	4.27904	-0.722395	0.824493	-0.876168	0.380938	0.554968
Brachyspira intermedia	6.03403	-0.368372	0.734124	-0.501785	0.615819	0.758795
Brachyspira murdochii	11.3123	-0.269791	0.669015	-0.403266	0.686753	0.809486
Brachyspira pilosicoli	37.8028	0.280256	0.435406	0.643665	0.519793	0.679362
Brachyspira suanatina	10.6825	4.08429	0.805753	5.06892	4.00086e-07	7.60831e-06
Bradyrhizobium	1.18357	-3.50347	1.75993	-1.99068	0.0465159	0.126549
Bradyrhizobium canariense	23.4609	-1.01414	0.80468	-1.26031	0.207559	0.372367
Bradyrhizobium diazoefficiens	0.559237	-2.76553	2.52033	-1.09729	0.272516	NA
Bradyrhizobium elkanii	1.3805	-0.881911	1.37991	-0.639106	0.522754	0.681515
Bradyrhizobium erythrophlei	1.91961	-0.160724	1.20459	-0.133426	0.893857	0.940843
Bradyrhizobium icense	0.236521	-1.34086	3.75528	-0.357061	0.721046	NA
Bradyrhizobium japonicum	3.61334	0.63078	0.973051	0.64825	0.516823	0.676411
Bradyrhizobium lablabi	1.03689	0.588319	1.63898	0.358955	0.719629	0.833262
Bradyrhizobium mercantei	0.33997	-0.930267	3.22208	-0.288717	0.772798	NA
Bradyrhizobium neotropicale	1.44438	-1.38489	1.6962	-0.816468	0.414233	0.584516
Bradyrhizobium sp.	18.9953	-0.228186	0.553995	-0.411892	0.680418	0.805311
Bradyrhizobium valentinum	0.11173	-2.62568	6.00436	-0.437296	0.661897	NA
Bradyrhizobium yuanmingense	0.267051	-1.28493	2.90808	-0.441848	0.658599	NA
Brenneria goodwinii	5.54299	0.142683	1.17292	0.121648	0.903178	0.94561
Brenneria sp.	5.17321	-2.08004	0.957909	-2.17144	0.0298983	0.0896189
Brevefilum fermentans	13.2746	-1.22945	0.613796	-2.00302	0.0451753	0.123716
Brevibacillus	8.62759	1.08849	0.749955	1.45141	0.146667	0.290007
Brevibacillus agri	2.44265	0.0392825	1.25304	0.0313498	0.974991	0.986402
Brevibacillus borstelensis	19.3928	2.39638	0.474535	5.04994	4.4194e-07	8.26645e-06
Brevibacillus brevis	16.3822	-1.80064	0.597542	-3.01341	0.0025833	0.0135209
Brevibacillus choshinensis	14.1883	-0.436494	0.536416	-0.813723	0.415804	0.585985
Brevibacillus formosus	8.28884	-0.486613	0.792811	-0.613782	0.539359	0.694911
Brevibacillus laterosporus	15.1483	1.5207	0.440165	3.45483	0.000550633	0.00374864
Brevibacillus massiliensis	21.0615	1.19716	0.462886	2.5863	0.00970115	0.0382481
Brevibacillus panacihumi	14.8412	0.355637	0.577115	0.616232	0.537741	0.693707
Brevibacillus parabrevis	23.958	-0.0259588	0.490557	-0.052917	0.957798	0.977153
Brevibacillus reuszeri	9.55046	-0.114202	0.659697	-0.173113	0.862563	0.924985
Brevibacillus sp.	14.5334	2.48075	0.548523	4.5226	6.10833e-06	7.88644e-05
Brevibacillus thermoruber	10.9374	-2.54536	1.05036	-2.42332	0.0153793	0.0544625
Brevibacterium album	0.413008	-0.55037	2.57755	-0.213524	0.830918	NA
Brevibacterium casei	1.06061	0.59731	1.57984	0.378082	0.705369	0.822763
Brevibacterium linens	0.729587	1.00956	1.65936	0.608402	0.542921	0.698076
Brevibacterium ravenspurgense	1.10691	2.07141	2.11412	0.979798	0.327186	0.504758
Brevibacterium senegalense	0.346657	-0.873327	2.65654	-0.328746	0.742348	NA
Brevundimonas bacteroides	0.0850755	-1.30622	6.00235	-0.217619	0.827726	NA
Brevundimonas diminuta	5.68316	-4.84527	0.909847	-5.32536	1.00751e-07	2.20223e-06
Brevundimonas sp.	12.4763	-3.23702	0.738546	-4.38296	1.17079e-05	0.000138289
Brochothrix campestris	8.24748	-0.339211	0.907377	-0.373836	0.708526	0.825264
Brochothrix thermosphacta	36.4249	2.04869	0.890132	2.30156	0.0213599	0.0696333
Brucella abortus	0.905212	-0.20463	1.9194	-0.106611	0.915097	0.953352
Bryobacter aggregatus	8.0217	-0.426114	0.779674	-0.546528	0.584703	0.733127
Budvicia aquatica	2.44675	-2.15865	1.30879	-1.64934	0.0990773	0.218914
Bulleidia extructa	82.2147	3.22908	0.557037	5.79689	6.75551e-09	1.88001e-07
Burkholderia	13.0276	0.941727	0.806291	1.16797	0.242817	0.412775
Burkholderia anthina	9.67171	-5.78241	1.33591	-4.32843	1.50178e-05	0.000172041
Burkholderia catudaia	0.306152	-1.53151	3.19381	-0.479523	0.631567	NA
Burkholderia cenocepacia	4.21341	2.63887	1.22672	2.15116	0.0314637	0.0934897
Burkholderia cepacia	8.16119	0.12011	0.810914	0.148117	0.882251	0.935025
Burkholderia contaminans	0.418682	-3.24923	3.08481	-1.0533	0.292204	NA
Burkholderia diffusa	0.18743	-1.90863	4.62484	-0.412691	0.679833	NA
Burkholderia glebae	0.113319	-3.10656	6.00436	-0.517384	0.604888	NA
Burkholderia glumae	2.2831	-0.147941	1.41577	-0.104495	0.916776	0.953895
Burkholderia hypogeia	0.704531	-4.76089	2.51084	-1.89613	0.0579427	NA
Burkholderia latens	0.351391	0.837027	3.02019	0.277144	0.781669	NA
Burkholderia oklahomensis	0.243459	-3.73819	4.95463	-0.754484	0.450559	NA
Burkholderia pedi	0.167814	-0.626139	4.09465	-0.152916	0.878464	NA
Burkholderia plantarii	0.0950475	-0.176943	5.98991	-0.0295401	0.976434	NA
Burkholderia pseudomallei	4.18135	-1.10105	0.865765	-1.27177	0.203456	0.366617
Burkholderia pyrrocinia	2.06361	-3.38694	1.55217	-2.18207	0.0291043	0.0877589
Burkholderia sp.	14.5222	-1.31979	0.760426	-1.73559	0.0826362	0.191798
Burkholderia stagnalis	65.3415	-1.31003	0.802789	-1.63185	0.102711	0.224481
Burkholderia territorii	0.994484	-0.0704502	1.82488	-0.0386053	0.969205	0.983001
Burkholderia ubonensis	8.95551	-1.56342	0.933857	-1.67415	0.0941009	0.211024
Burkholderia vietnamiensis	0.980829	-0.636001	1.94066	-0.327724	0.74312	0.850311
Burkholderiales	1.03864	-0.235301	1.71628	-0.137099	0.890953	0.940195
Burkholderiales bacterium	13825.6	-3.7215	0.579536	-6.42151	1.34931e-10	5.44748e-09
Burkholderiales bacterium 1_1_47	100.814	-3.33901	0.694407	-4.80843	1.52121e-06	2.39938e-05
Buttiauxella ferragutiae	11.0297	-4.96007	0.73578	-6.74124	1.57037e-11	7.28369e-10
Butyricicoccus desmolans	574.552	-2.10092	0.467105	-4.49774	6.86782e-06	8.76531e-05
Butyricicoccus pullicaecorum	952.715	-2.28902	0.375075	-6.10282	1.04212e-09	3.56004e-08
Butyricicoccus sp.	728.598	-1.26042	0.292415	-4.31037	1.6298e-05	0.000184851
Butyricicoccus sp. BB10	1.3212	2.37825	2.08646	1.13985	0.25435	0.427373
Butyricimonas	84.5009	3.19555	0.697287	4.58283	4.58715e-06	6.21608e-05
Butyricimonas sp.	324.477	-1.31434	0.81001	-1.62262	0.10467	0.227396
Butyricimonas sp. An62	1.16516	2.00763	2.05732	0.975849	0.329139	0.506676
Butyricimonas synergistica	82.6513	2.09454	0.629208	3.32884	0.000872078	0.00548534
Butyricimonas virosa	118.513	2.64479	0.770547	3.43235	0.000598369	0.00402084
Butyrivibrio	425.725	0.976474	0.480062	2.03406	0.0419455	0.117085
Butyrivibrio crossotus	529.743	1.30858	0.299254	4.37283	1.22649e-05	0.000143678
Butyrivibrio fibrisolvens	1046.08	2.0178	0.456815	4.41711	1.0003e-05	0.00012065
Butyrivibrio hungatei	671.982	1.12271	0.409461	2.74192	0.00610818	0.0267233
Butyrivibrio proteoclasticus	936.883	0.547911	0.385373	1.42177	0.155094	0.302603
Butyrivibrio sp.	5358.19	0.412667	0.353607	1.16702	0.243202	0.413182
Butyrivibrio sp. AE2032	0.465716	-1.03036	2.25167	-0.457599	0.647241	NA
Butyrivibrio sp. LB2008	2.20133	1.99643	1.86224	1.07206	0.283694	0.457455
Butyrivibrio sp. NC2002	0.356773	0.0158317	2.73242	0.00579403	0.995377	NA
Butyrivibrio sp. NC3005	1.78518	0.402921	1.84427	0.218471	0.827062	0.90235
Butyrivibrio sp. XPD2002	0.0246395	-1.60971	6.00505	-0.26806	0.788653	NA
Caballeronia choica	0.416073	-0.846227	2.80632	-0.301543	0.763	NA
Caballeronia grimmiae	0.218238	-1.00488	5.25645	-0.19117	0.848392	NA
Caballeronia jiangsuensis	0.231018	-3.04121	4.29709	-0.707736	0.479109	NA
Caballeronia megalochromosomata	2.06081	-2.90814	1.49052	-1.95109	0.0510465	0.134821
Caballeronia mineralivorans	0.53815	0.0123262	2.60222	0.00473678	0.996221	NA
Caballeronia sordidicola	6.96507	2.02239	1.23981	1.63121	0.102846	0.224552
Caecibacter massiliensis	21.7096	-0.297466	0.510338	-0.582879	0.559975	0.711821
Caenibacillus caldisaponilyticus	26.3992	1.14004	0.396409	2.87593	0.0040284	0.0190722
Caenimonas sp.	0.793954	1.63014	2.08761	0.780862	0.434884	0.602692
Caenispirillum salinarum	2.84955	-1.59781	1.21718	-1.31271	0.18928	0.348678
Caldalkalibacillus thermarum	25.8796	0.551402	0.566135	0.973975	0.330069	0.507422
Caldanaerobacter subterraneus	131.602	0.355331	0.262809	1.35205	0.176359	0.332126
Caldanaerobius fijiensis	180.168	0.969414	0.314264	3.08472	0.00203747	0.0110597
Caldanaerobius polysaccharolyticus	116.418	1.04953	0.439844	2.38613	0.0170266	0.0587641
Caldanaerovirga acetigignens	58.0978	-0.0562602	0.375713	-0.149743	0.880968	0.934533
Calderihabitans maritimus	88.207	2.32265	0.406094	5.7195	1.06836e-08	2.82176e-07
Caldibacillus debilis	23.3315	1.5219	0.551749	2.75832	0.00580994	0.0256744
Caldicellulosiruptor	51.9983	0.189566	0.453105	0.418371	0.675676	0.8019
Caldicellulosiruptor acetigenus	6.6707	2.9755	0.834281	3.56654	0.000361724	0.00263555
Caldicellulosiruptor bescii	19.5991	1.35076	0.614692	2.19747	0.0279872	0.0855663
Caldicellulosiruptor hydrothermalis	21.4226	0.198266	0.498354	0.397843	0.690746	0.812852
Caldicellulosiruptor kristjanssonii	7.86675	1.04892	0.676876	1.54964	0.121227	0.253991
Caldicellulosiruptor kronotskyensis	20.0548	2.36725	0.585677	4.0419	5.30204e-05	0.000504977
Caldicellulosiruptor lactoaceticus	13.6038	2.83977	0.658322	4.31365	1.60578e-05	0.000182489
Caldicellulosiruptor obsidiansis	42.5383	1.52411	0.445547	3.42075	0.000624481	0.00416686
Caldicellulosiruptor owensensis	32.0615	0.645906	0.457987	1.41031	0.158447	0.307149
Caldicellulosiruptor saccharolyticus	57.1426	1.87971	0.449653	4.18037	2.91041e-05	0.000300795
Caldicellulosiruptor sp.	80.4009	0.63975	0.362299	1.76581	0.0774283	0.184075
Caldicoprobacter oshimai	1366.53	1.76554	0.313288	5.63553	1.74524e-08	4.37519e-07
Caldilinea aerophila	18.9043	0.695125	0.446822	1.55571	0.119777	0.252058
Caldimicrobium thiodismutans	6.17133	2.15814	0.899504	2.39925	0.0164286	0.0570799
Caldimonas manganoxidans	0.282031	-1.71436	3.62042	-0.473525	0.635838	NA
Caldisalinibacter kiritimatiensis	87.2337	1.33648	0.363355	3.67818	0.000234903	0.00179161
Caldisericum exile	11.9877	0.593357	0.692559	0.85676	0.391578	0.565414
Calditerricola satsumensis	7.90451	-0.114586	0.741018	-0.154634	0.87711	0.933392
Calditerrivibrio nitroreducens	21.0887	0.327814	0.627311	0.522571	0.601273	0.746412
Caldithrix abyssi	17.0296	-1.30394	0.428219	-3.04503	0.00232658	0.0124048
Caloramator	26.7442	0.664559	0.502667	1.32206	0.186147	0.344479
Caloramator australicus	133.742	0.725586	0.394482	1.83934	0.0658653	0.163446
Caloramator mitchellensis	82.5584	1.10248	0.346808	3.17893	0.00147819	0.00850966
Caloramator proteoclasticus	70.8594	0.266132	0.33729	0.789029	0.430095	0.598753
Caloramator quimbayensis	252.647	0.757172	0.472287	1.6032	0.10889	0.234598
Caloramator sp.	25.2225	0.392805	0.564779	0.695503	0.48674	0.651538
Caloranaerobacter azorensis	73.8794	1.26074	0.363775	3.46571	0.000528838	0.00363059
Caloranaerobacter ferrireducens	86.0279	1.23823	0.317694	3.89756	9.71685e-05	0.000831939
Caloranaerobacter sp.	42.3686	1.47623	0.451075	3.2727	0.00106524	0.0064789
Caloranaerobacter sp. TR13	0	NA	NA	NA	NA	NA
Calothrix sp.	4.25932	0.0571698	0.818572	0.0698408	0.94432	0.970407
Caminibacter mediatlanticus	4.47246	-1.56776	1.16152	-1.34975	0.177096	0.332886
Caminicella sporogenes	144.299	0.64892	0.415683	1.56109	0.118501	0.250297
Campylobacter	12.9838	-3.12933	0.758745	-4.12435	3.7178e-05	0.000367592
Campylobacter coli	18.1924	3.82923	0.996888	3.84119	0.000122441	0.00101089
Campylobacter concisus	75.6042	-4.36694	0.938539	-4.65291	3.27285e-06	4.62169e-05
Campylobacter corcagiensis	3.55116	-2.58783	1.01345	-2.55349	0.0106651	0.0412783
Campylobacter fetus	33.0802	-3.48899	0.828361	-4.21191	2.53216e-05	0.000268512
Campylobacter gracilis	30.6107	-0.920535	1.1073	-0.831335	0.405784	0.57904
Campylobacter hominis	2.88791	0.954313	1.70163	0.560824	0.574917	0.725871
Campylobacter hyointestinalis	21.5431	-5.75485	1.31134	-4.38852	1.14127e-05	0.000135645
Campylobacter iguaniorum	11.5357	-2.58028	1.07115	-2.4089	0.0160007	0.0560778
Campylobacter jejuni	11.173	-0.120405	0.59473	-0.202454	0.839562	0.909898
Campylobacter lari	0.972763	0.108591	1.79708	0.0604261	0.951816	0.974591
Campylobacter mucosalis	3.22679	1.147	1.19238	0.961941	0.336079	0.513119
Campylobacter peloridis	0.517325	-4.14559	3.20155	-1.29487	0.195366	NA
Campylobacter pinnipediorum	5.24168	2.21124	0.892649	2.47717	0.0132431	0.0488375
Campylobacter showae	155.629	-7.1292	1.26372	-5.64144	1.68631e-08	4.25681e-07
Campylobacter sp.	42.7445	-2.5881	0.779128	-3.32179	0.000894406	0.00558882
Campylobacter subantarcticus	0.086877	-0.46089	5.99877	-0.0768307	0.938758	NA
Campylobacter upsaliensis	0.914776	1.44398	1.90236	0.759046	0.447825	0.615571
Campylobacter ureolyticus	2.85971	0.760704	1.07869	0.705212	0.480678	0.647067
Candidatus Achromatium	2.60294	-1.48365	1.21151	-1.22462	0.220718	0.389603
Candidatus Amoebophilus	0.661225	0.983725	1.97803	0.497325	0.61896	NA
Candidatus Arthromitus	69.2016	0.342193	0.291175	1.17521	0.23991	0.409296
Candidatus Atelocyanobacterium	1.28404	2.04529	1.733	1.1802	0.237921	0.407609
Candidatus Azobacteroides	45.2039	1.1862	0.627409	1.89063	0.0586738	0.149102
Candidatus Azobacteroides pseudotrichonymphae	2.57405	1.44426	1.8091	0.798333	0.424677	0.593674
Candidatus Blastococcus	1.12358	2.93773	1.67472	1.75417	0.0794022	0.187031
Candidatus Brocadia	10.9286	0.690901	0.65276	1.05843	0.289859	0.465161
Candidatus Burkholderia	2.16578	3.64705	1.64477	2.21736	0.0265984	0.082359
Candidatus Cloacimonas	9.07961	1.22295	0.799592	1.52947	0.126147	0.261413
Candidatus Competibacter	2.98509	1.66684	1.26099	1.32185	0.186218	0.344479
Candidatus Contendobacter	3.50296	-2.61425	0.998107	-2.61921	0.00881344	0.0355843
Candidatus Desulfofervidus	8.11416	-0.0379437	0.627896	-0.0604299	0.951813	0.974591
Candidatus Desulforudis	17.8685	2.42306	0.57583	4.20794	2.57707e-05	0.000272263
Candidatus Dorea	9.31832	-0.971669	0.871304	-1.11519	0.264769	0.437897
Candidatus Endolissoclinum	1.46186	-1.39254	1.94204	-0.717049	0.473344	0.639911
Candidatus Erwinia	1.70571	-4.82348	1.62429	-2.96958	0.00298204	0.0151897
Candidatus Izimaplasma	96.5669	1.67237	0.559623	2.98839	0.00280448	0.014414
Candidatus Jettenia	3.7912	-1.38666	0.83787	-1.65498	0.0979292	0.21705
Candidatus Jidaibacter	1.36219	-0.318815	1.39656	-0.228285	0.819424	0.896855
Candidatus Kinetoplastibacterium	3.88541	-0.477985	1.21817	-0.392379	0.694778	0.816418
Candidatus Koribacter	4.83115	-0.85463	0.760371	-1.12396	0.261028	0.434076
Candidatus Kryptobacter	9.60567	1.46135	0.628292	2.3259	0.0200238	0.0663389
Candidatus Kryptonium	11.2621	0.86062	0.578749	1.48704	0.137006	0.276874
Candidatus Liberibacter	7.11399	1.5021	0.853032	1.7609	0.0782561	0.185326
Candidatus Magnetobacterium	3.30731	-2.0772	1.02441	-2.02769	0.0425914	0.118356
Candidatus Marispirochaeta	34.0819	-0.0759657	0.496152	-0.15311	0.878312	0.933648
Candidatus Marithrix	4.46132	0.495927	1.00779	0.492095	0.622652	0.764908
Candidatus Microthrix	1.90056	0.479835	1.44229	0.33269	0.739369	0.848541
Candidatus Midichloria	1.67499	0.212552	1.70561	0.124619	0.900825	0.945211
Candidatus Nitrospira	5.36469	-2.38408	0.848831	-2.80866	0.00497481	0.0225427
Candidatus Nucleicultrix	3.03906	-2.4503	1.08857	-2.25093	0.02439	0.0773887
Candidatus Paracaedibacter	5.19205	-3.21839	0.9598	-3.35318	0.000798877	0.00509228
Candidatus Pelagibacter	11.9425	-0.115663	0.567818	-0.203697	0.838591	0.909806
Candidatus Phaeomarinobacter	0.895717	-1.74775	1.92232	-0.909187	0.363251	0.538386
Candidatus Phytoplasma	8.66179	-0.0410732	0.710144	-0.0578378	0.953878	0.975407
Candidatus Protochlamydia	2.16771	-1.57496	1.33347	-1.1811	0.237564	0.407488
Candidatus Regiella	1300.5	-12.9834	1.2651	-10.2627	1.03721e-24	2.11331e-22
Candidatus Rhodoluna	2.61594	0.423094	1.08198	0.391036	0.69577	0.816925
Candidatus Riesia	0.302097	-0.0369643	2.85733	-0.0129367	0.989678	NA
Candidatus Saccharibacteria	5.95319	1.94424	0.955088	2.03566	0.0417843	0.116738
Candidatus Schmidhempelia	5.23638	-2.79099	1.06607	-2.61801	0.00884452	0.0356593
Candidatus Sodalis	0.77781	-0.451289	2.21794	-0.203472	0.838766	0.909806
Candidatus Soleaferrea	980.958	0.151567	0.351196	0.431573	0.666051	0.794696
Candidatus Soleaferrea massiliensis	2.01707	-4.70179	1.39071	-3.38085	0.000722619	0.00471147
Candidatus Solibacter	4.64251	-0.260204	0.839161	-0.310077	0.756502	0.859217
Candidatus Stoquefichus	483.211	-1.82971	0.314114	-5.82498	5.71189e-09	1.62932e-07
Candidatus Symbiothrix	64.8936	-0.127081	0.569837	-0.223013	0.823526	0.900104
Candidatus Symbiothrix dinenymphae	0.148064	0.379303	4.8046	0.0789458	0.937076	NA
Candidatus Synechococcus	2.77575	2.19243	1.2678	1.72931	0.0837536	0.193839
Candidatus Thiodiazotropha	6.73615	0.338013	0.801993	0.421467	0.673414	0.800214
Candidatus Thioglobus	4.67795	2.13043	0.847091	2.515	0.0119034	0.044689
Candidatus Walczuchella	0.23124	-4.47624	5.05198	-0.886037	0.375597	NA
Candidatus Xiphinematobacter	8.17739	-3.15784	0.917425	-3.44207	0.00057728	0.00389749
Candidimonas bauzanensis	1.21806	2.33578	1.59534	1.46413	0.14316	0.284996
Candidimonas nitroreducens	1.40122	-2.44709	1.75925	-1.39099	0.164229	0.314933
Capnocytophaga	4.09254	-1.18977	1.25391	-0.94885	0.342697	0.519417
Capnocytophaga canimorsus	53.1427	4.36582	0.890603	4.90209	9.48212e-07	1.60521e-05
Capnocytophaga canis	35.3716	-3.44079	0.451833	-7.61518	2.63317e-14	1.68789e-12
Capnocytophaga cynodegmi	66.4931	3.80087	0.958899	3.96379	7.37705e-05	0.000666974
Capnocytophaga gingivalis	8.63299	1.99625	0.723182	2.76038	0.0057735	0.025553
Capnocytophaga granulosa	6.52456	-1.9884	0.910245	-2.18446	0.0289282	0.0875056
Capnocytophaga haemolytica	111.17	1.41981	0.653158	2.17375	0.0297236	0.089249
Capnocytophaga ochracea	10.1988	3.29687	1.06344	3.10019	0.00193394	0.0106292
Capnocytophaga sp.	120.125	3.25444	0.659042	4.93814	7.88724e-07	1.38451e-05
Capnocytophaga sputigena	4.3194	2.35315	1.06061	2.21868	0.0265086	0.0823074
Carboxydocella	52.1542	1.39228	0.398096	3.49735	0.000469913	0.00326741
Carboxydocella sp.	8.26083	0.927176	0.683764	1.35599	0.175103	0.330454
Carboxydocella sporoproducens	16.7282	2.22082	0.684734	3.24333	0.00118139	0.00704268
Carboxydothermus	2.53295	2.97201	1.38688	2.14295	0.0321171	0.0950354
Carboxydothermus ferrireducens	8.88981	-0.651215	0.591184	-1.10154	0.27066	0.443631
Carboxydothermus hydrogenoformans	11.6853	1.18333	0.751577	1.57447	0.115379	0.245704
Carboxydothermus islandicus	41.7105	0.595786	0.430977	1.38241	0.166847	0.31848
Carboxydothermus pertinax	39.5682	1.10975	0.392458	2.82768	0.00468869	0.0215892
Cardiobacterium hominis	15.7569	2.94127	0.703502	4.18089	2.90364e-05	0.00030064
Cardiobacterium valvarum	6.21731	-0.348684	0.71404	-0.488326	0.625319	0.767348
Carnimonas nigrificans	3.43843	-0.0639347	1.2582	-0.0508143	0.959473	0.978396
Carnobacterium	2.70905	2.88	1.48382	1.94093	0.0522668	0.137221
Carnobacterium alterfunditum	6.39661	1.46168	0.740525	1.97384	0.0484	0.130246
Carnobacterium divergens	8.34163	2.62666	0.850009	3.09016	0.00200051	0.010931
Carnobacterium funditum	6.68361	-0.0994706	0.890289	-0.111728	0.911039	0.950944
Carnobacterium gallinarum	9.91146	2.39466	0.790122	3.03075	0.00243949	0.0129223
Carnobacterium iners	5.78268	-0.412715	0.757776	-0.54464	0.586001	0.734222
Carnobacterium inhibens	4.75133	1.95322	0.936434	2.0858	0.0369964	0.106291
Carnobacterium jeotgali	3.3774	2.42977	1.27063	1.91225	0.0558436	0.144092
Carnobacterium maltaromaticum	12.9717	-2.14551	0.66371	-3.23261	0.00122665	0.00726997
Carnobacterium mobile	10.2555	0.586855	0.732321	0.801363	0.422921	0.592303
Carnobacterium pleistocenium	4.02564	1.96104	0.990857	1.97914	0.0478006	0.129232
Carnobacterium sp.	29.4253	1.1625	0.457921	2.53864	0.0111284	0.0425605
Caryophanon latum	13.2689	0.0738374	0.801208	0.0921576	0.926573	0.958842
Casaltella massiliensis	1.75567	-1.92269	1.51656	-1.2678	0.20487	0.368585
Castellaniella caeni	0.936097	-4.51234	2.50741	-1.7996	0.0719231	0.174664
Catabacter hongkongensis	419.591	0.517979	0.312768	1.65611	0.0976992	0.216708
Catellicoccus marimammalium	12.1188	1.67376	0.629204	2.66012	0.00781125	0.0324568
Catelliglobosispora koreensis	3.08895	1.3845	1.44433	0.958575	0.337773	0.514964
Catenibacterium mitsuokai	128.183	-1.81939	0.316705	-5.74475	9.2055e-09	2.46561e-07
Catenovulum agarivorans	4.25259	-0.854766	0.943983	-0.905489	0.365207	0.540042
Catenovulum maritimum	1.51583	1.37559	1.45135	0.947805	0.343229	0.520085
Catenulispora acidiphila	1.98429	-1.20439	1.77963	-0.676766	0.498555	0.661608
Catenuloplanes japonicus	1.63855	2.88026	1.33552	2.15666	0.0310325	0.0924493
Catonella morbi	666.923	1.55259	0.263405	5.8943	3.76266e-09	1.12387e-07
Caulobacter	2.49917	0.0450272	1.38575	0.032493	0.974079	0.986004
Caulobacter henricii	2.88318	-0.359182	1.16024	-0.309576	0.756883	0.859479
Caulobacter sp.	12.1606	-0.520163	0.788566	-0.659631	0.50949	0.669733
Caulobacteraceae bacterium	3.7222	-0.113187	1.03152	-0.109729	0.912624	0.951761
Caviibacter abscessus	17.7373	2.01021	0.590959	3.40161	0.000669913	0.00442344
Cecembia lonarensis	2.7654	1.23628	1.24987	0.989127	0.322601	0.49917
Cedecea neteri	132.321	-5.60747	0.676487	-8.28911	1.14098e-16	9.57246e-15
Celeribacter halophilus	2.33571	-3.19524	1.37128	-2.33012	0.0197998	0.0657881
Cellulomonas carbonis	2.29353	-3.89081	1.57969	-2.46302	0.0137773	0.0500632
Cellulomonas cellasea	1.14424	4.67449	1.6663	2.80531	0.00502686	0.0226398
Cellulomonas flavigena	2.24422	0.230965	1.59715	0.144611	0.885018	0.936393
Cellulomonas massiliensis	0.477559	1.21795	2.86881	0.424548	0.671166	NA
Cellulomonas sp.	20.3484	1.1312	0.44517	2.54104	0.0110523	0.0424317
Cellulophaga	0.355915	-0.427796	2.87915	-0.148584	0.881882	NA
Cellulophaga algicola	1.76348	3.20287	1.44156	2.22181	0.0262961	0.0817545
Cellulophaga baltica	4.82763	2.28762	1.23201	1.85683	0.0633358	0.158659
Cellulophaga fucicola	1.78855	1.66246	1.36453	1.21834	0.223096	0.391861
Cellulophaga lytica	0.826427	1.74765	1.97147	0.886472	0.375363	0.549089
Cellulophaga sp.	7.74634	0.487679	0.786111	0.62037	0.535014	0.691696
Cellulosilyticum lentocellum	199.393	0.639016	0.306373	2.08575	0.0370016	0.106291
Cellulosilyticum ruminicola	127.649	-0.840569	0.287573	-2.92298	0.00346697	0.0170951
Cellulosilyticum sp.	136.799	0.0602154	0.28114	0.214183	0.830404	0.904613
Cellulosilyticum sp. I15G10I2	0.57785	-0.124174	2.19455	-0.0565827	0.954878	NA
Cellulosimicrobium aquatile	0.224272	-1.23867	3.82638	-0.323718	0.746152	NA
Cellulosimicrobium cellulans	1.84039	-2.79858	1.29884	-2.15467	0.0311874	0.0928138
Cellulosimicrobium funkei	0.782563	1.39166	2.29851	0.605462	0.544872	0.699954
Cellulosimicrobium sp.	10.1385	4.99234	2.11149	2.36437	0.0180606	0.0612216
Cellvibrio japonicus	2.60019	-1.84033	1.29783	-1.41801	0.156189	0.304012
Cellvibrio sp.	14.3267	-1.0285	0.512757	-2.00582	0.0448757	0.123144
Cellvibrionaceae bacterium	3.49472	5.50256	1.54909	3.55211	0.000382149	0.00274234
Centipeda periodontii	17.9832	-0.0965348	0.529956	-0.182156	0.85546	0.920459
Cephaloticoccus capnophilus	2.91285	-1.08141	1.14787	-0.942104	0.34614	0.523106
Cephaloticoccus primus	0.924114	0.67716	1.73522	0.390245	0.696356	0.816925
Cesiribacter andamanensis	18.6639	2.8507	0.829701	3.43581	0.000590776	0.00397919
Cetobacterium	12.748	1.8449	0.653232	2.82427	0.00473887	0.0217675
Cetobacterium ceti	43.4766	-1.29108	0.424612	-3.04061	0.00236099	0.0125297
Cetobacterium somerae	20.0417	0.418994	0.50645	0.827316	0.408058	0.580654
Cetobacterium sp.	4.59327	2.11011	0.854653	2.46896	0.0135506	0.0495868
Chamaesiphon minutus	3.96352	2.91959	0.922174	3.16599	0.00154558	0.00879117
Chania multitudinisentens	1.85637	-3.29173	1.46009	-2.25447	0.0241663	0.0768071
Chelativorans sp.	1.41294	-1.65194	1.83417	-0.900647	0.367776	0.541853
Chelatococcus daeguensis	0.280786	0.663679	2.91793	0.227448	0.820075	NA
Chelonobacter oris	2.10136	2.03236	1.24593	1.63119	0.102849	0.224552
Chishuiella changwenlii	16.4833	2.71245	0.931978	2.91043	0.00360937	0.0175616
Chitinibacter tainanensis	0.345511	1.62834	2.99808	0.543128	0.587041	NA
Chitinilyticum aquatile	0.838198	-1.47459	1.97306	-0.747358	0.454847	0.62213
Chitinilyticum litopenaei	3.08446	-3.29037	1.07977	-3.04729	0.00230916	0.0123234
Chitinimonas taiwanensis	0.896142	-0.617334	2.08855	-0.29558	0.767551	0.86659
Chitiniphilus shinanonensis	16.128	-1.25536	0.86632	-1.44908	0.147316	0.290674
Chitinivibrio alkaliphilus	7.86145	1.48108	0.660448	2.24254	0.0249264	0.0786097
Chitinophaga eiseniae	11.9237	-2.68233	0.568194	-4.7208	2.34921e-06	3.49928e-05
Chitinophaga ginsengisegetis	10.5678	1.20043	0.78958	1.52035	0.128424	0.265168
Chitinophaga jiangningensis	8.91762	0.706635	0.794897	0.888964	0.374022	0.547971
Chitinophaga niabensis	13.7152	0.626292	0.673156	0.930382	0.352173	0.52928
Chitinophaga pinensis	26.0798	-1.74673	0.599158	-2.91532	0.0035533	0.0173707
Chitinophaga sancti	30.7812	-1.18443	0.556211	-2.12947	0.0332154	0.0976271
Chitinophagaceae bacterium	63.4323	1.19118	0.512773	2.32302	0.0201779	0.0666559
Chitinophagaceae bacterium IBVUCB1	0	NA	NA	NA	NA	NA
Chitinophagaceae bacterium IBVUCB2	9.15196	2.86757	1.20038	2.38888	0.0168997	0.0583614
Chlamydia	19.9331	-1.46164	0.79634	-1.83545	0.0664397	0.164442
Chlamydia abortus	332.777	-5.22203	0.639137	-8.17044	3.07278e-16	2.54061e-14
Chlamydia psittaci	264.924	-9.35588	1.47856	-6.3277	2.48848e-10	9.46451e-09
Chlamydia sp.	1.33637	0.123307	1.70373	0.0723745	0.942304	0.968795
Chlamydia suis	0.465434	-2.32194	3.04325	-0.762981	0.445475	NA
Chlamydia trachomatis	58.0915	0.00959925	0.844979	0.0113603	0.990936	0.995611
Chlamydiales bacterium	5.67781	-3.01893	0.938273	-3.21754	0.00129293	0.00761555
Chlamydiia	1.43225	-0.173097	1.55739	-0.111146	0.911501	0.951008
Chloracidobacterium thermophilum	8.59072	-0.321046	0.673927	-0.476381	0.633803	0.773112
Chlorobaculum limnaeum	5.27971	1.20175	1.0079	1.19232	0.233134	0.40243
Chlorobaculum parvum	2.60397	1.27937	1.12829	1.1339	0.256838	0.429821
Chlorobaculum tepidum	4.28985	1.62584	1.03364	1.57292	0.115738	0.246284
Chlorobiaceae	0	NA	NA	NA	NA	NA
Chlorobium chlorochromatii	1.09819	0.365903	1.62826	0.22472	0.822197	0.899278
Chlorobium limicola	5.22634	0.590272	0.862134	0.684664	0.493556	0.657422
Chlorobium phaeobacteroides	5.70092	0.748135	0.829613	0.901787	0.36717	0.541547
Chlorobium phaeovibrioides	4.28863	-2.48893	0.873737	-2.8486	0.0043912	0.0203911
Chlorobium sp.	2.77321	1.69919	1.43469	1.18436	0.236272	0.405759
Chloroflexus	3.6238	-0.717948	0.99462	-0.721832	0.470398	0.637596
Chloroflexus aggregans	6.0414	0.555845	1.05885	0.52495	0.599618	0.745764
Chloroflexus aurantiacus	0	NA	NA	NA	NA	NA
Chloroflexus islandicus	6.60698	-0.509048	0.681896	-0.746518	0.455355	0.622675
Chloroflexus sp.	5.28798	-0.697658	0.767355	-0.909172	0.363259	0.538386
Chlorogloeopsis fritschii	2.80501	-3.55817	1.34493	-2.64561	0.00815434	0.0335162
Chloroherpeton thalassium	20.3658	0.475292	0.581215	0.817756	0.413497	0.584329
Chondromyces apiculatus	4.04068	-2.34075	1.04372	-2.24271	0.0249158	0.0786097
Chondromyces crocatus	10.513	0.336179	0.769702	0.436766	0.662281	0.7921
Christensenella	20.2123	0.215199	0.894124	0.240682	0.809802	0.890318
Christensenella massiliensis	435.872	0.629706	0.329889	1.90884	0.0562826	0.144897
Christensenella minuta	327.315	1.01974	0.362506	2.81303	0.00490768	0.0223094
Christensenella sp.	231.344	0.597414	0.278897	2.14206	0.0321885	0.0951972
Christensenella timonensis	618.884	1.40614	0.313728	4.48204	7.39324e-06	9.3522e-05
Chromatiaceae bacterium	0.845926	1.70561	2.13145	0.800213	0.423587	0.592731
Chromobacterium	1.62937	-1.23585	1.47569	-0.837468	0.402329	0.576271
Chromobacterium haemolyticum	0.865113	1.88901	2.03738	0.927174	0.353836	0.5308
Chromobacterium pseudoviolaceum	0.405672	-0.840506	2.84738	-0.295185	0.767852	NA
Chromobacterium sp.	1.69795	0.651193	1.54818	0.420617	0.674035	0.800618
Chromobacterium vaccinii	0.946305	-0.813141	2.09968	-0.387269	0.698557	0.818177
Chromobacterium violaceum	1.15196	-0.56649	1.73655	-0.326216	0.744261	0.850311
Chromohalobacter japonicus	0.185656	-1.30744	5.44544	-0.240098	0.810254	NA
Chromohalobacter salexigens	0.384389	-0.665352	2.4565	-0.270854	0.786503	NA
Chroococcidiopsis thermalis	6.02783	1.27673	1.00081	1.2757	0.202061	0.36526
Chryseobacterium	13.5604	-1.41416	0.692667	-2.04161	0.0411901	0.115493
Chryseobacterium angstadtii	0.74977	-1.20541	1.92928	-0.624801	0.532102	0.689605
Chryseobacterium antarcticum	3.46109	-1.83006	1.10498	-1.6562	0.0976817	0.216708
Chryseobacterium arachidis	1.18895	-3.74124	1.78328	-2.09796	0.0359089	0.103779
Chryseobacterium arthrosphaerae	0.447138	-2.25997	2.39232	-0.944674	0.344825	NA
Chryseobacterium artocarpi	1.2573	1.08942	1.79	0.608614	0.54278	0.698076
Chryseobacterium bovis	7.39887	-2.44664	0.720103	-3.39763	0.000679732	0.00447275
Chryseobacterium carnipullorum	0.257279	-2.11992	3.73777	-0.567162	0.570604	NA
Chryseobacterium chaponense	0.827146	-1.72353	2.239	-0.76978	0.44143	0.609183
Chryseobacterium contaminans	0.358143	-4.08196	3.98752	-1.02368	0.305984	NA
Chryseobacterium cucumeris	0.618514	-0.0474821	2.04438	-0.0232256	0.98147	NA
Chryseobacterium greenlandense	0.122116	-3.12542	6.00413	-0.520546	0.602683	NA
Chryseobacterium gregarium	1.86696	0.354153	1.39229	0.254367	0.799212	0.884977
Chryseobacterium haifense	9.94737	-2.84387	0.922695	-3.08213	0.00205522	0.0111454
Chryseobacterium halperniae	3.51392	1.68167	1.38353	1.2155	0.224177	0.392912
Chryseobacterium hispalense	10.2684	2.70969	1.38266	1.95977	0.0500222	0.133416
Chryseobacterium indologenes	9.64981	2.89524	1.09061	2.6547	0.00793793	0.0328397
Chryseobacterium indoltheticum	1.4749	1.81756	1.89374	0.959773	0.33717	0.514182
Chryseobacterium jeonii	7.7936	3.94744	1.07197	3.68241	0.000231042	0.00176688
Chryseobacterium joostei	2.1205	-0.742442	1.22011	-0.608502	0.542855	0.698076
Chryseobacterium koreense	3.05854	0.0205852	1.15596	0.0178079	0.985792	0.992518
Chryseobacterium kwangjuense	7.68408	-0.144157	1.16444	-0.123799	0.901474	0.945211
Chryseobacterium limigenitum	1.01949	-0.523576	1.89826	-0.275819	0.782687	0.876394
Chryseobacterium luteum	1.42056	1.98286	1.67828	1.18148	0.237412	0.407349
Chryseobacterium molle	7.6888	0.366252	1.13319	0.323204	0.74654	0.850952
Chryseobacterium oranimense	13.1135	-3.11101	0.732551	-4.24682	2.16828e-05	0.000235172
Chryseobacterium palustre	4.08215	0.722263	1.2027	0.600537	0.548148	0.701931
Chryseobacterium piperi	5.54492	0.373461	0.964606	0.387164	0.698635	0.818177
Chryseobacterium polytrichastri	3.91083	0.194307	1.32443	0.14671	0.883361	0.935654
Chryseobacterium scophthalmum	0.474069	-0.212857	2.18934	-0.0972239	0.922549	NA
Chryseobacterium shigense	1.90073	-2.76871	1.69082	-1.6375	0.101527	0.22286
Chryseobacterium soli	1.38571	0.891723	1.64705	0.541406	0.588228	0.735768
Chryseobacterium solincola	9.94541	-3.36	0.77437	-4.33901	1.43129e-05	0.000165293
Chryseobacterium sp.	108.385	2.03686	0.553035	3.68305	0.000230456	0.00176477
Chryseobacterium taiwanense	0.991126	-0.677269	2.05927	-0.328888	0.74224	0.850311
Chryseobacterium takakiae	2.13147	-0.933672	1.42269	-0.656274	0.511648	0.67226
Chryseobacterium tenax	1.76038	0.91819	1.55768	0.589461	0.555552	0.70738
Chryseobacterium ureilyticum	0.485296	-1.71885	2.77759	-0.61883	0.536029	NA
Chryseobacterium zeae	1.72154	0.339709	1.47935	0.229634	0.818376	0.89613
Chryseolinea serpens	17.3256	3.32734	0.895362	3.7162	0.000202243	0.00158054
Chrysiogenes arsenatis	30.7068	0.338881	0.418735	0.809297	0.418344	0.587991
Chthoniobacter flavus	31.2857	-4.13239	0.604856	-6.83202	8.37272e-12	4.0826e-10
Chthonomonas calidirosea	12.5271	-0.454388	0.573714	-0.792012	0.428354	0.596912
Citreicella sp.	4.62284	-4.98423	1.86944	-2.66616	0.0076723	0.0320663
Citricoccus sp.	1.4439	0.896006	2.03245	0.44085	0.659321	0.791047
Citrobacter amalonaticus	577.02	-6.71847	0.485751	-13.8311	1.65504e-43	1.18025e-40
Citrobacter braakii	16.0845	-4.60596	1.06326	-4.33191	1.47819e-05	0.000169679
Citrobacter freundii	57.0792	-4.75254	0.829774	-5.72751	1.01915e-08	2.71695e-07
Citrobacter koseri	9.90623	-4.84105	1.10055	-4.39873	1.08884e-05	0.000129955
Citrobacter rodentium	14.6792	-5.37047	1.08411	-4.95381	7.27761e-07	1.30562e-05
Citrobacter sp.	307.063	-6.341	0.516791	-12.2699	1.31358e-34	5.76461e-32
Citromicrobium	0.904957	-2.29868	1.85833	-1.23696	0.216102	0.382877
Citromicrobium sp.	0.483856	1.62203	2.85204	0.568726	0.569542	NA
Clavibacter michiganensis	3.61092	3.27483	1.34278	2.43885	0.0147343	0.0527678
Cloacibacillus evryensis	27.8935	-3.01889	0.83866	-3.59967	0.000318627	0.00235462
Cloacibacillus porcorum	79.7479	-0.804916	0.394565	-2.04001	0.0413493	0.115778
Cloacibacillus sp.	75.1332	-0.23734	0.507254	-0.467892	0.639862	0.776745
Cloacibacterium normanense	9.62316	-1.57602	0.64402	-2.44715	0.014399	0.0517296
Clostridia	12.5783	-2.06959	0.657599	-3.1472	0.00164845	0.00927456
Clostridia bacterium	1338.77	-1.37309	0.403113	-3.40622	0.000658696	0.00436355
Clostridia bacterium UC5.1-1C12	0.214443	1.13575	3.37741	0.33628	0.73666	NA
Clostridia bacterium UC5.1-1D10	0.409722	-0.263362	3.07105	-0.0857564	0.93166	NA
Clostridiaceae	5.01351	-3.25942	1.36695	-2.38444	0.017105	0.0589987
Clostridiaceae bacterium	322.982	0.852957	0.627835	1.35857	0.174283	0.329343
Clostridiales	7624.85	0.109584	0.451449	0.242739	0.808207	0.89002
Clostridiales bacterium	180173	-3.92963	1.27915	-3.07206	0.00212586	0.0114308
Clostridiales bacterium DRI-13	0	NA	NA	NA	NA	NA
Clostridiales bacterium NK3B98	1.95857	3.75123	1.35082	2.777	0.00548633	0.0245294
Clostridiales bacterium VE202-01	2.00684	-8.61991	1.86438	-4.62347	3.77365e-06	5.22663e-05
Clostridiales bacterium VE202-08	0.193814	0.97122	4.57804	0.212147	0.831992	NA
Clostridiales bacterium VE202-15	0.433268	0.0310224	2.33166	0.0133048	0.989385	NA
Clostridiales bacterium VE202-27	0.856158	0.354191	2.12584	0.166612	0.867675	0.928199
Clostridiales Family	2.3293	5.06022	1.31807	3.8391	0.000123485	0.00101804
Clostridiisalibacter paucivorans	191.601	-0.239532	0.471371	-0.508159	0.611342	0.754751
Clostridioides difficile	757.536	-1.83768	0.340844	-5.39154	6.98566e-08	1.58148e-06
Clostridioides mangenotii	83.2449	0.423166	0.469928	0.900492	0.367859	0.541853
Clostridium	3165.31	-3.10447	0.301317	-10.303	6.82909e-25	1.44296e-22
Clostridium aceticum	47.854	-0.258464	0.386699	-0.668385	0.503888	0.665147
Clostridium acetireducens	210.608	3.2696	0.574322	5.69299	1.24837e-08	3.26694e-07
Clostridium acetobutylicum	43.9061	0.0859797	0.338949	0.253666	0.799754	0.885177
Clostridium acidisoli	60.4562	0.897159	0.382055	2.34824	0.0188621	0.0633364
Clostridium aerotolerans	291.482	-0.0514995	0.511188	-0.100745	0.919753	0.955306
Clostridium akagii	51.135	0.509034	0.425198	1.19717	0.231241	0.399782
Clostridium algidicarnis	34.8682	-0.197363	0.397314	-0.496744	0.61937	0.762517
Clostridium aminophilum	390.758	0.0855897	0.328807	0.260304	0.794629	0.883136
Clostridium amylolyticum	87.4402	-0.229198	0.252002	-0.90951	0.363081	0.538386
Clostridium arbusti	37.7853	1.37651	0.322723	4.26529	1.99639e-05	0.000218607
Clostridium argentinense	63.9927	0.0990735	0.298438	0.331973	0.739909	0.84882
Clostridium asparagiforme	1238.1	-1.72388	0.488312	-3.53028	0.000415114	0.00295659
Clostridium aurantibutyricum	10.6554	1.72279	0.570426	3.02018	0.00252625	0.0132344
Clostridium autoethanogenum	7.28725	-0.658443	0.782934	-0.840994	0.400351	0.574303
Clostridium baratii	129.341	-0.413055	0.285009	-1.44927	0.147262	0.290674
Clostridium beijerinckii	312.063	0.98664	0.375047	2.63071	0.00852064	0.0346474
Clostridium bifermentans	8.98983	-0.0568711	0.839548	-0.0677401	0.945993	0.971187
Clostridium bolteae	1972.37	-2.21726	0.577118	-3.84196	0.000122057	0.00101065
Clostridium bornimense	126.937	0.078509	0.341629	0.229808	0.818241	0.89613
Clostridium botulinum	379.552	-0.538054	0.207296	-2.59558	0.00944311	0.0374899
Clostridium butyricum	120.031	-1.36598	0.243598	-5.60752	2.05248e-08	5.04716e-07
Clostridium cadaveris	168.652	1.72837	0.441421	3.91547	9.02298e-05	0.000779077
Clostridium carboxidivorans	66.522	0.91423	0.337809	2.70635	0.00680267	0.0290924
Clostridium cavendishii	124.922	-0.17677	0.434891	-0.406471	0.684397	0.807713
Clostridium celatum	3027.15	-5.33808	0.461328	-11.5711	5.77192e-31	1.82938e-28
Clostridium celerecrescens	967.491	0.438797	0.607999	0.721708	0.470474	0.637596
Clostridium cellobioparum	74.5438	0.182074	0.26172	0.695681	0.486628	0.651538
Clostridium cellulolyticum	103.34	-0.191457	0.343605	-0.557203	0.577389	0.727957
Clostridium cellulosi	351.813	-0.328366	0.273122	-1.20227	0.22926	0.398304
Clostridium cellulovorans	135.292	0.520772	0.319909	1.62788	0.103551	0.22545
Clostridium chauvoei	65.9398	0.847804	0.399063	2.12448	0.0336298	0.0985916
Clostridium chromiireducens	46.1694	0.248814	0.364644	0.682347	0.49502	0.658763
Clostridium citroniae	708.102	-0.909622	0.544162	-1.6716	0.0946033	0.211818
Clostridium clariflavum	262.703	0.437026	0.290355	1.50514	0.132288	0.270115
Clostridium clostridioforme	2926.04	-0.82705	0.511746	-1.61613	0.106066	0.229816
Clostridium colicanis	143.045	-0.302483	0.374204	-0.808335	0.418898	0.588478
Clostridium collagenovorans	86.2716	0.9941	0.334018	2.97619	0.00291853	0.0149062
Clostridium coskatii	14.8557	1.25139	0.699272	1.78957	0.0735235	0.177363
Clostridium cylindrosporum	90.9343	-0.0335763	0.437043	-0.0768261	0.938762	0.966198
Clostridium dakarense	1051.57	0.776269	0.407365	1.90558	0.0567043	0.145654
Clostridium diolis	9.23358	1.12166	0.722203	1.55311	0.120397	0.25271
Clostridium disporicum	1018.56	-4.86513	0.461462	-10.5429	5.48089e-26	1.25074e-23
Clostridium drakei	45.2129	1.25824	0.387915	3.2436	0.00118029	0.00704268
Clostridium estertheticum	67.9647	0.252345	0.362679	0.695781	0.486566	0.651538
Clostridium fallax	56.4103	-0.694834	0.37743	-1.84096	0.0656273	0.163023
Clostridium felsineum	11.3798	1.80488	0.596605	3.02525	0.00248429	0.0130988
Clostridium formicaceticum	85.6619	1.11552	0.262253	4.25359	2.10372e-05	0.000229041
Clostridium glycyrrhizinilyticum	339.728	1.93284	0.48746	3.96512	7.33586e-05	0.00066537
Clostridium grantii	86.5038	0.110151	0.295247	0.373081	0.709088	0.825486
Clostridium hathewayi	4.87461	0.80648	1.41982	0.568015	0.570025	0.721703
Clostridium hiranonis	116.18	1.67315	0.266914	6.26849	3.64574e-10	1.33327e-08
Clostridium homopropionicum	71.4668	1.92735	0.357249	5.39497	6.85337e-08	1.55771e-06
Clostridium hungatei	211.709	0.159255	0.267766	0.594755	0.552007	0.705308
Clostridium hydrogeniformans	39.3066	0.426233	0.390232	1.09226	0.27472	0.448367
Clostridium hylemonae	661.37	1.85396	0.541902	3.4212	0.000623451	0.00416486
Clostridium ihumii	69.8938	-0.302015	0.315782	-0.956404	0.338868	0.51622
Clostridium indolis	592.921	-2.95256	0.507429	-5.81867	5.93176e-09	1.68362e-07
Clostridium innocuum	75.8315	-0.10843	0.371038	-0.292234	0.770107	0.8685
Clostridium intestinale	116.596	0.501892	0.258896	1.93859	0.0525519	0.137716
Clostridium jeddahense	75.7184	-1.18995	0.487457	-2.44113	0.0146414	0.0525011
Clostridium josui	126.162	0.681505	0.386964	1.76116	0.0782113	0.185326
Clostridium kluyveri	51.8254	-0.0113863	0.248881	-0.04575	0.96351	0.980343
Clostridium lactatifermentans	1432.9	1.25952	0.406254	3.10033	0.00193307	0.0106292
Clostridium leptum	502.26	-1.17055	0.264104	-4.43217	9.32897e-06	0.000113722
Clostridium litorale	70.0903	1.91571	0.430565	4.4493	8.61518e-06	0.000106155
Clostridium ljungdahlii	34.781	1.12306	0.389272	2.88503	0.00391371	0.0186843
Clostridium lundense	58.1989	0.687973	0.344422	1.99747	0.0457737	0.125066
Clostridium magnum	125.729	-0.0140371	0.290576	-0.0483079	0.961471	0.979673
Clostridium massiliodielmoense	2.00922	1.58968	1.54841	1.02665	0.304585	0.480041
Clostridium merdae	178.645	-1.28637	0.27632	-4.65537	3.23406e-06	4.57824e-05
Clostridium methoxybenzovorans	291.025	-3.96087	0.677987	-5.8421	5.1547e-09	1.50039e-07
Clostridium methylpentosum	713.288	-0.208262	0.256508	-0.811912	0.416842	0.586457
Clostridium neonatale	251.985	-2.32153	0.397839	-5.83535	5.36772e-09	1.54661e-07
Clostridium neopropionicum	921.71	1.36555	0.612981	2.22773	0.0258987	0.0808272
Clostridium novyi	69.6214	2.31091	0.411447	5.61655	1.94806e-08	4.81112e-07
Clostridium oryzae	512.807	-2.75065	0.396359	-6.93978	3.92719e-12	2.00041e-10
Clostridium papyrosolvens	160.778	0.252385	0.262183	0.96263	0.335733	0.512998
Clostridium paradoxum	62.6189	1.46444	0.435956	3.35915	0.000781818	0.00501154
Clostridium paraputrificum	116.484	0.373439	0.305754	1.22137	0.221945	0.390849
Clostridium pasteurianum	246.296	1.23663	0.310374	3.98432	6.76729e-05	0.000628785
Clostridium perfringens	223.664	0.874801	0.31628	2.76591	0.00567647	0.025241
Clostridium phoceensis	1814.15	-1.16723	0.502133	-2.32455	0.0200959	0.066462
Clostridium polynesiense	97.7021	1.32851	0.312713	4.24834	2.15359e-05	0.000234023
Clostridium propionicum	1120.33	0.972857	0.677939	1.43502	0.151281	0.296788
Clostridium puniceum	69.3204	0.0883209	0.308412	0.286373	0.774592	0.871435
Clostridium purinilyticum	61.5818	0.716512	0.372855	1.92169	0.0546447	0.141609
Clostridium ragsdalei	29.7758	1.48954	0.489632	3.04216	0.0023489	0.0124888
Clostridium roseum	27.8157	0.492048	0.402274	1.22317	0.221267	0.39021
Clostridium saccharobutylicum	99.6586	-0.947224	0.301871	-3.13784	0.00170198	0.00951941
Clostridium saccharogumia	1684.33	1.15038	1.04024	1.10587	0.268782	0.441396
Clostridium saccharolyticum	989.789	-1.22246	0.450293	-2.7148	0.00663153	0.0285101
Clostridium saccharoperbutylacetonicum	100.82	-1.299	0.314321	-4.13271	3.58516e-05	0.000356952
Clostridium sartagoforme	36.978	-1.73655	0.458583	-3.78678	0.00015261	0.00122972
Clostridium saudiense	281.713	-4.75907	0.501426	-9.49106	2.28704e-21	3.18234e-19
Clostridium scatologenes	35.3078	0.563183	0.505699	1.11367	0.26542	0.438448
Clostridium scindens	1520.14	3.28688	0.557025	5.90078	3.61795e-09	1.08634e-07
Clostridium senegalense	19.0397	2.03136	0.657541	3.08933	0.00200609	0.010931
Clostridium septicum	94.5092	0.798493	0.429895	1.85742	0.0632521	0.158547
Clostridium sp.	45115.4	0.490763	0.584587	0.839505	0.401186	0.575109
Clostridium sp. 12A	0.47341	-2.05916	2.64263	-0.779209	0.435857	NA
Clostridium sp. 7_3_54FAA	0.836739	-0.935035	2.00497	-0.466359	0.640959	0.777849
Clostridium sp. ASBs410	0.208813	-0.289649	3.43873	-0.0842312	0.932873	NA
Clostridium sp. ASF356	7.66906	-6.24924	1.15434	-5.41369	6.17407e-08	1.41458e-06
Clostridium sp. ASF502	75.6755	7.16959	1.24385	5.76401	8.214e-09	2.22089e-07
Clostridium sp. AT4	2.33655	1.89199	1.39634	1.35497	0.175427	0.330811
Clostridium sp. ATCC BAA-442	0.0418419	-1.60971	6.00505	-0.26806	0.788653	NA
Clostridium sp. BL8	0.0356506	-2.5964	6.00608	-0.432296	0.665526	NA
Clostridium sp. BNL1100	0.0502406	-1.16893	6.0009	-0.194792	0.845556	NA
Clostridium sp. BR31	2.62534	2.87369	1.48025	1.94136	0.0522152	0.137149
Clostridium sp. D5	0.343163	0.4995	3.18962	0.156602	0.875559	NA
Clostridium sp. KLE 1755	0.836488	-0.424199	2.09163	-0.202808	0.839285	0.909806
Clostridium sp. KNHs205	0.576771	-3.12052	2.4529	-1.27218	0.203311	NA
Clostridium sp. KNHs209	9.30039	3.77474	1.59107	2.37245	0.0176706	0.0603296
Clostridium sp. Marseille-P2414	0.270056	-1.38878	3.20904	-0.432772	0.66518	NA
Clostridium sp. Marseille-P2415	1.64824	1.03175	1.52513	0.676498	0.498724	0.66168
Clostridium sp. Marseille-P2538	5.10379	3.09819	1.18148	2.6223	0.00873394	0.0353398
Clostridium sp. Marseille-P3244	1.006	4.01806	2.136	1.88111	0.0599563	0.151753
Clostridium sp. MSTE9	1.29404	-3.3677	2.19559	-1.53385	0.125066	0.259833
Clostridium sp. SY8519	0.635772	0.334491	2.22363	0.150425	0.880429	NA
Clostridium sp. USBA 49	0.209993	1.15994	3.81522	0.304029	0.761106	NA
Clostridium spiroforme	1425.21	-0.602469	0.730963	-0.824213	0.409819	0.581443
Clostridium sporogenes	28.737	-0.807621	0.409152	-1.97389	0.0483945	0.130246
Clostridium sporosphaeroides	184.474	-1.76588	0.373505	-4.72786	2.26899e-06	3.40648e-05
Clostridium stercorarium	432.515	-0.341269	0.246848	-1.3825	0.166817	0.31848
Clostridium sticklandii	17.1605	1.66221	0.644257	2.58004	0.00987881	0.0387344
Clostridium sulfidigenes	60.0679	0.128153	0.355409	0.360579	0.718414	0.832193
Clostridium symbiosum	1321.35	-1.24918	0.600188	-2.08131	0.0374057	0.107095
Clostridium taeniosporum	49.3145	-0.992953	0.404851	-2.45264	0.0141812	0.0512043
Clostridium tepidiprofundi	89.3894	0.930244	0.369101	2.5203	0.0117256	0.0443009
Clostridium tepidum	0.999743	-0.439309	1.70774	-0.257245	0.79699	0.884295
Clostridium termitidis	130.467	0.424228	0.231279	1.83427	0.0666142	0.164802
Clostridium tetani	53.7137	0.859344	0.31943	2.69024	0.00714009	0.0302857
Clostridium tetanomorphum	38.9124	1.18575	0.357932	3.31277	0.000923761	0.00575873
Clostridium thermoalcaliphilum	46.277	1.85563	0.459223	4.04081	5.32673e-05	0.000506483
Clostridium thermobutyricum	55.5152	-0.445664	0.406511	-1.09631	0.272941	0.445913
Clostridium tunisiense	86.4076	-1.13638	0.295212	-3.84937	0.000118421	0.000983795
Clostridium tyrobutyricum	85.7943	-0.100576	0.35767	-0.281198	0.778558	0.874407
Clostridium ultunense	61.864	1.61353	0.408729	3.94767	7.89169e-05	0.000697552
Clostridium ventriculi	131.068	-1.58664	0.301622	-5.26037	1.43766e-07	3.01151e-06
Clostridium viride	871.975	0.591858	0.520246	1.13765	0.255266	0.428195
Cnuella takakiae	8.25578	-1.35253	0.753863	-1.79414	0.0727912	0.176038
Cnuibacter physcomitrellae	0.281258	-0.593645	4.21289	-0.140912	0.88794	NA
Cobetia	1.18716	2.11766	2.06194	1.02702	0.304409	0.480041
Cobetia sp.	1.27955	0.329415	1.6145	0.204035	0.838326	0.909806
Cohnella kolymensis	13.6816	1.04075	0.602656	1.72694	0.0841789	0.194351
Cohnella laeviribosi	22.4345	0.461881	0.42718	1.08123	0.279593	0.452973
Cohnella panacarvi	26.3958	1.89883	0.491112	3.86638	0.000110461	0.000925371
Cohnella sp.	25.1919	1.22681	0.401045	3.05903	0.00222055	0.0118728
Cohnella thermotolerans	18.3581	1.15942	0.487071	2.38038	0.0172946	0.0594417
Coleofasciculus chthonoplastes	2.98596	-3.42573	1.05912	-3.2345	0.00121855	0.00724151
Colibacter massiliensis	57.907	-1.05382	0.584919	-1.80165	0.0715999	0.174339
Collimonas arenae	1.98903	-3.88376	1.79269	-2.16645	0.030277	0.0905295
Collimonas fungivorans	5.20365	1.67149	1.2322	1.3565	0.17494	0.330358
Collinsella	10.631	0.12681	0.66383	0.191029	0.848503	0.916281
Collinsella aerofaciens	37.0497	-1.39435	0.489158	-2.8505	0.00436503	0.0203785
Collinsella bouchesdurhonensis	43.2652	1.50662	0.656218	2.29592	0.0216805	0.0703569
Collinsella ihuae	39.3055	-2.42808	0.488941	-4.96599	6.83519e-07	1.23401e-05
Collinsella intestinalis	11.5121	0.405284	0.644558	0.628778	0.529494	0.687631
Collinsella phocaeensis	36.2534	-0.124222	0.479741	-0.258935	0.795685	0.884009
Collinsella sp.	144.983	-0.109161	0.261155	-0.417992	0.675953	0.802061
Collinsella sp. An271	0.310573	-2.52744	4.12513	-0.612694	0.540079	NA
Collinsella stercoris	32.7964	-0.281445	0.455247	-0.618224	0.536428	0.692537
Collinsella tanakaei	13.9582	0.530669	0.642102	0.826456	0.408546	0.580945
Colwellia	0.830118	-0.944386	1.85352	-0.509509	0.610396	0.754611
Colwellia agarivorans	0.449812	0.345062	3.14306	0.109785	0.91258	NA
Colwellia chukchiensis	1.00322	-3.21487	2.02551	-1.58719	0.112469	0.241308
Colwellia mytili	1.42985	0.723761	1.96959	0.367469	0.71327	0.828252
Colwellia piezophila	0.792668	1.29071	2.46851	0.522869	0.601066	0.746412
Colwellia polaris	0.568646	-1.37588	2.17406	-0.632861	0.526824	NA
Colwellia psychrerythraea	2.67785	0.593417	0.962029	0.616839	0.537341	0.693402
Colwellia sp.	2.10982	1.17167	1.14839	1.02028	0.307597	0.483427
Comamonadaceae	1.29667	-2.43234	2.37689	-1.02333	0.306152	0.481686
Comamonadaceae bacterium	11.1801	-0.168845	0.619795	-0.272421	0.785298	0.877235
Comamonas kerstersii	0.0610579	-2.5964	6.00608	-0.432296	0.665526	NA
Comamonas terrae	1.84436	4.63857	1.4614	3.17407	0.00150319	0.00861876
Comamonas terrigena	13.945	-1.0455	1.3773	-0.759097	0.447795	0.615571
Comamonas testosteroni	15.6828	1.28523	0.868751	1.4794	0.139034	0.279768
Commensalibacter intestini	4.42165	-0.715477	0.829646	-0.862388	0.388474	0.56307
Commensalibacter sp.	0.973384	-0.437469	1.61209	-0.271367	0.786108	0.87766
Conchiformibius kuhniae	1.57587	4.99848	1.58893	3.14582	0.00165623	0.00930915
Conchiformibius steedae	0.561017	-0.268468	2.34881	-0.1143	0.909	NA
Congregibacter litoralis	0.755992	2.61852	2.11938	1.23551	0.21664	0.383592
Coprobacillus	147.909	-3.18914	0.512138	-6.2271	4.75133e-10	1.68362e-08
Coprobacillus sp.	327.178	-2.1544	0.503633	-4.27773	1.88812e-05	0.000208539
Coprobacter fastidiosus	352.063	3.25809	0.578934	5.62775	1.8258e-08	4.52877e-07
Coprobacter secundus	522.547	0.862875	0.835986	1.03216	0.301996	0.47774
Coprococcus	190.543	2.91268	0.692315	4.20716	2.58601e-05	0.000272385
Coprococcus comes	729.328	2.47507	0.443298	5.58332	2.35972e-08	5.70433e-07
Coprococcus eutactus	584.686	1.25032	0.304477	4.10643	4.01815e-05	0.000392527
Coprococcus sp.	718.687	2.50049	0.534395	4.6791	2.88138e-06	4.15108e-05
Coprococcus sp. HPP0048	0.636043	2.49352	2.8667	0.869823	0.384397	NA
Coprococcus sp. HPP0074	1.20148	-2.15407	1.69424	-1.27141	0.203583	0.366617
Coprothermobacter platensis	5.68601	1.7129	0.972286	1.76172	0.0781162	0.185226
Coprothermobacter proteolyticus	7.33036	2.07744	0.840604	2.47137	0.0134596	0.0493808
Coraliomargarita akajimensis	4.74753	-2.46772	0.844623	-2.92168	0.00348149	0.0171371
Corallococcus coralloides	0.854432	0.0322366	1.79189	0.0179903	0.985647	0.992518
Coriobacteriaceae	69.3881	-2.05273	0.613749	-3.34458	0.000824081	0.00521218
Coriobacteriaceae bacterium	96.4451	1.33573	0.376005	3.55242	0.000381703	0.00274234
Coriobacteriales bacterium	8.75393	-0.734519	0.698313	-1.05185	0.292869	0.468937
Coriobacterium glomerans	12.8596	-0.40472	0.682675	-0.592845	0.553285	0.706157
Corynebacterium	6.53227	-0.706453	0.902343	-0.78291	0.43368	0.601542
Corynebacterium ammoniagenes	0.188006	-0.885888	4.08949	-0.216625	0.8285	NA
Corynebacterium aquilae	0.9711	-1.59985	1.71149	-0.934768	0.349908	0.526708
Corynebacterium argentoratense	0.144151	0.534911	4.9293	0.108517	0.913586	NA
Corynebacterium casei	0.591333	-1.92201	2.53394	-0.758509	0.448146	NA
Corynebacterium ciconiae	1.63699	2.93496	1.32705	2.21165	0.026991	0.0832795
Corynebacterium diphtheriae	5.20683	2.59116	1.24401	2.08291	0.0372591	0.106977
Corynebacterium efficiens	0.296586	0.249467	2.89079	0.0862971	0.93123	NA
Corynebacterium epidermidicanis	0.975091	1.11122	2.11477	0.525457	0.599266	0.745651
Corynebacterium flavescens	0.218026	1.30602	4.50058	0.290188	0.771672	NA
Corynebacterium genitalium	0.491123	-0.531165	2.55056	-0.208254	0.83503	NA
Corynebacterium glucuronolyticum	1.7126	2.45842	1.42206	1.72877	0.0838499	0.193905
Corynebacterium glutamicum	1.82898	-1.38077	1.41092	-0.978631	0.327762	0.504965
Corynebacterium glyciniphilum	0.094021	-2.5964	6.00608	-0.432296	0.665526	NA
Corynebacterium jeikeium	0.924241	0.845494	1.88609	0.448278	0.653952	0.787088
Corynebacterium kroppenstedtii	0.658896	0.782847	2.04999	0.381878	0.702552	NA
Corynebacterium kutscheri	0.738148	-2.39153	2.16258	-1.10587	0.268783	0.441396
Corynebacterium lipophiloflavum	1.13568	4.09899	1.8216	2.25022	0.0244351	0.0774888
Corynebacterium maris	1.05188	2.62715	1.88463	1.39399	0.163321	0.31378
Corynebacterium mastitidis	0.289981	-0.888309	2.94004	-0.302141	0.762544	NA
Corynebacterium matruchotii	6.21058	6.3312	1.18017	5.36464	8.11096e-08	1.81463e-06
Corynebacterium minutissimum	0	NA	NA	NA	NA	NA
Corynebacterium mustelae	0.576417	-2.30223	2.88646	-0.797599	0.425103	NA
Corynebacterium phocae	0.404099	-0.42055	2.58276	-0.16283	0.870652	NA
Corynebacterium pilosum	0.325008	-1.72145	3.1872	-0.540115	0.589118	NA
Corynebacterium pollutisoli	0.243914	-0.924312	3.29773	-0.280288	0.779257	NA
Corynebacterium propinquum	0.585301	2.49012	2.38597	1.04365	0.296647	NA
Corynebacterium pyruviciproducens	0.461766	1.28043	2.53021	0.506056	0.612818	NA
Corynebacterium renale	0.609539	1.846	2.13828	0.86331	0.387967	NA
Corynebacterium riegelii	0.676584	-3.34425	2.25568	-1.48259	0.138184	NA
Corynebacterium sp.	15.54	-0.111746	0.531103	-0.210403	0.833353	0.907132
Corynebacterium sputi	1.06058	-0.244576	1.79976	-0.135894	0.891905	0.94039
Corynebacterium striatum	0.384782	-0.389094	2.59836	-0.149746	0.880965	NA
Corynebacterium testudinoris	1.25654	-2.29748	1.6699	-1.37582	0.168877	0.321255
Corynebacterium timonense	1.7784	-3.86422	2.19566	-1.75993	0.078419	0.185558
Corynebacterium tuscaniense	0.180725	-2.44466	4.62393	-0.528697	0.597016	NA
Corynebacterium ulcerans	1.75297	1.97611	1.82176	1.08473	0.278043	0.452048
Corynebacterium variabile	0.289099	-2.17126	2.93425	-0.73997	0.459318	NA
Corynebacterium vitaeruminis	1.76659	4.07704	1.40963	2.89227	0.00382465	0.0183358
Corynebacterium xerosis	1.15309	0.863246	1.85977	0.464168	0.642528	0.77909
Corynebacterium-like bacterium	0.786543	0.829936	1.82529	0.454686	0.649335	0.783976
Couchioplanes caeruleus	0.652181	-1.99689	2.26963	-0.879829	0.378952	NA
Coxiella burnetii	24.2703	-1.35821	0.664685	-2.0434	0.0410133	0.115091
Crenobacter luteus	1.54326	-0.968117	1.74031	-0.556291	0.578012	0.728099
Crenothrix polyspora	2.97886	0.459155	1.17898	0.389452	0.696942	0.817109
Criblamydia sequanensis	3.08917	-2.17304	0.982968	-2.21069	0.0270573	0.0833937
Criibacterium bergeronii	85.3094	0.640098	0.385191	1.66177	0.0965594	0.214758
Crinalium epipsammum	2.92959	-2.56132	1.07958	-2.37252	0.0176672	0.0603296
Croceibacter atlanticus	5.09457	-0.340966	0.978736	-0.348374	0.72756	0.8395
Croceicoccus mobilis	0.189832	-0.6037	4.57752	-0.131884	0.895076	NA
Croceicoccus sp.	0.48289	-0.111748	2.40634	-0.0464389	0.96296	NA
Croceitalea dokdonensis	10.5826	2.94788	1.29338	2.27922	0.0226542	0.0729769
Crocinitomix catalasitica	9.66423	-0.0793215	0.651979	-0.121663	0.903166	0.94561
Crocinitomix sp.	17.8069	0.089123	0.69233	0.128729	0.897572	0.943377
Crocosphaera watsonii	10.4262	-4.40706	0.839721	-5.24824	1.53559e-07	3.17411e-06
Cronobacter	2.79529	-2.21452	1.48754	-1.48871	0.136564	0.276373
Cronobacter malonaticus	11.3418	-5.67028	1.16583	-4.86372	1.15199e-06	1.88853e-05
Cronobacter muytjensii	2.94375	-2.55126	1.96227	-1.30015	0.193548	0.353681
Cronobacter sakazakii	48.45	-1.73985	0.652303	-2.66725	0.00764756	0.0319863
Crossiella equi	1.00143	1.02327	2.14014	0.478134	0.632555	0.772294
Cruoricaptor ignavus	29.0379	-2.27586	0.574893	-3.95875	7.53421e-05	0.000680106
Cryobacterium arcticum	0.691289	0.37138	2.63824	0.140768	0.888053	NA
Cryocola sp.	0.287001	1.31185	4.90489	0.267458	0.789116	NA
Cryptobacterium curtum	8.88594	3.8983	0.747089	5.21798	1.80885e-07	3.68553e-06
Cryptosporangium arvum	0.743425	-1.2705	1.87559	-0.677389	0.498159	0.661608
Cryptosporangium aurantiacum	0.590955	-1.94163	2.04298	-0.950388	0.341915	NA
Culturomica massiliensis	399.891	0.54064	0.514602	1.0506	0.293443	0.469532
Cupriavidus basilensis	3.21556	-1.66259	1.14531	-1.45166	0.146597	0.290007
Cupriavidus gilardii	13.8237	0.129529	1.14584	0.113042	0.909997	0.950482
Cupriavidus metallidurans	349.423	6.16826	0.985002	6.26218	3.79636e-10	1.37077e-08
Cupriavidus necator	1.91487	0.339402	1.18494	0.286429	0.77455	0.871435
Cupriavidus sp.	6.53107	1.26695	0.693999	1.82557	0.0679145	0.167005
Curtobacterium	2.10895	2.33117	1.38135	1.6876	0.0914881	0.206371
Curtobacterium pusillum	2.12405	2.33387	2.06978	1.1276	0.259491	0.432611
Curtobacterium sp.	4.37539	1.5934	1.01323	1.5726	0.115812	0.246348
Curvibacter gracilis	0.105601	-0.280084	5.9916	-0.0467462	0.962716	NA
Curvibacter lanceolatus	0.546563	1.3477	2.03836	0.661167	0.508505	NA
Curvibacter sp.	1.60397	2.25688	1.42517	1.58359	0.113288	0.242517
Cutibacterium acnes	9.93567	-0.217438	0.630328	-0.34496	0.730124	0.841317
Cutibacterium avidum	1.79075	-0.701043	1.29978	-0.539357	0.589641	0.736602
Cyanobacterium aponinum	4.37516	0.960734	0.873474	1.0999	0.271376	0.444374
cyanobacterium PCC	2.08974	-2.19072	1.53454	-1.42761	0.153404	0.29992
Cyanobacterium sp.	4.32092	-1.13266	1.29853	-0.872257	0.383068	0.556791
Cyanobium sp.	1.98532	2.48683	1.33455	1.86342	0.0624038	0.156903
Cyanothece	5.17072	-1.46151	1.12978	-1.29362	0.195798	0.357023
Cyanothece sp.	14.3887	-1.12125	0.492097	-2.27852	0.0226957	0.0730283
Cyclobacterium amurskyense	3.2701	4.88873	1.28355	3.80877	0.000139657	0.00113984
Cyclobacterium lianum	5.93856	0.128574	0.815709	0.157622	0.874755	0.932102
Cyclobacterium marinum	6.02898	3.66145	1.03626	3.53334	0.000410339	0.00292623
Cycloclasticus	1.1992	-0.797773	1.77934	-0.448354	0.653898	0.787088
Cycloclasticus sp.	4.35944	-3.54993	0.93114	-3.81246	0.000137591	0.00112458
Cylindrospermopsis raciborskii	1.97019	-3.43849	1.40268	-2.45137	0.0142315	0.0513214
Cylindrospermum stagnale	1.35758	-4.28535	1.80137	-2.37894	0.0173626	0.0595632
Cystobacter ferrugineus	8.81009	-3.13731	0.740108	-4.23899	2.24527e-05	0.0002426
Cystobacter fuscus	1.62413	-4.44479	1.36323	-3.2605	0.00111218	0.00670864
Cytophaga aurantiaca	11.3984	-0.867951	0.809894	-1.07168	0.283862	0.457596
Cytophaga hutchinsonii	3.33415	0.835072	1.06262	0.785861	0.431949	0.600477
Cytophagales bacterium	16.8023	2.16306	1.10775	1.95266	0.0508599	0.134581
Dactylosporangium aurantiacum	3.35875	1.66738	1.36356	1.22282	0.221398	0.39025
Dakarella massiliensis	24.734	-1.49547	0.511282	-2.92495	0.00344517	0.0170465
Dechloromonas aromatica	6.43623	-0.557349	0.988129	-0.564045	0.572724	0.724155
Dechloromonas denitrificans	2.31843	-6.30155	2.21224	-2.84849	0.00439275	0.0203911
Deefgea rivuli	8.37515	2.82646	1.0683	2.64576	0.00815085	0.0335162
Deferribacter desulfuricans	31.4502	2.03398	0.534379	3.80624	0.000141093	0.00114826
Deferrisoma camini	3.85428	-0.239086	0.862151	-0.277313	0.781539	0.875577
Defluviitalea phaphyphila	167.412	1.44275	0.353522	4.08108	4.48265e-05	0.00043345
Defluviitoga tunisiensis	6.76099	2.61961	0.733591	3.57095	0.00035569	0.00259822
Dehalobacter	50.9989	0.0859372	0.362545	0.237039	0.812627	0.891717
Dehalobacter restrictus	4.74374	4.51802	1.24884	3.61779	0.000297134	0.0022246
Dehalobacter sp.	60.2177	0.830811	0.410982	2.02153	0.043225	0.119708
Dehalococcoides mccartyi	27.1052	-1.38669	0.727004	-1.9074	0.0564691	0.145246
Dehalogenimonas alkenigignens	4.48562	0.644485	1.33004	0.484561	0.627988	0.768484
Dehalogenimonas formicexedens	8.98921	-0.255651	0.848035	-0.301463	0.763062	0.86298
Dehalogenimonas lykanthroporepellens	1.67907	-2.42414	1.32687	-1.82697	0.0677048	0.166563
Deinococcus	0.570588	-0.988142	2.43817	-0.40528	0.685272	NA
Deinococcus actinosclerus	0.410555	-1.60942	2.58151	-0.623443	0.532994	NA
Deinococcus apachensis	1.10415	1.59653	1.4887	1.07243	0.283525	0.457396
Deinococcus aquatilis	1.05988	-1.047	2.02509	-0.517013	0.605147	0.750025
Deinococcus deserti	0.332953	2.58272	2.83493	0.911034	0.362278	NA
Deinococcus frigens	2.43134	-5.93709	1.32682	-4.47467	7.65299e-06	9.59567e-05
Deinococcus geothermalis	7.73726	4.15116	1.09157	3.80291	0.000143008	0.00116054
Deinococcus gobiensis	0.946074	-1.83322	1.81154	-1.01197	0.311553	0.488021
Deinococcus grandis	2.01198	4.60774	1.62914	2.82833	0.00467916	0.0215655
Deinococcus hopiensis	7.45367	-1.71063	0.972792	-1.75847	0.078667	0.18576
Deinococcus maricopensis	7.8321	0.821044	1.14676	0.71597	0.47401	0.640509
Deinococcus misasensis	13.5456	0.185463	0.740491	0.250459	0.802232	0.886485
Deinococcus peraridilitoris	4.78742	-0.0987349	1.08328	-0.0911444	0.927378	0.95898
Deinococcus pimensis	4.91805	-0.384783	0.966279	-0.398212	0.690474	0.8127
Deinococcus proteolyticus	1.66298	-1.28814	1.76265	-0.730799	0.464902	0.632395
Deinococcus puniceus	2.02071	-1.08761	1.42609	-0.762647	0.445674	0.613555
Deinococcus radiodurans	2.76767	0.0603262	1.12319	0.0537096	0.957167	0.976683
Deinococcus soli	0.324858	0.718833	3.71739	0.19337	0.846669	NA
Deinococcus sp.	13.5564	0.625252	0.680499	0.918813	0.358193	0.53416
Deinococcus wulumuqiensis	0.692402	-0.835885	1.90054	-0.439815	0.660071	NA
Delftia	11.9391	-1.94693	0.702207	-2.77258	0.00556135	0.0247871
Delftia acidovorans	20.7922	-5.90492	0.740917	-7.96974	1.59005e-15	1.17808e-13
Delftia sp.	17.0941	-0.401914	0.62699	-0.641022	0.521508	0.680378
Delftia tsuruhatensis	5.96515	-1.66554	0.824627	-2.01975	0.0434093	0.120102
delta proteobacterium	25.8203	0.607172	0.549163	1.10563	0.268886	0.441438
Demequina flava	2.9583	-7.48019	1.79343	-4.17088	3.03425e-05	0.000309413
Demequina salsinemoris	0.632927	2.03829	1.83899	1.10838	0.267699	NA
Demequina sediminicola	0.553692	2.37584	2.34555	1.01292	0.3111	NA
Demequina sp.	7.60728	-0.530156	0.683807	-0.775301	0.438162	0.606138
Denitrobacterium detoxificans	31.6091	1.03748	0.499526	2.07693	0.0378078	0.107859
Denitrovibrio acetiphilus	210.056	-4.45655	0.970533	-4.59186	4.39311e-06	5.98155e-05
Derxia	1.21388	1.79261	2.14876	0.834254	0.404138	0.577991
Derxia gummosa	17.0795	-2.90346	0.979129	-2.96535	0.00302341	0.0153184
Derxia lacustris	3.26676	3.00488	1.36853	2.19569	0.0281141	0.0858166
Desmospora sp.	2.81783	0.964998	1.11159	0.86812	0.385328	0.559221
Desnuesiella massiliensis	87.6219	0.433294	0.329792	1.31384	0.188901	0.3482
Desulfacinum hydrothermale	5.45871	-1.88147	0.664494	-2.83144	0.00463393	0.0213888
Desulfacinum infernum	8.25364	0.342038	0.772508	0.442763	0.657937	0.790051
Desulfamplus magnetovallimortis	8.04205	1.03073	0.65007	1.58556	0.112838	0.242008
Desulfarculus baarsii	10.8924	-5.21059	0.818966	-6.36241	1.98618e-10	7.65769e-09
Desulfatibacillum	0.238268	-1.44552	3.4016	-0.424953	0.670871	NA
Desulfatibacillum alkenivorans	7.30844	0.330846	0.704543	0.469589	0.638649	0.776548
Desulfatiglans anilini	5.77473	-0.902754	0.705954	-1.27877	0.200978	0.364215
Desulfatirhabdium butyrativorans	4.66169	-0.494928	1.08129	-0.457721	0.647153	0.782371
Desulfatitalea tepidiphila	7.17052	-1.54586	0.860353	-1.79677	0.0723724	0.175621
Desulfitibacter alkalitolerans	59.6891	0.212988	0.333541	0.638564	0.523106	0.68171
Desulfitobacterium	16.9807	0.988728	0.7901	1.2514	0.21079	0.376224
Desulfitobacterium chlororespirans	95.9702	-2.26365	0.463323	-4.88568	1.0307e-06	1.70935e-05
Desulfitobacterium dehalogenans	26.7159	0.0984258	0.458061	0.214875	0.829865	0.904371
Desulfitobacterium dichloroeliminans	43.6275	0.894994	0.371275	2.41059	0.0159266	0.0559489
Desulfitobacterium hafniense	141.725	-0.156458	0.342591	-0.45669	0.647894	0.782935
Desulfitobacterium metallireducens	41.4954	0.102602	0.35824	0.286405	0.774568	0.871435
Desulfitobacterium sp.	13.1628	-1.4652	0.609778	-2.40285	0.016268	0.056685
Desulfobacca acetoxidans	2.67839	0.981504	0.981117	1.00039	0.31712	0.493769
Desulfobacter curvatus	4.81225	-1.94013	0.785249	-2.47072	0.013484	0.0494383
Desulfobacter postgatei	7.22704	-0.539927	0.703109	-0.767913	0.442539	0.610417
Desulfobacter vibrioformis	3.55411	-1.18242	0.900875	-1.31252	0.189343	0.348678
Desulfobacterium autotrophicum	9.27263	-0.0805271	0.631224	-0.127573	0.898487	0.943817
Desulfobacterium vacuolatum	8.25106	-0.355015	0.668878	-0.530762	0.595584	0.742071
Desulfobacula sp.	3490.44	-4.46587	0.834746	-5.34998	8.79652e-08	1.95747e-06
Desulfobacula toluolica	1.40268	0.485691	1.609	0.30186	0.762759	0.86298
Desulfobulbus elongatus	6.81334	-0.364868	0.767822	-0.475199	0.634645	0.773782
Desulfobulbus japonicus	16.4045	-1.70719	0.586017	-2.91321	0.00357739	0.0174436
Desulfobulbus mediterraneus	13.5292	-0.220154	0.540446	-0.407357	0.683746	0.807112
Desulfobulbus propionicus	3.84023	-0.753189	0.904019	-0.833157	0.404756	0.578151
Desulfocapsa sulfexigens	10.4862	-2.47762	0.748495	-3.31014	0.000932487	0.00580135
Desulfocarbo indianensis	4.83711	-2.20011	0.928244	-2.37018	0.0177792	0.0604833
Desulfococcus multivorans	8.82983	2.84887	0.694383	4.10274	4.08283e-05	0.000397484
Desulfococcus oleovorans	17.0645	0.184194	0.684922	0.268927	0.787986	0.878706
Desulfocurvus vexinensis	2.78606	-0.353165	1.04509	-0.337928	0.735417	0.845708
Desulfofustis glycolicus	5.32321	-1.71133	0.95629	-1.78955	0.0735257	0.177363
Desulfohalobium retbaense	2.14594	-1.81215	1.0644	-1.70251	0.08866	0.201918
Desulfomicrobium baculatum	7.06075	-2.24757	0.917543	-2.44955	0.0143034	0.0515158
Desulfomicrobium escambiense	4.09831	-2.54372	1.29391	-1.96591	0.0493087	0.132007
Desulfomonile tiedjei	6.65605	0.919789	0.774553	1.18751	0.235027	0.404595
Desulfonatronospira thiodismutans	1.99716	2.56666	1.35741	1.89085	0.0586438	0.149092
Desulfonatronovibrio hydrogenovorans	3.22445	-2.31773	1.10649	-2.09466	0.0362014	0.104413
Desulfonatronovibrio magnus	3.96203	0.339047	0.874784	0.387578	0.698328	0.818177
Desulfonatronum lacustre	3.45129	1.51846	1.11473	1.36218	0.173141	0.327728
Desulfonatronum thioautotrophicum	6.52017	-2.60841	0.821347	-3.17577	0.00149442	0.00858575
Desulfonatronum thiodismutans	2.30535	1.33602	1.3272	1.00664	0.314105	0.490682
Desulfonispora thiosulfatigenes	55.5705	0.995292	0.372203	2.67406	0.00749396	0.031413
Desulfopila aestuarii	11.4172	2.82241	0.757849	3.72424	0.000195906	0.00154158
Desulfoplanes formicivorans	4.8843	-0.930878	0.828387	-1.12372	0.26113	0.434076
Desulforegula conservatrix	10.7394	0.896139	0.698298	1.28332	0.199381	0.362135
Desulfosarcina cetonica	6.97729	0.651961	0.772024	0.844483	0.3984	0.572079
Desulfosarcina sp.	3.79384	-1.01402	0.984066	-1.03043	0.302806	0.478402
Desulfospira joergensenii	9.23665	0.454739	0.617957	0.735874	0.461808	0.629537
Desulfosporosinus	4.87811	1.1566	0.948659	1.21919	0.22277	0.39165
Desulfosporosinus acididurans	17.625	2.27241	0.592092	3.83793	0.000124073	0.00102141
Desulfosporosinus acidiphilus	38.9136	-1.5059	0.510662	-2.94892	0.0031889	0.0160006
Desulfosporosinus lacus	26.9036	-0.439299	0.485412	-0.905002	0.365464	0.540149
Desulfosporosinus meridiei	30.1117	0.176908	0.463548	0.381638	0.70273	0.82118
Desulfosporosinus orientis	49.4844	0.583107	0.356484	1.63572	0.101899	0.223332
Desulfosporosinus sp.	155.399	0.553813	0.384819	1.43915	0.150108	0.29479
Desulfosporosinus youngiae	33.423	-0.3264	0.377053	-0.865662	0.386675	0.561033
Desulfotalea psychrophila	5.68532	1.11737	0.817265	1.36721	0.171559	0.325165
Desulfotignum	1.04593	1.75862	2.05065	0.857593	0.391117	0.565412
Desulfotignum balticum	2.71253	-1.19636	0.993066	-1.20472	0.228313	0.39736
Desulfotignum phosphitoxidans	4.40263	-1.29598	1.01517	-1.27661	0.201741	0.365172
Desulfotomaculum	2.73707	2.15163	1.12591	1.91101	0.056003	0.144373
Desulfotomaculum acetoxidans	44.2933	0.017524	0.384768	0.0455443	0.963673	0.980343
Desulfotomaculum aeronauticum	28.4424	0.501874	0.497145	1.00951	0.312729	0.489068
Desulfotomaculum alcoholivorax	35.3396	0.705502	0.3565	1.97897	0.0478194	0.129232
Desulfotomaculum alkaliphilum	82.4048	-0.660996	0.384579	-1.71875	0.0856593	0.196892
Desulfotomaculum australicum	16.8723	1.03136	0.652709	1.58012	0.11408	0.243847
Desulfotomaculum copahuensis	28.1051	0.872331	0.472716	1.84536	0.0649855	0.161825
Desulfotomaculum ferrireducens	73.8076	-1.18075	0.393145	-3.00335	0.00267022	0.0138866
Desulfotomaculum gibsoniae	33.3979	1.78225	0.416144	4.28278	1.84575e-05	0.000205263
Desulfotomaculum hydrothermale	39.5204	1.75857	0.415379	4.23364	2.29938e-05	0.000246578
Desulfotomaculum intricatum	32.5733	1.08403	0.495563	2.18748	0.0287077	0.0871543
Desulfotomaculum nigrificans	30.6497	1.80327	0.396221	4.55116	5.33505e-06	7.02921e-05
Desulfotomaculum putei	46.7562	0.266405	0.345905	0.770168	0.4412	0.609012
Desulfotomaculum reducens	39.6318	3.00937	0.409692	7.34543	2.05091e-13	1.17005e-11
Desulfotomaculum ruminis	50.6197	0.72386	0.465409	1.55532	0.11987	0.252159
Desulfotomaculum thermocisternum	2.81072	-1.6366	0.978714	-1.67219	0.0944863	0.211722
Desulfotomaculum thermosubterraneum	24.6608	1.35591	0.534761	2.53555	0.0112272	0.0428167
Desulfovermiculus halophilus	13.5157	0.450245	0.677103	0.664959	0.506077	0.666321
Desulfovibrio aespoeensis	2.34738	1.58754	1.12308	1.41356	0.15749	0.305894
Desulfovibrio africanus	7.06208	0.450095	0.882995	0.509737	0.610235	0.754611
Desulfovibrio alaskensis	4.64219	1.02911	0.870206	1.18261	0.236966	0.406828
Desulfovibrio alcoholivorans	2.15652	1.19677	1.34937	0.886907	0.375129	0.549089
Desulfovibrio alkalitolerans	1.8066	-1.58108	1.36909	-1.15484	0.248156	0.419228
Desulfovibrio aminophilus	2.74051	-2.33547	1.27694	-1.82896	0.0674058	0.166256
Desulfovibrio bastinii	13.827	2.98265	0.622437	4.79189	1.65221e-06	2.56138e-05
Desulfovibrio bizertensis	7.96936	-0.937997	0.929026	-1.00966	0.31266	0.489068
Desulfovibrio brasiliensis	2.39192	2.49431	1.386	1.79965	0.0719161	0.174664
Desulfovibrio cuneatus	3.82266	0.330821	0.877038	0.377203	0.706023	0.823188
Desulfovibrio dechloracetivorans	4.93234	-0.190516	0.99907	-0.190693	0.848766	0.916391
Desulfovibrio desulfuricans	33.8626	-0.401007	0.435749	-0.920271	0.357431	0.533668
Desulfovibrio fairfieldensis	11.3433	0.950099	0.817209	1.16261	0.244986	0.415347
Desulfovibrio frigidus	2.00877	0.604089	1.18939	0.507898	0.611525	0.754814
Desulfovibrio fructosivorans	2.19817	-1.15237	1.34415	-0.857317	0.39127	0.565412
Desulfovibrio gigas	8.70574	5.02557	0.910492	5.51962	3.39734e-08	7.94337e-07
Desulfovibrio gracilis	1.66369	-3.45207	1.79293	-1.92538	0.0541814	0.140886
Desulfovibrio hydrothermalis	39.7966	-5.42224	0.939407	-5.77198	7.83451e-09	2.12838e-07
Desulfovibrio indicus	6.05454	-0.61838	0.844274	-0.73244	0.4639	0.631433
Desulfovibrio inopinatus	4.39666	-0.761911	0.984682	-0.773764	0.43907	0.607033
Desulfovibrio litoralis	6.84127	1.88005	0.762203	2.4666	0.0136404	0.0498197
Desulfovibrio longus	3.60122	-2.44249	1.03783	-2.35346	0.0185997	0.0626027
Desulfovibrio magneticus	2.0704	0.946914	1.28399	0.737476	0.460833	0.628509
Desulfovibrio oxyclinae	4.56341	-1.15701	0.765897	-1.51066	0.130875	0.268253
Desulfovibrio piezophilus	5.19446	1.49334	0.79251	1.88432	0.0595217	0.150921
Desulfovibrio piger	10.5624	-0.137545	0.667427	-0.206083	0.836726	0.909529
Desulfovibrio putealis	6.90236	0.810621	0.903595	0.897107	0.369662	0.543519
Desulfovibrio salexigens	3.59273	1.01479	0.913887	1.11041	0.266824	0.439813
Desulfovibrio sp.	44.0892	-0.165471	0.374112	-0.442304	0.658269	0.790223
Desulfovibrio vulgaris	7.15374	0.0485806	0.840043	0.0578311	0.953883	0.975407
Desulfovibrio zosterae	2.57065	0.828858	1.14184	0.725899	0.467901	0.635414
Desulfovibrionaceae	1.13357	1.66205	1.67431	0.992674	0.320869	0.497705
Desulfovirgula thermocuniculi	27.1269	0.803511	0.490069	1.63959	0.101091	0.222329
Desulfurella acetivorans	3.89421	0.939889	0.993815	0.945739	0.344282	0.521127
Desulfurella amilsii	3.70376	-0.0821614	1.09652	-0.0749294	0.940271	0.967228
Desulfuribacillus alkaliarsenatis	138.032	3.52191	0.635324	5.54349	2.96507e-08	7.04822e-07
Desulfuribacillus stibiiarsenatis	25.0644	0.50031	0.535003	0.935154	0.349709	0.526548
Desulfurispirillum indicum	14.0457	-0.919454	0.774042	-1.18786	0.234888	0.404595
Desulfurispora thermophila	18.6021	1.26528	0.448653	2.82018	0.00479961	0.0219581
Desulfurivibrio alkaliphilus	8.791	2.92391	0.699937	4.17739	2.9487e-05	0.000303652
Desulfurobacterium indicum	8.55072	0.395847	0.627487	0.630844	0.528142	0.686188
Desulfurobacterium sp.	12.8652	1.36774	0.626324	2.18376	0.0289799	0.087596
Desulfurobacterium thermolithotrophum	16.9196	2.00969	0.581867	3.45386	0.000552622	0.0037577
Desulfuromonas acetoxidans	11.7513	-0.992796	0.585832	-1.69468	0.0901368	0.204791
Desulfuromonas soudanensis	7.4595	1.78686	0.813612	2.1962	0.0280776	0.0857508
Desulfuromonas sp.	13.2918	1.14873	0.528765	2.17247	0.0298205	0.0894928
Dethiobacter alkaliphilus	55.0856	0.73117	0.423346	1.72712	0.084146	0.194351
Dethiosulfatarculus sandiegensis	9.58425	-0.567874	0.709592	-0.800283	0.423547	0.592731
Dethiosulfatibacter aminovorans	100.828	1.08373	0.425818	2.54506	0.0109258	0.0420875
Dethiosulfovibrio peptidovorans	18.6013	1.60033	0.644503	2.48305	0.0130262	0.0483187
Dethiosulfovibrio salsuginis	20.6991	-0.524025	0.505051	-1.03757	0.299471	0.475245
Devosia enhydra	2.28602	2.00956	1.2607	1.594	0.110935	0.238106
Devosia geojensis	2.33784	-2.62004	1.29135	-2.02891	0.0424677	0.118242
Devosia insulae	1.88782	-0.615241	1.28228	-0.479802	0.631368	0.771297
Devosia limi	0.572248	2.19201	2.27339	0.964202	0.334945	NA
Devosia lucknowensis	0.509449	1.00827	2.02475	0.497974	0.618503	NA
Devosia psychrophila	0.86536	-0.397126	2.01336	-0.197245	0.843636	0.912764
Devosia soli	0.555293	0.726031	2.19756	0.330381	0.741112	NA
Devosia sp.	7.20258	0.0170312	0.736301	0.0231308	0.981546	0.989874
Devriesea agamarum	0.169396	-0.117157	4.11013	-0.0285044	0.97726	NA
Dialister invisus	35.8366	-0.935124	0.423733	-2.20687	0.0273231	0.0840313
Dialister micraerophilus	35.078	1.33659	0.468235	2.85453	0.00431	0.0201546
Dialister pneumosintes	10.9595	1.20313	0.565151	2.12886	0.0332662	0.097726
Dialister succinatiphilus	32.4191	0.527796	0.402466	1.31141	0.18972	0.348977
Dichelobacter nodosus	3.24108	-0.0911281	1.31431	-0.0693355	0.944723	0.970407
Dickeya	4.37773	-0.923075	1.41034	-0.654505	0.512787	0.673236
Dickeya chrysanthemi	2.37298	0.217147	1.57452	0.137913	0.890309	0.939938
Dickeya dadantii	2.9073	-1.85316	1.09819	-1.68747	0.0915137	0.206371
Dickeya sp.	19.6661	-8.00319	1.37967	-5.8008	6.59976e-09	1.84567e-07
Dickeya zeae	53.2934	-2.17028	0.880429	-2.46502	0.0137004	0.0499431
Dictyoglomus thermophilum	21.9684	-1.26043	0.422518	-2.98315	0.00285302	0.0146205
Dictyoglomus turgidum	25.5121	0.257637	0.568481	0.453203	0.650402	0.784894
Didymococcus colitermitum	7.69266	-2.55618	1.33439	-1.91562	0.0554136	0.143281
Dielma fastidiosa	153.437	-0.415651	0.292439	-1.42132	0.155223	0.302751
Dietzia alimentaria	0.127279	0.158998	5.9843	0.0265692	0.978803	NA
Dietzia cinnamea	1.48976	-3.49103	1.61835	-2.15715	0.0309943	0.0923836
Dissulfuribacter thermophilus	8.26403	0.844049	0.800246	1.05474	0.291545	0.467341
Dokdonella koreensis	2.7533	-1.62915	1.47224	-1.10659	0.268473	0.441395
Dokdonia donghaensis	0.834738	0.585149	2.11248	0.276996	0.781783	0.875577
Dokdonia sp.	7.22468	0.212949	1.06191	0.200534	0.841063	0.910832
Dolichospermum circinale	5.69103	-2.65352	1.0922	-2.42952	0.0151188	0.0537735
Dolosigranulum pigrum	7.57329	0.457599	0.655086	0.698533	0.484844	0.650373
Domibacillus antri	4.71928	1.60082	1.10251	1.45198	0.146508	0.290007
Domibacillus enclensis	33.8703	-3.57944	0.818271	-4.3744	1.21768e-05	0.000142939
Domibacillus indicus	4.70318	-0.0293894	0.989046	-0.0297149	0.976294	0.987196
Domibacillus iocasae	7.15435	-0.738531	0.897209	-0.823143	0.410427	0.581735
Domibacillus robiginosus	3.82	-1.37567	0.9157	-1.50232	0.133014	0.271308
Domibacillus sp.	6.04172	1.0813	0.796365	1.3578	0.174528	0.329697
Domibacillus tundrae	1.36896	1.18705	1.4937	0.7947	0.426788	0.595312
Dongia sp.	2.34878	-2.7426	1.20686	-2.2725	0.0230562	0.0739797
Dorea	2515.17	3.98878	0.726946	5.48704	4.08726e-08	9.51748e-07
Dorea formicigenerans	519.512	1.75889	0.547119	3.21483	0.00130523	0.00766873
Dorea longicatena	1240.77	1.58283	0.523727	3.02225	0.00250903	0.0131684
Dorea sp.	11934.9	2.33592	0.686668	3.40182	0.000669379	0.00442344
Dorea sp. 5-2	58.6506	5.39968	0.861294	6.26927	3.62742e-10	1.33327e-08
Dorea sp. D27	1.21006	2.45934	1.55297	1.58364	0.113276	0.242517
Draconibacterium orientale	79.4652	3.80515	0.770436	4.93896	7.85409e-07	1.38451e-05
Draconibacterium sediminis	56.5372	0.369364	0.502886	0.734489	0.462651	0.630185
Drancourtella	437.306	0.945031	0.459007	2.05886	0.0395076	0.111912
Drancourtella massiliensis	52.2638	1.15334	0.480827	2.39865	0.0164556	0.057139
Drancourtella sp.	778.981	1.57251	0.334265	4.70437	2.54646e-06	3.71549e-05
Drancourtella sp. An12	0.468098	0.634491	2.701	0.23491	0.814279	NA
Drancourtella sp. An210	0.318043	1.77854	4.00832	0.443712	0.657251	NA
Dubosiella newyorkensis	76.5136	-0.252685	0.295416	-0.855354	0.392355	0.56625
Duganella sacchari	1.70191	-1.03411	1.43954	-0.718358	0.472536	0.639274
Duganella sp.	11.7963	0.740127	0.637683	1.16065	0.245784	0.416207
Duganella zoogloeoides	16.7875	0.292305	1.04584	0.279492	0.779867	0.874661
Duodenibacillus massiliensis	43.25	-2.30444	0.468624	-4.91746	8.7674e-07	1.50204e-05
Dyadobacter	4.17785	1.50254	1.24243	1.20936	0.226524	0.395325
Dyadobacter alkalitolerans	2.93996	0.95481	1.37546	0.694174	0.487573	0.652346
Dyadobacter beijingensis	8.08274	-6.1426	0.90773	-6.76699	1.31486e-11	6.3036e-10
Dyadobacter crusticola	16.8161	-4.83017	0.729205	-6.62389	3.4986e-11	1.55934e-09
Dyadobacter fermentans	37.3008	2.72004	0.904186	3.00828	0.00262734	0.0137262
Dyadobacter psychrophilus	6.21328	-1.12103	0.738239	-1.51852	0.128884	0.265636
Dyadobacter sp.	15.5949	-3.32418	0.835991	-3.97633	6.9987e-05	0.000641236
Dyadobacter tibetensis	19.8088	1.54306	0.669012	2.30647	0.0210844	0.0690111
Dyella japonica	0.872283	4.07197	2.34483	1.73658	0.0824621	0.191566
Dyella jiangningensis	3.0683	-1.01906	1.25704	-0.810684	0.417547	0.587304
Dyella thiooxydans	0.582159	-0.713221	2.09126	-0.341049	0.733067	NA
Dysgonomonas	134.575	-0.236701	0.528602	-0.447787	0.654307	0.787252
Dysgonomonas capnocytophagoides	283.41	2.35334	0.508269	4.63011	3.65472e-06	5.08541e-05
Dysgonomonas gadei	205.469	2.24026	0.569396	3.93446	8.33843e-05	0.000726934
Dysgonomonas macrotermitis	269.446	-0.909585	0.526979	-1.72604	0.0843411	0.194489
Dysgonomonas mossii	244.258	4.1634	0.64168	6.48827	8.68254e-11	3.6422e-09
Dysgonomonas sp.	617.097	0.0675813	0.50812	0.133002	0.894191	0.940843
Dysgonomonas sp. BGC7	5.58265	0.50774	1.15387	0.440032	0.659914	0.791425
Echinicola pacifica	13.6497	-1.47906	0.707461	-2.09066	0.0365582	0.105282
Echinicola vietnamensis	5.92902	-1.27812	0.883902	-1.446	0.148178	0.291867
Ectothiorhodosinus mongolicus	0.775812	0.261111	2.25142	0.115976	0.907672	0.94927
Ectothiorhodospira haloalkaliphila	0.442934	-2.4268	2.67747	-0.906377	0.364737	NA
Ectothiorhodospira sp.	1.4765	-0.00637347	1.71704	-0.00371189	0.997038	0.998789
Edaphobacillus lindanitolerans	6.38885	-0.707269	0.657155	-1.07626	0.281811	0.455319
Edaphobacter aggregans	2.66138	0.608064	1.24925	0.486744	0.62644	0.767907
Edwardsiella	2.52983	-1.68007	1.20012	-1.39992	0.161536	0.311961
Edwardsiella hoshinae	1.87122	2.13163	1.67565	1.27212	0.203329	0.366617
Edwardsiella ictaluri	3.48962	0.0212243	1.13269	0.0187379	0.98505	0.992518
Edwardsiella piscicida	3.54198	-1.63197	1.3738	-1.18792	0.234863	0.404595
Edwardsiella tarda	3.27895	-1.46216	1.06677	-1.37065	0.170484	0.323664
Effusibacillus pohliae	31.1179	3.30008	0.523419	6.30486	2.88462e-10	1.06862e-08
Eggerthella	20.8162	0.64692	0.690981	0.936235	0.349152	0.526126
Eggerthella lenta	32.142	-0.534647	0.518333	-1.03147	0.302319	0.477772
Eggerthella sp.	39.126	-1.38459	0.475841	-2.90977	0.00361699	0.0175616
Eggerthellaceae bacterium	15.3487	1.72585	0.530235	3.25487	0.00113444	0.00680543
Eggerthia catenaformis	53.0663	0.189615	0.413795	0.458234	0.646784	0.782257
Eikenella	2.10558	5.03061	1.59695	3.15015	0.00163189	0.00922832
Eikenella sp.	3.2903	4.1869	1.36536	3.06652	0.00216564	0.0116118
Eisenbergiella tayi	3186.49	1.60538	0.630416	2.54654	0.0108795	0.0419841
Eisenibacter elegans	3.45333	0.727927	1.10046	0.661475	0.508308	0.668641
Elioraea tepidiphila	2.75015	-2.74354	1.09548	-2.50443	0.012265	0.0458532
Elizabethkingia	17.5266	2.98761	0.884667	3.3771	0.000732532	0.00475713
Elizabethkingia anophelis	8.85801	1.34334	0.852058	1.57659	0.114891	0.245029
Elizabethkingia endophytica	0.668599	1.48686	2.06454	0.720186	0.47141	NA
Elizabethkingia genomosp.	10.424	2.52862	1.08401	2.33264	0.0196668	0.0654223
Elizabethkingia meningoseptica	19.2267	-1.37891	0.58169	-2.37052	0.017763	0.0604641
Elizabethkingia miricola	5.88158	-1.21972	0.764569	-1.59531	0.110643	0.23762
Elizabethkingia sp.	1.03797	2.70761	2.05409	1.31816	0.187451	0.346199
Elusimicrobium minutum	14.5651	1.90924	0.668459	2.85618	0.00428774	0.0200834
Elusimicrobium sp.	26.2822	0.415409	0.56567	0.734367	0.462725	0.630185
Emergencia timonensis	496.599	0.649578	0.332438	1.95398	0.0507037	0.134526
Empedobacter brevis	7.91965	-0.869012	0.985965	-0.881382	0.378111	0.551553
Empedobacter falsenii	7.97926	-1.85882	0.771313	-2.40994	0.0159553	0.0559931
Emticicia	7.34091	-3.99044	1.37016	-2.91239	0.00358673	0.0174742
Emticicia oligotrophica	9.43783	1.32275	0.672085	1.96813	0.0490534	0.131467
Emticicia sp.	3.18539	0.0826811	1.23444	0.0669785	0.946599	0.971635
Endomicrobium proavitum	14.6898	-0.957663	0.627079	-1.52718	0.126716	0.262305
endosymbiont of	4.3769	0.833949	0.877417	0.950459	0.341879	0.518501
endosymbiont of Acanthamoeba sp. UWC8	0	NA	NA	NA	NA	NA
endosymbiont TC1	22.9149	0.779454	0.471576	1.65287	0.0983575	0.217758
Endozoicomonas arenosclerae	1.81374	-0.664481	1.26717	-0.52438	0.600014	0.745769
Endozoicomonas ascidiicola	6.49721	-3.65218	0.816161	-4.47483	7.64716e-06	9.59567e-05
Endozoicomonas atrinae	3.03608	-0.10407	1.02585	-0.101447	0.919195	0.955306
Endozoicomonas elysicola	6.07413	3.94223	0.940384	4.19215	2.76319e-05	0.00028819
Endozoicomonas montiporae	1.83588	3.27536	1.49568	2.18988	0.0285329	0.0869447
Endozoicomonas numazuensis	2.21625	-0.602436	1.33646	-0.450769	0.652156	0.785755
Endozoicomonas sp.	2.47489	1.0854	1.27452	0.851617	0.394426	0.567738
Enhydrobacter aerosaccus	2.21757	-1.75928	1.38851	-1.26703	0.205146	0.368849
Enhydrobacter sp.	1.36484	2.54153	1.36649	1.8599	0.0628998	0.157803
Enorma massiliensis	26.7901	-1.70776	0.581955	-2.93453	0.00334052	0.016665
Ensifer adhaerens	1.20453	0.208485	1.56559	0.133168	0.894061	0.940843
Ensifer aridi	0.686809	-0.291027	1.91323	-0.152112	0.879098	NA
Ensifer shofinae	0.858864	-1.57836	2.1711	-0.726989	0.467233	0.63496
Ensifer sp.	4.67485	-0.897112	0.712476	-1.25915	0.207977	0.372889
Enterobacter asburiae	103.845	-6.31565	0.853884	-7.39638	1.39951e-13	8.23116e-12
Enterobacter cloacae	7396.61	-10.9647	0.523209	-20.9566	1.63289e-97	9.31563e-94
Enterobacter hormaechei	1014.85	-9.92137	0.548675	-18.0824	4.38546e-73	1.25095e-69
Enterobacter kobei	20.3658	-4.17253	1.18913	-3.5089	0.000449967	0.00314977
Enterobacter ludwigii	23.6093	-5.51847	0.782537	-7.05203	1.76323e-12	9.22864e-11
Enterobacter massiliensis	8.19173	-6.66748	1.30047	-5.12696	2.94459e-07	5.73341e-06
Enterobacter sp.	781.165	-6.80683	0.557187	-12.2164	2.54034e-34	1.03519e-31
Enterobacter timonensis	413.877	-6.37839	0.481877	-13.2366	5.39705e-40	3.42113e-37
Enterobacterales	1088.12	-5.82717	0.725546	-8.03143	9.63433e-16	7.5293e-14
Enterobacteriaceae	4031.18	-6.42391	0.724699	-8.86424	7.70274e-19	8.6165e-17
Enterobacteriaceae bacterium	44.3008	-4.04294	0.464709	-8.69993	3.32099e-18	3.38325e-16
Enterococcus	1953.63	7.20784	0.444498	16.2157	3.90733e-59	7.43045e-56
Enterococcus aquimarinus	15.2272	2.59585	0.505355	5.13668	2.79631e-07	5.52493e-06
Enterococcus asini	15.7918	-1.17641	0.490698	-2.39742	0.016511	0.0572966
Enterococcus avium	10.1722	4.75912	0.777084	6.12434	9.10627e-10	3.16776e-08
Enterococcus caccae	2.69688	1.04189	0.998905	1.04303	0.296933	0.473106
Enterococcus canintestini	10.1176	-2.02698	0.75617	-2.68059	0.00734935	0.0309777
Enterococcus canis	24.9105	3.96743	0.52821	7.51108	5.86425e-14	3.59737e-12
Enterococcus casseliflavus	12.541	1.27707	0.557476	2.2908	0.0219751	0.0711105
Enterococcus cecorum	48.9039	1.83139	0.322015	5.68727	1.29089e-08	3.34752e-07
Enterococcus columbae	12.4358	0.689636	0.609735	1.13104	0.258038	0.430818
Enterococcus devriesei	7.19634	-1.18419	0.70038	-1.69078	0.0908795	0.205741
Enterococcus dispar	6.99808	0.33191	0.721779	0.45985	0.645624	0.781155
Enterococcus durans	13.5884	3.81112	0.805119	4.73361	2.20557e-06	3.31999e-05
Enterococcus faecalis	347.799	0.799892	0.661159	1.20983	0.226343	0.395251
Enterococcus faecium	18281.8	3.89434	0.644121	6.04597	1.48518e-09	4.87752e-08
Enterococcus gallinarum	80.9521	-1.98437	0.706955	-2.80692	0.00500175	0.022593
Enterococcus gilvus	5.22894	0.952684	0.770099	1.23709	0.216052	0.382877
Enterococcus haemoperoxidus	2.35472	-1.05696	1.147	-0.921498	0.35679	0.533249
Enterococcus hermanniensis	4.48356	2.86582	1.10345	2.59716	0.00939992	0.0373444
Enterococcus hirae	27.1023	3.05966	0.677248	4.51779	6.24893e-06	8.04744e-05
Enterococcus italicus	9.15735	1.7811	0.747463	2.38285	0.017179	0.0591826
Enterococcus malodoratus	7.36801	1.37146	0.789849	1.73636	0.0825002	0.191566
Enterococcus massiliensis	8.80109	-2.05779	0.707858	-2.90707	0.00364834	0.0176221
Enterococcus moraviensis	4.33144	0.236279	0.889623	0.265594	0.790552	0.880362
Enterococcus mundtii	16.9162	2.54851	0.619178	4.11596	3.8557e-05	0.000379255
Enterococcus pallens	13.3741	0.699286	0.644389	1.08519	0.277837	0.451841
Enterococcus pernyi	9.4703	3.20316	1.13351	2.82588	0.00471513	0.0216759
Enterococcus phoeniculicola	13.3494	2.22679	0.529319	4.2069	2.58902e-05	0.000272385
Enterococcus plantarum	2.73185	0.681342	1.15866	0.588045	0.556502	0.708355
Enterococcus pseudoavium	11.6042	3.67951	0.921662	3.99225	6.54486e-05	0.00060911
Enterococcus quebecensis	7.19041	-0.856787	0.704199	-1.21668	0.223725	0.392723
Enterococcus raffinosus	2.32676	-0.921844	1.33461	-0.690723	0.48974	0.653653
Enterococcus ratti	46.5678	3.66977	0.686153	5.34833	8.87712e-08	1.96294e-06
Enterococcus rivorum	15.935	-0.338702	0.473904	-0.714705	0.474791	0.641412
Enterococcus saccharolyticus	5.16092	0.595176	0.762283	0.78078	0.434932	0.602692
Enterococcus silesiacus	7.44389	3.61594	0.769642	4.69821	2.62453e-06	3.81962e-05
Enterococcus sp.	367.991	3.09127	0.295046	10.4772	1.09901e-25	2.41149e-23
Enterococcus sulfureus	10.1471	-0.822328	0.689097	-1.19334	0.232735	0.401985
Enterococcus termitis	10.9121	0.0135854	0.532035	0.0255348	0.979628	0.988952
Enterococcus thailandicus	14.1122	2.56651	0.997503	2.57293	0.0100841	0.0393769
Enterococcus ureasiticus	4.50399	-0.791288	0.878522	-0.900704	0.367746	0.541853
Enterococcus ureilyticus	7.37201	2.04789	0.831794	2.46201	0.0138159	0.0501123
Enterococcus villorum	12.1334	2.48077	0.782335	3.17098	0.00151923	0.0086933
Enterorhabdus	0.696861	2.35176	1.95356	1.20383	0.228655	NA
Enterorhabdus caecimuris	106.936	0.781665	0.525167	1.48841	0.136642	0.276434
Enterorhabdus mucosicola	54.1092	0.301376	0.46909	0.64247	0.520568	0.679655
Enterovibrio	0.559839	0.938852	2.17818	0.431027	0.666449	NA
Enterovibrio coralii	0.818644	-3.37722	1.99368	-1.69397	0.0902719	0.204822
Enterovibrio nigricans	0.600084	1.48095	2.20753	0.670863	0.502308	NA
Enterovibrio pacificus	0.704498	-3.40886	2.62197	-1.30012	0.193561	NA
Entomoplasma lucivorax	2.77497	2.35708	1.04851	2.24803	0.0245741	0.0777565
[truncated: 6,531 more rows]

## Sheet: d1refseq_org_interaction_diet_d
	baseMean	log2FoldChange	lfcSE	stat	pvalue	padj
Abiotrophia	0.740638	1.27873	2.29508	0.557162	0.577417	NA
Abiotrophia defectiva	1.59402	0.820782	1.42018	0.577941	0.563304	0.768127
Abiotrophia sp.	2.82848	-1.1037	1.2489	-0.883741	0.376836	0.616074
Acaricomes phytoseiuli	1.68962	-1.68685	1.71173	-0.985462	0.324397	0.571615
Acaryochloris marina	19.0813	1.94012	0.810436	2.39393	0.0166691	0.0872499
Acaryochloris sp.	1.59115	1.90381	1.73086	1.09992	0.271366	0.521138
Acetivibrio cellulolyticus	232.604	-0.387194	0.249027	-1.55483	0.119987	0.328024
Acetivibrio ethanolgignens	9802.17	-1.03338	0.576651	-1.79204	0.0731265	0.242028
Acetoanaerobium	31.5622	1.08805	0.657297	1.65533	0.0978573	0.291417
Acetoanaerobium noterae	73.5524	-0.166965	0.274165	-0.608997	0.542526	0.751916
Acetoanaerobium sticklandii	8.74144	-0.0237727	0.785364	-0.0302697	0.975852	0.986578
Acetobacter aceti	2.35389	1.85343	1.25956	1.47149	0.141158	0.361872
Acetobacter malorum	7.46252	5.50494	1.48331	3.71126	0.000206232	0.00280432
Acetobacter nitrogenifigens	0.786311	2.06783	3.1891	0.648407	0.516722	NA
Acetobacter okinawensis	0.0848481	-0.196243	6.03487	-0.0325183	0.974059	NA
Acetobacter papayae	0.848232	-0.219053	1.63811	-0.133723	0.893621	NA
Acetobacter sp.	2.45755	1.17674	1.40116	0.839834	0.401001	0.639512
Acetobacterium	0.750987	1.68392	2.45046	0.687184	0.491967	NA
Acetobacterium bakii	88.4904	-0.293612	0.30815	-0.952821	0.340681	0.586241
Acetobacterium dehalogenans	90.3889	-0.211411	0.331548	-0.63765	0.523701	0.737284
Acetobacterium wieringae	113.986	-0.234143	0.381702	-0.613418	0.5396	0.749809
Acetobacterium woodii	115.145	0.573446	0.44655	1.28417	0.199082	0.438612
Acetohalobium arabaticum	11.3921	0.501435	0.770246	0.651007	0.515042	0.730407
Acetomicrobium	1.82591	-0.0785474	1.48863	-0.0527648	0.957919	0.978284
Acetomicrobium flavidum	13.712	-0.213813	0.852885	-0.250694	0.802051	0.904758
Acetomicrobium hydrogeniformans	8.51535	0.627439	0.685276	0.9156	0.359877	0.603119
Acetomicrobium mobile	2.21926	1.93968	1.4753	1.31476	0.188589	0.424408
Acetonema longum	24.5742	-0.642212	0.417374	-1.5387	0.123878	0.333369
Acholeplasma axanthum	76.0781	-0.840189	0.594745	-1.41269	0.157748	0.38629
Acholeplasma brassicae	113.661	-0.241906	0.559475	-0.432381	0.665465	0.834266
Acholeplasma equifetale	48.0201	-0.367446	0.641405	-0.572877	0.566728	0.771242
Acholeplasma granularum	63.7109	-0.784317	0.730873	-1.07312	0.283216	0.532064
Acholeplasma hippikon	213.313	-4.58606	0.896694	-5.11441	3.1472e-07	1.254e-05
Acholeplasma laidlawii	49.4142	1.12733	0.476594	2.36538	0.0180115	0.0921185
Acholeplasma modicum	59.6018	0.0238812	0.558972	0.0427234	0.965922	0.981388
Acholeplasma oculi	43.125	-0.88432	0.500946	-1.7653	0.0775135	0.251737
Acholeplasma palmae	80.3373	-1.08955	0.480994	-2.26521	0.0235001	0.111328
Achromobacter	10.1993	-1.63962	0.903236	-1.81527	0.0694821	0.233823
Achromobacter insuavis	3.12206	-1.52082	1.59425	-0.953943	0.340113	0.585655
Achromobacter piechaudii	13.5353	1.99256	1.59614	1.24836	0.2119	0.454577
Achromobacter ruhlandii	2.34198	-0.171299	1.32214	-0.129562	0.896913	0.950935
Achromobacter sp.	26.1822	2.76393	0.90854	3.04216	0.00234883	0.0202228
Achromobacter xylosoxidans	18.0717	-2.57267	0.584865	-4.39873	1.08885e-05	0.0002402
Acidaminococcus	45.7604	0.288617	0.579771	0.497812	0.618617	0.808845
Acidaminococcus fermentans	57.8671	0.0472519	0.33163	0.142484	0.886698	0.944683
Acidaminococcus intestini	7.59383	-0.0267892	0.920377	-0.0291068	0.976779	0.986762
Acidaminococcus massiliensis	37.0417	-0.138242	0.367238	-0.376436	0.706593	0.855568
Acidaminococcus sp.	5.79936	-1.87595	0.73503	-2.55221	0.0107043	0.0652672
Acidaminococcus timonensis	87.9846	0.142321	0.232	0.613453	0.539577	0.749809
Acidibacillus ferrooxidans	29.9664	-1.06841	0.421539	-2.53456	0.011259	0.0674488
Acidiferrobacter thiooxydans	3.4328	4.54905	1.85425	2.4533	0.0141551	0.0785714
Acidihalobacter prosperus	8.40121	-0.680462	1.10853	-0.613843	0.539319	0.749809
Acidiphilium	2.6564	-0.987924	1.75045	-0.564384	0.572493	0.774849
Acidiphilium multivorum	7.2447	1.16569	1.08761	1.07179	0.283816	0.532413
Acidiphilium sp.	0.460554	1.56059	3.31576	0.470659	0.637884	NA
Acidithiobacillus thiooxidans	8.01628	6.71841	2.61744	2.56679	0.0102645	0.0634892
Acidithrix ferrooxidans	2.5449	-0.863674	1.22517	-0.704941	0.480847	0.703345
Acidobacteria bacterium	1.65352	0.115371	1.47477	0.0782298	0.937645	0.969133
Acidobacteriaceae bacterium	32.3907	-0.143935	0.462977	-0.310891	0.755884	0.879508
Acidobacterium ailaaui	2.94523	-0.819219	1.00947	-0.811532	0.41706	0.652056
Acidobacterium capsulatum	3.56394	0.985087	0.940232	1.04771	0.294774	0.544845
Acidocella aminolytica	1.68904	-2.87463	1.82795	-1.5726	0.115811	0.322115
Acidothermus cellulolyticus	1.13117	0.893417	1.78488	0.500549	0.616689	NA
Acidovorax avenae	1.59276	2.84108	1.56395	1.81661	0.0692772	0.233574
Acidovorax caeni	3.46606	1.39895	1.66739	0.839006	0.401466	0.639658
Acidovorax citrulli	0.662147	-1.9387	2.53206	-0.765662	0.443877	NA
Acidovorax delafieldii	4.22984	-1.285	1.13014	-1.13703	0.255526	0.503326
Acidovorax radicis	17.4289	4.86568	1.19378	4.07586	4.5844e-05	0.00084688
Acidovorax sp.	25.0471	-0.998008	0.837907	-1.19107	0.233625	0.48181
Acidovorax temperans	2.28334	1.51025	2.24903	0.671511	0.501895	0.720407
Acinetobacter	30.0667	1.5271	0.730391	2.0908	0.036546	0.149802
Acinetobacter baumannii	265.516	-0.755485	0.75247	-1.00401	0.315376	0.561104
Acinetobacter bereziniae	2.20284	2.15123	1.64969	1.30403	0.192225	0.429767
Acinetobacter bohemicus	0.405494	2.1579	3.02282	0.713868	0.475309	NA
Acinetobacter brisouii	0.422738	1.58133	2.6434	0.598219	0.549694	NA
Acinetobacter celticus	1.41963	2.72673	1.8184	1.49952	0.13374	0.349905
Acinetobacter guillouiae	8.99849	0.961585	0.887513	1.08346	0.278604	0.527962
Acinetobacter haemolyticus	2.83927	-0.900912	1.10561	-0.814853	0.415156	0.651573
Acinetobacter indicus	0.745686	-0.197636	2.03025	-0.0973457	0.922452	NA
Acinetobacter lwoffii	5.63368	0.397484	1.06128	0.374534	0.708007	0.855762
Acinetobacter pittii	32.3201	-0.0622398	0.789151	-0.0788693	0.937137	0.969106
Acinetobacter radioresistens	1.12186	0.661292	2.02801	0.32608	0.744364	NA
Acinetobacter sp.	56.8746	1.5969	0.605405	2.63774	0.00834604	0.0543513
Acinetobacter tandoii	0.257025	2.45313	4.06029	0.604175	0.545728	NA
Acinetobacter tjernbergiae	0.611617	1.28678	2.56829	0.501027	0.616352	NA
Acinetobacter venetianus	4.95296	-0.624511	0.940071	-0.664324	0.506483	0.724878
Actibacterium atlanticum	8.58555	3.98571	1.15207	3.45961	0.000540968	0.00616536
Actibacterium mucosum	1.06714	0.961783	1.91972	0.501001	0.61637	NA
Actinobacillus capsulatus	0.49836	2.01068	2.72511	0.737836	0.460614	NA
Actinobacillus pleuropneumoniae	3.84359	0.182811	1.01533	0.180051	0.857112	0.931709
Actinobacillus succinogenes	4.83246	3.43545	1.32581	2.5912	0.00956412	0.0602446
Actinobacteria	7.3212	4.69524	1.4537	3.22985	NA	NA
Actinobacteria bacterium	6.78043	-0.778531	0.754195	-1.03227	0.301947	0.550357
Actinobaculum sp.	1.62679	-1.22122	1.51889	-0.804022	0.421384	0.65594
Actinobaculum suis	6.0559	-1.52472	1.19668	-1.27413	0.202619	0.442234
Actinocatenispora sera	0.690719	1.00533	2.00222	0.502108	0.615592	NA
Actinokineospora bangkokensis	0.559841	1.51307	2.79049	0.542222	0.587665	NA
Actinokineospora inagensis	0.59187	1.76226	2.7225	0.647294	0.517442	NA
Actinomadura chibensis	0.627514	0.133676	2.2138	0.0603828	0.951851	NA
Actinomadura hibisca	1.15109	1.05564	2.03368	0.519078	0.603706	NA
Actinomadura kijaniata	2.48528	3.43245	1.22189	2.80912	0.00496771	0.0368489
Actinomadura macra	4.7084	0.786627	1.02888	0.76455	0.44454	0.67442
Actinomadura madurae	1.8901	3.42962	1.44096	2.3801	0.017308	0.0897338
Actinomadura oligospora	0.932685	2.20048	1.70164	1.29315	0.195958	NA
Actinomadura rubrobrunea	1.02738	-1.2814	1.8235	-0.702719	0.482231	NA
Actinomadura sp.	0.866694	1.26139	2.79059	0.452016	0.651257	NA
Actinomyces	4.65785	-1.26412	0.947033	-1.33482	0.181936	0.417415
Actinomyces cardiffensis	0.370333	3.14708	2.8706	1.09632	0.272941	NA
Actinomyces coleocanis	1.47436	2.16615	1.7649	1.22735	0.21969	0.464272
Actinomyces dentalis	1.95239	-0.244678	1.46013	-0.167573	0.866919	0.936429
Actinomyces europaeus	1.13783	6.03332	2.38194	2.53294	0.011311	NA
Actinomyces glycerinitolerans	3.16078	1.39305	1.04304	1.33557	0.181691	0.417101
Actinomyces graevenitzii	3.86404	1.49965	1.29154	1.16114	0.245587	0.493285
Actinomyces hordeovulneris	0.549708	1.87136	2.93515	0.637568	0.523755	NA
Actinomyces ihumii	0.40386	-2.23747	4.60883	-0.485474	0.62734	NA
Actinomyces israelii	1.51823	2.24086	1.76944	1.26642	0.205363	0.44637
Actinomyces marimammalium	7.8294	-2.9084	1.52521	-1.90689	0.0565348	0.202809
Actinomyces massiliensis	0.455975	0.541524	3.20503	0.168961	0.865827	NA
Actinomyces meyeri	0.637997	-0.171222	2.36106	-0.0725193	0.942189	NA
Actinomyces naeslundii	1.2561	0.582882	1.90346	0.306223	0.759435	NA
Actinomyces nasicola	0.708659	-0.991715	2.57115	-0.385709	0.699712	NA
Actinomyces odontolyticus	1.82903	-2.66994	1.79359	-1.4886	0.136594	0.354393
Actinomyces oris	3.08699	0.54572	1.01526	0.537518	0.59091	0.788084
Actinomyces radicidentis	1.38884	-2.01473	1.46985	-1.3707	0.170468	0.403258
Actinomyces sp.	17.3152	1.40418	0.593936	2.3642	0.0180689	0.0923092
Actinomyces suimastitidis	0.800025	-2.34793	1.84928	-1.26964	0.204212	NA
Actinomyces timonensis	0.789517	1.78772	2.24162	0.797515	0.425152	NA
Actinomyces turicensis	6.78029	-0.583455	0.943582	-0.618341	0.536351	0.748532
Actinomyces urinae	1.78915	3.73601	1.93952	1.92625	0.054073	0.196699
Actinomyces urogenitalis	12.2223	6.4391	1.6971	3.79417	NA	NA
Actinomyces vaccimaxillae	5.1904	1.7629	0.882635	1.99731	0.0457914	0.174476
Actinomycetaceae	0.731051	-2.01551	2.24065	-0.899522	0.368375	NA
Actinomycetales bacterium	3.29464	1.66673	1.22649	1.35895	0.174163	0.407498
Actinomycetospora chiangmaiensis	1.68012	-4.06645	1.98251	-2.05117	0.0402505	0.159882
Actinophytocola xanthii	2.13739	1.90866	1.27294	1.49941	0.133767	0.349905
Actinoplanes awajinensis	4.53275	-0.103097	0.98389	-0.104786	0.916546	0.961046
Actinoplanes friuliensis	2.16279	-0.0402995	1.45519	-0.0276936	0.977907	0.987513
Actinoplanes missouriensis	1.63565	-0.745792	1.77466	-0.420246	0.674306	0.839209
Actinoplanes sp.	2.07337	-1.44199	1.45828	-0.988828	0.322747	0.569098
Actinoplanes subtropicus	3.96904	1.58336	1.23393	1.28318	0.19943	0.439002
Actinoplanes utahensis	2.50096	3.12092	2.28335	1.36681	0.171683	0.403868
Actinopolymorpha alba	3.08954	-0.971465	1.10285	-0.880864	0.378391	0.617831
Actinopolyspora erythraea	0.659351	2.5767	2.62151	0.982905	0.325654	NA
Actinospica robiniae	0.884419	0.0353045	1.92631	0.0183276	0.985378	NA
Actinosynnema sp.	3.59137	1.31161	1.20137	1.09176	0.274938	0.524678
Actinotalea ferrariae	5.94815	-0.383758	0.959747	-0.399853	0.689264	0.845675
Actinotignum schaalii	2.69659	-1.22069	1.21434	-1.00523	0.314786	0.560528
Actinotignum timonense	2.83263	0.450585	1.67214	0.269465	0.787572	0.898185
Acutalibacter muris	80.9725	2.02906	0.846502	2.39699	0.0165302	0.0867878
Adhaeribacter aquaticus	6.54639	1.52585	0.880208	1.73351	0.0830052	0.261954
Adlercreutzia equolifaciens	498.619	-1.74007	0.490285	-3.54911	0.000386542	0.00468591
Advenella kashmirensis	1.79799	0.756506	1.50231	0.503562	0.614569	0.806455
Aequorivita capsosiphonis	7.96399	2.20709	1.01975	2.16434	0.0304381	0.131915
Aequorivita soesokkakensis	2.01828	2.49276	1.39077	1.79236	0.0730753	0.242015
Aequorivita sublithincola	1.76008	2.29586	1.40675	1.63203	0.102674	0.298328
Aequorivita viscosa	9.01845	4.39356	1.26186	3.48182	0.000498021	0.00573953
Aeribacillus pallidus	10.3569	1.54517	0.869074	1.77795	0.0754119	0.247679
Aerococcus	16.4134	-0.382413	0.445565	-0.858265	0.390746	0.629406
Aerococcus christensenii	4.92063	0.830614	1.05452	0.78767	0.43089	0.663503
Aerococcus sanguinicola	1.5522	1.03956	1.36705	0.76044	0.446992	0.676742
Aerococcus sp.	10.6002	1.33257	0.613057	2.17364	0.0297319	0.12973
Aerococcus suis	5.47308	2.20298	1.01221	2.17641	0.0295246	0.129238
Aerococcus urinae	5.4371	0.171285	0.861134	0.198906	0.842336	0.924734
Aerococcus urinaeequi	3.40836	0.60408	1.42881	0.422787	0.672451	0.837914
Aerococcus urinaehominis	5.86846	0.974799	1.0057	0.969271	0.33241	0.579269
Aerococcus viridans	15.3676	-0.493893	0.777176	-0.635496	0.525105	0.738047
Aeromicrobium sp.	6.57358	-1.45792	1.01728	-1.43316	0.151813	0.37733
Aeromonas	16.5744	1.27911	1.03665	1.23389	0.217246	0.461212
Aeromonas allosaccharophila	1.32373	-0.899924	1.90671	-0.471978	0.636942	0.816789
Aeromonas aquatica	0.491063	0.334898	2.72837	0.122747	0.902308	NA
Aeromonas australiensis	0.318522	1.38176	3.49154	0.395747	0.692292	NA
Aeromonas bivalvium	3.27844	3.45231	1.61368	2.13941	0.0324029	0.137771
Aeromonas dhakensis	7.12095	-4.10026	1.7045	-2.40555	0.016148	0.0852164
Aeromonas diversa	3.52427	6.49932	2.32876	2.7909	0.00525621	0.0382676
Aeromonas hydrophila	6.3489	0.310421	0.949654	0.326878	0.74376	0.873599
Aeromonas jandaei	0.367497	1.47949	3.89982	0.379375	0.70441	NA
Aeromonas media	0.43953	1.11591	3.86959	0.28838	0.773056	NA
Aeromonas molluscorum	0.497444	-1.03509	2.73479	-0.378488	0.705068	NA
Aeromonas piscicola	10.9494	-1.63984	0.945641	-1.7341	0.0829004	0.261954
Aeromonas popoffii	0.407949	1.71848	3.28924	0.522457	0.601352	NA
Aeromonas salmonicida	2.39386	2.3223	1.54403	1.50405	0.132569	0.347877
Aeromonas simiae	1.30158	1.71422	1.59648	1.07375	0.282936	0.53199
Aeromonas sp.	3.56186	1.24663	1.1799	1.05656	0.290712	0.53964
Aeromonas taiwanensis	1.79638	4.23763	1.68754	2.51113	0.0120345	0.0703725
Aeromonas veronii	3.03857	1.96862	1.25733	1.56571	0.117415	0.324125
Aestuariibacter aggregatus	2.37148	3.12924	2.05617	1.52187	0.128041	0.34033
Aestuariibacter salexigens	0.963601	-3.7243	2.39034	-1.55807	0.119218	NA
Aestuariimicrobium kwangyangense	3.43253	1.27175	1.04266	1.21972	0.22257	0.468473
Aestuariivita atlantica	0.386122	2.00124	2.99374	0.668476	0.50383	NA
Aestuariivita boseongensis	5.65812	-0.0800884	1.0936	-0.0732335	0.94162	0.970509
Afipia felis	0.802038	-1.20872	2.0026	-0.603573	0.546128	NA
Afipia sp.	2.36215	-1.06426	1.21975	-0.872525	0.382922	0.622426
Agarivorans albus	4.21065	2.54728	1.26272	2.0173	0.0436645	0.169306
Agarivorans gilvus	2.49465	3.96904	1.49309	2.65828	0.0078541	0.0519563
Aggregatibacter segnis	4.42505	3.41223	1.67348	2.039	0.0414503	0.163762
Aggregatibacter sp.	0.190538	-1.1441	4.35428	-0.262752	0.792742	NA
Agreia	0.989339	-4.00591	1.94523	-2.05935	0.0394607	NA
Agreia sp.	3.24851	1.38907	1.08877	1.27582	0.20202	0.441789
Agrobacterium	18.5341	0.00602541	0.759835	0.00792989	0.993673	0.995422
Agrobacterium albertimagni	0.434435	0.497272	3.38671	0.14683	0.883266	NA
Agrobacterium genomosp.	2.89596	2.07429	1.21855	1.70226	0.0887074	0.273612
Agrobacterium rhizogenes	5.09634	1.53006	1.11707	1.36971	0.170778	0.403772
Agrobacterium rubi	0.234922	-0.154912	6.01718	-0.0257449	0.979461	NA
Agrobacterium sp.	5.10844	3.43018	1.17253	2.92545	0.00343963	0.0275815
Agrobacterium tumefaciens	4.05268	0.775083	0.930146	0.833292	0.40468	0.642984
Agrobacterium vitis	31.0544	2.71266	1.33683	2.02918	0.04244	0.166189
Agrococcus casei	0.662036	0.725887	2.5277	0.287172	0.77398	NA
Agrococcus pavilionensis	0.713567	0.697146	2.74777	0.253714	0.799717	NA
Agromyces aureus	2.45303	0.295252	1.32939	0.222096	0.824239	0.917408
Agromyces sp.	13.4429	-0.90948	1.03645	-0.877492	0.380219	0.619751
Agromyces subbeticus	0.6251	0.727743	2.16438	0.336236	0.736693	NA
Ahrensia kielensis	0.15958	1.322	5.35107	0.247054	0.804866	NA
Akkermansia	5710.4	0.874663	0.856565	1.02113	0.307194	0.554752
Akkermansia glycaniphila	123.852	0.698862	0.756384	0.923952	0.355511	0.599726
Akkermansia muciniphila	74575.7	0.171389	0.831288	0.206172	0.836656	0.92241
Akkermansia sp.	92.413	0.689356	0.879214	0.78406	0.433005	0.665211
Alcaligenaceae	4.46877	-0.0407694	1.21627	-0.0335201	0.97326	0.985337
Alcaligenes faecalis	34.3243	0.65223	1.16761	0.558601	0.576434	0.776637
Alcanivorax	6.60206	-0.469316	0.899849	-0.521549	0.601984	0.797474
Alcanivorax dieselolei	2.02516	-0.662802	1.54261	-0.429663	0.667441	0.835611
Alcanivorax sp.	6.74609	1.49192	1.25025	1.1933	0.232752	0.48046
Algibacter alginicilyticus	0.620884	-0.440212	2.42993	-0.181163	0.85624	NA
Algibacter lectus	3.71734	0.895629	1.06178	0.843519	0.398939	0.637741
Algibacter sp.	2.71099	-0.0439791	1.19477	-0.0368096	0.970637	0.984038
Algiphilus aromaticivorans	2.17922	0.995867	1.45994	0.682129	0.495158	0.715307
Algoriphagus antarcticus	1.98945	1.82858	1.38209	1.32305	0.185818	0.421122
Algoriphagus faecimaris	12.6795	1.59828	1.01668	1.57206	0.115938	0.322201
Algoriphagus halophilus	18.4523	1.59884	0.738663	2.16451	0.0304251	0.131915
Algoriphagus machipongonensis	3.66026	3.75411	1.42117	2.64157	0.00825227	0.0539544
Algoriphagus mannitolivorans	2.60149	-0.327169	1.3149	-0.248816	0.803503	0.905504
Algoriphagus marincola	21.5709	1.92002	0.610995	3.14244	0.00167544	0.0153796
Algoriphagus marinus	6.49034	3.18814	1.11016	2.87178	0.00408166	0.0316436
Algoriphagus ratkowskyi	17.9282	2.15019	0.600213	3.58238	0.000340479	0.00424773
Algoriphagus resistens	8.6329	1.66354	0.749235	2.22032	0.0263968	0.119226
Algoriphagus sp.	12.4644	1.56348	0.7602	2.05667	0.0397175	0.158254
Algoriphagus sp. A40	13.278	6.63353	1.1898	5.57534	2.47048e-08	1.41092e-06
Algoriphagus terrigena	4.76037	1.70093	0.975643	1.7434	0.0812645	0.259763
Algoriphagus vanfongensis	5.8179	1.40263	0.82803	1.69393	0.0902783	0.276044
Algoriphagus zhangzhouensis	12.476	1.7353	0.865156	2.00577	0.0448807	0.172357
Alicycliphilus denitrificans	1.5505	2.02035	1.79068	1.12826	0.259209	0.507557
Alicyclobacillus	9.50295	-1.10446	0.85925	-1.28538	0.198659	0.438165
Alicyclobacillus acidiphilus	26.7572	-1.54561	0.472849	-3.26873	0.00108032	0.0108666
Alicyclobacillus acidocaldarius	8.57115	1.50809	0.695633	2.16794	0.0301633	0.131167
Alicyclobacillus acidoterrestris	16.6805	-1.43536	0.9484	-1.51346	0.130164	0.343804
Alicyclobacillus contaminans	14.7944	-0.514246	0.564453	-0.911052	0.362268	0.605153
Alicyclobacillus ferrooxydans	12.3912	-0.0845964	0.490502	-0.172469	0.863069	0.935168
Alicyclobacillus herbarius	55.3843	-1.14433	0.784717	-1.45827	0.144767	0.367457
Alicyclobacillus hesperidum	12.1678	-0.830114	0.601199	-1.38076	0.167351	0.398603
Alicyclobacillus kakegawensis	5.79144	0.899651	0.728384	1.23513	0.216781	0.460817
Alicyclobacillus macrosporangiidus	56.3162	-0.154614	0.477211	-0.323995	0.745942	0.874576
Alicyclobacillus mali	12.76	-0.69103	0.516162	-1.33878	0.180641	0.415621
Alicyclobacillus pomorum	12.069	-0.0454269	0.554296	-0.0819542	0.934683	0.968018
Alicyclobacillus sendaiensis	33.6006	-0.875263	0.680131	-1.2869	0.198128	0.437923
Alicyclobacillus shizuokensis	41.0944	-0.980784	0.517937	-1.89364	0.0582735	0.207284
Alicyclobacillus sp.	26.7908	-0.722316	0.644122	-1.1214	0.26212	0.510339
Alicyclobacillus vulcanalis	11.0231	-0.244066	0.904805	-0.269745	0.787357	0.898185
Aliifodinibius roseus	5.78836	-1.24374	0.898955	-1.38354	0.166501	0.397891
Aliiglaciecola lipolytica	0.608006	1.26524	2.73387	0.4628	0.643508	NA
Aliihoeflea sp.	0.44156	-1.19265	3.26697	-0.365063	0.715064	NA
Aliivibrio wodanis	21.8597	-1.17794	0.741001	-1.58966	0.111912	0.315453
Alishewanella aestuarii	1.15419	-1.55305	1.98759	-0.781374	0.434583	NA
Alishewanella sp.	1.78067	2.01247	1.64001	1.22711	0.219782	0.464272
Alistipes	264.258	3.73676	0.706272	5.29083	1.21763e-07	5.3039e-06
Alistipes finegoldii	195.828	3.16707	0.503646	6.28828	3.20993e-10	3.2998e-08
Alistipes ihumii	160.804	4.17293	0.61467	6.7889	1.12989e-11	1.95811e-09
Alistipes indistinctus	131.669	4.20718	0.728541	5.7748	7.70443e-09	5.42476e-07
Alistipes inops	10.7487	5.78233	1.27681	4.52872	5.93426e-06	0.000150257
Alistipes obesi	493.011	2.81268	0.636531	4.41875	9.92714e-06	0.00022185
Alistipes onderdonkii	174.127	5.71336	0.657589	8.68834	3.67774e-18	4.7259e-15
Alistipes putredinis	689.021	1.42467	0.498753	2.85646	0.00428399	0.0329108
Alistipes senegalensis	182.91	3.43455	0.584396	5.87709	4.17529e-09	3.11029e-07
Alistipes shahii	95.0514	3.47795	0.525126	6.62308	3.51787e-11	5.47935e-09
Alistipes sp.	1398.22	2.72306	0.536313	5.07737	3.82697e-07	1.46796e-05
Alistipes sp. ZOR0009	1.85803	1.95042	1.33104	1.46534	0.142829	0.364519
Alistipes timonensis	154.2	5.2065	0.753983	6.90533	5.00865e-12	9.53499e-10
Alkalibacillus haloalkaliphilus	3.66205	-0.842995	1.01873	-0.827494	0.407957	0.64582
Alkalibacter saccharofermentans	114.986	-0.463448	0.317591	-1.45926	0.144493	0.367124
Alkalibacterium sp.	20.2148	-0.531936	0.476176	-1.1171	0.263951	0.512934
Alkaliflexus imshenetskii	58.9264	3.34007	0.580354	5.75523	8.65246e-09	5.62957e-07
Alkalilimnicola ehrlichii	1.52165	-2.19974	1.79236	-1.22729	0.219715	0.464272
Alkaliphilus metalliredigens	88.3085	-0.670281	0.258872	-2.58924	0.00961886	0.0604412
Alkaliphilus oremlandii	159.279	-1.15215	0.278687	-4.1342	3.56194e-05	0.000681635
Alkaliphilus transvaalensis	115.617	-0.0949062	0.364809	-0.260153	0.794746	0.901168
Alkalitalea saponilacus	94.6418	2.04095	0.590492	3.45635	0.000547552	0.00621285
Alloactinosynnema sp.	1.72177	1.33967	1.37304	0.9757	0.329213	0.577134
Allobaculum stercoricanis	81.3854	0.825645	0.417089	1.97954	0.047755	0.180054
Allochromatium vinosum	1.14463	0.800029	2.16457	0.369601	0.71168	NA
Allofustis seminis	37.6147	-0.233167	0.580591	-0.401603	0.687977	0.84516
Alloiococcus otitis	6.88559	0.683792	0.733568	0.932144	0.351262	0.596658
Allokutzneria albata	1.06272	-1.16109	1.7624	-0.658814	0.510015	NA
Alloprevotella rava	238.579	3.30139	0.572328	5.76835	8.00499e-09	5.46142e-07
Alloprevotella tannerae	322.842	0.80815	0.50641	1.59584	0.110524	0.312483
Alloscardovia criceti	10.3137	0.811334	0.702612	1.15474	0.248197	0.496394
Alloscardovia macacae	5.74212	1.42519	1.0627	1.3411	0.179889	0.415054
Alloscardovia omnicolens	23.5019	-1.08852	1.03898	-1.04767	0.294789	0.544845
alpha proteobacterium	61.2872	-0.628985	0.585914	-1.07351	0.283042	0.53199
Altererythrobacter sp.	2.00443	-2.10453	1.64763	-1.27731	0.201493	0.441422
Altererythrobacter troitsensis	2.20965	-1.28252	1.50086	-0.854519	0.392817	0.632346
Alteromonadaceae	6.25577	6.60373	1.21329	5.44281	5.24456e-08	2.66901e-06
Alteromonadaceae bacterium	9.16371	-0.774385	0.871238	-0.888833	0.374093	0.613345
Alteromonadales bacterium	2.16384	1.94916	1.3581	1.43521	0.151228	0.37733
Alteromonas	95.8767	-2.54635	0.609084	-4.18063	2.90699e-05	0.000572487
Alteromonas confluentis	6.29822	-0.310725	0.699611	-0.444139	0.656942	0.828269
Alteromonas macleodii	3.38516	2.32177	1.13069	2.0534	0.0400338	0.159243
Alteromonas marina	4.80065	5.17394	1.28684	4.02066	5.80343e-05	0.00101808
Alteromonas sp.	3.59459	2.95547	1.34243	2.20157	0.0276956	0.123369
Altibacter lentus	2.51507	2.99016	1.38384	2.16076	0.0307138	0.132998
Alysiella crassa	1.05939	1.94443	1.74822	1.11224	0.266036	NA
Amantichitinum ursilacus	7.07876	5.60614	1.91235	2.93154	NA	NA
Aminiphilus circumscriptus	8.69476	-0.546361	0.602766	-0.906423	0.364712	0.606894
Aminobacter aminovorans	2.18084	4.26546	1.43741	2.96746	0.00300269	0.0247337
Aminobacter sp.	2.24284	1.14247	1.65932	0.688516	0.491128	0.711987
Aminobacterium colombiense	15.9519	0.95311	0.614433	1.5512	0.120853	0.329192
Aminobacterium mobile	12.0955	0.394393	0.614607	0.6417	0.521068	0.734664
Aminomonas paucivorans	11.1031	1.96092	0.596815	3.28564	0.00101752	0.0104184
Ammonifex degensii	21.882	-0.425849	0.588155	-0.724042	0.46904	0.69479
Amorphus coralli	0.806976	0.0881905	1.97711	0.0446058	0.964422	NA
Amphibacillus jilinensis	18.9421	-0.779376	0.644433	-1.2094	0.22651	0.472085
Amphibacillus sediminis	8.12361	0.0331438	0.71295	0.0464883	0.962921	0.980082
Amphibacillus xylanus	11.2712	-0.0560493	0.728258	-0.0769635	0.938653	0.969423
Amphritea japonica	3.03486	2.91123	1.75686	1.65706	0.0975074	0.290712
Amycolatopsis alba	0.298403	2.14538	4.02232	0.533369	0.593778	NA
Amycolatopsis australiensis	0.943537	2.17785	1.77618	1.22614	0.220147	NA
Amycolatopsis balhimycina	0.93088	0.960912	2.16717	0.443396	0.65748	NA
Amycolatopsis coloradensis	1.8737	1.09614	1.627	0.673716	0.500492	0.719387
Amycolatopsis japonica	0.395937	1.96435	3.23758	0.606735	0.544027	NA
Amycolatopsis jejuensis	0.996291	0.321584	1.78397	0.180263	0.856946	NA
Amycolatopsis keratiniphila	0.682219	-0.0663612	3.00771	-0.0220637	0.982397	NA
Amycolatopsis lexingtonensis	0.398994	-0.144379	2.53967	-0.0568495	0.954665	NA
Amycolatopsis methanolica	1.78638	1.14392	1.35218	0.845979	0.397564	0.637194
Amycolatopsis nigrescens	1.55156	-0.0172313	1.77599	-0.00970235	0.992259	0.995422
Amycolatopsis pretoriensis	2.44118	0.0983386	1.19275	0.0824466	0.934292	0.967807
Amycolatopsis sp.	5.05951	-0.442905	0.889323	-0.498025	0.618466	0.808845
Amycolatopsis taiwanensis	3.6545	-0.88409	0.986035	-0.896611	0.369926	0.61139
Amycolatopsis thermoflava	0.239267	0.890516	3.20206	0.278107	0.78093	NA
Amycolatopsis vancoresmycina	0.234986	2.89359	4.91496	0.588732	0.556041	NA
Anabaena cylindrica	2.13015	2.4701	1.9695	1.25417	0.209779	0.451346
Anabaena sp.	4.80875	0.852212	0.858739	0.9924	0.321003	0.566994
Anaeroarcus burkinensis	11.1579	1.15706	0.920934	1.2564	0.208971	0.45055
Anaerobacillus alkalidiazotrophicus	8.51869	-1.98086	0.766458	-2.58444	0.0097538	0.0609909
Anaerobacillus alkalilacustris	6.46815	-0.359899	0.777916	-0.462645	0.643619	0.821301
Anaerobacillus arseniciselenatis	7.42026	-0.984879	0.690981	-1.42533	0.154061	0.380707
Anaerobacillus macyae	11.696	2.50726	0.772358	3.24625	0.00116937	0.0116258
Anaerobacillus sp.	12.0569	0.66349	0.900787	0.736567	0.461386	0.688824
Anaerobiospirillum succiniciproducens	18.4071	-1.22018	0.587466	-2.07702	0.0377996	0.153105
Anaerobranca californiensis	177.48	-0.619406	0.353099	-1.7542	0.0793964	0.255221
Anaerococcus hydrogenalis	26.4279	-0.439434	0.423019	-1.03881	0.298895	0.548116
Anaerococcus lactolyticus	29.273	-0.258311	0.620929	-0.416007	0.677405	0.840295
Anaerococcus mediterraneensis	24.5311	-1.13336	0.495739	-2.2862	0.0222426	0.106848
Anaerococcus obesiensis	5.01194	0.307859	0.860091	0.357938	0.72039	0.860317
Anaerococcus prevotii	24.878	-0.0260503	0.347427	-0.0749807	0.94023	0.969845
Anaerococcus provenciensis	8.32004	0.628651	0.861125	0.730034	0.465369	0.692329
Anaerococcus rubiinfantis	9.59588	0.433177	0.722744	0.599351	0.548939	0.756244
Anaerococcus senegalensis	4.61645	-0.988877	1.20125	-0.823206	0.410391	0.647455
Anaerococcus sp.	54.9728	0.230296	0.398779	0.577503	0.5636	0.768205
Anaerococcus tetradius	46.4038	-0.443032	0.642318	-0.68974	0.490358	0.711587
Anaerococcus vaginalis	24.6979	0.464341	0.42747	1.08625	0.277367	0.526659
Anaerocolumna	0.92814	-1.24661	2.20934	-0.564247	0.572586	NA
Anaerocolumna jejuensis	558.911	0.24757	0.352726	0.701875	0.482757	0.70453
Anaerocolumna xylanovorans	413.061	0.754229	0.400389	1.88374	0.0595999	0.210545
Anaerofilum sp.	319.303	1.14086	0.293162	3.89157	9.95963e-05	0.00156075
Anaerofilum sp. An201	1.20433	1.32465	1.70805	0.775537	0.438022	NA
Anaerofustis stercorihominis	209.605	-0.581873	0.245821	-2.36706	0.01793	0.091793
Anaeroglobus geminatus	37.2283	2.62017	0.476844	5.49482	3.91115e-08	2.06231e-06
Anaerolinea thermolimosa	11.1855	1.44196	0.672644	2.14372	0.0320549	0.13696
Anaerolinea thermophila	41.5304	-2.04145	0.497969	-4.09955	4.13958e-05	0.000776548
Anaerolineaceae bacterium	71.833	1.65118	0.45257	3.64846	0.000263818	0.00345925
Anaeromassilibacillus	12.0047	0.0989882	0.593061	0.166911	0.86744	0.936489
Anaeromassilibacillus senegalensis	401.647	0.606202	0.28457	2.13024	0.0331516	0.13997
Anaeromassilibacillus sp.	2012.19	1.08742	0.225032	4.8323	1.34963e-06	4.25588e-05
Anaeromassilibacillus sp. An172	0.307047	3.11386	3.03895	1.02465	0.305529	NA
Anaeromassilibacillus sp. An200	0.951682	0.124051	1.93293	0.0641778	0.948829	NA
Anaeromassilibacillus sp. Marseille-P3371	2.68694	1.90738	1.14098	1.67171	0.0945821	0.284466
Anaeromusa acidaminophila	16.1613	-0.0967265	0.539551	-0.179272	0.857724	0.931709
Anaeromyxobacter dehalogenans	3.16586	-0.611389	0.965475	-0.633253	0.526569	0.739296
Anaeromyxobacter sp.	8.00446	0.404003	0.696674	0.579902	0.56198	0.767052
Anaerophaga thermohalophila	154.283	1.39111	0.464969	2.99184	0.00277304	0.023214
Anaerorhabdus furcosa	71.9466	0.387094	0.428004	0.904416	0.365775	0.608138
Anaerosalibacter massiliensis	141.672	0.14279	0.405002	0.352566	0.724414	0.862317
Anaerosalibacter sp.	67.7922	-0.550074	0.427998	-1.28523	0.198713	0.438165
Anaerosphaera aminiphila	44.5825	0.19006	0.38896	0.488637	0.625099	0.811348
Anaerosphaera sp.	23.4325	-0.357033	0.423022	-0.844004	0.398667	0.637741
Anaerosporobacter mobilis	996.455	0.468577	0.402578	1.16394	0.244449	0.49305
Anaerosporomusa subterranea	41.8078	-0.14842	0.41772	-0.35531	0.722357	0.861066
Anaerostipes	91.9086	0.771889	0.404502	1.90825	0.0563595	0.202809
Anaerostipes caccae	123.581	0.102373	0.386741	0.264708	0.791234	0.899176
Anaerostipes hadrus	451.86	0.902121	0.353598	2.55126	0.0107334	0.0652898
Anaerostipes sp.	1264.24	0.86478	0.38774	2.23031	0.0257271	0.117828
Anaerotruncus	61.1908	3.81189	0.87819	4.34062	1.42084e-05	0.000305569
Anaerotruncus colihominis	1276.23	2.17017	0.332421	6.52837	6.64885e-11	8.46711e-09
Anaerotruncus rubiinfantis	589.21	1.01843	0.2629	3.87382	0.000107143	0.0016538
Anaerotruncus sp.	17702.1	2.38286	0.476906	4.99649	5.83827e-07	2.08394e-05
Anaerotruncus sp. G32012	66.6299	3.38427	0.915783	3.69549	0.000219463	0.00296852
Anaerovibrio lipolyticus	220.584	-1.37146	0.388032	-3.53439	0.000408713	0.00488555
Anaerovibrio sp.	96.4181	-0.186552	0.365781	-0.510011	0.610044	0.803183
Anaerovibrio sp. JC8	0.124962	2.10943	6.01628	0.35062	0.725873	NA
Anaerovorax odorimutans	296.732	0.985553	0.263735	3.73691	0.000186296	0.00260207
Ancylobacter sp.	1.83995	2.52939	1.51516	1.66939	0.0950402	0.285147
Anditalea andensis	7.15637	0.247806	1.00039	0.247709	0.804359	0.905977
Andreprevotia chitinilytica	7.39902	6.08723	1.68949	3.60299	0.000314573	0.00397274
Andreprevotia lacus	11.2456	4.75597	1.21909	3.90126	9.56944e-05	0.00152281
Aneurinibacillus aneurinilyticus	16.1242	-0.158037	0.565415	-0.279506	0.779857	0.893948
Aneurinibacillus migulanus	9.87537	0.684924	0.598619	1.14417	0.252552	0.502367
Aneurinibacillus sp.	23.1305	-0.656323	0.483493	-1.35746	0.174634	0.407781
Aneurinibacillus terranovensis	26.413	-0.353439	0.358119	-0.98693	0.323677	0.570542
Aneurinibacillus tyrosinisolvens	10.5062	-0.04086	0.65525	-0.0623579	0.950278	0.974026
Angelakisella massiliensis	2319.43	2.90749	0.397054	7.32265	2.43113e-13	7.3506e-11
Anoxybacillus	7.55369	1.67282	0.843651	1.98284	0.0473856	0.179354
Anoxybacillus amylolyticus	18.5795	1.46797	0.612622	2.39621	0.0165656	0.0868848
Anoxybacillus ayderensis	1.65646	-0.164415	1.7945	-0.0916219	0.926998	0.963855
Anoxybacillus flavithermus	12.8128	-1.22846	0.646188	-1.90108	0.0572913	0.204837
Anoxybacillus geothermalis	0.750887	2.78964	2.6711	1.04438	0.296309	NA
Anoxybacillus sp.	18.229	0.286196	0.712694	0.401569	0.688001	0.84516
Anoxybacillus suryakundensis	0.863029	2.73195	2.63355	1.03737	0.299566	NA
Anoxybacillus tepidamans	6.33891	-2.77982	1.18104	-2.35371	0.018587	0.0944975
Anoxybacillus thermarum	1.83364	-2.55268	1.46992	-1.73661	0.0824555	0.261511
Anthococcus sp.	9.29314	0.138868	0.667067	0.208176	0.835091	0.922099
Aphanizomenon flos-aquae	2.45153	4.96139	1.53865	3.22452	0.00126186	0.0124015
Apibacter mensalis	27.1146	1.0926	0.700204	1.5604	0.118666	0.326173
Aquabacterium parvum	37.27	-1.7538	0.596381	-2.94073	0.00327436	0.0265668
Aquabacterium sp.	21.5056	-0.299042	0.8168	-0.366114	0.71428	0.85701
Aquaspirillum sp.	1.88361	2.58079	2.10344	1.22693	0.219848	0.464272
Aquibacillus sp.	15.9932	-0.448696	0.85628	-0.524006	0.600274	0.796029
Aquifex aeolicus	8.61531	-0.409305	0.934407	-0.438037	0.661359	0.830773
Aquiflexum balticum	5.51732	0.896168	0.809779	1.10668	0.268431	0.51868
Aquimarina agarilytica	1.41218	1.3981	1.53817	0.908933	0.363386	0.605839
Aquimarina atlantica	15.8539	6.39396	1.11708	5.72382	1.04157e-08	6.52887e-07
Aquimarina latercula	18.741	4.73669	1.16515	4.06529	4.79731e-05	0.000874403
Aquimarina longa	7.06779	3.50668	1.13887	3.07909	0.00207635	0.0182435
Aquimarina macrocephali	5.37053	-1.13689	0.855185	-1.3294	0.183715	0.418384
Aquimarina megaterium	3.67775	-2.30175	1.06567	-2.15991	0.0307793	0.13306
Aquimarina muelleri	4.76423	3.75356	1.29436	2.89994	0.00373235	0.0293787
Aquimarina pacifica	5.9442	3.12944	1.06492	2.93865	0.00329641	0.0266674
Aquimarina sp.	8.15275	-0.126608	0.79124	-0.160012	0.872872	0.938384
Aquimarina spongiae	1.08011	1.14995	1.67272	0.687473	0.491785	NA
Aquincola tertiaricarbonis	1.14798	1.01297	2.1898	0.462586	0.643661	NA
Aquitalea magnusonii	9.05589	-1.12087	1.07902	-1.03879	0.298905	0.548116
Arabia massiliensis	43.2338	0.604932	0.400237	1.51144	0.130678	0.344453
Arachidicoccus sp.	16.5757	0.0639315	0.679984	0.0940191	0.925094	0.963521
Arcanobacterium haemolyticum	4.66222	0.030432	0.967134	0.0314662	0.974898	0.986024
Arcanobacterium sp.	3.01507	-0.568285	1.32842	-0.42779	0.668804	0.835693
Arcanobacterium urinimassiliense	7.08233	3.1835	0.915781	3.47626	0.000508451	0.00583074
Archaea	1.67315	2.8131	1.61215	1.74493	0.0809962	0.259067
Archangium sp.	4.02724	-0.410028	0.971545	-0.422037	0.672998	0.83819
Archangium violaceum	6.53252	-0.578243	0.812061	-0.712068	0.476423	0.69963
Arcobacter butzleri	5.50587	-0.404451	0.853364	-0.473949	0.635536	0.81626
Arcobacter cibarius	3.26516	0.593379	1.60786	0.36905	0.712091	0.856501
Arcobacter cryaerophilus	5.25601	4.99065	1.32091	3.77819	0.000157972	0.00229209
Arcobacter lanthieri	1.43703	-0.827797	1.5607	-0.530402	0.595833	0.792223
Arcobacter marinus	7.05854	-0.470259	1.06667	-0.440867	0.65931	0.829573
Arcobacter nitrofigilis	4.26647	-0.265849	1.02739	-0.258762	0.795819	0.902185
Arcobacter porcinus	72.4632	7.2411	1.98888	3.6408	0.000271793	0.00352782
Arcobacter skirrowii	3.63473	4.51708	1.66196	2.71793	0.00656919	0.0453839
Arcobacter sp.	62.0264	4.52151	1.27504	3.54617	0.000390873	0.00471617
Arcobacter thereius	4.60311	-1.70156	1.03841	-1.63863	0.101291	0.296322
Arcticibacter eurypsychrophilus	3.45734	1.71081	1.19842	1.42756	0.153419	0.379488
Arcticibacter svalbardensis	4.79981	0.315098	0.997769	0.315803	0.752152	0.877664
Ardenticatena maritima	15.449	-2.01777	0.634294	-3.18113	0.00146701	0.0139379
Arenibacter	3.74897	3.04467	1.16059	2.62337	0.00870637	0.0559419
Arenibacter latericius	3.00581	3.1809	1.63459	1.94599	0.0516557	0.189881
Arenibacter nanhaiticus	5.02294	-1.52483	0.807418	-1.88853	0.0589552	0.20913
Arenibacter palladensis	26.1683	-1.2285	0.561565	-2.18764	0.0286955	0.126932
Arenibacter troitsensis	3.17775	-0.349728	1.17279	-0.2982	0.76555	0.886046
Arenimonas donghaensis	1.8958	1.86965	1.80508	1.03577	0.30031	0.54879
Arenimonas metalli	0.603674	3.50322	2.66727	1.31341	0.189046	NA
Arenimonas oryziterrae	0.698059	1.26695	2.4721	0.5125	0.608301	NA
Arenitalea lutea	2.46101	1.9085	1.39877	1.36441	0.172439	0.40438
Armatimonadetes bacterium	9.61079	0.355627	0.718359	0.495055	0.620562	0.80926
Arsenicibacter rosenii	36.1085	-0.988868	0.692212	-1.42856	0.15313	0.379029
Arsenophonus endosymbiont	2.05445	-0.141622	2.12702	-0.0665824	0.946914	0.972027
Arsukibacterium sp.	1.40003	-2.25067	1.70281	-1.32174	0.186254	0.421832
Arthrobacter agilis	2.23715	0.469403	2.09598	0.223954	0.822793	0.91625
Arthrobacter alpinus	6.58819	1.82577	0.964147	1.89367	0.0582692	0.207284
Arthrobacter castelli	1.37286	-1.59288	1.95757	-0.813701	0.415816	0.65184
Arthrobacter crystallopoietes	1.60099	1.02144	1.46089	0.699193	0.484431	0.705776
Arthrobacter cupressi	0.51912	1.25363	2.43277	0.515312	0.606335	NA
Arthrobacter luteolus	1.07334	0.619255	1.80955	0.342215	0.732189	NA
Arthrobacter rhombi	1.17684	0.193907	1.90701	0.101681	0.91901	NA
Arthrobacter sp.	39.4553	-1.22844	0.455899	-2.69455	0.00704836	0.0481373
Arthrospira	1.21654	-2.97664	1.57448	-1.89056	0.0586833	NA
Arthrospira platensis	2.57316	-0.968353	1.12868	-0.857948	0.390921	0.629491
Asaccharospora irregularis	136.879	-0.168895	0.451589	-0.374002	0.708403	0.855762
Asaia prunellae	0.128308	1.80249	6.03374	0.298735	0.765142	NA
Asinibacterium sp.	5.85345	0.812353	0.793278	1.02405	0.305814	0.553487
Asticcacaulis excentricus	2.11481	1.23762	1.35843	0.911071	0.362258	0.605153
Asticcacaulis sp.	7.2974	-0.432222	0.856117	-0.504863	0.613655	0.805939
Atlantibacter hermannii	25.5823	1.21913	0.711706	1.71296	0.0867198	0.269166
Atopobacter phocae	17.8265	-0.193009	0.54238	-0.355856	0.721948	0.861066
Atopobium	74.3391	2.89579	0.78832	3.67337	0.000239372	0.00319577
Atopobium deltae	15.6047	-0.833854	0.663547	-1.25666	0.208876	0.450535
Atopobium fossor	15.4633	-0.739186	0.796972	-0.927492	0.353671	0.598678
Atopobium minutum	1.16615	0.642439	2.27954	0.281828	0.778075	NA
Atopobium parvulum	18.5889	0.823105	0.664254	1.23914	0.215293	0.459369
Atopobium rimae	16.8864	3.28019	0.905743	3.62155	0.000292845	0.00377249
Atopobium sp.	102.425	2.0041	0.37737	5.3107	1.09205e-07	4.79755e-06
Atopobium vaginae	93.6264	-1.42431	1.00719	-1.41415	0.157318	0.385772
Atopococcus tabaci	10.2393	0.595834	0.65513	0.909489	0.363092	0.605613
Atopostipes suicloacalis	55.7527	-1.34866	1.00148	-1.34666	0.17809	0.412149
Aurantimonas manganoxydans	0.767535	-1.37194	2.46379	-0.556841	0.577636	NA
Aurantimonas sp.	4.7609	-0.1705	0.925402	-0.184244	0.853822	0.930207
Aureimonas altamirensis	64.8793	4.97501	1.17528	4.23303	2.30567e-05	0.000472157
Aureimonas frigidaquae	0.441912	-0.89216	2.511	-0.355301	0.722364	NA
Aureimonas sp.	12.107	1.2535	0.621944	2.01545	0.0438575	0.169622
Aureispira sp.	8.03159	2.37726	0.812052	2.92748	0.00341724	0.0274447
Austwickia chelonae	1.34136	1.72812	1.67084	1.03428	0.301004	0.549157
Avibacterium paragallinarum	6.08708	4.2985	1.24948	3.44022	0.000581231	0.00651358
Azoarcus	4.47664	1.62117	1.59592	1.01582	0.309716	0.557479
Azoarcus sp.	3.74967	0.127526	1.02023	0.124997	0.900526	0.952212
Azoarcus toluclasticus	1.49591	1.2043	1.92115	0.626866	0.530747	0.743133
Azoarcus tolulyticus	1.6753	1.85861	1.62677	1.14251	0.25324	0.502376
Azohydromonas australica	2.8524	0.119586	1.37102	0.0872236	0.930494	0.965762
Azohydromonas lata	2.24302	-0.499867	1.24431	-0.401723	0.687888	0.84516
Azonexus hydrophilus	9.28584	3.05405	1.29174	2.36429	NA	NA
Azorhizobium caulinodans	1.45059	2.25648	1.70736	1.32162	0.186295	0.421832
Azospirillum	5.01424	0.367331	1.08366	0.338973	0.73463	0.867894
Azospirillum brasilense	4.3702	0.194285	1.1066	0.17557	0.860632	0.933456
Azospirillum halopraeferens	6.36433	-0.175722	1.40051	-0.12547	0.900151	0.952208
Azospirillum lipoferum	7.54378	1.80114	0.975483	1.84641	0.0648325	0.22365
Azospirillum oryzae	1.90671	-0.118341	1.51887	-0.0779138	0.937897	0.969198
Azospirillum sp.	6.25423	2.42942	1.37517	1.76663	0.0772898	0.251737
Azospirillum thiophilum	1.82978	3.11973	1.55356	2.00811	0.0446315	0.171711
Azotobacter chroococcum	0.659835	2.33593	2.48225	0.941054	0.346677	NA
Azotobacter vinelandii	1.14079	-0.115477	1.933	-0.0597402	0.952363	NA
Azovibrio restrictus	4.43408	1.82271	1.42935	1.2752	0.202238	0.441825
Bacillaceae	65.5913	0.106796	0.403458	0.264701	0.79124	0.899176
Bacillaceae bacterium	3.71151	1.30108	1.37459	0.946517	0.343885	0.589582
Bacillales	38.4346	1.11215	0.420601	2.6442	0.00818846	0.0536845
Bacilli	333.893	4.37663	1.05701	4.14057	3.4644e-05	0.000671964
Bacilli bacterium	2.78041	1.00304	0.975046	1.02871	0.303614	0.55183
Bacillus	131.895	-0.284063	0.239424	-1.18644	0.235447	0.483362
Bacillus abyssalis	16.5457	-0.613891	0.448634	-1.36835	0.171201	0.403868
Bacillus acidiceler	4.94356	-2.22024	0.947696	-2.34278	0.0191406	0.0964535
Bacillus acidicola	6.62092	-0.503835	0.859488	-0.586204	0.557738	0.76244
Bacillus acidiproducens	11.48	-0.167633	0.638559	-0.262518	0.792922	0.900199
Bacillus agaradhaerens	14.5732	-0.120046	0.580989	-0.206623	0.836304	0.92241
Bacillus aidingensis	11.709	0.204879	0.642269	0.318993	0.749732	0.877098
Bacillus akibai	5.28601	-1.72399	0.819881	-2.10274	0.0354888	0.146634
Bacillus alcalophilus	11.4374	-2.90079	0.799036	-3.63037	0.000283019	0.00365507
Bacillus alkalinitrilicus	4.34105	0.00472885	0.830191	0.0056961	0.995455	0.996619
Bacillus alkalitelluris	30.0126	-0.692149	0.420826	-1.64474	0.100023	0.294625
Bacillus altitudinis	2.16932	3.30737	1.66262	1.98926	0.0466729	0.177309
Bacillus alveayuensis	24.0597	-0.358564	0.585067	-0.61286	0.539969	0.750024
Bacillus aminovorans	6.45822	0.509732	1.12116	0.454646	0.649364	0.823318
Bacillus amyloliquefaciens	12.5485	1.88697	0.85508	2.20677	0.0273299	0.122153
Bacillus andreraoultii	23.617	-0.399388	0.56423	-0.707845	0.479041	0.701502
Bacillus anthracis	1.5062	0.695325	1.49249	0.465882	0.6413	0.81997
Bacillus aquimaris	16.9339	0.276165	0.519636	0.531459	0.5951	0.791619
Bacillus aryabhattai	3.98432	-2.64748	1.24624	-2.12437	0.0336391	0.141262
Bacillus atrophaeus	10.3255	0.503893	0.69354	0.726553	0.4675	0.693645
Bacillus aurantiacus	6.43939	1.42138	0.785927	1.80854	0.0705227	0.23584
Bacillus australimaris	1.02584	2.78054	1.75376	1.58548	0.112858	NA
Bacillus azotoformans	49.4493	-0.295724	0.378097	-0.78214	0.434132	0.665211
Bacillus badius	9.56443	-0.065801	0.780804	-0.0842734	0.932839	0.966948
Bacillus bataviensis	13.356	1.30406	0.618296	2.10912	0.0349344	0.144692
Bacillus beveridgei	17.9432	0.419116	0.723062	0.579641	0.562157	0.767052
Bacillus bingmayongensis	3.82659	2.90166	1.23333	2.3527	0.0186375	0.094586
Bacillus bogoriensis	18.8813	-0.297554	0.610313	-0.487543	0.625874	0.811552
Bacillus butanolivorans	1.2721	1.88292	1.87916	1.002	0.316342	NA
Bacillus campisalis	6.76294	-0.346138	0.903926	-0.382928	0.701773	0.85364
Bacillus cecembensis	4.74438	0.6741	0.864817	0.779471	0.435702	0.666719
Bacillus cellulosilyticus	47.0785	0.095406	0.499175	0.191128	0.848426	0.928643
Bacillus cereus	1364.91	-1.03721	0.681941	-1.52097	0.128267	0.340389
Bacillus chagannorensis	11.5508	-0.339384	0.686015	-0.494717	0.6208	0.80926
Bacillus cihuensis	10.3321	-0.558916	0.756935	-0.738394	0.460275	0.687537
Bacillus circulans	7.57136	0.536079	0.768695	0.697388	0.48556	0.70722
Bacillus clarkii	12.3663	-0.171251	0.65761	-0.260415	0.794544	0.901137
Bacillus clausii	10.5518	0.0428803	0.573613	0.0747547	0.94041	0.969845
Bacillus coagulans	46.9531	-0.100768	0.368743	-0.273273	0.784643	0.896635
Bacillus coahuilensis	5.25639	-0.816942	0.763168	-1.07046	0.284412	0.532718
Bacillus cohnii	15.0026	-0.825473	0.582945	-1.41604	0.156764	0.384798
Bacillus cytotoxicus	5.38949	-0.91186	0.983414	-0.927239	0.353803	0.598678
Bacillus dakarensis	5.55991	-0.306563	0.781392	-0.392329	0.694815	0.849512
Bacillus dielmoensis	27.5395	-2.10281	0.552699	-3.80462	0.000142021	0.00210979
Bacillus drentensis	10.0257	1.23672	0.599411	2.06322	0.0390916	0.156732
Bacillus eiseniae	11.1483	-0.965865	0.611723	-1.57893	0.114353	0.319443
Bacillus encimensis	2.0165	0.60416	1.23693	0.488433	0.625243	0.811348
Bacillus enclensis	1.92183	1.62759	1.50515	1.08135	0.279542	0.529194
Bacillus endophyticus	11.1434	1.6709	0.750684	2.22583	0.0260254	0.118357
Bacillus farraginis	1.45129	0.517271	1.54659	0.334459	0.738033	0.869269
Bacillus fastidiosus	12.5834	-0.518354	0.593344	-0.873614	0.382328	0.621889
Bacillus firmus	8.37192	-2.62543	0.855161	-3.0701	0.00213988	0.018674
Bacillus flexus	8.81774	-0.208719	0.659023	-0.31671	0.751464	0.877664
Bacillus fordii	3.57047	0.0439931	0.96396	0.0456379	0.963599	0.980523
Bacillus fumarioli	6.03585	-0.0169937	0.958921	-0.0177217	0.985861	0.992618
Bacillus gaemokensis	2.13127	1.66182	1.54572	1.07511	0.282327	0.531366
Bacillus galactosidilyticus	21.6315	0.234767	0.616206	0.380987	0.703213	0.853783
Bacillus ginsengihumi	7.01624	-0.209139	0.736299	-0.284041	0.776379	0.892556
Bacillus glycinifermentans	1.24654	0.223057	1.47618	0.151104	0.879893	NA
Bacillus gobiensis	14.9655	0.624875	0.672544	0.929121	0.352826	0.598524
Bacillus gottheilii	14.7744	0.222939	0.48014	0.464321	0.642418	0.820434
Bacillus halmapalus	9.89609	-0.26966	0.612424	-0.440317	0.659708	0.829573
Bacillus halodurans	4.68051	-3.11722	0.9062	-3.43988	0.000581978	0.00651358
Bacillus halosaccharovorans	5.95423	-0.890993	0.855458	-1.04154	0.297625	0.547333
Bacillus hemicellulosilyticus	7.21666	0.145546	0.696844	0.208864	0.834555	0.92202
Bacillus horikoshii	16.032	-0.488295	0.473825	-1.03054	0.302757	0.550943
Bacillus horneckiae	2.3306	0.096695	1.11072	0.0870563	0.930627	0.965762
Bacillus humi	9.4021	0.86242	0.724167	1.19091	0.233687	0.48181
Bacillus indicus	6.80973	-0.0410792	0.730596	-0.056227	0.955161	0.976632
Bacillus jeddahensis	3.4746	3.50107	1.52476	2.29615	0.0216674	0.104967
Bacillus jeotgali	4.39448	-1.91684	1.08095	-1.77328	0.0761818	0.24957
Bacillus koreensis	8.22417	-0.772778	0.683845	-1.13005	0.258456	0.5064
Bacillus korlensis	23.8021	-0.746905	0.693835	-1.07649	0.281709	0.530767
Bacillus kribbensis	5.11732	0.0800047	0.765438	0.104521	0.916756	0.96107
Bacillus krulwichiae	8.74873	0.965625	0.615214	1.56957	0.116514	0.323196
Bacillus lehensis	2.16085	0.979547	1.40842	0.695494	0.486746	0.707873
Bacillus lentus	20.1418	-0.829131	0.732388	-1.13209	0.257596	0.5052
Bacillus licheniformis	7.22808	-1.27583	0.724094	-1.76196	0.0780753	0.252397
Bacillus ligniniphilus	2.78535	1.25877	1.10743	1.13667	0.255678	0.503326
Bacillus litoralis	23.8788	-0.671686	0.566347	-1.186	0.235623	0.483474
Bacillus luciferensis	30.3969	-0.929943	0.647539	-1.43612	0.150968	0.377268
Bacillus manliponensis	5.08153	-0.402529	0.893578	-0.450469	0.652372	0.825585
Bacillus mannanilyticus	13.6129	0.6553	0.585302	1.11959	0.262887	0.511286
Bacillus marisflavi	9.09869	-0.732501	0.697278	-1.05051	0.293482	0.543602
Bacillus massilioanorexius	11.8128	0.781819	0.666409	1.17318	0.240723	0.489407
Bacillus massiliogorillae	59.8144	-0.757924	0.460196	-1.64696	0.0995666	0.293616
Bacillus massiliosenegalensis	29.7786	-1.1484	0.476873	-2.4082	0.0160316	0.0848635
Bacillus megaterium	9.69147	1.02193	0.561386	1.82038	0.0687015	0.23232
Bacillus mesonae	7.37068	-0.902991	0.707618	-1.2761	0.20192	0.441789
Bacillus methanolicus	6.94201	-1.43989	0.689648	-2.08787	0.0368095	0.150398
Bacillus mojavensis	3.0395	1.3003	1.43951	0.903295	0.366369	0.60842
Bacillus muralis	19.3183	-2.0413	0.757615	-2.69438	0.00705203	0.0481373
Bacillus mycoides	12.928	0.469606	0.653079	0.719065	0.472101	0.697316
Bacillus nakamurai	4.58761	-2.01735	0.950421	-2.12258	0.0337888	0.141659
Bacillus ndiopicus	33.9834	0.292483	0.653208	0.447763	0.654324	0.826955
Bacillus nealsonii	13.0663	-1.21752	0.960437	-1.26767	0.204916	0.44611
Bacillus niacini	31.7558	0.973362	0.587945	1.65553	0.0978166	0.291417
Bacillus niameyensis	34.0695	0.712176	0.380437	1.872	0.0612071	0.215188
Bacillus novalis	6.1222	1.4308	0.809525	1.76745	0.0771524	0.251709
Bacillus obstructivus	4.7421	-1.46596	0.948533	-1.5455	0.122225	0.331347
Bacillus oceanisediminis	2.15731	1.92271	1.27841	1.50398	0.132586	0.347877
Bacillus okhensis	12.6977	2.36081	0.662488	3.56355	0.000365867	0.00449432
Bacillus okuhidensis	8.18209	-1.54843	0.691688	-2.23863	0.02518	0.116385
Bacillus oleronius	1.2347	2.28848	1.69983	1.3463	0.178205	NA
Bacillus oryziterrae	12.7495	0.0554265	0.780142	0.0710467	0.943361	0.971718
Bacillus panaciterrae	13.5176	-0.931072	0.524075	-1.7766	0.0756341	0.248091
Bacillus paralicheniformis	3.83236	-0.188039	1.13624	-0.165493	0.868556	0.937082
Bacillus patagoniensis	6.24182	0.959497	1.08643	0.883161	0.377149	0.61639
Bacillus pseudalcaliphilus	24.8238	1.51142	0.580134	2.60529	0.00917952	0.0582503
Bacillus pseudofirmus	14.8688	0.00241112	0.583498	0.00413218	0.996703	0.997285
Bacillus psychrosaccharolyticus	13.8863	-0.491178	0.748374	-0.656327	0.511614	0.728044
Bacillus pumilus	18.6609	3.3795	0.712917	4.74039	2.13307e-06	6.37439e-05
Bacillus rhizosphaerae	0.093714	-0.196243	6.03487	-0.0325183	0.974059	NA
Bacillus rubiinfantis	20.9398	-1.73306	0.750672	-2.30868	0.0209613	0.102709
Bacillus safensis	4.29433	0.935832	0.874585	1.07003	0.284606	0.532729
Bacillus selenatarsenatis	2.60869	0.576829	1.20164	0.480036	0.631202	0.813614
Bacillus selenitireducens	6.44055	-0.230277	0.700288	-0.328832	0.742283	0.872674
Bacillus shacheensis	2.65325	-2.41746	1.23553	-1.95662	0.0503916	0.186743
Bacillus shackletonii	9.15494	0.224208	0.668235	0.335523	0.737231	0.869102
Bacillus simplex	19.7016	-1.96587	0.54927	-3.57905	0.00034484	0.00427103
Bacillus sinesaloumensis	17.822	-0.946074	0.681014	-1.38921	0.164768	0.396227
Bacillus smithii	9.20891	-0.460774	0.832641	-0.553388	0.579998	0.779192
Bacillus solani	1.90775	0.637133	1.67515	0.380344	0.70369	0.853863
Bacillus soli	10.7771	0.67136	0.694194	0.967107	0.333491	0.579298
Bacillus solimangrovi	14.9503	1.56237	0.679767	2.2984	0.0215392	0.104741
Bacillus sonorensis	17.5866	1.27934	0.754897	1.69472	0.0901289	0.275752
Bacillus sp.	783.274	0.165826	0.21187	0.782679	0.433816	0.665211
Bacillus sp. KCTC 13219	14.7835	2.10875	0.638308	3.30365	0.00095435	0.00995002
Bacillus sporothermodurans	14.0301	-2.13072	0.765361	-2.78395	0.00537021	0.0387681
Bacillus stratosphericus	0.509886	-0.0151929	2.51152	-0.00604928	0.995173	NA
Bacillus subterraneus	3.34367	-0.429921	1.06045	-0.405415	0.685172	0.843792
Bacillus subtilis	30.9585	0.126766	0.405524	0.312599	0.754585	0.879508
Bacillus testis	17.1816	0.440295	0.564065	0.780575	0.435052	0.666121
Bacillus thermoamylovorans	22.5643	0.00972417	0.42201	0.0230425	0.981616	0.989898
Bacillus thermotolerans	6.05768	-0.340014	0.816935	-0.416207	0.677258	0.840295
Bacillus thuringiensis	828.455	3.70213	0.820817	4.51029	6.47381e-06	0.000158809
Bacillus timonensis	6.07917	1.65947	0.888243	1.86826	0.0617263	0.216421
Bacillus toyonensis	0.469548	3.14999	2.76215	1.14041	0.254114	NA
Bacillus trypoxylicola	14.0588	-0.0964308	0.614096	-0.157029	0.875222	0.939174
Bacillus tuaregi	16.5181	0.8897	0.591279	1.5047	0.1324	0.347745
Bacillus vallismortis	7.39779	-0.144969	0.753388	-0.192423	0.847411	0.928125
Bacillus velezensis	5.02867	0.92948	0.849365	1.09432	0.273813	0.523781
Bacillus vietnamensis	5.27007	-0.937679	0.97273	-0.963965	0.335063	0.580265
Bacillus vireti	117.631	0.366235	0.479949	0.76307	0.445421	0.675159
Bacillus wakoensis	4.59867	0.179075	0.850216	0.210623	0.833181	0.92174
Bacillus weihaiensis	6.61781	1.84133	1.28356	1.43455	0.151415	0.37733
Bacillus weihenstephanensis	12.6166	0.16477	1.24542	0.132301	0.894746	0.949617
Bacillus zhangzhouensis	5.97907	1.84613	1.1085	1.66543	0.0958261	0.286864
Bacteria	33940.4	-1.93998	0.420421	-4.61438	3.94263e-06	0.000105184
Bacteriovorax sp.	15.1368	1.42512	0.609193	2.33935	0.0193172	0.096927
bacterium 3363	16.6437	-0.0962102	0.793229	-0.121289	0.903462	0.952967
bacterium JKG1	6.58831	-1.32416	0.809089	-1.6366	0.101714	0.296714
bacterium LF-3	149.968	-1.82153	0.361061	-5.04493	4.53677e-07	1.67763e-05
bacterium MS4	264.169	0.475698	0.277901	1.71175	0.0869419	0.269693
bacterium OL-1	15.4424	1.23774	0.617624	2.00403	0.045067	0.17274
bacterium SIT5	9.77773	1.44862	0.666666	2.17294	0.0297849	0.129851
bacterium SIT6	14.0658	-0.20467	0.735355	-0.278329	0.78076	0.894385
Bacteroidaceae	1729.75	-2.31486	0.467167	-4.95509	7.22963e-07	2.47735e-05
Bacteroidales	51805.8	1.13737	0.406152	2.80036	0.0051045	0.0373749
Bacteroidales bacterium	2722.12	-0.500424	0.559571	-0.894299	0.371162	0.612643
Bacteroidales bacterium Barb4	0.563012	-0.555007	2.59606	-0.213788	0.830712	NA
Bacteroidales bacterium KA00344	3.72531	3.15901	1.48502	2.12725	0.0333991	0.140714
Bacteroidales bacterium WCE2004	0.118049	0.840733	6.03374	0.139339	0.889183	NA
Bacteroidales bacterium WCE2008	0.607107	0.797825	2.37551	0.335855	0.73698	NA
Bacteroides	697218	-1.88526	0.417127	-4.51962	6.19512e-06	0.000153831
Bacteroides acidifaciens	2160.17	-2.57943	0.441031	-5.84862	4.95663e-09	3.53849e-07
Bacteroides barnesiae	601.741	1.79686	0.564479	3.18322	0.00145647	0.0138635
Bacteroides caccae	42041.1	-3.18606	0.519729	-6.13023	8.77509e-10	8.20072e-08
Bacteroides caecimuris	69446.5	-2.1286	0.418104	-5.09107	3.56044e-07	1.3814e-05
Bacteroides cellulosilyticus	691.145	-1.24255	0.408963	-3.03829	0.00237927	0.0204164
Bacteroides clarus	888.063	0.0441214	0.47089	0.0936979	0.925349	0.963521
Bacteroides coprocola	629.341	1.49829	0.58308	2.56962	0.0101811	0.0631499
Bacteroides coprophilus	761.714	0.961195	0.510606	1.88246	0.0597736	0.211014
Bacteroides coprosuis	363.825	1.744	0.53006	3.2902	0.00100116	0.0103147
Bacteroides dorei	666.434	-0.339045	0.449238	-0.754711	0.450422	0.679334
Bacteroides eggerthii	1752.94	-1.27297	0.422563	-3.0125	0.00259108	0.0220135
Bacteroides faecichinchillae	1937.29	-1.27204	0.444139	-2.86407	0.0041824	0.0323271
Bacteroides faecis	8480.03	-1.81385	0.429172	-4.22639	2.3747e-05	0.000482457
Bacteroides finegoldii	10101.2	-1.59732	0.424643	-3.76156	0.00016886	0.00241094
Bacteroides fluxus	1471.13	2.85635	0.496079	5.75786	8.51876e-09	5.62957e-07
Bacteroides fragilis	307345	-0.931796	0.485711	-1.91842	0.0550583	0.199718
Bacteroides gallinarum	375.818	0.382162	0.430358	0.88801	0.374535	0.613875
Bacteroides graminisolvens	1243.26	-0.853714	0.481399	-1.7734	0.0761621	0.24957
Bacteroides helcogenes	872.15	0.643166	0.521164	1.23409	0.217168	0.461212
Bacteroides ihuae	2696.23	-1.46377	0.43554	-3.36082	0.000777128	0.00827006
Bacteroides intestinalis	4555.66	-1.78256	0.425773	-4.18665	2.83102e-05	0.000559672
Bacteroides luti	1399.99	-0.158475	0.486371	-0.325831	0.744553	0.873667
Bacteroides massiliensis	1694.5	0.393446	0.40768	0.965085	0.334502	0.579721
Bacteroides mediterraneensis	423.478	0.289688	0.53026	0.546313	0.584851	0.783227
Bacteroides neonati	1118.75	-1.45445	0.403569	-3.60397	0.00031339	0.00396755
Bacteroides nordii	930.704	-1.81783	0.439605	-4.13515	3.54718e-05	0.000681635
Bacteroides oleiciplenus	2564.91	2.95144	0.517948	5.69834	1.20979e-08	7.49194e-07
Bacteroides ovatus	35954.7	-1.97607	0.422808	-4.67369	2.95837e-06	8.44779e-05
Bacteroides paurosaccharolyticus	989.772	-0.0440446	0.474775	-0.0927694	0.926087	0.963775
Bacteroides pectinophilus	590.933	0.548345	0.397215	1.38048	0.16744	0.398631
Bacteroides plebeius	680.721	0.397752	0.395161	1.00656	0.314147	0.560082
Bacteroides propionicifaciens	395.359	-0.791368	0.503438	-1.57193	0.115967	0.322201
Bacteroides pyogenes	4759.69	-1.17204	0.428382	-2.73596	0.0062198	0.0437343
Bacteroides reticulotermitis	2845.65	-1.89014	0.452953	-4.17292	3.00723e-05	0.000589969
Bacteroides salanitronis	333.429	3.24214	0.492945	6.57707	4.79794e-11	6.66525e-09
Bacteroides salyersiae	1404.51	-0.947676	0.4215	-2.24834	0.0245545	0.114424
Bacteroides sp.	118052	-1.84222	0.419023	-4.39646	1.10028e-05	0.000240658
Bacteroides sp. 4_1_36	5.54964	-0.861906	0.930344	-0.926438	0.354218	0.598678
Bacteroides sp. D22	27.6582	-2.23227	0.745291	-2.99517	0.0027429	0.0230091
Bacteroides sp. HMSC067B03	14.7826	-2.89265	0.930318	-3.10931	0.00187524	0.016734
Bacteroides sp. Marseille-P2653	20.1707	-2.04734	0.756315	-2.707	0.00678944	0.0466832
Bacteroides sp. Marseille-P3108	42.0676	-1.94123	0.604135	-3.21324	0.00131245	0.0127765
Bacteroides sp. Marseille-P3132	0.142557	1.72013	5.53424	0.310817	0.75594	NA
Bacteroides sp. Marseille-P3208T	66.9858	-3.01694	0.619839	-4.8673	1.13133e-06	3.70385e-05
Bacteroides stercorirosoris	856.901	-1.66223	0.418851	-3.96854	7.23136e-05	0.00122267
Bacteroides stercoris	1366.29	-0.898108	0.427185	-2.10239	0.0355193	0.146642
Bacteroides thetaiotaomicron	51668.4	-6.86861	5.90709	-1.16277	0.244921	0.493061
Bacteroides timonensis	431.479	-1.18836	0.429337	-2.7679	0.00564193	0.0405521
Bacteroides uniformis	4197.66	-1.53686	0.433879	-3.54214	0.00039689	0.00477755
Bacteroides vulgatus	4146.35	-1.02433	0.543349	-1.88522	0.0594005	0.210218
Bacteroides xylanisolvens	10819.5	-2.07354	0.444771	-4.66204	3.1309e-06	8.89108e-05
Bacteroidetes	5.90294	-0.00701182	0.885072	-0.00792232	0.993679	0.995422
Bacteroidetes bacterium	27.0749	2.67524	0.712563	3.75439	0.000173766	0.00246728
Bacteroidetes oral	227.924	2.13854	0.709091	3.01588	0.00256231	0.0218051
Balneola sp.	12.0797	-1.3411	0.91783	-1.46117	0.14397	0.365976
Balneola vulgaris	4.51447	-0.20902	1.00971	-0.207009	0.836003	0.92241
Bariatricus massiliensis	1389.76	2.31324	0.567495	4.07622	4.5773e-05	0.00084688
Barnesiella	503.31	1.18501	0.460343	2.5742	0.0100473	0.0625217
Barnesiella intestinihominis	6338.73	5.55565	0.801307	6.93323	4.11332e-12	8.45699e-10
Barnesiella sp.	4080.62	4.51586	0.550921	8.19693	2.46607e-16	2.1126e-13
Barnesiella sp. An22	4.23746	3.68992	1.29603	2.84709	0.00441205	0.0336468
Barnesiella sp. An55	2.99367	3.51421	1.39888	2.51216	0.0119996	0.0702482
Barnesiella viscericola	1907.48	2.92031	0.599853	4.86838	1.12518e-06	3.70385e-05
Bartonella alsatica	3.38765	0.495264	1.28905	0.38421	0.700823	0.8533
Bartonella ancashensis	2.24989	3.95962	1.99039	1.98937	0.0466604	0.177309
Bartonella apis	8.73541	-0.200267	0.802505	-0.249553	0.802933	0.905239
Bartonella clarridgeiae	0.696238	0.902909	2.19379	0.411576	0.68065	NA
Bartonella doshiae	0.885598	0.108109	1.94999	0.0554404	0.955788	NA
Bartonella elizabethae	0.514143	4.1337	4.00207	1.03289	0.301655	NA
Bartonella koehlerae	0.21192	-0.53968	4.25206	-0.126922	0.899002	NA
Bartonella sp.	4.34437	2.56423	1.1569	2.21647	0.0266596	0.119992
Bartonella washoensis	1.4065	2.42525	2.24433	1.08061	0.27987	0.529194
Bathymodiolus septemdierum	1.56539	0.917611	1.63495	0.561248	0.574629	0.775148
Bathymodiolus thermophilus	188.102	1.22596	0.895297	1.36933	0.170896	0.403865
Bavariicoccus seileri	6.54826	-1.83059	0.909556	-2.01262	0.0441542	0.170641
Bdellovibrio bacteriovorus	16.8199	-1.34539	0.523605	-2.56948	0.0101851	0.0631499
Bdellovibrio exovorus	7.47048	0.721064	0.763731	0.944133	0.345102	0.591274
Bdellovibrio sp.	2.76026	-1.9406	1.41271	-1.37367	0.169544	0.402148
Beduini massiliensis	176.44	0.777509	0.52473	1.48173	0.138412	0.357147
Beggiatoa alba	6.16544	0.868398	1.50859	0.575634	0.564863	0.769439
Beggiatoa leptomitiformis	1.61847	4.47461	2.41587	1.85217	0.0640012	0.221729
Belliella baltica	6.26903	1.44355	0.952385	1.51572	0.12959	0.342641
Belliella pelovolcani	10.8589	1.32255	0.754792	1.7522	0.0797391	0.256002
Bellilinea caldifistulae	16.3379	-1.60971	0.862643	-1.86602	0.0620388	0.21722
Belnapia sp.	1.56527	1.66866	1.47386	1.13217	0.257562	0.5052
Bergeriella denitrificans	1.73479	0.822467	1.47653	0.557025	0.57751	0.776865
Bergeyella zoohelcum	13.0094	5.18222	0.999036	5.18722	2.13455e-07	8.77725e-06
Bermanella marisrubri	1.98689	-0.80601	1.65169	-0.48799	0.625557	0.81155
Bernardetia litoralis	5.95335	3.49525	1.22402	2.85554	0.00429633	0.0329108
beta proteobacterium	22.3768	-0.601726	0.586262	-1.02638	0.304714	0.552609
Betaproteobacteria bacterium	5.69535	3.27832	1.25429	2.61368	0.0089573	0.0571222
Beutenbergia cavernae	3.08768	0.701231	1.23528	0.567668	0.57026	0.773592
Bhargavaea cecembensis	18.8271	-0.68456	0.558175	-1.22643	0.220039	0.464285
Bibersteinia trehalosi	4.04125	4.21158	1.55112	2.71518	0.0066239	0.0456392
Bifidobacterium	6.31557	1.02971	0.774384	1.32972	0.183611	0.418332
Bifidobacterium actinocoloniiforme	5.68632	0.234445	0.742192	0.315882	0.752092	0.877664
Bifidobacterium adolescentis	17.6709	-0.430811	0.664828	-0.648005	0.516982	0.731242
Bifidobacterium aesculapii	3.14347	-1.02663	1.65666	-0.6197	0.535455	0.747688
Bifidobacterium angulatum	5.19336	-1.70768	0.901373	-1.89454	0.0581538	0.207145
Bifidobacterium animalis	8.24336	0.0256532	0.570228	0.0449877	0.964117	0.980523
Bifidobacterium asteroides	11.216	-0.824314	0.739734	-1.11434	0.265134	0.51426
Bifidobacterium biavatii	45.3782	3.24213	1.02353	3.16758	0.00153711	0.0143912
Bifidobacterium bifidum	82.7145	0.351977	0.479223	0.734474	0.46266	0.689696
Bifidobacterium bohemicum	6.78034	-1.13269	0.698647	-1.62126	0.104962	0.302923
Bifidobacterium bombi	14.9568	-0.0492238	0.561873	-0.0876066	0.930189	0.965698
Bifidobacterium boum	11.6326	-1.46442	0.63213	-2.31665	0.020523	0.101042
Bifidobacterium breve	11.4368	0.984147	0.692999	1.42013	0.155571	0.382967
Bifidobacterium callitrichos	2.58391	-1.52746	1.38773	-1.10069	0.271032	0.521138
Bifidobacterium catenulatum	1.92272	-1.34431	1.56014	-0.861659	0.388875	0.626982
Bifidobacterium choerinum	1.24841	-0.135363	1.82009	-0.0743719	0.940714	NA
Bifidobacterium coryneforme	2.31934	1.10849	1.44075	0.769381	0.441667	0.672102
Bifidobacterium crudilactis	2.59846	0.319214	1.33231	0.239594	0.810645	0.909444
Bifidobacterium cuniculi	6.1408	2.15794	1.0433	2.06837	0.0386048	0.155387
Bifidobacterium dentium	13.463	-0.0649152	0.876644	-0.0740496	0.940971	0.970034
Bifidobacterium gallicum	4.84095	0.624886	0.865368	0.722104	0.47023	0.695936
Bifidobacterium gallinarum	8.26024	-0.303639	0.760896	-0.399054	0.689853	0.845891
Bifidobacterium indicum	0.792154	0.768427	1.84701	0.416039	0.677382	NA
Bifidobacterium kashiwanohense	1.13463	1.55503	2.23243	0.696565	0.486075	NA
Bifidobacterium lemurum	20.255	-0.371869	0.624794	-0.595186	0.551719	0.758651
Bifidobacterium longum	57.1652	1.22364	0.422522	2.89603	0.00377915	0.029611
Bifidobacterium magnum	2.56565	-1.68148	1.24381	-1.35188	0.176415	0.409642
Bifidobacterium merycicum	4.21785	1.49076	0.866763	1.71991	0.0854487	0.266169
Bifidobacterium minimum	3.5302	-0.51331	1.52521	-0.336552	0.736455	0.869102
Bifidobacterium mongoliense	3.01662	-0.070642	1.32753	-0.0532132	0.957562	0.978114
Bifidobacterium moukalabense	7.84805	-1.9897	0.993198	-2.00333	0.0451421	0.172899
Bifidobacterium pseudocatenulatum	20.1413	-1.37811	0.485379	-2.83925	0.00452197	0.0343198
Bifidobacterium pseudolongum	14.1984	0.524256	0.656075	0.799079	0.424245	0.658011
Bifidobacterium psychraerophilum	1.71566	-1.35707	1.37902	-0.984082	0.325075	0.572026
Bifidobacterium pullorum	30.7435	1.43162	0.598215	2.39315	0.0167042	0.0873046
Bifidobacterium reuteri	12.3316	-0.708063	0.868131	-0.815618	0.414719	0.651295
Bifidobacterium ruminantium	2.76051	1.34193	0.991096	1.35399	0.17574	0.40911
Bifidobacterium saeculare	7.1281	1.57296	1.06375	1.47869	0.139223	0.358632
Bifidobacterium saguini	13.7466	-0.929787	0.737689	-1.26041	0.207523	0.449297
Bifidobacterium scardovii	10.5141	-0.167809	0.563292	-0.297908	0.765774	0.886104
Bifidobacterium sp.	4.93041	1.20141	1.19429	1.00596	0.314434	0.5604
Bifidobacterium stellenboschense	4.10247	-1.21359	1.10666	-1.09663	0.272805	0.523127
Bifidobacterium subtile	1.97612	-1.49833	1.41467	-1.05914	0.289535	0.538577
Bifidobacterium thermacidophilum	1.03147	-3.30192	1.82656	-1.80773	0.0706489	NA
Bifidobacterium thermophilum	31.7653	-0.480409	0.457487	-1.0501	0.29367	0.543756
Bifidobacterium tsurumiense	17.9305	1.67729	0.531853	3.15368	0.00161226	0.0149219
Bilophila	12.244	-0.363357	0.71472	-0.508391	0.611179	0.804208
Bilophila sp.	6.0702	1.27471	0.795899	1.6016	0.109245	0.310575
Bilophila wadsworthia	21.0173	0.622697	0.608216	1.02381	0.305925	0.553487
Bittarella massiliensis	55.4543	1.19314	0.318368	3.74767	0.000178488	0.00252041
Bizionia argentinensis	1.40744	-0.633039	1.78441	-0.354761	0.722769	0.861163
Bizionia sp.	7.30251	4.85911	1.1333	4.28758	1.80628e-05	0.000374367
Blastococcus saxobsidens	1.18117	-1.47954	1.76261	-0.839401	0.401244	NA
Blastococcus sp.	0.746868	0.789796	2.12026	0.372499	0.709522	NA
Blastopirellula marina	4.03559	-2.49998	0.942258	-2.65318	0.0079738	0.0525055
Blattabacterium punctulatus	0.310442	1.49417	2.97579	0.502109	0.615591	NA
Blattabacterium sp.	1.27937	-2.95137	1.54898	-1.90537	0.0567326	NA
Blautia	1066.01	1.26404	0.506819	2.49407	0.0126287	0.0727708
Blautia hansenii	391.308	1.33661	0.386665	3.45678	0.000546677	0.00621285
Blautia hydrogenotrophica	1109.85	1.73199	0.534826	3.23842	0.00120194	0.0118579
Blautia massiliensis	34260	1.0372	0.723132	1.43431	0.151484	0.37733
Blautia obeum	792.88	1.55004	0.464098	3.3399	0.000838079	0.00888191
Blautia producta	1309.13	1.13399	0.4457	2.5443	0.0109498	0.0659812
Blautia schinkii	1458.76	1.44194	0.470695	3.06342	0.00218819	0.0190425
Blautia sp.	4210.44	1.32062	0.468044	2.82157	0.00477891	0.035807
Blautia sp. An249	1.84103	1.97858	1.63344	1.21129	0.225783	0.47191
Blautia sp. An46	0.750015	-0.197808	2.63853	-0.0749692	0.940239	NA
Blautia sp. An81	0.594303	1.83036	2.66581	0.686604	0.492332	NA
Blautia sp. KLE 1732	3.39522	2.53775	1.64398	1.54366	0.12267	0.332029
Blautia sp. Marseille-P3087	0.434001	1.39082	3.23481	0.429953	0.66723	NA
Blautia wexlerae	497.241	1.55881	0.540112	2.88608	0.00390077	0.0303787
Blochmannia endosymbiont	1.39826	-0.352415	2.14708	-0.164137	0.869623	0.937165
Bordetella	1.02483	3.09835	1.97241	1.57084	0.116219	NA
Bordetella ansorpii	0.883255	0.650632	1.88789	0.344635	0.730369	NA
Bordetella bronchialis	2.23268	-2.95698	1.2914	-2.28974	0.0220361	0.105999
Bordetella flabilis	3.57832	5.94964	2.04633	2.90746	NA	NA
Bordetella genomosp.	3.15531	1.33332	1.42999	0.932402	0.351129	0.596658
Bordetella hinzii	1.49267	0.872897	1.89718	0.460103	0.645442	0.821678
Bordetella pertussis	0.872157	2.72625	2.31373	1.17829	0.238681	NA
Bordetella sp.	2.26476	-0.434244	1.4343	-0.302756	0.762076	0.883218
Bordetella trematum	1.71613	1.44831	1.52484	0.949813	0.342207	0.588473
Borrelia turicatae	1.02275	-2.19044	1.7405	-1.25852	0.208205	NA
Borreliella valaisiana	0.0267956	0.7655	6.03487	0.126846	0.899062	NA
Bosea sp.	20.0641	-0.34944	0.634485	-0.550745	0.581808	0.781216
Bosea vaviloviae	1.46754	-0.555036	1.60276	-0.346301	0.729117	0.864599
Brachybacterium massiliense	1.52038	-0.324734	1.5307	-0.212147	0.831992	0.921448
Brachybacterium phenoliresistens	1.53036	-0.12112	1.79859	-0.0673416	0.94631	0.972027
Brachybacterium sp.	4.82375	0.694925	0.852034	0.815607	0.414725	0.651295
Brachybacterium squillarum	2.82542	3.36503	1.80019	1.86927	0.0615856	0.216075
Brachymonas chironomi	1.76478	-3.29879	1.7846	-1.84848	0.0645324	0.222765
Brachyspira	1.2255	-2.96032	1.76382	-1.67835	0.093278	NA
Brachyspira alvinipulli	10.0372	0.0256877	0.712486	0.0360536	0.97124	0.984067
Brachyspira hampsonii	80.5658	-0.711793	0.351589	-2.0245	0.0429185	0.167249
Brachyspira hyodysenteriae	33.306	-1.34662	0.474176	-2.83992	0.0045125	0.034311
Brachyspira innocens	8.19394	-1.17966	0.790482	-1.49233	0.135612	0.352934
Brachyspira intermedia	9.30693	-1.78816	0.690973	-2.58789	0.00965656	0.0606041
Brachyspira murdochii	13.4082	-0.823453	0.671375	-1.22652	0.220004	0.464285
Brachyspira pilosicoli	40.6943	-0.698086	0.443078	-1.57554	0.115132	0.321158
Brachyspira suanatina	8.06591	-0.457035	0.760013	-0.601352	0.547606	0.755575
Bradyrhizobium	2.49919	-1.06356	1.29008	-0.824417	0.409702	0.647363
Bradyrhizobium canariense	47.9755	1.36467	0.929504	1.46817	0.142057	0.36345
Bradyrhizobium diazoefficiens	0.155085	-0.884894	6.02765	-0.146806	0.883285	NA
Bradyrhizobium elkanii	1.7826	1.65701	1.79989	0.920618	0.35725	0.600087
Bradyrhizobium erythrophlei	4.30081	-0.612158	1.17136	-0.522606	0.601248	0.797115
Bradyrhizobium icense	0.506797	-1.38081	2.99172	-0.461544	0.644408	NA
Bradyrhizobium japonicum	6.5082	-2.50709	0.797821	-3.14242	0.0016756	0.0153796
Bradyrhizobium lablabi	3.11384	-1.21226	1.46418	-0.827944	0.407702	0.64579
Bradyrhizobium mercantei	0.591692	1.88062	2.22377	0.845691	0.397725	NA
Bradyrhizobium neotropicale	0.918088	2.95526	2.09266	1.4122	0.15789	NA
Bradyrhizobium sp.	29.8058	0.762009	0.789464	0.965223	0.334433	0.579721
Bradyrhizobium valentinum	0.618991	2.68875	2.40702	1.11705	0.263973	NA
Bradyrhizobium yuanmingense	0.501531	-1.6952	2.90514	-0.583519	0.559544	NA
Brenneria goodwinii	40.5128	0.34322	0.965811	0.35537	0.722313	0.861066
Brenneria sp.	11.0476	-1.3978	0.908004	-1.53942	0.123702	0.333313
Brevefilum fermentans	14.9573	0.143968	0.544685	0.264314	0.791538	0.899316
Brevibacillus	14.2085	0.362773	0.541875	0.669476	0.503192	0.721654
Brevibacillus agri	2.39732	-0.892366	1.16936	-0.763125	0.445389	0.675159
Brevibacillus borstelensis	26.3923	-0.285554	0.741045	-0.38534	0.699985	0.852589
Brevibacillus brevis	18.8937	2.13268	0.672902	3.16938	0.00152764	0.0143651
Brevibacillus choshinensis	16.0979	0.873023	0.574201	1.52041	0.128407	0.340389
Brevibacillus formosus	3.23837	1.5062	0.961569	1.5664	0.117256	0.324125
Brevibacillus laterosporus	19.7375	0.168345	0.48497	0.347125	0.728498	0.864599
Brevibacillus massiliensis	35.0063	0.0770477	0.448811	0.171671	0.863696	0.935398
Brevibacillus panacihumi	12.63	1.20367	0.648362	1.85648	0.0633856	0.220434
Brevibacillus parabrevis	18.4461	0.563423	0.435108	1.2949	0.195354	0.434495
Brevibacillus reuszeri	7.39145	1.17763	0.75798	1.55364	0.120271	0.328293
Brevibacillus sp.	18.167	0.838005	0.512967	1.63364	0.102334	0.298184
Brevibacillus thermoruber	4.1464	-0.409225	0.87126	-0.469693	0.638574	0.817649
Brevibacterium album	0.558445	-0.210808	2.23928	-0.0941408	0.924997	NA
Brevibacterium casei	1.05003	1.36323	2.5686	0.530729	0.595607	NA
Brevibacterium linens	0.889103	2.17899	2.08789	1.04363	0.296656	NA
Brevibacterium ravenspurgense	1.743	0.163408	1.6767	0.097458	0.922363	0.962636
Brevibacterium senegalense	0.472158	1.72385	2.52272	0.683328	0.4944	NA
Brevundimonas bacteroides	0.513787	0.179155	2.48021	0.0722337	0.942416	NA
Brevundimonas diminuta	7.13817	-0.841892	1.52018	-0.553813	0.579707	0.779005
Brevundimonas sp.	9.85515	-0.614623	0.92604	-0.663711	0.506875	0.724914
Brochothrix campestris	3.87126	0.527405	0.936558	0.563132	0.573345	0.775078
Brochothrix thermosphacta	77.3307	-3.07179	0.943665	-3.25517	0.00113325	0.0113105
Brucella abortus	2.72798	-0.197797	1.60943	-0.122899	0.902187	0.952792
Bryobacter aggregatus	5.45807	-0.260999	0.907622	-0.287564	0.773681	0.891042
Budvicia aquatica	12.8537	0.146792	1.16976	0.125489	0.900136	0.952208
Bulleidia extructa	64.7992	2.87303	0.380012	7.56036	4.01956e-14	1.58927e-11
Burkholderia	34.4815	-1.13682	0.639507	-1.77765	0.075461	0.247682
Burkholderia anthina	7.53187	-2.42966	1.22163	-1.98886	0.0467163	0.177343
Burkholderia catudaia	0.45262	1.02734	3.82395	0.268658	0.788193	NA
Burkholderia cenocepacia	35.9758	4.13117	1.78252	2.3176	0.0204712	0.100981
Burkholderia cepacia	22.0331	0.845124	0.778919	1.085	0.277923	0.527326
Burkholderia contaminans	2.56305	-1.44055	1.76564	-0.815881	0.414568	0.651295
Burkholderia diffusa	0.434215	3.07446	3.367	0.913115	0.361182	NA
Burkholderia glebae	0.50073	4.45871	3.18812	1.39854	0.161951	NA
Burkholderia glumae	3.95221	6.05669	2.10157	2.88199	0.00395176	0.0307293
Burkholderia hypogeia	0.300839	2.87831	3.9364	0.731204	0.464654	NA
Burkholderia latens	1.36237	2.96526	2.17323	1.36445	0.172426	0.40438
Burkholderia oklahomensis	0.132125	0.765509	6.03487	0.126848	0.899061	NA
Burkholderia pedi	0.413272	1.31376	2.66394	0.493163	0.621898	NA
Burkholderia plantarii	0.333844	3.14298	3.37565	0.931074	0.351815	NA
Burkholderia pseudomallei	7.0736	-0.631506	0.909426	-0.694401	0.487431	0.708539
Burkholderia pyrrocinia	1.46124	-1.02112	2.02245	-0.504892	0.613634	0.805939
Burkholderia sp.	35.141	3.9363	0.97107	4.05357	5.04426e-05	0.000912941
Burkholderia stagnalis	43.233	2.7393	0.973405	2.81414	0.00489079	0.0364857
Burkholderia territorii	3.14131	0.820552	0.989797	0.82901	0.407099	0.645033
Burkholderia ubonensis	32.6488	4.04856	1.16479	3.4758	0.000509339	0.00583074
Burkholderia vietnamiensis	4.06305	1.79061	1.79457	0.997792	0.31838	0.563816
Burkholderiales	3.2261	-1.60895	1.55383	-1.03548	0.300446	0.54879
Burkholderiales bacterium	17461.3	-2.05929	0.52196	-3.9453	7.97013e-05	0.0013098
Burkholderiales bacterium 1_1_47	121.922	-2.18293	0.579203	-3.76885	0.000164004	0.00236129
Buttiauxella ferragutiae	19.5006	-0.00716249	0.751895	-0.00952591	0.9924	0.995422
Butyricicoccus desmolans	383.657	0.043861	0.240679	0.182238	0.855396	0.931012
Butyricicoccus pullicaecorum	619.681	1.00215	0.264766	3.78503	0.000153692	0.00223789
Butyricicoccus sp.	774.223	0.2228	0.3497	0.637118	0.524048	0.73757
Butyricicoccus sp. BB10	3.70851	2.13183	1.72741	1.23412	0.217159	0.461212
Butyricimonas	97.5236	3.19993	0.554881	5.76688	8.07525e-09	5.46142e-07
Butyricimonas sp.	525.757	1.4693	0.536516	2.7386	0.00617006	0.0435036
Butyricimonas sp. An62	2.05115	3.72021	1.6193	2.29742	0.0215946	0.104812
Butyricimonas synergistica	152.736	1.98754	0.517745	3.83883	0.00012362	0.0018799
Butyricimonas virosa	99.7341	2.15287	0.475066	4.53173	5.85031e-06	0.000148864
Butyrivibrio	673.46	-0.15154	0.518092	-0.292497	0.769907	0.888288
Butyrivibrio crossotus	699.288	0.562718	0.475483	1.18347	0.236625	0.484406
Butyrivibrio fibrisolvens	1708.82	0.420957	0.486791	0.864759	0.387171	0.625411
Butyrivibrio hungatei	898.537	0.103559	0.470994	0.219874	0.825969	0.918737
Butyrivibrio proteoclasticus	1163.14	0.508045	0.490081	1.03666	0.299896	0.54879
Butyrivibrio sp.	7021.25	0.135709	0.41502	0.326993	0.743673	0.873599
Butyrivibrio sp. AE2032	0.442005	1.90707	2.55276	0.747063	0.455025	NA
Butyrivibrio sp. LB2008	1.0273	3.29744	1.96424	1.67874	0.0932036	NA
Butyrivibrio sp. NC2002	0.558041	1.46998	2.40337	0.611632	0.540781	NA
Butyrivibrio sp. NC3005	1.44925	-0.960756	2.62649	-0.365794	0.714519	0.857089
Butyrivibrio sp. XPD2002	0.0267956	0.7655	6.03487	0.126846	0.899062	NA
Caballeronia choica	1.10884	-2.656	2.13397	-1.24463	0.213268	NA
Caballeronia grimmiae	0.716276	2.99087	2.93932	1.01754	0.308897	NA
Caballeronia jiangsuensis	0.204798	-0.1879	5.07472	-0.0370268	0.970464	NA
Caballeronia megalochromosomata	5.62377	-0.22165	1.16542	-0.190189	0.849161	0.928854
Caballeronia mineralivorans	0.20408	0.778218	4.30317	0.180848	0.856487	NA
Caballeronia sordidicola	1.85336	-0.157524	1.99705	-0.0788781	0.93713	0.969106
Caecibacter massiliensis	21.4758	-0.00415152	0.429561	-0.00966456	0.992289	0.995422
Caenibacillus caldisaponilyticus	24.404	-0.379653	0.488397	-0.777344	0.436956	0.667644
Caenimonas sp.	0.700322	3.63063	2.90136	1.25135	0.210806	NA
Caenispirillum salinarum	3.72849	-0.374678	0.921445	-0.40662	0.684287	0.843578
Caldalkalibacillus thermarum	35.9797	0.209345	0.469975	0.445439	0.656003	0.827692
Caldanaerobacter subterraneus	146.123	-1.49129	0.322382	-4.62586	3.73042e-06	0.000101991
Caldanaerobius fijiensis	207.195	-0.848778	0.220456	-3.85009	0.000118072	0.00181704
Caldanaerobius polysaccharolyticus	135.665	-0.65499	0.318423	-2.05698	0.0396881	0.158254
Caldanaerovirga acetigignens	75.1995	-0.587837	0.362159	-1.62315	0.104558	0.302094
Calderihabitans maritimus	96.7581	1.04828	0.318612	3.29014	0.00100137	0.0103147
Caldibacillus debilis	27.1046	0.962345	0.55048	1.74819	0.080431	0.25774
Caldicellulosiruptor	43.0154	0.0301144	0.611654	0.0492343	0.960733	0.979642
Caldicellulosiruptor acetigenus	14.9283	0.0455751	1.05005	0.0434029	0.96538	0.981225
Caldicellulosiruptor bescii	23.552	-0.527066	0.53554	-0.984177	0.325029	0.572026
Caldicellulosiruptor hydrothermalis	20.6742	-0.0963384	0.429443	-0.224333	0.822498	0.91625
Caldicellulosiruptor kristjanssonii	10.6951	-1.03874	0.645207	-1.60993	0.107412	0.308067
Caldicellulosiruptor kronotskyensis	26.2793	0.0926368	0.544756	0.170052	0.864969	0.93587
Caldicellulosiruptor lactoaceticus	23.7563	-1.33738	0.876033	-1.52664	0.126851	0.338886
Caldicellulosiruptor obsidiansis	36.9084	-0.416481	0.481265	-0.865389	0.386825	0.625371
Caldicellulosiruptor owensensis	34.8599	-1.20119	0.552116	-2.17561	0.0295841	0.129305
Caldicellulosiruptor saccharolyticus	106.589	-0.289712	0.658299	-0.440092	0.65987	0.829573
Caldicellulosiruptor sp.	94.0063	-0.345052	0.416207	-0.829038	0.407083	0.645033
Caldicoprobacter oshimai	3318.19	0.0663789	0.419354	0.158289	0.874229	0.938696
Caldilinea aerophila	19.86	-0.428355	0.422105	-1.01481	0.310199	0.557833
Caldimicrobium thiodismutans	25.203	0.171834	0.896721	0.191625	0.848036	0.928414
Caldimonas manganoxidans	0.39597	0.165895	2.98117	0.0556476	0.955623	NA
Caldisalinibacter kiritimatiensis	103.744	-0.307655	0.279371	-1.10124	0.270791	0.521138
Caldisericum exile	22.5939	0.537763	0.574117	0.936678	0.348924	0.594061
Calditerricola satsumensis	9.05575	-0.631571	0.588829	-1.07259	0.283456	0.532322
Calditerrivibrio nitroreducens	24.3561	-1.66117	0.670081	-2.47906	0.013173	0.0749824
Caldithrix abyssi	19.115	-0.47024	0.479831	-0.98001	0.327081	0.574768
Caloramator	28.1253	-1.00134	0.412042	-2.4302	0.0150906	0.0813924
Caloramator australicus	150.896	-0.569276	0.397714	-1.43137	0.152324	0.378052
Caloramator mitchellensis	128.036	-0.303394	0.256897	-1.181	0.237605	0.485923
Caloramator proteoclasticus	70.6678	-0.244312	0.445643	-0.548224	0.583538	0.782313
Caloramator quimbayensis	262.04	-0.273398	0.27848	-0.981752	0.326222	0.573455
Caloramator sp.	23.7026	0.352586	0.476812	0.739465	0.459625	0.68717
Caloranaerobacter azorensis	97.7486	-0.417007	0.339096	-1.22976	0.218786	0.463162
Caloranaerobacter ferrireducens	117.497	-0.657833	0.454523	-1.4473	0.147812	0.372755
Caloranaerobacter sp.	54.2317	-0.295991	0.522436	-0.566559	0.571014	0.773993
Caloranaerobacter sp. TR13	0.0535912	1.29267	6.034	0.214232	0.830366	NA
Calothrix sp.	5.55158	1.56219	1.01754	1.53526	0.12472	0.334757
Caminibacter mediatlanticus	6.53312	-0.855402	1.31453	-0.65073	0.515221	0.730407
Caminicella sporogenes	152.727	-0.585625	0.319957	-1.83033	0.0672011	0.229206
Campylobacter	9.79245	-0.331006	0.637943	-0.518864	0.603856	0.799101
Campylobacter coli	28.4362	-0.0498388	0.814867	-0.0611619	0.95123	0.974431
Campylobacter concisus	15.6527	0.212025	0.759538	0.27915	0.78013	0.894062
Campylobacter corcagiensis	4.83456	-1.73331	0.994573	-1.74276	0.0813749	0.259952
Campylobacter fetus	18.8263	-0.597172	0.594124	-1.00513	0.314834	0.560528
Campylobacter gracilis	10.9824	0.407055	0.65601	0.620501	0.534928	0.747154
Campylobacter hominis	2.76479	0.644955	1.28415	0.502244	0.615496	0.806488
Campylobacter hyointestinalis	2.76346	3.81498	1.10923	3.43931	0.000583197	0.00651358
Campylobacter iguaniorum	1.84904	-0.488764	1.2003	-0.407202	0.683859	0.843578
Campylobacter jejuni	15.9079	0.0921123	0.494899	0.186123	0.852348	0.930207
Campylobacter lari	1.74014	-0.0820303	1.53389	-0.0534784	0.957351	0.978092
Campylobacter mucosalis	6.31492	-1.70131	0.849568	-2.00256	0.0452243	0.173085
Campylobacter peloridis	0.108979	-0.266348	6.03224	-0.0441541	0.964782	NA
Campylobacter pinnipediorum	3.06188	0.389271	0.988383	0.393847	0.693694	0.84907
Campylobacter showae	9.03717	-0.00785012	0.839807	-0.00934753	0.992542	0.995422
Campylobacter sp.	27.2193	0.474835	0.493553	0.962074	0.336012	0.581125
Campylobacter subantarcticus	0.225299	2.05457	4.19387	0.489897	0.624207	NA
Campylobacter upsaliensis	1.77603	4.20878	2.4162	1.7419	0.0815259	0.259952
Campylobacter ureolyticus	3.79647	-0.288016	0.874281	-0.329432	0.741829	0.872341
Candidatus Achromatium	3.73439	-0.507218	1.12761	-0.449816	0.652843	0.825585
Candidatus Amoebophilus	1.45399	2.27112	1.46147	1.55399	0.120187	0.328246
Candidatus Arthromitus	84.6753	-0.837505	0.314085	-2.66649	0.00766472	0.0511645
Candidatus Atelocyanobacterium	2.78524	-1.34436	1.51843	-0.885361	0.375962	0.615232
Candidatus Azobacteroides	54.1751	2.70254	0.586722	4.60617	4.10145e-06	0.000108667
Candidatus Azobacteroides pseudotrichonymphae	4.61628	4.9641	1.46331	3.39238	0.000692881	0.00748195
Candidatus Blastococcus	3.14726	-2.4941	1.20041	-2.07771	0.0377358	0.153105
Candidatus Brocadia	9.00185	-0.640682	0.700934	-0.914041	0.360695	0.60427
Candidatus Burkholderia	1.67806	0.323392	1.4205	0.22766	0.81991	0.915348
Candidatus Cloacimonas	16.0134	-0.878708	0.631299	-1.3919	0.163952	0.395453
Candidatus Competibacter	4.02054	2.14828	1.03222	2.08122	0.0374139	0.152383
Candidatus Contendobacter	3.07989	0.190781	1.15746	0.164828	0.869079	0.937082
Candidatus Desulfofervidus	10.5003	-0.147823	0.716857	-0.20621	0.836627	0.92241
Candidatus Desulforudis	23.8532	-0.221712	0.67672	-0.327627	0.743194	0.873346
Candidatus Dorea	7.91947	1.44082	0.84701	1.70107	0.0889306	0.273715
Candidatus Endolissoclinum	2.31794	-0.325578	1.51775	-0.214513	0.830147	0.920859
Candidatus Erwinia	1.51677	1.21376	1.52619	0.795285	0.426448	0.659886
Candidatus Izimaplasma	65.9232	-1.6174	0.658192	-2.45734	0.013997	0.0778619
Candidatus Jettenia	7.37944	2.77521	1.50404	1.84517	NA	NA
Candidatus Jidaibacter	1.79071	-1.71388	1.56393	-1.09588	0.273131	0.523127
Candidatus Kinetoplastibacterium	4.14847	2.1576	1.18781	1.81646	0.0692997	0.233574
Candidatus Koribacter	8.53423	-0.317638	0.863223	-0.367968	0.712897	0.856744
Candidatus Kryptobacter	12.2394	0.305558	0.495197	0.617043	0.537206	0.749464
Candidatus Kryptonium	16.7802	-0.312153	0.593519	-0.525937	0.598932	0.794865
Candidatus Liberibacter	12.1038	-1.2684	1.05778	-1.19911	0.230483	0.477311
Candidatus Magnetobacterium	3.85555	1.16512	1.61233	0.72263	0.469907	0.695658
Candidatus Marispirochaeta	26.149	0.244258	0.381871	0.639634	0.522411	0.73587
Candidatus Marithrix	16.3423	-4.67233	0.958868	-4.87276	1.10049e-06	3.64937e-05
Candidatus Microthrix	2.04574	-1.34615	1.83036	-0.735455	0.462062	0.689605
Candidatus Midichloria	1.6855	-1.23134	1.69166	-0.727889	0.466681	0.693147
Candidatus Nitrospira	5.46389	-0.709159	0.999353	-0.709618	0.477941	0.700549
Candidatus Nucleicultrix	4.39694	-1.08147	1.15427	-0.936927	0.348796	0.594061
Candidatus Paracaedibacter	4.30614	1.38022	1.07021	1.28968	0.197162	0.437382
Candidatus Pelagibacter	17.0286	-0.106578	0.601502	-0.177186	0.859362	0.932472
Candidatus Phaeomarinobacter	1.67336	-1.3547	1.55859	-0.869182	0.384748	0.623775
Candidatus Phytoplasma	17.0095	-0.459351	0.706041	-0.6506	0.515304	0.730407
Candidatus Protochlamydia	2.1183	-2.12817	1.48039	-1.43757	0.150555	0.377121
Candidatus Regiella	21.0642	0.194141	0.803209	0.241707	0.809007	0.908805
Candidatus Rhodoluna	1.47913	-0.985076	1.7556	-0.561105	0.574726	0.775148
Candidatus Riesia	0.861638	-0.836754	2.29993	-0.363817	0.715994	NA
Candidatus Saccharibacteria	8.83645	-2.4115	0.764825	-3.15301	0.00161596	0.0149219
Candidatus Schmidhempelia	14.8899	1.38332	0.883484	1.56575	0.117407	0.324125
Candidatus Sodalis	1.13321	1.58064	1.65196	0.956826	0.338655	NA
Candidatus Soleaferrea	783.752	2.0238	0.375489	5.38976	7.05517e-08	3.42109e-06
Candidatus Soleaferrea massiliensis	0.705527	3.38001	2.65315	1.27396	0.202677	NA
Candidatus Solibacter	7.42412	-0.515417	1.21339	-0.424774	0.671002	0.837123
Candidatus Stoquefichus	701.749	-0.753087	0.450148	-1.67298	0.0943318	0.284212
Candidatus Symbiothrix	86.8326	0.378348	0.670206	0.564526	0.572396	0.774849
Candidatus Symbiothrix dinenymphae	0.263435	1.09106	4.78872	0.22784	0.819771	NA
Candidatus Synechococcus	1.34374	0.0344079	1.51852	0.0226589	0.981922	0.990012
Candidatus Thiodiazotropha	6.12608	1.52528	1.1166	1.366	0.171938	0.404174
Candidatus Thioglobus	6.80063	0.28781	1.12579	0.255651	0.79822	0.903739
Candidatus Walczuchella	0.247168	0.417118	4.96952	0.0839352	0.933108	NA
Candidatus Xiphinematobacter	2.48198	0.136698	1.33154	0.102662	0.918232	0.961244
Candidimonas bauzanensis	2.01337	1.54184	1.62822	0.946947	0.343666	0.589582
Candidimonas nitroreducens	1.32832	0.247128	1.61249	0.153258	0.878195	0.941049
Capnocytophaga	2.92833	3.05585	1.42246	2.14828	0.0316914	0.135745
Capnocytophaga canimorsus	53.0896	4.74633	0.684299	6.93605	4.03222e-12	8.45699e-10
Capnocytophaga canis	153.759	-2.19983	0.580463	-3.78978	0.00015078	0.002208
Capnocytophaga cynodegmi	48.5533	5.29677	0.901828	5.87337	4.27015e-09	3.13551e-07
Capnocytophaga gingivalis	12.8276	1.64072	0.554896	2.95681	0.00310841	0.0254415
Capnocytophaga granulosa	5.76368	1.45175	1.00642	1.44249	0.149164	0.375284
Capnocytophaga haemolytica	114.928	5.95623	0.626585	9.50586	1.98396e-21	1.01975e-17
Capnocytophaga ochracea	3.60024	2.9129	1.1331	2.57073	0.0101484	0.0630745
Capnocytophaga sp.	285.501	1.90975	0.701264	2.7233	0.00646336	0.0449839
Capnocytophaga sputigena	6.85712	2.39368	0.722026	3.31522	0.000915694	0.0095664
Carboxydocella	75.5061	-0.494269	0.359704	-1.3741	0.16941	0.402148
Carboxydocella sp.	8.95729	0.177159	0.568219	0.311779	0.755208	0.879508
Carboxydocella sporoproducens	23.4024	0.670494	0.672566	0.996919	0.318804	0.56413
Carboxydothermus	1.27689	-1.49129	1.53125	-0.973904	0.330104	NA
Carboxydothermus ferrireducens	13.3104	-0.278314	0.608879	-0.457093	0.647604	0.822646
Carboxydothermus hydrogenoformans	9.98082	-0.446108	0.811233	-0.549914	0.582379	0.78146
Carboxydothermus islandicus	54.2856	-0.211378	0.564944	-0.374157	0.708288	0.855762
Carboxydothermus pertinax	43.451	-0.186621	0.445525	-0.418878	0.675305	0.83964
Cardiobacterium hominis	20.0605	-0.153369	0.813467	-0.188538	0.850455	0.929479
Cardiobacterium valvarum	8.60689	3.01565	0.884987	3.40757	0.000655438	0.00712252
Carnimonas nigrificans	3.8647	0.450068	1.30975	0.34363	0.731124	0.865694
Carnobacterium	2.59207	-0.785943	1.33011	-0.590888	0.554596	0.759759
Carnobacterium alterfunditum	10.4096	-0.498762	0.693522	-0.719172	0.472035	0.697316
Carnobacterium divergens	6.57576	-0.72638	0.881877	-0.823674	0.410125	0.647433
Carnobacterium funditum	3.89216	0.47747	0.969256	0.492615	0.622284	0.810168
Carnobacterium gallinarum	8.23832	0.348346	0.657086	0.530137	0.596017	0.792223
Carnobacterium iners	4.79788	-0.168493	0.910302	-0.185095	0.853154	0.930207
Carnobacterium inhibens	7.79788	1.5452	0.730011	2.11668	0.0342873	0.143165
Carnobacterium jeotgali	5.11347	3.61384	1.16357	3.10582	0.00189755	0.0168744
Carnobacterium maltaromaticum	14.0549	-0.704531	0.54768	-1.28639	0.198306	0.437923
Carnobacterium mobile	5.40919	0.48278	0.844445	0.571713	0.567517	0.77156
Carnobacterium pleistocenium	3.92642	-0.775151	1.09877	-0.705474	0.480515	0.703143
Carnobacterium sp.	32.537	-0.206242	0.433798	-0.475434	0.634478	0.815735
Caryophanon latum	8.00612	1.94288	0.736654	2.63743	0.00835361	0.0543513
Casaltella massiliensis	3.56612	-0.395259	1.35603	-0.291482	0.770683	0.888584
Castellaniella caeni	0.570194	1.37301	2.66268	0.515652	0.606098	NA
Catabacter hongkongensis	463.748	-0.667227	0.27094	-2.46264	0.013792	0.0775612
Catellicoccus marimammalium	8.22291	1.02851	0.800402	1.285	0.198794	0.438165
Catelliglobosispora koreensis	2.42472	-1.70807	1.21144	-1.40996	0.158552	0.387264
Catenibacterium mitsuokai	188.491	-0.721925	0.420717	-1.71594	0.0861729	0.267954
Catenovulum agarivorans	4.88794	-0.281686	0.997164	-0.282487	0.77757	0.892556
Catenovulum maritimum	2.05326	-1.86405	1.63499	-1.1401	0.254245	0.50243
Catenulispora acidiphila	0.925742	0.366956	1.83483	0.199994	0.841485	NA
Catenuloplanes japonicus	1.97778	-0.448692	1.55968	-0.287683	0.773589	0.891042
Catonella morbi	554.994	0.901123	0.386131	2.33373	0.0196101	0.0976703
Caulobacter	1.07002	2.29227	1.63319	1.40355	0.160451	NA
Caulobacter henricii	3.4214	-0.980688	0.965268	-1.01597	0.309641	0.557479
Caulobacter sp.	15.8989	0.743492	0.639092	1.16336	0.244684	0.49305
Caulobacteraceae bacterium	4.68432	0.851227	1.03479	0.822611	0.410729	0.64779
Caviibacter abscessus	19.6209	-0.356408	0.463133	-0.769558	0.441562	0.672102
Cecembia lonarensis	6.18282	1.98214	0.95424	2.07719	0.0377838	0.153105
Cedecea neteri	294.711	-1.18503	0.872161	-1.35873	0.174233	0.407498
Celeribacter halophilus	4.30308	-0.259765	1.07609	-0.241397	0.809247	0.908805
Cellulomonas carbonis	1.42022	0.14044	1.82368	0.0770092	0.938616	0.969423
Cellulomonas cellasea	49.1273	-7.75854	2.84933	-2.72294	NA	NA
Cellulomonas flavigena	2.26112	-4.76578	2.10035	-2.26904	0.0232662	0.110627
Cellulomonas massiliensis	1.22581	-1.32447	2.66295	-0.497368	0.61893	NA
Cellulomonas sp.	44.3015	-2.15248	1.04726	-2.05535	NA	NA
Cellulophaga	0.892734	3.23788	1.97483	1.63958	0.101093	NA
Cellulophaga algicola	1.75909	3.13695	1.48301	2.11527	0.0344072	0.143317
Cellulophaga baltica	6.08427	2.61279	0.920915	2.83717	0.00455157	0.0344045
Cellulophaga fucicola	2.45999	2.04572	1.43511	1.42548	0.154018	0.380707
Cellulophaga lytica	1.95888	1.70541	1.54332	1.10503	0.269148	0.519107
Cellulophaga sp.	7.35527	1.56679	0.871907	1.79697	0.0723411	0.240122
Cellulosilyticum lentocellum	228.719	-0.302982	0.311504	-0.972642	0.330731	0.578198
Cellulosilyticum ruminicola	120.327	-0.332211	0.327629	-1.01399	0.31059	0.557833
Cellulosilyticum sp.	198.507	-0.690332	0.215171	-3.2083	0.00133522	0.0128915
Cellulosilyticum sp. I15G10I2	0.366033	3.46181	3.35894	1.03063	0.302716	NA
Cellulosimicrobium aquatile	0.198969	1.88139	6.00816	0.313138	0.754175	NA
Cellulosimicrobium cellulans	3.0678	-2.91416	1.57599	-1.84909	0.0644446	0.222761
Cellulosimicrobium funkei	3.98357	0.515894	1.40609	0.366899	0.713694	0.8569
Cellulosimicrobium sp.	21.3058	5.39817	1.36789	3.94635	7.93521e-05	0.0013098
Cellvibrio japonicus	1.87336	2.11215	1.55575	1.35764	0.174577	0.407781
Cellvibrio sp.	17.1919	0.240169	0.740292	0.324425	0.745616	0.874394
Cellvibrionaceae bacterium	7.2695	-1.53628	1.64387	-0.934551	0.35002	0.595532
Centipeda periodontii	21.1294	-0.0806604	0.528151	-0.152722	0.878617	0.941049
Cephaloticoccus capnophilus	2.01698	-0.818012	1.59027	-0.514386	0.606982	0.800588
Cephaloticoccus primus	1.6306	0.413318	1.6345	0.25287	0.800368	0.904179
Cesiribacter andamanensis	10.4661	3.36064	0.663235	5.06705	4.04033e-07	1.52701e-05
Cetobacterium	24.0889	-0.703796	0.664583	-1.059	0.289598	0.538577
Cetobacterium ceti	36.7313	-0.750017	0.483187	-1.55223	0.120608	0.328872
Cetobacterium somerae	25.4478	0.940933	0.469126	2.00571	0.0448868	0.172357
Cetobacterium sp.	6.3549	-0.553183	0.934054	-0.592239	0.553691	0.759472
Chamaesiphon minutus	4.44988	1.17141	0.866315	1.35218	0.176319	0.409642
Chania multitudinisentens	4.67275	-0.988075	1.44953	-0.68165	0.49546	0.715307
Chelativorans sp.	1.01968	-0.876743	1.98833	-0.440944	0.659254	NA
Chelatococcus daeguensis	0.960374	-1.16857	1.96302	-0.59529	0.551649	NA
Chelonobacter oris	2.73363	4.48272	1.67288	2.67965	0.00737	0.0498444
Chishuiella changwenlii	12.9269	1.23779	0.778326	1.59033	0.111761	0.315453
Chitinibacter tainanensis	0.37837	2.93953	2.96859	0.99021	0.322071	NA
Chitinilyticum aquatile	1.13581	3.21666	2.01347	1.59757	0.110139	NA
Chitinilyticum litopenaei	4.73303	2.62096	1.61504	1.62284	NA	NA
Chitinimonas taiwanensis	1.73807	7.24246	2.2474	3.22259	0.00127038	0.0124613
Chitiniphilus shinanonensis	30.1258	-2.70319	0.893169	-3.02651	0.00247392	0.0211229
Chitinivibrio alkaliphilus	7.809	-1.644	0.815517	-2.0159	0.0438102	0.169567
Chitinophaga eiseniae	17.8109	-1.04344	0.632692	-1.64921	0.0991044	0.293262
Chitinophaga ginsengisegetis	11.6304	1.86326	0.708151	2.63116	0.00850937	0.0552213
Chitinophaga jiangningensis	10.7094	3.74262	0.930415	4.02252	5.75776e-05	0.00101352
Chitinophaga niabensis	18.2654	0.690933	0.698021	0.989846	0.32225	0.568416
Chitinophaga pinensis	20.5944	-0.577516	0.711717	-0.811441	0.417113	0.652056
Chitinophaga sancti	41.2451	0.165809	0.498617	0.332538	0.739483	0.870378
Chitinophagaceae bacterium	111.642	0.406581	0.429502	0.946632	0.343826	0.589582
Chitinophagaceae bacterium IBVUCB1	0.0267956	0.7655	6.03487	0.126846	0.899062	NA
Chitinophagaceae bacterium IBVUCB2	14.2809	5.08647	1.11505	4.56164	5.07548e-06	0.000131757
Chlamydia	35.1515	0.88948	0.837261	1.06237	0.288068	0.537643
Chlamydia abortus	154.298	-0.453256	0.76102	-0.59559	0.551449	0.758482
Chlamydia psittaci	12.7156	-0.0715658	1.22121	-0.0586021	0.953269	0.975246
Chlamydia sp.	1.50543	1.85383	1.7715	1.04648	0.295342	0.545475
Chlamydia suis	0.131957	0.317586	6.03206	0.0526497	0.958011	NA
Chlamydia trachomatis	98.9432	1.15305	0.894263	1.28938	0.197265	0.43742
Chlamydiales bacterium	5.01681	-1.31867	0.863394	-1.5273	0.126685	0.338618
Chlamydiia	3.00171	-0.563479	1.47201	-0.382796	0.701871	0.85364
Chloracidobacterium thermophilum	13.7082	-2.1181	0.958981	-2.2087	0.0271955	0.121658
Chlorobaculum limnaeum	6.06765	0.555784	0.853127	0.651467	0.514745	0.730384
Chlorobaculum parvum	2.7568	1.0053	0.983686	1.02198	0.306793	0.55447
Chlorobaculum tepidum	10.0298	0.0350863	1.19602	0.029336	0.976597	0.986762
Chlorobiaceae	0.0584245	1.32161	6.03374	0.219036	0.826622	NA
Chlorobium chlorochromatii	1.66056	-0.0494503	1.64522	-0.0300569	0.976022	0.986578
Chlorobium limicola	6.38896	-0.00565907	0.676235	-0.00836849	0.993323	0.995422
Chlorobium phaeobacteroides	5.99942	0.0220102	0.813105	0.0270694	0.978404	0.987627
Chlorobium phaeovibrioides	4.07093	-2.86618	0.988725	-2.89887	0.00374516	0.0294344
Chlorobium sp.	2.21665	-0.566513	1.35492	-0.418115	0.675863	0.83964
Chloroflexus	4.20325	-2.47961	1.09395	-2.26665	0.0234114	0.111121
Chloroflexus aggregans	2.84488	-2.45127	1.25386	-1.95498	0.0505853	0.187326
Chloroflexus aurantiacus	0.0267956	0.7655	6.03487	0.126846	0.899062	NA
Chloroflexus islandicus	4.61495	0.203327	1.1023	0.184458	0.853655	0.930207
Chloroflexus sp.	4.8224	0.980909	0.919201	1.06713	0.285912	0.534396
Chlorogloeopsis fritschii	3.42106	-0.384796	1.03678	-0.371144	0.710531	0.855936
Chloroherpeton thalassium	24.6941	-0.780291	0.564203	-1.383	0.166665	0.397891
Chondromyces apiculatus	4.25099	0.635646	0.983042	0.646611	0.517883	0.7319
Chondromyces crocatus	9.76628	-3.12854	0.912201	-3.42967	0.000604324	0.00662308
Christensenella	4.58791	-1.58176	1.32382	-1.19485	0.232146	0.479594
Christensenella massiliensis	528.422	-1.01358	0.30954	-3.27448	0.00105858	0.010732
Christensenella minuta	374.537	-0.636872	0.272269	-2.33913	0.0193288	0.096927
Christensenella sp.	245.205	-0.398042	0.286154	-1.39101	0.164224	0.395614
Christensenella timonensis	762.497	-0.518038	0.359574	-1.4407	0.14967	0.376004
Chromatiaceae bacterium	1.30909	2.58424	1.62351	1.59176	0.111438	0.314721
Chromobacterium	2.28035	2.64269	1.35702	1.94742	0.0514846	0.1897
Chromobacterium haemolyticum	2.62632	4.35248	1.78199	2.44249	0.0145865	0.0800156
Chromobacterium pseudoviolaceum	0.297319	3.58901	3.97795	0.902228	0.366936	NA
Chromobacterium sp.	2.05051	4.59514	1.35696	3.38634	0.000708318	0.00761664
Chromobacterium vaccinii	2.78204	5.16912	1.928	2.68109	0.00733836	0.0496959
Chromobacterium violaceum	1.8945	4.47402	2.6804	1.66916	0.0950858	0.285147
Chromohalobacter japonicus	0.59701	3.40113	2.1385	1.59043	0.111739	NA
Chromohalobacter salexigens	0.484168	1.58437	3.35767	0.471865	0.637023	NA
Chroococcidiopsis thermalis	7.74729	0.982119	1.01494	0.967664	0.333212	0.579269
Chryseobacterium	21.3781	0.0116607	0.577634	0.020187	0.983894	0.991417
Chryseobacterium angstadtii	0.948804	1.05861	1.75023	0.604842	0.545284	NA
Chryseobacterium antarcticum	2.59548	1.37827	1.34857	1.02202	0.306772	0.55447
Chryseobacterium arachidis	1.54006	-1.25501	1.66828	-0.75228	0.451883	0.680738
Chryseobacterium arthrosphaerae	1.09569	-0.877259	1.90205	-0.461218	0.644642	NA
Chryseobacterium artocarpi	0.166838	2.7415	5.28736	0.518501	0.604109	NA
Chryseobacterium bovis	5.35006	2.33495	0.892559	2.61602	0.0088961	0.0569439
Chryseobacterium carnipullorum	0.784797	2.67132	3.65572	0.730723	0.464948	NA
Chryseobacterium chaponense	1.2929	-0.946845	1.81489	-0.521709	0.601873	0.797474
Chryseobacterium contaminans	0.346823	-0.109469	3.44084	-0.0318147	0.97462	NA
Chryseobacterium cucumeris	1.37384	0.550376	1.59078	0.34598	0.729358	0.864599
Chryseobacterium greenlandense	0.351721	-1.40857	4.63078	-0.304175	0.760994	NA
Chryseobacterium gregarium	4.27457	1.77332	1.196	1.48271	0.138152	0.356657
Chryseobacterium haifense	5.56381	2.90694	1.00186	2.90155	0.00371327	0.0293183
Chryseobacterium halperniae	1.95376	2.34333	1.47424	1.58952	0.111943	0.315453
Chryseobacterium hispalense	9.83776	6.73936	1.21132	5.56364	2.64211e-08	1.47614e-06
Chryseobacterium indologenes	7.16352	3.82399	1.04542	3.65784	0.000254349	0.00336081
Chryseobacterium indoltheticum	0.542277	-0.673532	2.6271	-0.256379	0.797659	NA
Chryseobacterium jeonii	8.42591	0.404149	0.907046	0.445566	0.65591	0.827692
Chryseobacterium joostei	2.41929	1.7719	1.38663	1.27785	0.201303	0.441235
Chryseobacterium koreense	2.96972	-0.648738	1.29157	-0.502286	0.615466	0.806488
Chryseobacterium kwangjuense	7.94982	0.797068	1.13633	0.701441	0.483028	0.70453
Chryseobacterium limigenitum	0.936366	3.55355	2.62196	1.3553	0.175322	NA
Chryseobacterium luteum	1.90669	2.84301	1.66183	1.71077	0.087123	0.269929
Chryseobacterium molle	3.21942	0.736594	1.31521	0.56006	0.575438	0.775702
Chryseobacterium oranimense	7.84669	2.55452	0.940577	2.71591	0.00660939	0.0456003
Chryseobacterium palustre	3.51651	1.61359	1.17966	1.36784	0.171362	0.403868
Chryseobacterium piperi	6.05698	-2.0691	0.838807	-2.46672	0.0136356	0.0770817
Chryseobacterium polytrichastri	8.13631	0.887189	1.23625	0.717647	0.472975	0.697701
Chryseobacterium scophthalmum	0.767	0.924368	2.43483	0.379644	0.70421	NA
Chryseobacterium shigense	2.83179	0.636216	1.36888	0.46477	0.642096	0.820377
Chryseobacterium soli	1.07785	2.52146	1.92294	1.31126	0.189771	NA
Chryseobacterium solincola	4.19103	2.16728	0.900709	2.40619	0.0161198	0.085155
Chryseobacterium sp.	104.439	2.4213	0.43503	5.56583	2.60912e-08	1.47372e-06
Chryseobacterium taiwanense	1.51358	2.13149	1.54625	1.37848	0.168054	0.399721
Chryseobacterium takakiae	5.81124	-0.515355	1.02576	-0.502413	0.615377	0.806488
Chryseobacterium tenax	1.59071	0.318948	1.84606	0.172772	0.862831	0.935168
Chryseobacterium ureilyticum	0.266597	2.46708	5.7226	0.431112	0.666387	NA
Chryseobacterium zeae	3.58775	3.02618	1.24954	2.42183	0.0154425	0.0824243
Chryseolinea serpens	14.6285	3.92433	0.811535	4.83569	1.32684e-06	4.20984e-05
Chrysiogenes arsenatis	33.4059	-1.91007	0.502688	-3.79971	0.000144864	0.00214582
Chthoniobacter flavus	11.5913	0.717688	0.651401	1.10176	0.270566	0.52106
Chthonomonas calidirosea	13.7161	0.333932	0.76835	0.434609	0.663846	0.832642
Citreicella sp.	1.70205	-1.36352	1.74363	-0.782001	0.434214	0.665211
Citricoccus sp.	0.71399	2.00971	2.42408	0.829059	0.407071	NA
Citrobacter amalonaticus	1786.5	-3.79769	0.963658	-3.94091	8.11723e-05	0.00132453
Citrobacter braakii	58.6526	1.17749	0.999569	1.178	0.238798	0.487248
Citrobacter freundii	189.28	-1.53451	0.902293	-1.70067	0.0890043	0.273772
Citrobacter koseri	34.0279	0.413548	1.14073	0.36253	0.716956	0.85821
Citrobacter rodentium	31.8924	1.15242	0.983702	1.17151	0.241393	0.490418
Citrobacter sp.	741.79	-1.84186	0.749866	-2.45625	0.0140396	0.0780144
Citromicrobium	2.13087	-2.1012	1.31396	-1.59913	0.109791	0.311439
Citromicrobium sp.	1.07183	1.22678	2.15886	0.568255	0.569862	NA
Clavibacter michiganensis	2.85646	-0.231031	1.29364	-0.17859	0.858259	0.931899
Cloacibacillus evryensis	15.6635	0.732291	0.670646	1.09192	0.274869	0.524678
Cloacibacillus porcorum	86.7219	-1.44824	0.461912	-3.13532	0.0017167	0.0156174
Cloacibacillus sp.	81.9109	1.46285	0.388998	3.76056	0.000169536	0.00241389
Cloacibacterium normanense	17.1121	-0.949923	0.595015	-1.59647	0.110384	0.312258
Clostridia	7.08695	-0.62894	1.05217	-0.597753	0.550004	0.757306
Clostridia bacterium	1037.22	1.19596	0.364927	3.27724	0.00104827	0.0106695
Clostridia bacterium UC5.1-1C12	0.289494	0.0514522	3.45936	0.0148734	0.988133	NA
Clostridia bacterium UC5.1-1D10	0.217393	2.89423	5.91921	0.488956	0.624873	NA
Clostridiaceae	2.25854	2.11104	1.56335	1.35033	0.176911	0.410343
Clostridiaceae bacterium	425.477	0.800179	0.863262	0.926925	0.353966	0.598678
Clostridiales	9515.76	0.404682	0.482037	0.839524	0.401175	0.639591
Clostridiales bacterium	61717.1	-0.910661	0.565973	-1.60902	0.107612	0.308067
Clostridiales bacterium DRI-13	0.0267956	0.7655	6.03487	0.126846	0.899062	NA
Clostridiales bacterium NK3B98	1.22939	2.50615	1.86338	1.34495	0.178642	NA
Clostridiales bacterium VE202-01	3.7076	-0.353232	1.71074	-0.206478	0.836417	0.92241
Clostridiales bacterium VE202-08	0.47943	1.21917	2.81977	0.432365	0.665476	NA
Clostridiales bacterium VE202-15	0.615513	-0.748232	2.71153	-0.275944	0.782591	NA
Clostridiales bacterium VE202-27	1.02282	-1.00994	2.05612	-0.491185	0.623296	NA
Clostridiales Family	1.58113	4.13208	1.64125	2.51764	0.0118145	0.0696163
Clostridiisalibacter paucivorans	171.686	0.736911	0.386451	1.90687	0.0565378	0.202809
Clostridioides difficile	808.844	-0.369691	0.314171	-1.17672	0.239308	0.487294
Clostridioides mangenotii	102.58	-0.651915	0.437378	-1.49051	0.136091	0.353501
Clostridium	1383.73	-0.54958	0.367101	-1.49708	0.134372	0.350813
Clostridium aceticum	40.2028	-0.268249	0.382075	-0.702084	0.482627	0.70453
Clostridium acetireducens	229.68	-0.387272	0.815794	-0.474717	0.634989	0.816164
Clostridium acetobutylicum	39.8084	-0.605387	0.310434	-1.95013	0.0511601	0.188905
Clostridium acidisoli	70.7517	-0.539093	0.310669	-1.73526	0.0826941	0.261954
Clostridium aerotolerans	271.877	0.455963	0.577006	0.790222	0.429398	0.662704
Clostridium akagii	54.3131	-1.1554	0.390961	-2.95528	0.00312381	0.0255269
Clostridium algidicarnis	37.7707	-0.760551	0.348521	-2.18223	0.0290928	0.128138
Clostridium aminophilum	580.852	-1.06743	0.453008	-2.35632	0.0184568	0.0941149
Clostridium amylolyticum	103.155	-0.0274509	0.286393	-0.0958502	0.92364	0.962686
Clostridium arbusti	50.5425	0.415609	0.3202	1.29797	0.194298	0.433084
Clostridium argentinense	91.4404	-0.647807	0.314911	-2.05711	0.0396752	0.158254
Clostridium asparagiforme	1105	0.866213	0.588098	1.4729	0.140777	0.361282
Clostridium aurantibutyricum	13.3241	-0.456592	0.56229	-0.812021	0.41678	0.652056
Clostridium autoethanogenum	4.91159	0.538335	0.869299	0.619275	0.535735	0.747876
Clostridium baratii	214.039	-0.10428	0.314537	-0.331535	0.740241	0.871071
Clostridium beijerinckii	424.287	0.249666	0.350179	0.712968	0.475866	0.699442
Clostridium bifermentans	14.8098	-0.905241	0.690196	-1.31157	0.189665	0.426084
Clostridium bolteae	1685.47	1.74625	0.621265	2.81079	0.00494199	0.0367609
Clostridium bornimense	166.805	-1.30855	0.347272	-3.76808	0.000164505	0.00236189
Clostridium botulinum	432.046	-0.0876853	0.248066	-0.353476	0.723732	0.861705
Clostridium butyricum	133.839	-0.670824	0.259859	-2.58149	0.00983736	0.0613641
Clostridium cadaveris	162.677	0.180564	0.422391	0.42748	0.66903	0.835693
Clostridium carboxidivorans	66.6028	-0.276851	0.424482	-0.652209	0.514266	0.730158
Clostridium cavendishii	109.716	-0.791013	0.330211	-2.39548	0.0165987	0.0869698
Clostridium celatum	492.09	-1.657	0.472634	-3.50588	0.000455092	0.00534058
Clostridium celerecrescens	3905.16	0.680823	0.913396	0.745375	0.456045	0.683403
Clostridium cellobioparum	114.423	-0.767992	0.435874	-1.76196	0.078076	0.252397
Clostridium cellulolyticum	111.744	-0.916844	0.38144	-2.40364	0.0162329	0.0854886
Clostridium cellulosi	326.651	-0.121413	0.23691	-0.512486	0.608311	0.801951
Clostridium cellulovorans	162.263	-0.637976	0.390881	-1.63215	0.102648	0.298328
Clostridium chauvoei	68.239	-0.553759	0.36532	-1.51582	0.129565	0.342641
Clostridium chromiireducens	40.6106	0.0639602	0.321556	0.198909	0.842334	0.924734
Clostridium citroniae	707.898	1.17992	0.582592	2.0253	0.0428362	0.167249
Clostridium clariflavum	289.043	-1.04335	0.250484	-4.16531	3.10925e-05	0.000607663
Clostridium clostridioforme	3177.76	1.57165	0.704975	2.22937	0.0257892	0.117828
Clostridium colicanis	150.618	-0.49096	0.275879	-1.77962	0.0751377	0.247094
Clostridium collagenovorans	159.314	0.186895	0.238256	0.784428	0.432789	0.665211
Clostridium coskatii	16.0848	0.0701839	0.482694	0.1454	0.884395	0.943306
Clostridium cylindrosporum	113.22	-1.30343	0.335108	-3.88959	0.000100414	0.0015657
Clostridium dakarense	2383.87	0.64715	0.70269	0.920961	0.357071	0.599981
Clostridium diolis	10.4078	-0.788242	0.727509	-1.08348	0.278595	0.527962
Clostridium disporicum	202.859	-0.990414	0.531549	-1.86326	0.0624255	0.21798
Clostridium drakei	43.7621	0.368272	0.407988	0.902654	0.36671	0.608516
Clostridium estertheticum	69.4196	-0.814305	0.293167	-2.77762	0.00547592	0.0394757
Clostridium fallax	42.5828	-1.08925	0.299129	-3.64142	0.000271141	0.00352782
Clostridium felsineum	10.1874	-0.308378	0.65266	-0.472493	0.636575	0.816789
Clostridium formicaceticum	90.7304	0.104685	0.344016	0.304303	0.760897	0.88225
Clostridium glycyrrhizinilyticum	460.861	3.10115	0.51949	5.9696	2.37838e-09	1.88075e-07
Clostridium grantii	88.977	-0.849576	0.286151	-2.96898	0.00298793	0.0246516
Clostridium hathewayi	2.19762	0.780027	1.68525	0.462856	0.643468	0.821301
Clostridium hiranonis	149.575	0.385659	0.361243	1.06759	0.285705	0.534203
Clostridium homopropionicum	73.2773	-0.292208	0.39074	-0.747831	0.454562	0.682972
Clostridium hungatei	259.406	-0.658108	0.265802	-2.47593	0.0132888	0.0754563
Clostridium hydrogeniformans	53.971	-1.04788	0.385154	-2.72068	0.0065147	0.045068
Clostridium hylemonae	1496.34	3.81897	0.732654	5.21252	1.86297e-07	7.84892e-06
Clostridium ihumii	85.6972	-0.162611	0.312861	-0.519754	0.603235	0.798732
Clostridium indolis	432.157	0.12241	0.514122	0.238095	0.811808	0.91006
Clostridium innocuum	80.2322	1.50334	0.418738	3.59016	0.000330481	0.00413302
Clostridium intestinale	110.48	-0.371748	0.261241	-1.42301	0.154734	0.381706
Clostridium jeddahense	98.7847	0.324142	0.473457	0.684627	0.493579	0.713843
Clostridium josui	180.603	-0.211898	0.368154	-0.575568	0.564907	0.769439
Clostridium kluyveri	60.9568	-0.811097	0.406028	-1.99763	0.0457563	0.174476
Clostridium lactatifermentans	1355.25	1.93706	0.293063	6.6097	3.85112e-11	5.65565e-09
Clostridium leptum	473.132	0.298453	0.19535	1.52778	0.126566	0.33851
Clostridium litorale	122.982	0.694644	0.507894	1.36769	0.171408	0.403868
Clostridium ljungdahlii	43.456	-0.970041	0.411779	-2.35573	0.0184863	0.094172
Clostridium lundense	81.912	0.474181	0.394684	1.20142	0.229589	0.476225
Clostridium magnum	112.165	-0.0968213	0.329994	-0.293403	0.769214	0.888086
Clostridium massiliodielmoense	1.19197	-1.24363	1.85409	-0.670751	0.502379	NA
Clostridium merdae	189.121	-0.600137	0.26897	-2.23124	0.0256652	0.117785
Clostridium methoxybenzovorans	186.729	2.55863	0.565366	4.52561	6.02225e-06	0.000150997
Clostridium methylpentosum	717.539	1.02003	0.389989	2.61554	0.00890858	0.0569529
Clostridium neonatale	103.552	-0.679596	0.344211	-1.97436	0.0483413	0.181368
Clostridium neopropionicum	899.338	2.50984	0.351808	7.13414	9.73968e-13	2.27554e-10
Clostridium novyi	58.4347	-0.939628	0.533154	-1.7624	0.0780025	0.252397
Clostridium oryzae	154.288	0.0826734	0.308512	0.267975	0.788719	0.898695
Clostridium papyrosolvens	210.748	-1.34139	0.311436	-4.30711	1.65401e-05	0.000346234
Clostridium paradoxum	91.5215	0.0700469	0.649672	0.107819	0.914139	0.960071
Clostridium paraputrificum	197.359	0.623774	0.378554	1.64778	0.099398	0.293562
Clostridium pasteurianum	253.248	0.0312421	0.35331	0.0884271	0.929537	0.965216
Clostridium perfringens	402.493	0.613209	0.321567	1.90694	0.0565286	0.202809
Clostridium phoceensis	1413.62	2.16852	0.522352	4.15145	3.30371e-05	0.000643222
Clostridium polynesiense	127.64	-0.355093	0.349057	-1.01729	0.309015	0.557115
Clostridium propionicum	1023.02	2.22135	0.373611	5.94562	2.75411e-09	2.14487e-07
Clostridium puniceum	59.596	-0.533638	0.335695	-1.58965	0.111914	0.315453
Clostridium purinilyticum	83.1204	-0.800806	0.325588	-2.45957	0.0139103	0.077754
Clostridium ragsdalei	15.8021	-0.212679	0.590806	-0.359981	0.718862	0.859438
Clostridium roseum	29.8294	-0.40719	0.431239	-0.944234	0.34505	0.591274
Clostridium saccharobutylicum	75.1398	-0.819988	0.365117	-2.24582	0.0247155	0.114966
Clostridium saccharogumia	3354.11	1.29095	0.945126	1.3659	0.17197	0.404174
Clostridium saccharolyticum	924.435	0.351553	0.510134	0.689138	0.490736	0.711734
Clostridium saccharoperbutylacetonicum	84.8041	-0.527127	0.341473	-1.54369	0.122664	0.332029
Clostridium sartagoforme	51.7718	-1.51713	0.401827	-3.77557	0.000159639	0.0023049
Clostridium saudiense	69.1084	-0.510894	0.643985	-0.793332	0.427585	0.661187
Clostridium scatologenes	31.1534	-0.478126	0.416941	-1.14675	0.251486	0.500634
Clostridium scindens	2994.04	3.04332	0.597863	5.09033	3.57445e-07	1.3814e-05
Clostridium senegalense	27.638	0.33647	0.394792	0.852272	0.394063	0.633757
Clostridium septicum	112.993	1.90627	0.34698	5.49388	3.93203e-08	2.06231e-06
Clostridium sp.	49623	1.9661	0.565197	3.47861	0.000504018	0.00579565
Clostridium sp. 12A	0.82013	-1.06483	2.08029	-0.511868	0.608743	NA
Clostridium sp. 7_3_54FAA	1.09447	-1.18815	2.30006	-0.516575	0.605453	NA
Clostridium sp. ASBs410	0.481969	2.89839	2.62617	1.10366	0.269742	NA
Clostridium sp. ASF356	4.68424	-1.19644	1.6436	-0.72794	0.46665	0.693147
Clostridium sp. ASF502	69.517	6.66882	0.98255	6.78726	1.14286e-11	1.95811e-09
Clostridium sp. AT4	2.65174	-0.432806	1.63967	-0.26396	0.791811	0.899427
Clostridium sp. ATCC BAA-442	0.24527	1.33497	4.14048	0.32242	0.747134	NA
Clostridium sp. BL8	0.0267956	0.7655	6.03487	0.126846	0.899062	NA
Clostridium sp. BNL1100	0.20201	1.9995	6.00483	0.332982	0.739148	NA
Clostridium sp. BR31	5.80695	3.82952	1.44113	2.6573	0.00787688	0.0520401
Clostridium sp. D5	0.213335	2.87136	4.90675	0.585185	0.558423	NA
Clostridium sp. KLE 1755	1.60083	-2.22629	1.70534	-1.30548	0.19173	0.428847
Clostridium sp. KNHs205	0.370704	3.66987	5.12484	0.716095	0.473933	NA
Clostridium sp. KNHs209	10.8553	1.35255	1.6297	0.829943	0.406571	0.644594
Clostridium sp. Marseille-P2414	0.704347	-2.38022	2.17811	-1.09279	0.274485	NA
Clostridium sp. Marseille-P2415	3.00356	0.116554	1.52463	0.076447	0.939063	0.969423
Clostridium sp. Marseille-P2538	8.2101	2.98632	1.07053	2.78956	0.00527802	0.0383135
Clostridium sp. Marseille-P3244	1.33118	3.64184	1.72083	2.11633	0.0343169	0.143173
Clostridium sp. MSTE9	0.848594	-2.30345	2.15457	-1.0691	0.285023	NA
Clostridium sp. SY8519	1.17064	1.75567	2.0181	0.869962	0.384321	NA
Clostridium sp. USBA 49	0.479174	0.932227	2.22112	0.419711	0.674697	NA
Clostridium spiroforme	2786.05	0.156855	0.766105	0.204743	0.837773	0.922935
Clostridium sporogenes	40.0407	-0.928999	0.32336	-2.87295	0.00406653	0.031574
Clostridium sporosphaeroides	132.851	0.548153	0.340339	1.61061	0.107265	0.308067
Clostridium stercorarium	478.366	-0.975197	0.21117	-4.61807	3.87332e-06	0.000104235
Clostridium sticklandii	26.1338	0.231811	0.411526	0.563296	0.573234	0.775078
Clostridium sulfidigenes	81.5185	-0.497455	0.260869	-1.90691	0.0565318	0.202809
Clostridium symbiosum	1412.55	1.00764	0.579503	1.73879	0.0820711	0.261188
Clostridium taeniosporum	46.4502	-1.58715	0.418259	-3.79466	0.000147847	0.00217746
Clostridium tepidiprofundi	139.425	-1.26117	0.336585	-3.74697	0.000178985	0.00252051
Clostridium tepidum	1.5229	-5.48247	1.95735	-2.80097	0.0050949	0.0373578
Clostridium termitidis	168.043	-0.496449	0.30662	-1.6191	0.105425	0.303919
Clostridium tetani	67.0013	-1.32392	0.335126	-3.95052	7.79828e-05	0.00129301
Clostridium tetanomorphum	44.2543	-1.09481	0.364696	-3.00199	0.00268219	0.0225739
Clostridium thermoalcaliphilum	52.6976	-0.508691	0.49364	-1.03049	0.30278	0.550943
Clostridium thermobutyricum	61.2741	-0.224144	0.418989	-0.534964	0.592675	0.789414
Clostridium tunisiense	101.228	-0.130348	0.407381	-0.319967	0.748993	0.876794
Clostridium tyrobutyricum	127.5	-0.408246	0.349664	-1.16754	0.242993	0.492308
Clostridium ultunense	131.352	-0.125315	0.489716	-0.255893	0.798033	0.903739
Clostridium ventriculi	163.036	-1.9558	0.437945	-4.46587	7.97449e-06	0.000189763
Clostridium viride	1010.48	3.15632	0.562682	5.60943	2.02998e-08	1.18569e-06
Cnuella takakiae	10.5422	0.0836704	0.824563	0.101472	0.919175	0.961438
Cnuibacter physcomitrellae	1.01744	3.1256	2.19967	1.42094	0.155334	NA
Cobetia	4.3199	2.90584	1.66938	1.74067	0.0817406	0.260475
Cobetia sp.	1.54593	-2.23891	1.67228	-1.33884	0.180622	0.415621
Cohnella kolymensis	15.7374	-0.0912202	0.570034	-0.160026	0.872861	0.938384
Cohnella laeviribosi	27.2416	-0.253778	0.44097	-0.575499	0.564954	0.769439
Cohnella panacarvi	30.5598	0.365978	0.541826	0.675454	0.499387	0.718805
Cohnella sp.	38.4635	0.372623	0.44206	0.842925	0.39927	0.637741
Cohnella thermotolerans	30.4998	-1.72695	0.767102	-2.25127	0.0243686	0.113868
Coleofasciculus chthonoplastes	1.53407	-2.69168	1.62678	-1.65461	0.0980045	0.291562
Colibacter massiliensis	48.6258	2.03554	0.422071	4.82275	1.41589e-06	4.41071e-05
Collimonas arenae	2.59121	-0.841854	1.56406	-0.53825	0.590405	0.78792
Collimonas fungivorans	5.25495	0.935322	1.14982	0.81345	0.41596	0.65184
Collinsella	13.4438	-0.0287582	0.661742	-0.0434582	0.965336	0.981225
Collinsella aerofaciens	26.3161	-0.0164959	0.521452	-0.0316345	0.974764	0.986024
Collinsella bouchesdurhonensis	54.9089	-0.818869	0.622379	-1.31571	0.188272	0.423879
Collinsella ihuae	31.8609	-0.244308	0.471156	-0.518529	0.604089	0.799101
Collinsella intestinalis	21.4088	1.23133	0.417036	2.95257	0.0031514	0.0256435
Collinsella phocaeensis	31.1946	-0.272975	0.52768	-0.517311	0.604939	0.799123
Collinsella sp.	137.576	-0.096557	0.356144	-0.271118	0.786301	0.897731
Collinsella sp. An271	0.343731	2.05383	3.82466	0.536997	0.59127	NA
Collinsella stercoris	27.177	2.18296	0.487984	4.47343	7.69762e-06	0.000184887
Collinsella tanakaei	17.8692	-0.87596	0.583057	-1.50236	0.133005	0.348798
Colwellia	1.42863	1.62051	1.49174	1.08632	0.277338	0.526659
Colwellia agarivorans	0.72964	-0.333439	1.7823	-0.187083	0.851596	NA
Colwellia chukchiensis	1.59492	-2.49131	1.47431	-1.68982	0.0910629	0.277277
Colwellia mytili	0.874085	-0.225764	2.20921	-0.102192	0.918604	NA
Colwellia piezophila	1.25595	2.18191	2.19313	0.994881	0.319794	NA
Colwellia polaris	0.294664	0.720022	3.58187	0.201018	0.840684	NA
Colwellia psychrerythraea	4.30484	0.431582	1.28937	0.334725	0.737833	0.869269
Colwellia sp.	3.27427	1.82828	1.43595	1.27322	0.202941	0.442561
Comamonadaceae	1.8914	-0.897288	1.72943	-0.518834	0.603877	0.799101
Comamonadaceae bacterium	18.1337	-1.66488	0.634786	-2.62274	0.0087226	0.0559419
Comamonas kerstersii	0.1194	-0.266348	6.03224	-0.0441541	0.964782	NA
Comamonas terrae	2.2733	2.04933	1.65028	1.2418	0.214309	0.458024
Comamonas terrigena	2.04133	-2.80655	1.60274	-1.75109	0.0799305	0.256456
Comamonas testosteroni	25.4067	-1.52401	1.12162	-1.35876	0.174223	0.407498
Commensalibacter intestini	2.58976	1.91633	1.47971	1.29507	0.195295	0.434495
Commensalibacter sp.	1.55548	-1.13977	1.59343	-0.715289	0.47443	0.698273
Conchiformibius kuhniae	3.40647	1.89348	1.42656	1.3273	0.184408	0.419035
Conchiformibius steedae	0.364195	1.59634	2.68633	0.594246	0.552348	NA
Congregibacter litoralis	0.796069	-0.717295	2.08227	-0.344478	0.730487	NA
Coprobacillus	211.419	-0.882346	0.580203	-1.52075	0.128321	0.340389
Coprobacillus sp.	590.417	-1.44213	0.469118	-3.07412	0.00211126	0.018487
Coprobacter fastidiosus	486.895	1.06787	0.516221	2.06863	0.0385812	0.155387
Coprobacter secundus	616.55	2.91352	0.579399	5.02853	4.94249e-07	1.78904e-05
Coprococcus	248.087	1.51858	0.623371	2.43607	0.0148478	0.0808099
Coprococcus comes	1099.33	2.72808	0.614737	4.4378	9.08836e-06	0.000209302
Coprococcus eutactus	975.317	0.55317	0.486584	1.13684	0.255604	0.503326
Coprococcus sp.	3728.76	-0.0898181	0.970741	-0.0925253	0.926281	0.963782
Coprococcus sp. HPP0048	0.654726	2.70685	2.70795	0.999594	0.317507	NA
Coprococcus sp. HPP0074	0.0267956	0.7655	6.03487	0.126846	0.899062	NA
Coprothermobacter platensis	5.97007	0.848125	0.882447	0.961107	0.336499	0.581575
Coprothermobacter proteolyticus	5.90069	0.200463	0.944368	0.212272	0.831895	0.921448
Coraliomargarita akajimensis	3.91918	-1.47768	0.848087	-1.74236	0.0814448	0.259952
Corallococcus coralloides	1.30674	-2.14346	1.56032	-1.37373	0.169526	0.402148
Coriobacteriaceae	24.0983	1.37128	0.438745	3.12547	0.00177522	0.0160362
Coriobacteriaceae bacterium	79.6538	0.105546	0.471901	0.223662	0.82302	0.91625
Coriobacteriales bacterium	6.55152	2.32118	0.871955	2.66204	0.00776687	0.0516452
Coriobacterium glomerans	14.7725	-0.746849	0.536997	-1.39079	0.16429	0.395614
Corynebacterium	7.15402	-1.15531	0.829764	-1.39233	0.163821	0.395453
Corynebacterium ammoniagenes	0.114189	-0.266348	6.03224	-0.0441541	0.964782	NA
Corynebacterium aquilae	0.58406	0.114286	2.25674	0.0506423	0.959611	NA
Corynebacterium argentoratense	0.475856	-1.9559	4.431	-0.441412	0.658915	NA
Corynebacterium casei	0.361466	0.742128	3.99127	0.185938	0.852494	NA
Corynebacterium ciconiae	1.664	-1.04332	1.71502	-0.608343	0.54296	0.752241
Corynebacterium diphtheriae	5.44883	1.25808	1.20345	1.04539	0.295841	0.546087
Corynebacterium efficiens	1.61279	4.53113	2.47498	1.83077	0.0671345	0.229206
Corynebacterium epidermidicanis	0.502846	0.248936	2.56277	0.0971353	0.922619	NA
Corynebacterium flavescens	0.491492	1.64248	3.08284	0.53278	0.594186	NA
Corynebacterium genitalium	0.510249	2.3837	2.58909	0.920668	0.357224	NA
Corynebacterium glucuronolyticum	2.90416	-0.312463	1.03114	-0.303026	0.76187	0.883178
Corynebacterium glutamicum	4.80756	-2.36384	1.2142	-1.94684	0.051554	0.189819
Corynebacterium glyciniphilum	0.291198	-1.09938	3.0968	-0.355004	0.722587	NA
Corynebacterium jeikeium	1.79568	3.54164	2.61138	1.35623	0.175025	0.408364
Corynebacterium kroppenstedtii	0.829646	-0.537195	2.04105	-0.263196	0.7924	NA
Corynebacterium kutscheri	1.23704	0.378359	2.39728	0.157829	0.874592	NA
Corynebacterium lipophiloflavum	0.574646	-0.502818	2.43834	-0.206213	0.836624	NA
Corynebacterium maris	2.81398	2.71867	1.66829	1.62962	0.103182	0.299298
Corynebacterium mastitidis	1.3382	5.39818	2.26456	2.38376	0.0171367	0.0890624
Corynebacterium matruchotii	8.99899	-0.777115	1.45746	-0.5332	0.593895	0.790401
Corynebacterium minutissimum	0.0803869	1.61995	6.02969	0.268662	0.78819	NA
Corynebacterium mustelae	0.32746	0.132533	3.0935	0.0428425	0.965827	NA
Corynebacterium phocae	1.14158	-0.260379	1.8309	-0.142213	0.886911	NA
Corynebacterium pilosum	0.175766	0.803084	4.43898	0.180916	0.856433	NA
Corynebacterium pollutisoli	0.311431	0.539296	3.1511	0.171145	0.86411	NA
Corynebacterium propinquum	0.200563	1.67289	5.05208	0.331129	0.740547	NA
Corynebacterium pyruviciproducens	0.606518	2.11728	2.03539	1.04024	0.298231	NA
Corynebacterium renale	2.06058	7.73316	4.06685	1.90151	NA	NA
Corynebacterium riegelii	0.240953	1.37769	4.1284	0.33371	0.738598	NA
Corynebacterium sp.	23.6619	-0.381252	0.590507	-0.645635	0.518516	0.732391
Corynebacterium sputi	0.834884	-0.734637	2.27633	-0.322729	0.746901	NA
Corynebacterium striatum	0.61993	-0.545393	2.35883	-0.231213	0.817149	NA
Corynebacterium testudinoris	0.425993	2.45138	3.39557	0.721936	0.470334	NA
Corynebacterium timonense	2.09959	2.36104	1.89098	1.24858	0.211819	0.454577
Corynebacterium tuscaniense	0.471875	-2.13785	2.92896	-0.729903	0.46545	NA
Corynebacterium ulcerans	0.867442	0.28655	2.43009	0.117917	0.906133	NA
Corynebacterium variabile	1.25944	0.467691	2.09485	0.223257	0.823335	NA
Corynebacterium vitaeruminis	2.53965	-0.656506	1.26896	-0.517355	0.604908	0.799123
Corynebacterium xerosis	1.67479	-0.0737944	1.57086	-0.046977	0.962532	0.979908
Corynebacterium-like bacterium	0.629612	-0.0667166	2.4912	-0.0267809	0.978634	NA
Couchioplanes caeruleus	0.80109	0.468654	2.3229	0.201753	0.84011	NA
Coxiella burnetii	62.2881	-0.3915	0.697244	-0.561497	0.574459	0.775148
Crenobacter luteus	6.26702	6.01144	1.79737	3.34457	0.000824095	0.00875176
Crenothrix polyspora	3.91158	2.3675	1.18596	1.99627	0.0459048	0.174778
Criblamydia sequanensis	3.87779	-0.900796	0.924565	-0.974292	0.329911	0.577963
Criibacterium bergeronii	103.488	0.0838665	0.330407	0.253828	0.799628	0.904179
Crinalium epipsammum	3.6349	0.887063	1.0936	0.811141	0.417285	0.65207
Croceibacter atlanticus	6.48777	1.14844	1.05271	1.09094	0.275301	0.524974
Croceicoccus mobilis	1.56268	1.36283	1.83726	0.741772	0.458226	0.685671
Croceicoccus sp.	1.91043	5.65134	1.93937	2.91402	0.00356812	0.0284343
Croceitalea dokdonensis	12.2688	3.75667	0.933224	4.02547	5.6861e-05	0.00100435
Crocinitomix catalasitica	14.4923	0.0496626	0.490495	0.10125	0.919352	0.961438
Crocinitomix sp.	21.3374	-0.247491	0.547006	-0.452446	0.650948	0.824485
Crocosphaera watsonii	8.99373	-1.642	0.980498	-1.67466	0.0940018	0.28405
Cronobacter	8.59109	0.327209	1.28006	0.25562	0.798244	0.903739
Cronobacter malonaticus	22.932	-1.88118	1.29996	-1.4471	0.147869	0.372755
Cronobacter muytjensii	11.1027	0.226085	1.47676	0.153096	0.878323	0.941049
Cronobacter sakazakii	249.344	0.52336	0.657333	0.796188	0.425923	0.65941
Crossiella equi	2.11356	-0.751294	1.53269	-0.490179	0.624007	0.811144
Cruoricaptor ignavus	59.3511	-2.19193	0.534869	-4.09808	4.16596e-05	0.000778656
Cryobacterium arcticum	0.467008	-1.43227	2.76454	-0.518085	0.604399	NA
Cryocola sp.	0.413989	1.7751	3.78045	0.469546	0.638679	NA
Cryptobacterium curtum	10.4127	0.194367	0.623006	0.311982	0.755054	0.879508
Cryptosporangium arvum	0.947003	0.315952	2.30315	0.137183	0.890886	NA
Cryptosporangium aurantiacum	0.634327	-0.0979875	2.42362	-0.0404303	0.96775	NA
Culturomica massiliensis	698.18	0.797235	0.486099	1.64007	0.100991	0.295781
Cupriavidus basilensis	7.429	-0.829448	1.19543	-0.69385	0.487776	0.708641
Cupriavidus gilardii	17.1973	5.17346	1.05752	4.89206	9.97865e-07	3.37436e-05
Cupriavidus metallidurans	463.734	6.12036	0.787222	7.77462	7.56719e-15	4.3217e-12
Cupriavidus necator	6.25308	-0.334944	0.764711	-0.438001	0.661386	0.830773
Cupriavidus sp.	12.6313	0.386875	0.69296	0.558294	0.576644	0.776716
Curtobacterium	2.19006	0.857614	1.76786	0.485115	0.627594	0.811939
Curtobacterium pusillum	2.11545	6.62055	1.91994	3.44831	0.000564106	0.00637254
Curtobacterium sp.	4.57277	1.91407	0.792367	2.41564	0.0157077	0.0834929
Curvibacter gracilis	0.591399	0.664445	2.03792	0.326041	0.744393	NA
Curvibacter lanceolatus	1.10215	4.48905	1.79573	2.49985	0.0124245	NA
Curvibacter sp.	8.7211	-1.33267	1.32934	-1.00251	0.316098	0.562
Cutibacterium acnes	28.7141	-0.797942	0.515334	-1.5484	0.121527	0.330326
Cutibacterium avidum	2.52364	-0.811013	1.07197	-0.756562	0.449312	0.678123
Cyanobacterium aponinum	6.19378	-0.49555	1.08797	-0.455483	0.648762	0.823129
cyanobacterium PCC	1.45774	-2.56546	2.17909	-1.17731	0.239073	0.487248
Cyanobacterium sp.	1.5368	0.912589	1.81722	0.502188	0.615535	0.806488
Cyanobium sp.	3.84033	2.19778	1.02101	2.15256	0.0313531	0.134855
Cyanothece	2.19374	-3.13439	1.14881	-2.72838	0.00636459	0.0445694
Cyanothece sp.	13.6935	-0.0341703	0.62598	-0.0545869	0.956468	0.977579
Cyclobacterium amurskyense	2.6169	1.66795	1.38451	1.20472	0.228311	0.474533
Cyclobacterium lianum	6.92759	-1.50627	1.11085	-1.35596	0.175112	0.408383
Cyclobacterium marinum	4.75645	-0.759336	1.10662	-0.686176	0.492602	0.713032
Cycloclasticus	1.70273	1.55392	1.61329	0.963199	0.335448	0.580735
Cycloclasticus sp.	3.86452	-2.64348	1.22952	-2.15001	0.0315541	0.13538
Cylindrospermopsis raciborskii	1.79708	-1.48749	1.35846	-1.09499	0.273523	0.52342
Cylindrospermum stagnale	3.21991	1.16104	1.44494	0.803524	0.421672	0.655991
Cystobacter ferrugineus	10.9838	-1.40798	0.761617	-1.84867	0.064506	0.222765
Cystobacter fuscus	3.48665	-0.508999	1.10509	-0.460596	0.645089	0.821678
Cytophaga aurantiaca	13.6888	3.63959	0.819489	4.44129	8.94222e-06	0.000207184
Cytophaga hutchinsonii	13.139	0.467166	0.69286	0.674257	0.500148	0.719234
Cytophagales bacterium	21.5071	3.63717	0.917867	3.96264	7.41264e-05	0.00124513
Dactylosporangium aurantiacum	2.88378	0.679799	1.06395	0.638938	0.522863	0.736306
Dakarella massiliensis	25.507	-0.11546	0.681686	-0.169375	0.865502	0.935973
Dechloromonas aromatica	9.06481	-0.878884	0.780631	-1.12586	0.260223	0.508582
Dechloromonas denitrificans	2.20271	2.45617	2.6173	0.938437	0.34802	0.593371
Deefgea rivuli	14.1057	1.11421	0.814404	1.36813	0.171272	0.403868
Deferribacter desulfuricans	41.6124	-1.35805	0.672633	-2.01901	0.0434864	0.168949
Deferrisoma camini	5.6474	-1.25387	0.896551	-1.39855	0.161947	0.393201
Defluviitalea phaphyphila	229.255	-0.202846	0.263739	-0.769116	0.441824	0.672102
Defluviitoga tunisiensis	8.74703	0.251963	0.615493	0.409367	0.68227	0.842997
Dehalobacter	67.813	0.224621	0.325926	0.689177	0.490712	0.711734
Dehalobacter restrictus	3.55996	2.06508	1.43723	1.43685	0.150761	0.377268
Dehalobacter sp.	135.102	0.405036	0.615526	0.658032	0.510517	0.727631
Dehalococcoides mccartyi	21.1644	0.0830854	0.527846	0.157405	0.874926	0.939052
Dehalogenimonas alkenigignens	3.59521	-0.988325	1.12893	-0.875457	0.381326	0.62065
Dehalogenimonas formicexedens	8.08528	-0.773732	0.692458	-1.11737	0.263836	0.512903
Dehalogenimonas lykanthroporepellens	2.37915	-2.08469	1.21203	-1.71999	0.0854334	0.266169
Deinococcus	0.843696	-0.784201	1.99419	-0.393243	0.69414	NA
Deinococcus actinosclerus	0.385504	0.935947	2.90991	0.321641	0.747725	NA
Deinococcus apachensis	1.54972	2.52438	1.46403	1.72427	0.0846595	0.265012
Deinococcus aquatilis	1.06851	1.86675	1.85862	1.00437	0.315199	NA
Deinococcus deserti	0.910477	0.518871	1.77682	0.292022	0.77027	NA
Deinococcus frigens	1.91343	0.605626	1.36715	0.442983	0.657778	0.828671
Deinococcus geothermalis	6.9644	2.18989	1.19097	1.83876	0.0659512	0.226597
Deinococcus gobiensis	5.71693	7.27725	2.10054	3.46446	NA	NA
Deinococcus grandis	0.96024	-1.25966	2.39177	-0.526663	0.598427	NA
Deinococcus hopiensis	3.62935	-1.01523	1.07626	-0.94329	0.345533	0.591402
Deinococcus maricopensis	10.1005	-0.385266	0.906424	-0.42504	0.670808	0.837085
Deinococcus misasensis	12.6912	-1.35568	0.591321	-2.29262	0.0218697	0.105552
Deinococcus peraridilitoris	5.91211	1.03855	1.12867	0.920156	0.357491	0.600296
Deinococcus pimensis	4.80715	0.955011	1.00079	0.954259	0.339952	0.585575
Deinococcus proteolyticus	1.39821	2.31522	2.01447	1.1493	0.250434	0.49912
Deinococcus puniceus	3.47466	-0.354744	1.33231	-0.266263	0.790037	0.898803
Deinococcus radiodurans	3.25733	0.238249	1.03138	0.231001	0.817314	0.913856
Deinococcus soli	0.345235	1.02911	3.93807	0.261324	0.793842	NA
Deinococcus sp.	25.1017	-2.94478	0.571444	-5.15322	2.56045e-07	1.03628e-05
Deinococcus wulumuqiensis	1.08701	2.41631	1.89128	1.2776	0.201389	NA
Delftia	36.4095	-0.470079	0.708915	-0.663097	0.507269	0.725274
Delftia acidovorans	24.7075	0.108657	0.731001	0.148641	0.881837	0.941986
Delftia sp.	52.071	-0.518807	0.711765	-0.728903	0.466061	0.693147
Delftia tsuruhatensis	18.2138	-0.638444	0.725116	-0.880472	0.378604	0.617971
delta proteobacterium	27.3562	0.0991067	0.512627	0.193331	0.8467	0.927544
Demequina flava	0.996349	-0.757495	1.79915	-0.421028	0.673734	NA
Demequina salsinemoris	1.9778	4.93991	1.79869	2.74639	0.00602556	0.0426603
Demequina sediminicola	0.654652	-0.25297	2.11114	-0.119826	0.904621	NA
Demequina sp.	7.97055	-0.366485	0.739244	-0.495756	0.620067	0.808997
Denitrobacterium detoxificans	26.6059	0.50174	0.421831	1.18944	0.234268	0.482303
Denitrovibrio acetiphilus	26.5742	-1.3855	0.491131	-2.82104	0.00478682	0.035814
Derxia	3.79478	0.202415	1.64243	0.123241	0.901916	0.952792
Derxia gummosa	27.0416	-1.56716	0.749797	-2.09011	0.0366075	0.14993
Derxia lacustris	2.8024	-1.69819	1.582	-1.07344	0.283073	0.53199
Desmospora sp.	2.47846	1.25409	1.28271	0.977685	0.32823	0.576
Desnuesiella massiliensis	104.314	-0.801191	0.357742	-2.23958	0.0251182	0.116313
Desulfacinum hydrothermale	4.28176	0.832346	1.05177	0.791373	0.428726	0.662553
Desulfacinum infernum	8.98956	2.13389	0.87319	2.44378	0.0145342	0.0799702
Desulfamplus magnetovallimortis	11.1355	0.206001	0.682937	0.30164	0.762926	0.883805
Desulfarculus baarsii	4.01486	-1.54538	1.06584	-1.44992	0.14708	0.371312
Desulfatibacillum	0.215467	-0.613514	4.26212	-0.143946	0.885543	NA
Desulfatibacillum alkenivorans	9.48993	0.0249935	0.758348	0.0329579	0.973708	0.985597
Desulfatiglans anilini	9.2263	-0.273733	0.659506	-0.415057	0.6781	0.840471
Desulfatirhabdium butyrativorans	7.13875	-0.54246	0.68747	-0.789068	0.430072	0.66284
Desulfatitalea tepidiphila	8.86262	-1.90673	0.844011	-2.25913	0.023875	0.112276
Desulfitibacter alkalitolerans	67.1266	0.329408	0.353381	0.932163	0.351252	0.596658
Desulfitobacterium	8.82865	2.06097	0.752366	2.73932	0.00615661	0.0435036
Desulfitobacterium chlororespirans	38.5039	0.0972408	0.562084	0.173	0.862651	0.935168
Desulfitobacterium dehalogenans	48.62	0.0648245	0.553508	0.117116	0.906768	0.95508
Desulfitobacterium dichloroeliminans	55.6595	-0.351237	0.274276	-1.2806	0.200335	0.439891
Desulfitobacterium hafniense	155.835	1.14619	0.549569	2.08561	0.0370135	0.151035
Desulfitobacterium metallireducens	49.6689	-0.168803	0.451678	-0.373723	0.70861	0.855762
Desulfitobacterium sp.	9.73485	0.0598038	0.923133	0.0647835	0.948346	0.972954
Desulfobacca acetoxidans	4.10172	0.743645	0.990311	0.75092	0.452701	0.681371
Desulfobacter curvatus	5.94546	-0.867555	0.746398	-1.16232	0.245105	0.493061
Desulfobacter postgatei	9.7972	-0.860736	0.664424	-1.29546	0.195161	0.434443
Desulfobacter vibrioformis	3.45094	0.669457	1.12554	0.59479	0.551984	0.758812
Desulfobacterium autotrophicum	16.3151	-2.90102	0.872066	-3.32661	0.000879095	0.00925932
Desulfobacterium vacuolatum	7.93744	-0.321564	0.637588	-0.504345	0.614019	0.805939
Desulfobacula sp.	1173.75	-0.528175	0.804229	-0.656747	0.511344	0.727861
Desulfobacula toluolica	3.00897	-2.05987	1.35232	-1.52321	0.127706	0.340286
Desulfobulbus elongatus	8.5251	4.93988	1.01374	4.87291	1.09964e-06	3.64937e-05
Desulfobulbus japonicus	16.1447	-0.115469	0.460803	-0.250583	0.802137	0.904758
Desulfobulbus mediterraneus	14.3528	-1.87097	0.847052	-2.2088	0.0271886	0.121658
Desulfobulbus propionicus	5.25694	-0.651086	1.08756	-0.598667	0.549395	0.756669
Desulfocapsa sulfexigens	4.86405	0.972018	0.844526	1.15096	0.249747	0.49845
Desulfocarbo indianensis	2.8569	-0.30607	1.14494	-0.267324	0.78922	0.898803
Desulfococcus multivorans	9.37044	0.715939	0.617527	1.15937	0.246307	0.49396
Desulfococcus oleovorans	17.759	2.09777	0.735763	2.85116	0.00435607	0.0332692
Desulfocurvus vexinensis	3.09397	-0.974698	1.33057	-0.732539	0.46384	0.690654
Desulfofustis glycolicus	5.76701	-0.125811	0.849338	-0.148128	0.882241	0.941986
Desulfohalobium retbaense	2.79782	-0.387314	1.07983	-0.358681	0.719834	0.859852
Desulfomicrobium baculatum	5.90813	-0.738051	0.874826	-0.843655	0.398862	0.637741
Desulfomicrobium escambiense	3.61617	0.392944	1.14262	0.343898	0.730923	0.865655
Desulfomonile tiedjei	5.54756	0.191035	0.81329	0.234892	0.814293	0.911667
Desulfonatronospira thiodismutans	2.78436	0.706554	1.19826	0.58965	0.555425	0.760049
Desulfonatronovibrio hydrogenovorans	3.9844	-2.25049	0.994159	-2.26372	0.0235916	0.111351
Desulfonatronovibrio magnus	4.45752	-1.01076	0.989998	-1.02097	0.307268	0.554752
Desulfonatronum lacustre	4.19169	-1.14038	1.19391	-0.955166	0.339494	0.585563
Desulfonatronum thioautotrophicum	10.4337	-2.54288	1.04394	-2.43584	0.0148571	0.0808099
Desulfonatronum thiodismutans	2.4689	1.35918	1.30204	1.04388	0.29654	0.546309
Desulfonispora thiosulfatigenes	61.7038	-0.263624	0.350956	-0.751158	0.452558	0.681355
Desulfopila aestuarii	12.6076	1.96176	0.737349	2.66056	0.00780119	0.0518063
Desulfoplanes formicivorans	3.34883	-0.424244	0.98493	-0.430736	0.666661	0.835357
Desulforegula conservatrix	16.1998	0.733398	0.631092	1.16211	0.245191	0.493061
Desulfosarcina cetonica	10.7875	-1.56375	0.701854	-2.22803	0.0258786	0.118002
Desulfosarcina sp.	3.8756	-0.876747	0.916608	-0.956512	0.338814	0.584789
Desulfospira joergensenii	12.4568	-0.394102	0.470122	-0.838297	0.401864	0.640031
Desulfosporosinus	5.06389	0.373771	0.926313	0.403504	0.686578	0.844867
Desulfosporosinus acididurans	16.1253	1.86503	0.766258	2.43395	0.014935	0.0809183
Desulfosporosinus acidiphilus	22.851	0.619771	0.526538	1.17707	0.239168	0.487248
Desulfosporosinus lacus	33.0239	0.620899	0.491515	1.26323	0.206505	0.447674
Desulfosporosinus meridiei	31.3241	0.00392187	0.403445	0.00972095	0.992244	0.995422
Desulfosporosinus orientis	45.596	0.093549	0.562015	0.166453	0.867801	0.936489
Desulfosporosinus sp.	203.61	0.599468	0.293547	2.04216	0.041136	0.162771
Desulfosporosinus youngiae	39.3342	0.189067	0.413653	0.457067	0.647623	0.822646
Desulfotalea psychrophila	5.27743	-0.292088	0.713107	-0.409599	0.6821	0.842997
Desulfotignum	1.11535	-0.161374	1.78354	-0.0904798	0.927906	NA
Desulfotignum balticum	4.54588	1.10857	1.11114	0.997679	0.318435	0.563816
Desulfotignum phosphitoxidans	2.6869	3.69018	1.19009	3.10075	0.00193031	0.0171066
Desulfotomaculum	2.20098	-0.235734	1.13632	-0.207453	0.835656	0.922326
Desulfotomaculum acetoxidans	34.3999	0.475277	0.430572	1.10383	0.269668	0.519916
Desulfotomaculum aeronauticum	28.7264	-0.91653	0.39243	-2.33552	0.0195161	0.0973911
Desulfotomaculum alcoholivorax	35.779	-0.12659	0.320449	-0.39504	0.692813	0.848275
Desulfotomaculum alkaliphilum	66.5795	-0.606719	0.306847	-1.97727	0.0480115	0.180658
Desulfotomaculum australicum	34.9816	-0.473888	0.50377	-0.940682	0.346868	0.592365
Desulfotomaculum copahuensis	31.0327	0.499818	0.420695	1.18808	0.234803	0.482562
Desulfotomaculum ferrireducens	64.0329	-1.78014	0.541519	-3.2873	0.00101153	0.0103778
Desulfotomaculum gibsoniae	50.9031	-0.542669	0.425398	-1.27567	0.202071	0.441789
Desulfotomaculum hydrothermale	41.4159	-0.338403	0.432557	-0.782333	0.434019	0.665211
Desulfotomaculum intricatum	41.7114	-0.623983	0.428519	-1.45614	0.145354	0.368584
Desulfotomaculum nigrificans	35.6813	0.337556	0.50269	0.6715	0.501902	0.720407
Desulfotomaculum putei	50.038	-0.947146	0.433916	-2.18279	0.0290516	0.128066
Desulfotomaculum reducens	48.4893	-0.805838	0.50797	-1.58639	0.112651	0.316716
Desulfotomaculum ruminis	63.8867	-1.18625	0.535152	-2.21666	0.0266462	0.119992
Desulfotomaculum thermocisternum	2.0424	1.42928	1.26496	1.1299	0.25852	0.5064
Desulfotomaculum thermosubterraneum	31.8833	0.6126	0.494166	1.23966	0.2151	0.459332
Desulfovermiculus halophilus	21.7348	-1.11087	0.48404	-2.29499	0.0217335	0.105189
Desulfovibrio aespoeensis	3.37838	1.61034	0.978536	1.64567	0.0998321	0.29423
Desulfovibrio africanus	5.50866	-0.846705	0.779744	-1.08588	0.277534	0.526782
Desulfovibrio alaskensis	5.74305	-0.792113	0.85944	-0.921662	0.356705	0.599981
Desulfovibrio alcoholivorans	4.14349	-0.853351	1.08292	-0.788011	0.43069	0.663503
Desulfovibrio alkalitolerans	2.06692	-0.842515	1.27583	-0.660364	0.509021	0.726163
Desulfovibrio aminophilus	3.63374	-1.88553	1.06482	-1.77076	0.0766008	0.250463
Desulfovibrio bastinii	18.3165	-0.996206	1.01746	-0.979112	0.327525	0.575231
Desulfovibrio bizertensis	11.0009	-1.23949	0.938774	-1.32033	0.186725	0.422061
Desulfovibrio brasiliensis	0.796324	2.20528	2.16222	1.01991	0.307769	NA
Desulfovibrio cuneatus	5.21155	1.59737	0.840372	1.90079	0.057329	0.204837
Desulfovibrio dechloracetivorans	6.05909	-0.985101	0.863373	-1.14099	0.253874	0.50243
Desulfovibrio desulfuricans	30.0939	-0.628692	0.453211	-1.3872	0.165382	0.39667
Desulfovibrio fairfieldensis	6.95916	-0.162272	0.838154	-0.193607	0.846484	0.927544
Desulfovibrio frigidus	2.4813	-0.288563	1.60996	-0.179236	0.857752	0.931709
Desulfovibrio fructosivorans	3.36279	-0.111924	0.985868	-0.113528	0.909612	0.956702
Desulfovibrio gigas	13.5433	-1.50656	1.23787	-1.21706	0.223582	0.469442
Desulfovibrio gracilis	1.67702	-1.50494	1.48703	-1.01204	0.311519	0.55869
Desulfovibrio hydrothermalis	21.1093	-0.613748	1.38333	-0.443676	0.657277	0.828446
Desulfovibrio indicus	4.41317	-1.09265	0.973207	-1.12273	0.261551	0.509542
Desulfovibrio inopinatus	4.43003	-0.755127	0.976082	-0.773631	0.439149	0.6698
Desulfovibrio litoralis	9.37198	0.360405	0.76693	0.469932	0.638404	0.817649
Desulfovibrio longus	3.70032	0.363992	0.969624	0.375395	0.707367	0.855762
Desulfovibrio magneticus	2.99025	1.35965	1.1473	1.18508	0.235985	0.48383
Desulfovibrio oxyclinae	2.79881	3.77739	1.41299	2.67334	0.00751009	0.0505922
Desulfovibrio piezophilus	5.14333	-0.0233466	0.899115	-0.0259662	0.979284	0.988092
Desulfovibrio piger	8.75099	0.593419	0.730924	0.811875	0.416863	0.652056
Desulfovibrio putealis	6.7465	-1.7553	0.860819	-2.0391	0.0414397	0.163762
Desulfovibrio salexigens	6.21633	-0.820377	0.745811	-1.09998	0.271341	0.521138
Desulfovibrio sp.	53.4226	0.376133	0.324046	1.16074	0.245748	0.493415
Desulfovibrio vulgaris	7.98933	0.767506	0.630414	1.21746	0.223428	0.469318
Desulfovibrio zosterae	4.89293	-1.45209	1.05923	-1.37089	0.17041	0.403258
Desulfovibrionaceae	1.41068	1.95621	1.8105	1.08048	0.27993	0.529194
Desulfovirgula thermocuniculi	27.1819	-0.210101	0.473102	-0.444093	0.656976	0.828269
Desulfurella acetivorans	4.356	0.864047	0.955945	0.903866	0.366066	0.608138
Desulfurella amilsii	9.11433	-2.73375	1.20298	-2.27247	0.0230579	0.109739
Desulfuribacillus alkaliarsenatis	137.913	-0.885908	0.812502	-1.09034	0.275561	0.524974
Desulfuribacillus stibiiarsenatis	24.5494	0.122615	0.513531	0.238769	0.811285	0.909687
Desulfurispirillum indicum	14.5078	0.363605	0.57943	0.627522	0.530317	0.742733
Desulfurispora thermophila	20.9444	0.724048	0.388288	1.86472	0.0622207	0.217709
Desulfurivibrio alkaliphilus	15.7986	0.369317	0.80801	0.45707	0.647621	0.822646
Desulfurobacterium indicum	10.1491	-1.44017	0.847234	-1.69984	0.0891602	0.273865
Desulfurobacterium sp.	12.4273	-0.504389	0.683015	-0.738475	0.460226	0.687537
Desulfurobacterium thermolithotrophum	16.3343	-0.363276	0.755316	-0.48096	0.630545	0.813345
Desulfuromonas acetoxidans	12.8422	1.24291	0.574058	2.16513	0.0303779	0.131877
Desulfuromonas soudanensis	6.64374	-1.46538	1.1027	-1.3289	0.18388	0.418462
Desulfuromonas sp.	14.3453	-0.601199	0.659559	-0.911516	0.362023	0.605138
Dethiobacter alkaliphilus	75.3047	-1.09661	0.480182	-2.28374	0.022387	0.107441
Dethiosulfatarculus sandiegensis	10.5439	-1.39506	0.626953	-2.22514	0.026072	0.118383
Dethiosulfatibacter aminovorans	122.816	-0.0767955	0.313547	-0.244925	0.806514	0.907505
Dethiosulfovibrio peptidovorans	18.7312	1.86232	0.739792	2.51736	0.0118239	0.0696163
Dethiosulfovibrio salsuginis	9.2571	0.273498	0.723113	0.378224	0.705264	0.854967
Devosia enhydra	5.37942	-2.49645	1.24795	-2.00043	0.0454535	0.173596
Devosia geojensis	2.64887	-1.37138	1.18935	-1.15305	0.248889	0.497198
Devosia insulae	2.37133	-0.258704	1.3912	-0.185958	0.852478	0.930207
Devosia limi	1.14095	1.11355	2.35317	0.473216	0.636059	NA
Devosia lucknowensis	0.469451	-1.69704	2.67586	-0.634203	0.525948	NA
Devosia psychrophila	0.962495	-2.22704	1.96952	-1.13075	0.25816	NA
Devosia soli	0.454733	0.93085	2.94138	0.316468	0.751648	NA
Devosia sp.	11.3157	0.170276	0.677314	0.251399	0.801506	0.904758
Devriesea agamarum	0.338425	0.53044	3.06807	0.172891	0.862737	NA
Dialister invisus	24.3457	1.48388	0.47065	3.15282	0.00161702	0.0149219
Dialister micraerophilus	34.323	-0.987551	0.742069	-1.33081	0.183252	0.417992
Dialister pneumosintes	15.8376	-0.245463	0.573098	-0.428309	0.668426	0.835693
Dialister succinatiphilus	32.4953	-0.739389	0.425467	-1.73783	0.0822406	0.26142
Dichelobacter nodosus	3.24104	3.98705	1.32462	3.00995	0.00261287	0.0221255
Dickeya	9.63318	-0.243789	0.915303	-0.266347	0.789972	0.898803
Dickeya chrysanthemi	6.35856	3.13094	1.85096	1.69153	0.0907364	0.276951
Dickeya dadantii	21.4775	0.994731	0.83993	1.1843	0.236294	0.48427
Dickeya sp.	27.5414	-1.24555	1.32072	-0.943086	0.345637	0.591402
Dickeya zeae	260.229	1.95744	1.02968	1.90102	NA	NA
Dictyoglomus thermophilum	22.0993	-1.49471	0.422496	-3.53781	0.000403454	0.00484521
Dictyoglomus turgidum	31.1952	-0.866194	0.652944	-1.3266	0.184641	0.41938
Didymococcus colitermitum	2.12728	-0.861518	1.32451	-0.650443	0.515406	0.730407
Dielma fastidiosa	136.725	0.828983	0.420102	1.97329	0.0484626	0.181691
Dietzia alimentaria	0.472977	0.687425	2.40366	0.285991	0.774885	NA
Dietzia cinnamea	0.638235	-2.20572	2.08184	-1.0595	0.28937	NA
Dissulfuribacter thermophilus	8.8193	-0.376197	0.627089	-0.599909	0.548567	0.756244
Dokdonella koreensis	2.94524	4.04373	1.64447	2.45898	0.0139331	0.077754
Dokdonia donghaensis	0.647244	0.0201134	2.4288	0.00828121	0.993393	NA
Dokdonia sp.	7.44513	1.02138	0.909407	1.12313	0.261383	0.509542
Dolichospermum circinale	4.59345	-2.34383	1.10322	-2.12453	0.0336255	0.141262
Dolosigranulum pigrum	13.1486	0.663839	0.614404	1.08046	0.279937	0.529194
Domibacillus antri	10.616	0.951128	0.826479	1.15082	0.249807	0.49845
Domibacillus enclensis	6.76802	-0.243047	0.930363	-0.261238	0.793909	0.900942
Domibacillus indicus	3.36931	-0.603408	0.972369	-0.620554	0.534893	0.747154
Domibacillus iocasae	4.06969	-0.473054	1.07464	-0.440198	0.659794	0.829573
Domibacillus robiginosus	8.69463	-1.01258	0.893393	-1.1334	0.257045	0.504951
Domibacillus sp.	3.36743	-1.15974	1.03888	-1.11633	0.264281	0.513102
Domibacillus tundrae	5.05843	0.291716	1.19349	0.244423	0.806903	0.907744
Dongia sp.	2.70102	-0.137321	1.39472	-0.098458	0.921569	0.962585
Dorea	16542.6	1.15799	1.07571	1.07649	0.281706	0.530767
Dorea formicigenerans	1019.8	2.92883	0.577287	5.07344	3.90682e-07	1.48749e-05
Dorea longicatena	2222.83	2.64186	0.535059	4.93751	7.91279e-07	2.69349e-05
Dorea sp.	20790.7	3.04879	0.727018	4.19355	2.74617e-05	0.000544993
Dorea sp. 5-2	78.3641	3.56979	0.877603	4.06766	4.74877e-05	0.000868637
Dorea sp. D27	2.7315	1.03517	1.45936	0.709333	0.478118	0.700549
Draconibacterium orientale	78.7164	3.36227	0.610838	5.50435	3.70528e-08	1.98387e-06
Draconibacterium sediminis	66.5584	0.837236	0.467331	1.79153	0.0732089	0.242111
Drancourtella	1183.42	-1.04658	0.580055	-1.80427	0.0711886	0.237142
Drancourtella massiliensis	54.9286	0.375459	0.414015	0.906873	0.364474	0.606866
Drancourtella sp.	1184.76	1.11383	0.299474	3.71927	0.000199798	0.0027425
Drancourtella sp. An12	0.95354	3.85147	3.17941	1.21138	0.225751	NA
Drancourtella sp. An210	0.522776	-0.827808	3.38421	-0.244609	0.806759	NA
Dubosiella newyorkensis	89.6357	-0.619671	0.491825	-1.25994	0.207691	0.449297
Duganella sacchari	2.13158	5.60125	1.42779	3.92303	8.74435e-05	0.001414
Duganella sp.	21.8178	2.48882	0.905286	2.74921	0.00597395	0.0424704
Duganella zoogloeoides	21.7177	1.34257	0.71199	1.88565	0.0593415	0.21021
Duodenibacillus massiliensis	51.8197	-1.85038	0.52077	-3.55317	0.000380618	0.00462501
Dyadobacter	6.83614	3.7871	1.10288	3.43382	0.000595134	0.00657847
Dyadobacter alkalitolerans	4.0323	2.39297	1.0279	2.32801	0.0199115	0.0986934
Dyadobacter beijingensis	6.05474	0.1738	1.23133	0.141149	0.887753	0.945318
Dyadobacter crusticola	15.1007	-1.49428	0.725527	-2.05958	0.0394386	0.157755
Dyadobacter fermentans	56.9323	6.7362	0.907683	7.42131	1.15969e-13	4.25773e-11
Dyadobacter psychrophilus	7.03306	1.57541	0.705436	2.23324	0.0255333	0.117285
Dyadobacter sp.	12.7993	-1.60984	0.762643	-2.11088	0.034783	0.144298
Dyadobacter tibetensis	48.0252	-3.18001	1.13366	-2.80509	0.00503023	0.0369891
Dyella japonica	2.98036	1.48213	1.34681	1.10047	0.271126	0.521138
Dyella jiangningensis	3.99629	4.1295	1.55072	2.66295	0.00774594	0.0515727
Dyella thiooxydans	1.9184	-0.0520817	1.20732	-0.0431383	0.965591	0.981245
Dysgonomonas	313.349	0.0969961	0.478992	0.2025	0.839526	0.923346
Dysgonomonas capnocytophagoides	459.631	2.07335	0.55247	3.75287	0.000174821	0.00247543
Dysgonomonas gadei	238.037	2.57668	0.513168	5.02113	5.13696e-07	1.84643e-05
Dysgonomonas macrotermitis	329.611	0.209016	0.508383	0.411138	0.680971	0.842608
Dysgonomonas mossii	302.386	5.24435	0.633239	8.28177	1.21355e-16	1.24753e-13
Dysgonomonas sp.	939.896	0.37206	0.480732	0.773945	0.438964	0.669716
Dysgonomonas sp. BGC7	7.02816	3.77033	1.16106	3.24733	0.00116493	0.0116041
Echinicola pacifica	10.011	2.90872	1.06822	2.72295	0.00647014	0.0449839
Echinicola vietnamensis	7.16851	2.8388	0.945683	3.00186	0.0026834	0.0225739
Ectothiorhodosinus mongolicus	0.400066	1.82221	3.07433	0.592718	0.55337	NA
Ectothiorhodospira haloalkaliphila	1.47161	1.96229	3.20477	0.612302	0.540338	0.750024
Ectothiorhodospira sp.	3.82053	2.65836	1.75179	1.51751	0.129137	0.34197
Edaphobacillus lindanitolerans	6.14875	-0.196872	0.841395	-0.233982	0.814999	0.91206
Edaphobacter aggregans	3.23829	-0.992902	1.1206	-0.886043	0.375595	0.614827
Edwardsiella	6.33417	2.5582	1.14816	2.22809	0.0258745	0.118002
Edwardsiella hoshinae	3.387	5.51911	1.57503	3.50412	0.00045812	0.00536387
Edwardsiella ictaluri	5.31406	2.94882	1.06861	2.75948	0.00578928	0.0412717
Edwardsiella piscicida	2.81484	2.71576	1.4407	1.88503	0.0594254	0.210218
Edwardsiella tarda	5.15688	3.52336	1.18212	2.98055	0.00287727	0.0239695
Effusibacillus pohliae	35.05	1.1713	0.48182	2.431	0.0150573	0.081382
Eggerthella	16.4042	0.358835	0.536914	0.668329	0.503924	0.7223
Eggerthella lenta	25.9492	0.995858	0.665226	1.49702	0.134387	0.350813
Eggerthella sp.	35.3957	0.702332	0.455848	1.54072	0.123386	0.333206
Eggerthellaceae bacterium	16.5769	-0.248681	0.480565	-0.517475	0.604824	0.799123
Eggerthia catenaformis	61.0184	-1.13543	0.509251	-2.22961	0.0257736	0.117828
Eikenella	3.96609	0.520582	1.46744	0.354754	0.722774	0.861163
Eikenella sp.	7.19455	0.688779	0.897441	0.767492	0.442789	0.672956
Eisenbergiella tayi	4329.7	1.31599	0.853056	1.54268	0.122908	0.332499
Eisenibacter elegans	4.949	0.728081	1.15786	0.628814	0.529471	0.74175
Elioraea tepidiphila	2.70655	-1.39873	1.11242	-1.25738	0.208616	0.450409
Elizabethkingia	16.7086	6.30099	1.1194	5.6289	1.81365e-08	1.08397e-06
Elizabethkingia anophelis	18.6545	4.52604	1.25805	3.59766	0.000321088	0.00402534
Elizabethkingia endophytica	0.682787	0.437113	1.83443	0.238283	0.811662	NA
Elizabethkingia genomosp.	11.7994	3.19803	0.837872	3.81685	0.000135165	0.00203142
Elizabethkingia meningoseptica	14.409	0.836831	0.610124	1.37158	0.170196	0.403258
Elizabethkingia miricola	26.4022	5.95303	1.39999	4.25218	NA	NA
Elizabethkingia sp.	1.17194	2.1614	1.7075	1.26583	0.205575	NA
Elusimicrobium minutum	14.5904	-0.600186	0.81702	-0.734603	0.462581	0.689696
Elusimicrobium sp.	34.0693	-0.61076	0.437035	-1.39751	0.162261	0.393406
Emergencia timonensis	506.712	1.3253	0.344489	3.84716	0.000119497	0.00183347
Empedobacter brevis	12.6582	2.23628	0.884716	2.52768	0.0114819	0.0681492
Empedobacter falsenii	14.4464	3.75242	1.29563	2.89622	NA	NA
Emticicia	4.46148	-1.06002	1.61213	-0.657527	0.510842	0.727631
Emticicia oligotrophica	10.2499	0.621147	0.770992	0.805647	0.420447	0.655076
Emticicia sp.	3.49011	2.00192	1.55635	1.28629	0.198343	0.437923
Endomicrobium proavitum	17.9775	-0.78052	0.55549	-1.4051	0.159991	0.389926
endosymbiont of	5.47899	0.32333	1.14525	0.282323	0.777696	0.892556
endosymbiont of Acanthamoeba sp. UWC8	0.0680322	0.284628	6.03487	0.047164	0.962383	NA
endosymbiont TC1	22.3625	1.03325	0.622232	1.66056	0.0968028	0.289115
Endozoicomonas arenosclerae	2.13091	1.24792	1.76808	0.705804	0.48031	0.703143
Endozoicomonas ascidiicola	7.46407	1.05189	0.914328	1.15045	0.249957	0.498556
Endozoicomonas atrinae	5.84628	0.807474	0.980095	0.823873	0.410011	0.647433
Endozoicomonas elysicola	10.2325	2.59701	0.953109	2.72478	0.00643449	0.0449365
Endozoicomonas montiporae	3.72081	4.17085	1.78399	2.33793	0.019391	0.0969552
Endozoicomonas numazuensis	3.4199	1.37172	1.57245	0.872342	0.383022	0.622426
Endozoicomonas sp.	2.88855	2.75273	1.3109	2.09988	0.0357398	0.147322
Enhydrobacter aerosaccus	1.99215	1.79378	1.60904	1.11481	0.264931	0.514059
Enhydrobacter sp.	9.98922	-0.612065	0.711579	-0.86015	0.389706	0.628125
Enorma massiliensis	23.269	0.426297	0.453309	0.940413	0.347006	0.592365
Ensifer adhaerens	1.727	-0.387377	1.45205	-0.266779	0.789639	0.898803
Ensifer aridi	1.14151	1.5504	2.00371	0.773766	0.439069	NA
Ensifer shofinae	0.385597	-2.11911	3.03491	-0.698247	0.485023	NA
Ensifer sp.	3.53321	0.119081	1.05911	0.112436	0.910478	0.957314
Enterobacter asburiae	172.059	-1.42136	1.00527	-1.41392	0.157386	0.385772
Enterobacter cloacae	2281.96	-1.93027	0.633863	-3.04525	0.00232489	0.0200839
Enterobacter hormaechei	285.479	-1.28596	0.680027	-1.89104	0.0586193	0.208082
Enterobacter kobei	32.9199	0.525567	1.12461	0.467331	0.640263	0.81946
Enterobacter ludwigii	41.6766	-2.98652	1.01727	-2.93583	0.00332656	0.0268423
Enterobacter massiliensis	13.1213	0.35175	1.27901	0.275018	0.783302	0.896099
Enterobacter sp.	1361.75	-2.7028	0.791468	-3.41492	0.000638016	0.00696264
Enterobacter timonensis	815.321	-0.715536	0.774121	-0.92432	0.355319	0.599726
Enterobacterales	5583.93	-4.15186	0.933181	-4.44914	8.62129e-06	0.000202344
Enterobacteriaceae	17614.6	-3.96339	0.783834	-5.05642	4.27209e-07	1.5912e-05
Enterobacteriaceae bacterium	117.589	0.601194	0.578075	1.03999	0.298343	0.548064
Enterococcus	119.673	1.68834	0.471392	3.5816	0.000341497	0.0042501
Enterococcus aquimarinus	21.4423	-0.916779	0.487227	-1.88163	0.0598869	0.211269
Enterococcus asini	13.7575	0.264598	0.580957	0.455453	0.648783	0.823129
Enterococcus avium	5.53501	0.453747	0.703528	0.644959	0.518954	0.732809
Enterococcus caccae	3.7685	-2.06318	1.08783	-1.89661	0.0578796	0.206311
Enterococcus canintestini	8.90405	-0.518554	0.615717	-0.842195	0.399679	0.638194
Enterococcus canis	12.5579	-0.347825	0.636901	-0.546122	0.584982	0.783227
Enterococcus casseliflavus	13.6919	0.624322	0.517896	1.2055	0.228012	0.474294
Enterococcus cecorum	49.7881	-0.184755	0.338042	-0.546546	0.58469	0.783227
Enterococcus columbae	13.3694	1.05486	0.547195	1.92776	0.0538855	0.196294
Enterococcus devriesei	8.94317	-1.70705	0.650329	-2.62491	0.00866717	0.0558261
Enterococcus dispar	6.41792	-0.403082	0.852897	-0.472604	0.636496	0.816789
Enterococcus durans	4.21649	0.0682286	0.919285	0.0742193	0.940836	0.970034
Enterococcus faecalis	303.397	3.64718	0.811321	4.49536	6.94536e-06	0.000168392
Enterococcus faecium	563.213	-0.794123	0.63277	-1.255	0.20948	0.451269
Enterococcus gallinarum	34.3199	-0.290405	0.787882	-0.368589	0.712434	0.856501
Enterococcus gilvus	12.7838	-2.31732	0.77372	-2.99504	0.00274408	0.0230091
Enterococcus haemoperoxidus	2.16503	-0.814944	1.41799	-0.574718	0.565482	0.769954
Enterococcus hermanniensis	3.84459	0.690008	1.00315	0.68784	0.491554	0.712316
Enterococcus hirae	8.68036	0.578007	0.70895	0.8153	0.4149	0.651371
Enterococcus italicus	10.2706	-0.615962	0.564914	-1.09037	0.275552	0.524974
Enterococcus malodoratus	9.80659	-0.346535	0.758057	-0.457135	0.647574	0.822646
Enterococcus massiliensis	6.96713	-1.25767	0.751248	-1.67411	0.0941082	0.284205
Enterococcus moraviensis	6.35319	-1.36294	1.13833	-1.19731	0.231185	0.478377
Enterococcus mundtii	9.37411	1.17082	0.644967	1.81532	0.0694743	0.233823
Enterococcus pallens	12.1757	0.76044	0.612078	1.24239	0.214093	0.457942
Enterococcus pernyi	2.36407	0.784679	1.31395	0.597193	0.550379	0.757618
Enterococcus phoeniculicola	13.5768	-0.0832174	0.602869	-0.138036	0.890212	0.946368
Enterococcus plantarum	2.31558	4.62974	1.45265	3.18709	0.00143712	0.0137556
Enterococcus pseudoavium	6.43713	0.227739	0.839819	0.271177	0.786255	0.897731
Enterococcus quebecensis	3.80793	0.729139	1.06827	0.682541	0.494897	0.715145
Enterococcus raffinosus	3.89052	0.453816	1.31607	0.344826	0.730225	0.865028
Enterococcus ratti	6.13863	1.75523	0.864918	2.02936	0.0424215	0.166189
Enterococcus rivorum	19.0214	0.118292	0.620863	0.190529	0.848895	0.928854
Enterococcus saccharolyticus	10.4713	-0.593823	0.688982	-0.861885	0.388751	0.626982
Enterococcus silesiacus	12.0461	1.20967	0.684601	1.76697	0.0772327	0.251729
Enterococcus sp.	130.933	0.14629	0.197893	0.739239	0.459762	0.68717
Enterococcus sulfureus	12.48	-1.43065	0.631181	-2.26662	0.0234133	0.111121
Enterococcus termitis	17.6246	0.199547	0.667596	0.298903	0.765014	0.885959
Enterococcus thailandicus	1.38664	0.279872	1.53903	0.18185	0.855701	0.931012
Enterococcus ureasiticus	5.05975	1.23966	0.826603	1.49971	0.133691	0.349905
Enterococcus ureilyticus	2.68969	0.963116	0.988222	0.974595	0.329761	0.577897
Enterococcus villorum	4.93687	1.17259	1.05776	1.10857	0.267618	0.517899
Enterorhabdus	0.998258	-3.37596	2.12899	-1.58571	0.112805	NA
Enterorhabdus caecimuris	108.65	-0.239891	0.485593	-0.494015	0.621295	0.80929
Enterorhabdus mucosicola	71.0654	-0.149884	0.4094	-0.366105	0.714286	0.85701
Enterovibrio	1.97568	4.00195	1.63831	2.44273	0.0145767	0.0800156
Enterovibrio coralii	0.553985	3.6964	3.00438	1.23034	0.218571	NA
Enterovibrio nigricans	2.41508	4.79939	2.56333	1.87233	NA	NA
Enterovibrio pacificus	0.555089	2.06719	2.93225	0.704985	0.48082	NA
Entomoplasma lucivorax	2.60112	-0.321611	1.32433	-0.242848	0.808123	0.908321
[truncated: 6,531 more rows]

## Sheet: D1GluABvFibABpadj<0.01
Organism Name	baseMean	controlMean	experimentalMean	log2FoldChange	lfcSE	stat	pvalue	padj
Olleya marilimosa	101.182	0.492167	185.089	8.52805	1.07374	7.9424	1.9831e-15	7.6746e-13
Rhodobacter aestuarii	41.1898	0.155725	75.3848	8.24233	1.20703	6.82861	8.57401e-12	1.04783e-09
Muribaculum intestinale	22.7611	0	41.7287	7.97463	1.16325	6.85548	7.10752e-12	8.9209e-10
Salipiger mucosus	22.3459	0	40.9675	7.94129	1.80153	4.40808	1.0429e-05	0.000224224
Aureimonas altamirensis	11.9296	0	21.8709	7.03563	1.12567	6.25016	4.10021e-10	3.40024e-08
Ventosimonas gracilis	16.7735	0.112508	30.6577	6.94644	2.31135	3.00537	0.0026526	0.0189686
Prevotella loescheii	13.8127	0.267152	25.1006	6.66091	1.11481	5.97493	2.30193e-09	1.5493e-07
Legionella lansingensis	8.55473	0	15.6837	6.55141	1.55918	4.20184	2.6475e-05	0.000478405
Barnesiella intestinihominis	1672.39	32.8747	3038.65	6.54074	0.722211	9.05655	1.3464e-19	2.08422e-16
Tenacibaculum maritimum	18.3194	0.31145	33.3261	6.46827	1.24362	5.20115	1.98055e-07	8.0454e-06
Acidovorax radicis	15.8457	0.422877	28.6981	6.25048	1.16859	5.34873	8.8575e-08	3.6727e-06
Cupriavidus metallidurans	143.764	3.81178	260.391	6.2087	0.759998	8.16936	3.10022e-16	1.59971e-13
Simonsiella muelleri	6.41157	0	11.7545	6.12996	1.25826	4.87179	1.1059e-06	3.24866e-05
Flavobacterium branchiophilum	13.605	0.487506	24.5363	6.03652	1.03425	5.83663	5.32671e-09	3.2983e-07
Porphyromonas asaccharolytica	94.2281	2.87459	170.356	5.96202	0.66999	8.89867	5.65184e-19	5.24943e-16
Parabacteroides sp. An277	5.57546	0	10.2217	5.94727	1.22326	4.86182	1.16312e-06	3.35499e-05
Pontibacter sp. S10-8	5.53798	0	10.153	5.93064	1.27235	4.66115	3.14444e-06	7.89339e-05
Acetobacter malorum	8.2524	0.220354	14.9458	5.90175	1.40884	4.18907	2.80095e-05	0.000501977
Vibrio tasmaniensis	5.265	0	9.6525	5.86517	1.20419	4.87066	1.11227e-06	3.24866e-05
Elizabethkingia	7.48981	0.188476	13.5742	5.77145	1.16554	4.95174	7.35538e-07	2.33961e-05
Flavobacterium gilvum	4.83883	0	8.87119	5.74454	1.33071	4.31691	1.58225e-05	0.000319376
Clostridium sp. ASF502	39.0729	1.41572	70.4539	5.72935	1.42922	4.00872	6.10486e-05	0.000957802
Algoriphagus sp. A40	4.8016	0	8.80294	5.72915	1.41182	4.05798	4.94989e-05	0.000815152
Prevotella baroniae	42.0219	1.52369	75.7704	5.70344	0.824961	6.91359	4.72546e-12	6.27e-10
Chitinophagaceae bacterium IBVUCB2	4.66404	0	8.55074	5.70165	1.17622	4.84742	1.25077e-06	3.5104e-05
Prevotella oralis	15.1272	0.568135	27.2598	5.69616	1.13988	4.99717	5.81789e-07	1.92988e-05
Vibrio albensis	4.71111	0	8.63703	5.67922	1.29563	4.38338	1.1685e-05	0.000247787
Chryseobacterium hispalense	4.53738	0	8.31853	5.64105	1.31906	4.27656	1.89801e-05	0.000362731
Xenophilus azovorans	4.51897	0	8.28478	5.6283	1.77754	3.16635	0.00154363	0.0124672
Myxosarcina sp.	4.47918	0	8.21183	5.61525	1.7482	3.21201	0.00131809	0.0111701
Acidovorax caeni	4.46053	0	8.17763	5.61367	1.3347	4.20594	2.59997e-05	0.0004735
Proteiniphilum	6.56808	0.112508	11.9477	5.60182	1.10142	5.08598	3.6573e-07	1.31663e-05
Alistipes timonensis	46.8778	1.76566	84.4713	5.59766	0.746467	7.49887	6.43682e-14	1.6607e-11
Prevotella aurantiaca	9.43767	0.422877	16.95	5.50543	1.11323	4.94548	7.59573e-07	2.38342e-05
Flavobacterium suncheonense	6.20922	0.112508	11.2898	5.50247	1.1051	4.97915	6.38656e-07	2.07407e-05
Pseudomonas parafulva	4.13987	0	7.58977	5.49935	1.55986	3.52555	0.000422605	0.00461783
Providencia burhodogranariea	4.10114	0	7.51876	5.48665	1.52674	3.59369	0.000326025	0.00376632
Parvularcula bermudensis	3.90782	0	7.16433	5.41342	1.65104	3.27879	0.00104254	0.009187
Dyadobacter fermentans	15.4636	0.709813	27.7583	5.30747	0.973765	5.45046	5.0239e-08	2.28735e-06
Legionella geestiana	7.70441	0.225015	13.9372	5.3018	1.34267	3.94869	7.85797e-05	0.00118098
Alteromonadaceae	3.53726	0	6.48498	5.29436	1.52639	3.46855	0.000523274	0.00544862
Celeribacter baekdonensis	5.35976	0.155725	9.69646	5.28115	1.66037	3.18071	0.00146914	0.0120118
Aquimarina atlantica	5.34498	0.267152	9.5765	5.27278	1.24463	4.23642	2.27115e-05	0.000427013
Psychroflexus salarius	3.46865	0	6.35919	5.25808	1.27553	4.12228	3.75135e-05	0.000635812
Prevotella multiformis	15.3638	0.863585	27.4473	5.24198	0.856776	6.11826	9.45999e-10	6.86441e-08
Aquimarina latercula	5.20464	0.267152	9.3192	5.22998	1.15893	4.51277	6.39852e-06	0.000148389
Flavobacterium saccharophilum	3.37706	0	6.19128	5.20632	1.2228	4.25771	2.06535e-05	0.00039149
Wenzhouxiangella marina	4.77047	0.155725	8.6161	5.12203	1.19593	4.28289	1.84485e-05	0.000354029
Marinobacterium stanieri	3.19548	0	5.85837	5.11977	1.23027	4.1615	3.16157e-05	0.000556149
Porphyromonadaceae bacterium MV12	3.02161	0	5.53963	5.07068	1.31762	3.84837	0.000118905	0.00164343
Porphyromonas levii	41.6871	2.42902	74.4021	5.05568	0.751233	6.72985	1.69841e-11	1.92376e-09
Prevotella scopos	9.57129	0.553215	17.0864	5.0173	1.03225	4.86056	1.17053e-06	3.35551e-05
Buttiauxella agrestis	20.0359	1.13356	35.7879	5.00956	1.25692	3.98559	6.73134e-05	0.00103169
Flavobacterium fluvii	2.93857	0	5.38738	5.00756	1.35106	3.70638	0.000210242	0.00263882
Flavobacterium aquatile	2.94517	0	5.39948	4.99659	1.25059	3.99539	6.45875e-05	0.000993193
Thermophagus xiamenensis	54.3777	2.96912	97.2182	4.98658	0.558425	8.92973	4.27062e-19	4.95819e-16
Marmoricola sp.	2.87446	0	5.26985	4.97544	1.29983	3.82775	0.00012932	0.0017546
Capnocytophaga cynodegmi	14.813	0.864665	26.4366	4.93511	0.996175	4.95406	7.26817e-07	2.32782e-05
Porphyromonadaceae bacterium H1	2.76758	0	5.0739	4.9305	1.60831	3.06563	0.00217209	0.0160603
Alcaligenes	6.42013	0.487506	11.364	4.91406	1.12077	4.38456	1.1622e-05	0.000247581
Massilia alkalitolerans	6.41648	0.376079	11.4501	4.89682	1.55845	3.14212	0.00167732	0.0132564
Maribacter aquivivus	4.15286	0.220354	7.42996	4.88907	1.45994	3.34881	0.000811602	0.00755327
Acinetobacter junii	14.3651	0.844126	25.6327	4.86712	0.875043	5.56215	2.66473e-08	1.34511e-06
Sediminibacter sp.	2.56805	0	4.7081	4.83581	1.22459	3.94891	7.85072e-05	0.00118098
Providencia sneebia	5.45174	0.225015	9.80734	4.80335	1.47362	3.25956	0.00111586	0.00977745
Bergeyella zoohelcum	7.39906	0.337523	13.2837	4.77491	1.05224	4.53787	5.68259e-06	0.000134535
Aggregatibacter segnis	5.87758	0.31145	10.516	4.77106	1.56741	3.04392	0.00233517	0.0171049
Dysgonomonas mossii	92.2604	6.16009	164.011	4.74621	0.585194	8.11049	5.0418e-16	2.34141e-13
Mycobacterium szulgai	2.40366	0	4.40671	4.73047	1.4403	3.28436	0.00102214	0.00902438
Lutibacter sp.	3.58829	0.188476	6.42147	4.70404	1.24141	3.78926	0.000151095	0.00200481
Mucilaginibacter paludis	12.4164	0.821448	22.0788	4.69124	0.756976	6.19735	5.74224e-10	4.4445e-08
Alistipes onderdonkii	37.6573	2.60203	66.87	4.68981	0.619707	7.56778	3.79642e-14	1.3562e-11
Vibrio nigripulchritudo	5.27975	0.268233	9.45602	4.68594	1.19759	3.9128	9.12308e-05	0.00134075
Ochrovirga pacifica	5.28734	0.440707	9.3262	4.64564	1.21704	3.81716	0.000134994	0.00181714
Capnocytophaga haemolytica	43.5437	3.21521	77.1507	4.643	0.614913	7.55068	4.33006e-14	1.43634e-11
Phaeobacter sp.	7.67086	0.629183	13.5389	4.62461	1.02465	4.51337	6.38058e-06	0.000148389
Prevotella melaninogenica	19.5072	1.48338	34.5271	4.6066	0.691802	6.65884	2.76001e-11	2.91306e-09
Roseivirga seohaensis	6.78502	0.492167	12.0291	4.57857	1.05152	4.35425	1.33522e-05	0.000278061
Solirubrum puertoriconensis	4.68497	0.225015	8.4016	4.55952	1.05642	4.31603	1.58863e-05	0.000319376
Alcaligenes sp.	2.12828	0	3.90185	4.54841	1.27824	3.55833	0.000373225	0.00419674
Avibacterium paragallinarum	3.24257	0.155725	5.81494	4.54754	1.36985	3.31973	0.000901052	0.00818881
Aquimarina longa	3.20438	0.188476	5.71764	4.52151	1.17447	3.84982	0.000118203	0.00163861
Pedobacter borealis	3.20882	0.267152	5.6602	4.52011	1.27253	3.55207	0.000382207	0.00427703
Prevotella pallens	32.3231	2.67476	57.03	4.51678	0.817117	5.5277	3.24459e-08	1.60296e-06
Niabella ginsenosidivorans	7.17309	0.675982	12.5873	4.50551	1.00415	4.48691	7.22648e-06	0.000163706
Flavobacterium rivuli	3.09013	0.267152	5.44261	4.46166	1.16345	3.83486	0.000125637	0.00172621
Leeuwenhoekiella blandensis	1.98327	0	3.63599	4.45034	1.34496	3.30889	0.000936674	0.00844644
Prevotella saccharolytica	51.1385	4.06867	90.3634	4.44836	0.600408	7.4089	1.27354e-13	2.46431e-11
Fusicatenibacter sp.	2.97796	0.112508	5.36584	4.4385	1.39428	3.18336	0.00145578	0.0119446
Sanguibacter suarezii	9.73399	0.849537	17.1377	4.4119	1.41706	3.11342	0.0018493	0.0142898
Porphyromonas crevioricanis	64.998	5.44312	114.627	4.39398	0.509287	8.6277	6.25968e-18	4.15285e-15
Alcaligenes faecalis	49.0302	3.97092	86.5795	4.3802	0.602814	7.26625	3.69612e-13	6.22748e-11
Flavobacterium indicum	6.23809	0.600013	10.9365	4.37469	0.972007	4.50067	6.77385e-06	0.000154964
Methylobacterium extorquens	4.47825	0.487506	7.80388	4.35876	1.1823	3.68667	0.000227209	0.00279143
Alistipes	81.6649	7.33526	143.606	4.34068	0.576987	7.52301	5.35308e-14	1.49104e-11
Barnesiella sp.	1249.15	109.062	2199.22	4.33585	0.446705	9.70629	2.83474e-22	6.58228e-19
Dysgonomonas sp. BGC7	2.80227	0.220354	4.95387	4.33146	1.32285	3.27434	0.00105908	0.00931507
Porphyromonas bennonis	11.2657	0.933955	19.8755	4.31792	0.839972	5.14055	2.73936e-07	1.04275e-05
Spirosoma rigui	3.99115	0.300983	7.06629	4.30588	1.16766	3.68761	0.000226371	0.0027885
Flavobacterium hercynium	2.73795	0.155725	4.8898	4.29366	1.15303	3.72379	0.000196252	0.00253164
Aquamicrobium defluvii	4.20934	0.376079	7.40373	4.28544	1.0995	3.89762	9.71442e-05	0.00138386
Holospora undulata	11.3486	0.895399	20.0595	4.28247	1.05825	4.04675	5.19344e-05	0.000843299
Porphyromonas canoris	32.6607	3.04632	57.3394	4.26491	0.631814	6.75025	1.47586e-11	1.71347e-09
Prevotella marshii	47.5507	4.58965	83.3515	4.25842	0.598111	7.11977	1.08105e-12	1.61949e-10
Flavobacterium	8.3517	0.881415	14.5769	4.25633	0.984583	4.32298	1.53937e-05	0.000313545
Sphingomonadaceae	2.67368	0.220354	4.71812	4.21888	1.25069	3.37323	0.000742922	0.00704108
Zunongwangia profunda	3.99357	0.376079	7.00815	4.20964	1.16819	3.60354	0.000313908	0.00366279
Wenyingzhuangia marina	3.84572	0.332861	6.7731	4.20844	1.133	3.71441	0.000203676	0.00258614
Porphyromonas gulae	31.7919	3.1747	55.6397	4.18126	0.729106	5.73478	9.76367e-09	5.39791e-07
Brevundimonas	5.60742	0.690029	9.70524	4.18012	0.957207	4.367	1.25965e-05	0.000264697
Aequorivita viscosa	2.47722	0.220354	4.35794	4.17788	1.38465	3.01729	0.00255046	0.0183918
Acinetobacter johnsonii	3.89638	0.455628	6.76368	4.1573	1.06308	3.91061	9.20619e-05	0.00134869
Psychroflexus tropicus	3.64057	0.300983	6.42356	4.1564	1.18131	3.51848	0.00043403	0.00472046
Proteus vulgaris	22.414	2.29909	39.1764	4.13534	1.1414	3.62305	0.000291153	0.00345809
Cecembia lonarensis	5.23699	0.489459	9.19326	4.11344	1.07387	3.83048	0.000127892	0.00174686
Cupriavidus gilardii	5.57127	0.675982	9.65069	4.11341	1.0468	3.9295	8.5122e-05	0.00126296
Anaerotruncus	5.61769	0.754658	9.67021	4.10336	1.06204	3.86365	0.000111706	0.00156254
Porphyromonas cangingivalis	52.7594	5.48439	92.1552	4.08945	0.550152	7.43332	1.05906e-13	2.23557e-11
Candidatus Rickettsiella	8.28328	0.854198	14.4742	4.06617	1.31048	3.1028	0.00191698	0.0146181
unclassified Bacteroidales	29.8755	3.3059	52.0169	4.05411	0.662346	6.12083	9.30898e-10	6.86204e-08
Hymenobacter norwichensis	3.57949	0.440707	6.19514	4.04788	1.22634	3.30077	0.000964187	0.00866089
Prevotella dentalis	18.117	1.85744	31.6666	4.03413	0.816621	4.94003	7.81114e-07	2.43456e-05
Kocuria palustris	6.54084	0.677935	11.4266	4.03213	1.08579	3.71355	0.000204374	0.00258614
Cytophagales bacterium	6.49356	0.788489	11.2478	3.98301	0.959053	4.15307	3.28049e-05	0.000572728
Enhydrobacter aerosaccus	2.23792	0.188476	3.9458	3.97826	1.27136	3.12915	0.00175314	0.0137064
Chitinophaga jiangningensis	4.64219	0.535385	8.06452	3.97612	1.10816	3.58805	0.000333156	0.00382965
Chryseobacterium indologenes	2.20868	0.220354	3.86561	3.97162	1.2444	3.1916	0.00141488	0.011724
Porphyromonas uenonis	45.711	5.15997	79.5035	3.94837	0.601202	6.56747	5.11772e-11	5.16668e-09
Dorea sp. 5-2	7.09887	0.928213	12.2411	3.9332	1.14273	3.44193	0.00057759	0.0058823
Sediminibacterium ginsengisoli	3.29987	0.344201	5.76292	3.92808	1.16112	3.38302	0.000716946	0.00686494
Rudanella lutea	18.5372	2.28213	32.0832	3.92785	0.721905	5.44095	5.2996e-08	2.34394e-06
Prevotella multisaccharivorax	52.1694	6.24087	90.4431	3.91361	0.555168	7.04942	1.79664e-12	2.52837e-10
Winogradskyella sp.	9.23005	1.13182	15.9786	3.90313	0.805356	4.84646	1.25684e-06	3.5104e-05
Mannheimia haemolytica	6.2158	0.752157	10.7688	3.89083	0.996094	3.90609	9.38016e-05	0.0013613
Hymenobacter terrenus	3.04729	0.37966	5.27031	3.88768	1.1071	3.51158	0.000445446	0.00481082
Alistipes ihumii	55.8536	6.65515	96.8523	3.88684	0.546741	7.1091	1.16805e-12	1.69513e-10
Dorea	488.433	57.7735	847.316	3.88094	0.788566	4.92151	8.5877e-07	2.62377e-05
Rappaport israeli	10.6888	1.24899	18.5552	3.84523	1.19503	3.21769	0.00129225	0.0110114
Prevotella conceptionensis	2.85369	0.225015	5.04425	3.80114	1.17758	3.22793	0.00124687	0.0107231
Photobacterium leiognathi	4.69579	0.675982	8.04562	3.79758	1.13148	3.35629	0.000789945	0.00736648
Planktothricoides sp.	11.335	1.4515	19.5712	3.785	0.753464	5.02346	5.0748e-07	1.72779e-05
Marinilabilia salmonicolor	90.3109	11.7682	155.763	3.77694	0.426487	8.85592	8.29957e-19	6.42387e-16
Geofilum sp.	60.7062	7.92302	104.692	3.74823	0.50154	7.47344	7.81259e-14	1.76459e-11
Algoriphagus faecimaris	2.77855	0.37966	4.77763	3.74762	1.15918	3.233	0.00122497	0.0105739
Stenoxybacter acetivorans	11.2854	1.62182	19.3383	3.73634	1.00303	3.72506	0.00019527	0.002526
Porphyromonadaceae	69.5915	9.23746	119.886	3.72443	0.66776	5.57749	2.44011e-08	1.24526e-06
Draconibacterium orientale	31.4317	4.1545	54.1626	3.71668	0.594166	6.25529	3.96777e-10	3.35024e-08
Prevotella micans	24.6299	3.49059	42.2459	3.6992	0.647635	5.71186	1.11747e-08	6.10534e-07
Chryseolinea serpens	4.77092	0.604675	8.2428	3.68029	1.00507	3.66173	0.000250516	0.00303759
Prevotella albensis	58.0108	7.9053	99.7653	3.669	0.533227	6.88075	5.95366e-12	7.68022e-10
Andreprevotia lacus	15.1768	1.97859	26.1753	3.65262	1.09999	3.32059	0.000898262	0.00818881
Alloprevotella rava	77.8394	10.8324	133.679	3.64451	0.444246	8.2038	2.32911e-16	1.35205e-13
Psychrobacter cibarius	14.4362	1.86918	24.9086	3.62599	0.674484	5.37595	7.6179e-08	3.18716e-06
Tannerella sp.	478.07	66.9599	820.661	3.62069	0.484336	7.47559	7.68609e-14	1.76459e-11
Clostridium saccharogumia	185.237	26.5427	317.482	3.58852	0.827973	4.3341	1.46357e-05	0.000302081
Capnocytophaga canimorsus	17.6666	2.55503	30.2596	3.57995	0.697135	5.13524	2.8179e-07	1.06393e-05
Marinomonas spartinae	7.1224	1.02484	12.2037	3.56222	0.845063	4.21533	2.49409e-05	0.000457808
Marivirga sericea	4.71081	0.69111	8.06056	3.54862	0.954291	3.71859	0.000200338	0.0025662
Prevotella denticola	23.099	3.41834	39.4996	3.54269	0.731327	4.8442	1.27122e-06	3.51401e-05
Flavobacterium psychrophilum	3.60869	0.521337	6.18149	3.53908	1.1246	3.14697	0.00164974	0.0131639
Burkholderia stagnalis	42.2965	6.46763	72.1538	3.53706	0.836439	4.22871	2.35036e-05	0.000436571
Prevotella pleuritidis	35.3891	5.41413	60.3683	3.50122	0.545584	6.41737	1.3865e-10	1.31407e-08
Petrimonas mucosa	172.077	26.6325	293.281	3.4773	0.46546	7.47066	7.97939e-14	1.76459e-11
Agrobacterium vitis	3.39699	0.456708	5.84722	3.46618	1.02903	3.36839	0.000756078	0.00713664
Salinivirga cyanobacteriivorans	34.6326	5.16556	59.1884	3.46314	0.689509	5.02262	5.09704e-07	1.72779e-05
Spirosoma luteum	6.44107	0.933955	11.0303	3.46053	0.887408	3.89959	9.63571e-05	0.00138112
Bacilli	416.487	65.691	708.818	3.43585	0.699611	4.91109	9.05715e-07	2.73126e-05
Prevotella veroralis	18.0297	2.77288	30.7437	3.42213	0.54412	6.28928	3.18938e-10	2.79462e-08
Kocuria sp.	3.84143	0.493248	6.63159	3.40132	1.07338	3.1688	0.00153072	0.0124128
Spirosoma spitsbergense	2.88242	0.337523	5.00318	3.3873	1.12226	3.01827	0.0025422	0.0183607
Alistipes senegalensis	75.642	12.467	128.288	3.38648	0.534826	6.33194	2.42102e-10	2.20455e-08
Bacillus bingmayongensis	5.16468	0.821448	8.78404	3.37913	1.1058	3.05582	0.00224448	0.0165188
Prevotella salivae	31.8243	5.13741	54.0635	3.37139	0.609788	5.5288	3.22426e-08	1.60296e-06
Lactobacillus panis	47.9212	7.71408	81.4271	3.36674	0.933373	3.60707	0.000309677	0.00363166
Alistipes indistinctus	38.0259	6.49881	64.2984	3.3477	0.694612	4.81952	1.43903e-06	3.88538e-05
Pragia fontium	16.6112	2.71204	28.1938	3.33278	0.893709	3.72915	0.000192127	0.00249922
Delftia lacustris	6.93834	1.09143	11.8108	3.33144	0.873956	3.81191	0.000137899	0.00185088
Rhizobiales bacterium	13.6178	2.23924	23.0999	3.3229	0.960707	3.4588	0.00054258	0.00556234
Hymenobacter psychrotolerans	9.37518	1.4931	15.9436	3.29021	0.821467	4.00528	6.19438e-05	0.000968575
Porphyromonas circumdentaria	33.8757	5.91213	57.1786	3.2795	0.595465	5.50747	3.64034e-08	1.76101e-06
Capnocytophaga sp.	86.1112	14.7228	145.602	3.27269	0.4538	7.21175	5.52357e-13	8.55048e-11
Lacinutrix sp.	7.82623	1.35587	13.2182	3.25365	0.90508	3.59488	0.00032454	0.00375852
Chryseobacterium bovis	3.88954	0.645184	6.59316	3.23886	0.916203	3.53509	0.000407635	0.00449657
Delftia	39.6387	7.0647	66.7837	3.23713	0.515298	6.28205	3.34136e-10	2.87357e-08
Sphingobacterium spiritivorum	6.14475	1.24683	10.2264	3.22484	0.838206	3.84731	0.000119421	0.00164568
Sporosarcina psychrophila	9.67328	1.75141	16.2748	3.22302	0.867421	3.71564	0.000202689	0.00258595
Burkholderia sp.	41.3463	7.42366	69.6152	3.21424	0.870126	3.694	0.000220757	0.00273386
Prevotella oryzae	44.07	7.96554	74.1571	3.2008	0.636359	5.02986	4.90828e-07	1.70105e-05
Brevundimonas diminuta	9.67819	1.8548	16.1977	3.19768	0.869505	3.67758	0.000235455	0.00286996
Niastella populi	4.01315	0.75303	6.72991	3.19494	1.05012	3.04245	0.00234661	0.0171617
Leucobacter sp.	10.4027	1.79281	17.5775	3.18545	0.738839	4.31143	1.62201e-05	0.000320536
Flavobacterium daejeonense	5.33326	0.980753	8.96035	3.17189	0.911205	3.48098	0.000499574	0.00524891
Flavobacterium columnare	10.5072	1.90822	17.673	3.16957	0.903676	3.50743	0.000452466	0.00486401
Fabibacter misakiensis	6.86191	1.38492	11.4261	3.16475	0.768181	4.1198	3.79206e-05	0.000640375
Mariniphaga anaerophila	19.7623	3.68124	33.1631	3.15079	0.545734	5.77349	7.76447e-09	4.39734e-07
Coxiella burnetii	63.2708	12.0533	105.952	3.12589	0.421357	7.41862	1.18348e-13	2.3896e-11
Prevotella bryantii	50.7048	9.97837	84.6435	3.11822	0.568326	5.48668	4.09555e-08	1.92118e-06
Leptotrichia trevisanii	18.0826	3.42544	30.2969	3.10806	0.777263	3.99872	6.36861e-05	0.000982586
Nonlabens	11.2093	2.10785	18.7939	3.09754	0.87007	3.5601	0.000370714	0.00417863
Delftia acidovorans	26.7799	5.46403	44.5432	3.06047	0.522501	5.85735	4.70298e-09	2.95143e-07
Gabonibacter massiliensis	8.26436	1.62865	13.7941	3.05881	0.688146	4.445	8.78911e-06	0.000193444
Achromobacter sp.	32.6664	6.45728	54.5074	3.04474	0.805022	3.78218	0.000155461	0.00205102
Proteiniphilum acetatigenes	81.8962	16.891	136.067	3.03908	0.562469	5.4031	6.54982e-08	2.80001e-06
Rikenellaceae	114.064	23.2801	189.717	3.01735	0.601424	5.01701	5.24823e-07	1.76614e-05
Enterococcus faecalis	355.211	73.0813	590.319	3.01638	0.623298	4.83938	1.30243e-06	3.55794e-05
Beggiatoa alba	7.11271	1.42254	11.8545	2.9909	0.955571	3.12996	0.00174827	0.0136914
Lascolabacillus massiliensis	15.6661	3.40436	25.8841	2.98546	0.685642	4.35425	1.33521e-05	0.000278061
Labilibacter marinus	25.5501	5.07263	42.6147	2.98449	0.543391	5.49234	3.96636e-08	1.87957e-06
Prevotella copri	81.1133	16.9131	134.614	2.98185	0.527915	5.64836	1.61987e-08	8.64677e-07
Bacteroides salanitronis	111.847	23.8521	185.177	2.95988	0.407465	7.26412	3.75472e-13	6.22748e-11
Flavobacterium frigoris	6.28289	1.29308	10.4411	2.95847	0.824424	3.58852	0.000332556	0.00382965
Prevotella buccalis	93.9979	20.3901	155.338	2.94165	0.489256	6.0125	1.82678e-09	1.24759e-07
Indibacter alkaliphilus	3.81609	0.714474	6.40078	2.94057	0.894551	3.2872	0.00101187	0.00898498
Roseburia	8.48654	1.90539	13.9708	2.937	0.789884	3.71827	0.000200588	0.0025662
Acidovorax	5.48904	1.14782	9.10673	2.91797	0.938433	3.1094	0.00187466	0.0143477
Delftia sp.	56.8603	12.6379	93.7123	2.91666	0.529556	5.50775	3.63447e-08	1.76101e-06
Acidiphilium multivorum	9.61597	2.20258	15.7938	2.9055	0.811031	3.58248	0.000340347	0.00387677
Prevotella histicola	23.3008	5.42388	38.1983	2.88318	0.576591	5.00039	5.72159e-07	1.91159e-05
Imtechella halotolerans	48.7343	11.3103	79.9209	2.85915	0.590601	4.84109	1.29129e-06	3.54838e-05
Leucothrix mucor	8.89275	1.85203	14.76	2.85803	0.812974	3.51553	0.000438884	0.004751
Prevotella disiens	18.616	4.43043	30.4374	2.85475	0.752344	3.79448	0.000147953	0.00196875
Alkaliflexus imshenetskii	22.162	5.24821	36.2568	2.85308	0.521531	5.47058	4.4856e-08	2.08311e-06
Lachnoclostridium phocaeense	358.418	81.9532	588.806	2.84854	0.644902	4.41701	1.00075e-05	0.000217172
Comamonas aquatica	6.05525	1.5104	9.84262	2.8471	0.892729	3.18921	0.00142661	0.0117886
Clostridium methoxybenzovorans	70.9262	16.3342	116.419	2.83539	0.54543	5.19845	2.00962e-07	8.0454e-06
Aquabacterium sp.	22.9799	5.3122	37.7029	2.83049	0.651612	4.34383	1.40017e-05	0.000290286
Clostridium celerecrescens	218.576	51.346	357.935	2.80367	0.654335	4.28477	1.82929e-05	0.000352499
Barnesiella viscericola	657.669	154.568	1076.92	2.80284	0.490909	5.7095	1.13311e-08	6.11877e-07
Leeuwenhoekiella palythoae	9.28311	2.14727	15.2296	2.79292	0.583948	4.78282	1.72853e-06	4.61339e-05
Ornithobacterium rhinotracheale	29.5612	7.12395	48.259	2.79236	0.589637	4.73573	2.18267e-06	5.69456e-05
Shewanella sp.	14.6012	3.43879	23.9031	2.79147	0.712454	3.9181	8.92487e-05	0.00131578
Chryseobacterium oranimense	6.77485	1.6389	11.0548	2.79066	0.805682	3.46372	0.000532759	0.00551032
Gabonia massiliensis	612.309	145.959	1000.93	2.78263	0.479929	5.798	6.71113e-09	3.9957e-07
Xanthomonas phaseoli	14.1326	3.24655	23.2043	2.77569	0.571555	4.85639	1.19548e-06	3.40601e-05
Phyllobacterium sp.	6.73935	1.58582	11.034	2.7751	0.889845	3.11863	0.00181695	0.0140632
Porphyromonas endodontalis	49.4654	11.7305	80.9111	2.77431	0.610555	4.54392	5.52179e-06	0.000131504
Elizabethkingia genomosp.	4.40755	1.0886	7.17335	2.77234	0.841723	3.29365	0.000988958	0.00879831
Prevotella nigrescens	21.616	5.12752	35.3564	2.77218	0.509227	5.4439	5.21261e-08	2.32763e-06
Pedobacter sp.	95.7968	23.2699	156.236	2.76656	0.428222	6.46057	1.0431e-10	1.0092e-08
Lysobacter sp.	14.5372	3.41352	23.807	2.75826	0.766445	3.59877	0.000319724	0.0037213
Bacillus vireti	154.7	37.9606	251.983	2.75079	0.280383	9.81085	1.0111e-22	4.69555e-19
Dysgonomonas capnocytophagoides	325.028	79.7344	529.439	2.73751	0.37645	7.27191	3.54428e-13	6.22748e-11
Hallella seregens	4.88166	1.24791	7.90979	2.726	0.853382	3.19435	0.00140147	0.0116639
Rahnella	5.26036	1.31758	8.54601	2.71917	0.858434	3.16759	0.00153706	0.0124357
Clostridium hylemonae	199.283	49.8251	323.831	2.70784	0.668511	4.05055	5.10971e-05	0.000832614
Methylomicrobium album	5.75914	1.43009	9.36668	2.70248	0.817607	3.30535	0.000948575	0.00853718
Pelomonas	15.4172	3.7554	25.1353	2.70205	0.808367	3.3426	0.000829982	0.00767008
Coprobacter secundus	182.992	46.3183	296.887	2.68637	0.476701	5.63534	1.74713e-08	9.22008e-07
Dorea sp.	2004.52	505.871	3253.4	2.686	0.656191	4.09332	4.25239e-05	0.000715511
Cytophaga aurantiaca	5.03358	1.31758	8.13025	2.68037	0.890265	3.01075	0.00260602	0.0187054
Pseudovibrio sp.	5.79732	1.3802	9.47825	2.65774	0.753438	3.52748	0.000419529	0.0046059
Raoultella sp.	70.6414	18.2089	114.335	2.64535	0.516258	5.1241	2.98969e-07	1.11073e-05
Leadbetterella byssophila	10.1031	2.70251	16.2702	2.64396	0.714992	3.69789	0.000217401	0.00269949
Paraprevotella clara	136.614	35.5511	220.833	2.6379	0.359069	7.34649	2.03484e-13	3.77992e-11
Saccharicrinis fermentans	39.3789	10.2034	63.6918	2.63647	0.399315	6.60247	4.04376e-11	4.17316e-09
Delftia tsuruhatensis	18.5757	4.87159	29.9959	2.63165	0.518664	5.07389	3.89756e-07	1.39233e-05
Streptococcus anginosus	18.2101	4.96912	29.2442	2.61917	0.566725	4.62158	3.80824e-06	9.40716e-05
Butyricimonas	30.6754	8.1906	49.4128	2.59803	0.512613	5.06822	4.01554e-07	1.42352e-05
Aestuariimicrobium kwangyangense	4.08405	0.949956	6.6958	2.58571	0.833747	3.10131	0.00192667	0.0146439
Proteus hauseri	8.89251	2.38477	14.3156	2.58552	0.821456	3.14748	0.00164684	0.0131639
Parapedobacter luteus	5.59334	1.48068	9.02056	2.58084	0.825924	3.12479	0.00177931	0.0138179
Alistipes finegoldii	70.9095	18.9514	114.208	2.56781	0.340653	7.53793	4.77504e-14	1.47835e-11
Parabacteroides goldsteinii	81.7169	22.5102	131.056	2.56166	0.492635	5.19991	1.99383e-07	8.0454e-06
Lewinella persica	7.59775	2.06306	12.21	2.56139	0.773308	3.31226	0.000925463	0.00837788
Ralstonia insidiosa	9.851	2.59217	15.9	2.5594	0.714585	3.58165	0.00034143	0.00387677
Vibrio parahaemolyticus	69.8482	19.09	112.147	2.55594	0.571782	4.47012	7.81749e-06	0.000172878
Prolixibacter bellariivorans	26.2198	7.34956	41.9449	2.5509	0.439226	5.80772	6.33282e-09	3.81943e-07
Terrabacteria group	9.89393	2.80996	15.7972	2.54831	0.627112	4.06357	4.83288e-05	0.000798715
Skermanella aerolata	19.7825	5.47306	31.707	2.53499	0.823866	3.07695	0.00209132	0.0157154
Butyricimonas sp.	234.448	65.0895	375.58	2.53431	0.407235	6.22323	4.87034e-10	3.83353e-08
Butyricimonas synergistica	111.34	31.2981	178.042	2.53158	0.377019	6.71473	1.88418e-11	2.04678e-09
Muribaculum	76.9388	21.4705	123.162	2.52357	0.505944	4.98785	6.10542e-07	2.01089e-05
Kineosporia sp.	5.90855	1.58001	9.51566	2.51823	0.809843	3.10953	0.00187387	0.0143477
Prevotella dentasini	15.5153	4.55671	24.6475	2.51267	0.519375	4.83788	1.31233e-06	3.56402e-05
Arsenophonus nasoniae	15.7897	4.60457	25.1107	2.49861	0.754788	3.31034	0.000931821	0.00841902
Prevotella brevis	79.0708	22.2295	126.439	2.49705	0.62168	4.01663	5.90374e-05	0.00093255
Treponema bryantii	1670.33	475.523	2666.01	2.48631	0.688876	3.60923	0.000307107	0.00361065
Nocardioides	8.33698	2.31076	13.3588	2.48176	0.7049	3.52072	0.000430373	0.00469167
Muribaculum sp.	9.34458	2.87081	14.7394	2.44837	0.660015	3.70957	0.000207615	0.00261889
Kluyvera intestini	275.733	81.1972	437.847	2.43708	0.565857	4.30689	1.65565e-05	0.000324424
Butyricimonas virosa	37.7644	11.1177	59.97	2.42515	0.415692	5.83401	5.41106e-09	3.30645e-07
Lutibacter profundi	11.5927	3.34568	18.4652	2.42478	0.633437	3.82796	0.000129208	0.0017546
Alistipes shahii	30.6687	9.23043	48.5339	2.42406	0.448693	5.4025	6.57195e-08	2.80001e-06
Lewinella sp.	6.29688	1.77895	10.0618	2.41765	0.691319	3.49716	0.000470244	0.00502026
Acinetobacter	38.3214	11.386	60.7675	2.40193	0.619091	3.87977	0.000104557	0.00147587
Cesiribacter andamanensis	5.23344	1.59502	8.26546	2.38568	0.776702	3.07154	0.00212954	0.0158741
Mediterranea sp.	1572.47	479.821	2483.01	2.3724	0.381196	6.22357	4.8597e-10	3.83353e-08
Alistipes obesi	147.375	45.1649	232.55	2.37231	0.548566	4.32457	1.52829e-05	0.000312661
Clostridium bolteae	382.016	116.937	602.915	2.36828	0.586051	4.04108	5.32055e-05	0.000857938
Haliscomenobacter hydrossis	6.48788	2.03699	10.197	2.3593	0.767436	3.07426	0.00211026	0.015832
Burkholderia cepacia	30.0652	9.23331	47.4251	2.34934	0.672727	3.49227	0.000478941	0.00510138
Erysipelotrichaceae	123.801	38.7012	194.717	2.33432	0.769683	3.03283	0.00242269	0.0176625
Clostridium glycyrrhizinilyticum	111.376	35.185	174.869	2.32431	0.492247	4.72182	2.33739e-06	6.03338e-05
Porphyromonas gingivicanis	18.1339	5.97148	28.2693	2.31223	0.529103	4.3701	1.24191e-05	0.000262156
Paenibacillus jilunlii	6.55732	2.16024	10.2215	2.29197	0.714531	3.20766	0.00133819	0.0112992
Candidatus Azobacteroides	15.7874	5.20491	24.6061	2.28762	0.543003	4.2129	2.5211e-05	0.000460945
Pseudomonas syringae	64.9804	21.1936	101.469	2.27794	0.39303	5.79584	6.79809e-09	3.99625e-07
Odoribacter laneus	60.1934	19.7817	93.8697	2.274	0.313542	7.2526	4.08847e-13	6.54719e-11
Mycobacterium sp.	63.8093	20.9525	99.5234	2.26381	0.382031	5.92572	3.10929e-09	2.03374e-07
Marinifilum fragile	53.5434	17.3188	83.7306	2.26321	0.580248	3.90042	9.6027e-05	0.00138065
Lachnoclostridium	238.012	77.8563	371.476	2.25869	0.660233	3.42105	0.0006238	0.00617786
Porphyromonas macacae	83.8462	27.6362	130.688	2.255	0.459826	4.90402	9.38931e-07	2.79512e-05
Tannerella forsythia	131.652	43.2127	205.351	2.25483	0.455601	4.94914	7.45422e-07	2.35493e-05
Acaryochloris marina	7.22224	2.44435	11.2038	2.2505	0.715698	3.14448	0.00166384	0.0132309
Clostridium spiroforme	214.938	70.7144	335.124	2.24745	0.656047	3.42574	0.000613122	0.00612331
Acinetobacter sp.	72.853	23.8798	113.664	2.24723	0.544986	4.12345	3.73236e-05	0.000634912
Deefgea rivuli	7.08104	2.55199	10.8552	2.24357	0.680964	3.29469	0.000985307	0.00878266
Coprococcus sp.	214.52	70.9275	334.18	2.24349	0.605878	3.70288	0.000213166	0.00266114
Sandarakinorhabdus sp.	20.5794	6.81456	32.0502	2.24142	0.670579	3.34252	0.000830216	0.00767008
Neisseria bacilliformis	9.3058	2.96562	14.5893	2.23863	0.69457	3.22305	0.00126832	0.0108673
Staphylococcus cohnii	10.2311	3.27058	16.0316	2.23757	0.654068	3.421	0.000623905	0.00617786
Clostridium scindens	452.91	150.608	704.828	2.22793	0.539812	4.12724	3.67139e-05	0.000631479
Dysgonomonas gadei	94.5849	31.8286	146.882	2.22052	0.404203	5.49358	3.93866e-08	1.87957e-06
Chryseobacterium sp.	50.3879	16.7673	78.4051	2.21694	0.330203	6.71388	1.89517e-11	2.04678e-09
Prevotella oulorum	25.6307	8.62025	39.8062	2.21536	0.57206	3.87261	0.000107678	0.00151533
Prevotellamassilia timonensis	337.258	113.877	523.409	2.208	0.384445	5.74333	9.28312e-09	5.19407e-07
Zhouia amylolytica	9.96327	3.28415	15.5292	2.20737	0.636655	3.46714	0.000526034	0.0054651
Megamonas rupellensis	6.03883	2.17699	9.25702	2.20107	0.699946	3.14463	0.00166297	0.0132309
Acinetobacter guillouiae	7.19502	2.543	11.0717	2.1893	0.697844	3.13723	0.00170552	0.0134244
Lentimicrobium saccharophilum	49.6833	17.2695	76.6947	2.16453	0.38581	5.61036	2.01902e-08	1.05352e-06
Leptotrichia buccalis	9.74189	3.41699	15.0127	2.13114	0.578688	3.68272	0.000230761	0.00282758
Prevotella bergensis	47.8485	17.144	73.4356	2.12042	0.525633	4.03403	5.48293e-05	0.000878025
Dorea formicigenerans	181.86	65.2862	279.005	2.10187	0.523219	4.01718	5.88979e-05	0.00093255
Flavobacterium sp.	68.9183	25.0021	105.515	2.08133	0.382881	5.43596	5.45033e-08	2.38786e-06
Staphylococcus aureus	57.2964	20.6009	87.876	2.0706	0.379384	5.4578	4.82078e-08	2.2166e-06
Moraxella osloensis	15.7052	5.90116	23.8753	2.05382	0.606679	3.38535	0.00071088	0.00682251
Porphyromonas	98.849	36.6857	150.652	2.05318	0.476655	4.30748	1.65126e-05	0.000324424
Methylobrevis pamukkalensis	8.32215	3.069	12.6998	2.04977	0.596572	3.43591	0.000590565	0.00598817
Bacteroides barnesiae	171.374	63.8718	260.96	2.04158	0.347779	5.87033	4.34919e-09	2.80523e-07
Prevotella paludivivens	35.6792	13.1347	54.4662	2.03574	0.46311	4.39579	1.10371e-05	0.000236204
Herbaspirillum rubrisubalbicans	52.7363	19.7836	80.197	2.01321	0.586644	3.43174	0.000599731	0.00604155
Hymenobacter sp.	38.9207	14.8959	58.9414	2.00542	0.482152	4.15931	3.19205e-05	0.000559392
Flavihumibacter sp.	15.7522	5.80675	24.04	1.99424	0.5026	3.96784	7.2528e-05	0.00110433
Prevotella shahii	24.9304	9.23876	38.0067	1.99255	0.643759	3.09518	0.00196693	0.0148769
Alistipes sp.	494.52	189.042	749.086	1.98905	0.407631	4.87954	1.06333e-06	3.1453e-05
Rhodococcus	5.67673	2.26093	8.52324	1.97536	0.636031	3.10576	0.00189789	0.0144964
Faecalicatena contorta	28.4364	11.1991	42.8009	1.96434	0.577565	3.40107	0.000671238	0.00656258
Labilibacter aurantiacus	41.8474	16.0263	63.3649	1.96361	0.418342	4.69379	2.68185e-06	6.84313e-05
Tyzzerella	205.581	80.0214	310.214	1.9607	0.607032	3.22997	0.00123803	0.0106668
Prevotella ruminicola	298.731	116.349	450.716	1.9604	0.260675	7.52047	5.45815e-14	1.49104e-11
Hungatella hathewayi	1515.44	588.979	2287.5	1.95812	0.61658	3.17578	0.00149436	0.0121965
Spongiibacter sp.	41.4761	16.2516	62.4965	1.95749	0.384248	5.09434	3.49952e-07	1.26967e-05
Serratia sp.	78.4469	30.6061	118.314	1.95093	0.6207	3.14311	0.00167165	0.0132564
Prevotellaceae bacterium	136.168	53.069	205.417	1.94359	0.44904	4.32832	1.50252e-05	0.000308747
Clostridium sp.	14645	5749.68	22057.9	1.93981	0.522357	3.71358	0.00020435	0.00258614
Coprococcus comes	193.816	76.7093	291.405	1.93142	0.552223	3.49753	0.000469587	0.00502026
Candidatus Gullanella	15.8593	6.19017	23.917	1.93088	0.553771	3.48679	0.000488856	0.00515765
Legionella pneumophila	170230	67339.1	255973	1.92647	0.319197	6.03537	1.58598e-09	1.11596e-07
Thermodesulfatator atlanticus	22.9816	9.05928	34.5835	1.91819	0.613105	3.12865	0.00175612	0.0137066
Ferrimonas marina	32.294	12.9777	48.3909	1.91809	0.613993	3.12397	0.0017843	0.0138335
Clostridium citroniae	146.484	58.6969	219.641	1.91091	0.563546	3.39087	0.000696711	0.00671271
Millionella massiliensis	45.2286	18.0488	67.8784	1.90632	0.592022	3.22001	0.00128185	0.010963
Pseudoflavonifractor	169.582	68.2152	254.054	1.90102	0.562721	3.37826	0.000729448	0.00695333
Parabacteroides distasonis	559.473	225.038	838.169	1.90054	0.280725	6.77012	1.28673e-11	1.5322e-09
Mycobacterium tuberculosis	17.9447	7.47579	26.6689	1.88009	0.502263	3.74323	0.000181667	0.00237651
Blautia wexlerae	68.1684	28.4718	101.249	1.85008	0.550087	3.36325	0.000770309	0.00721233
Dorea longicatena	445.038	185.351	661.445	1.83693	0.48253	3.80687	0.000140734	0.00187807
Oceanibaculum pacificum	158.877	66.2699	236.049	1.8362	0.552686	3.32232	0.00089272	0.00818881
Bacteroides coprocola	279.449	117.196	414.66	1.82564	0.294712	6.19466	5.84093e-10	4.44677e-08
Myroides odoratimimus	191.587	80.8782	283.844	1.8187	0.286169	6.35532	2.07997e-10	1.93187e-08
Shewanella	269.518	114.099	399.034	1.80885	0.528488	3.42269	0.000620044	0.00616592
Comamonas testosteroni	27.6271	11.5405	41.0325	1.79547	0.596579	3.00962	0.00261577	0.0187464
Clostridium symbiosum	203.506	87.024	300.575	1.79135	0.543617	3.29524	0.00098337	0.00878225
Erwinia teleogrylli	16.7478	7.01617	24.8575	1.79117	0.557459	3.2131	0.00131311	0.0111687
Clostridium viride	322.578	138.635	475.864	1.78189	0.476426	3.74013	0.000183925	0.00239929
unclassified Clostridiales	110.359	47.5531	162.698	1.78169	0.580686	3.06826	0.00215312	0.0159985
Mycobacterium abscessus	8.85683	3.88753	12.9979	1.77871	0.513811	3.4618	0.000536577	0.00553747
Enterobacter hormaechei	476.959	206.16	702.625	1.77073	0.384281	4.60792	4.06726e-06	9.99384e-05
Nisaea denitrificans	79.6822	34.6012	117.25	1.7631	0.541	3.25897	0.00111819	0.00977946
Bradyrhizobium canariense	53.1222	23.1297	78.1159	1.76119	0.560547	3.14192	0.00167846	0.0132564
Spongiibacterium flavum	10.3372	4.58745	15.1287	1.74374	0.554071	3.14714	0.00164879	0.0131639
Clostridium asparagiforme	309.819	136.173	454.524	1.74193	0.555549	3.1355	0.0017156	0.013481
Bariatricus massiliensis	369.8	163.116	542.036	1.73356	0.497251	3.48629	0.000489777	0.00515765
Streptococcus mitis	87.8591	39.1441	128.455	1.72943	0.377267	4.5841	4.55947e-06	0.000110859
Marinomonas profundimaris	112.063	50.0355	163.753	1.72805	0.431635	4.0035	6.24115e-05	0.000972615
Angelakisella massiliensis	887.64	394.153	1298.88	1.72205	0.364707	4.72173	2.33852e-06	6.03338e-05
Parabacteroides merdae	609.796	272.417	890.944	1.71301	0.381548	4.48963	7.13486e-06	0.000162423
Pluralibacter gergoviae	171.253	76.67	250.073	1.70609	0.505562	3.37463	0.00073915	0.00701966
Erwiniaceae	47.4907	21.2271	69.3771	1.69866	0.480955	3.53184	0.000412676	0.0045414
Aminomonas paucivorans	12.0341	5.41879	17.5468	1.69645	0.435224	3.89787	9.70422e-05	0.00138386
Cutibacterium acnes	29.677	13.4837	43.1713	1.68476	0.424986	3.96426	7.36243e-05	0.00111736
Chlamydia trachomatis	86.7273	39.6729	125.939	1.66748	0.55615	2.99826	0.00271523	0.0193695
Sediminibacterium sp.	9.97833	4.61247	14.4499	1.66525	0.526802	3.16106	0.00157198	0.0126522
Prevotella sp.	1580.38	725.739	2292.58	1.66056	0.366008	4.53696	5.70704e-06	0.000134535
Listeria monocytogenes	237.84	109.471	344.815	1.6571	0.540064	3.06834	0.00215248	0.0159985
Acinetobacter pittii	53.2039	24.753	76.9129	1.65108	0.460416	3.58605	0.000335719	0.00384958
Kosakonia	32.1306	15.0533	46.3616	1.6431	0.364326	4.50998	6.48338e-06	0.000149054
Morganella morganii	46.7	21.8083	67.4431	1.62537	0.445524	3.64821	0.000264071	0.00317706
Leadbetterella sp.	26.907	12.4753	38.9334	1.61016	0.442811	3.63622	0.000276667	0.00331144
Tangfeifania diversioriginum	26.4902	12.5213	38.131	1.58534	0.498267	3.18171	0.00146408	0.0119915
Anaerophaga thermohalophila	76.1803	36.9713	108.854	1.57746	0.386646	4.07986	4.50634e-05	0.000747409
Gammaproteobacteria	355.031	173.844	506.02	1.54266	0.348066	4.43209	9.33235e-06	0.000203472
Prevotella stercorea	633.572	312.82	900.866	1.52781	0.291632	5.23885	1.61582e-07	6.6406e-06
Budviciaceae	18.4997	9.17088	26.2737	1.52449	0.414444	3.67841	0.000234693	0.0028682
Prevotella corporis	193.458	96.3421	274.388	1.51323	0.496671	3.04674	0.00231339	0.0169721
Yersinia kristensenii	31.0278	15.3864	44.0622	1.51264	0.365992	4.13298	3.58084e-05	0.000618194
Algoriphagus ratkowskyi	14.7388	7.64523	20.6502	1.51229	0.500895	3.01917	0.00253466	0.0183348
Bacteroidales	40520.8	20225.4	57433.6	1.50577	0.241789	6.22764	4.73523e-10	3.83353e-08
Obesumbacterium proteus	84.3325	42.3842	119.289	1.50373	0.473641	3.17483	0.00149924	0.0122149
Mucilaginibacter sp.	32.4664	16.3418	45.9035	1.50302	0.486328	3.09056	0.00199779	0.0150369
Mangrovibacter	76.5249	38.4589	108.247	1.49796	0.369479	4.05425	5.02946e-05	0.000825329
Acetoanaerobium	39.7343	19.8858	56.2747	1.49491	0.478317	3.12536	0.00177588	0.0138144
Clostridium innocuum	40.9975	20.5505	58.0366	1.48786	0.423217	3.51559	0.000438777	0.004751
Escherichia coli	9392.52	4759.91	13253	1.47733	0.303633	4.86551	1.14161e-06	3.31351e-05
Stenotrophomonas maltophilia	19.0026	9.52634	26.8995	1.47232	0.473523	3.1093	0.00187533	0.0143477
Aquabacterium parvum	44.935	23.0814	63.1463	1.46428	0.40858	3.58383	0.000338588	0.00387292
Enterobacterales	9291.34	4749.4	13076.3	1.46114	0.347508	4.20462	2.61517e-05	0.000474408
Bacteroides coprophilus	804.398	422.241	1122.86	1.41091	0.364496	3.87087	0.000108448	0.00152155
Shigella	147.473	77.716	205.604	1.40137	0.438165	3.19827	0.00138254	0.0115477
Cronobacter sakazakii	417.664	220.842	581.683	1.39921	0.363264	3.85178	0.000117262	0.00163043
Kluyvera intermedia	3530.93	1868.76	4916.07	1.39542	0.354939	3.93143	8.44431e-05	0.0012569
Enterobacter asburiae	285.989	151.778	397.832	1.39379	0.413985	3.36676	0.000760576	0.00716453
Blautia obeum	141.872	76.0117	196.756	1.38019	0.430592	3.20532	0.0013491	0.0113295
Bacteroides helcogenes	996.592	532.441	1383.38	1.37884	0.373504	3.69164	0.00022281	0.00275194
Sphingomonas sp.	61.5814	33.1931	85.2383	1.3615	0.306855	4.43696	9.12394e-06	0.000199866
Prevotella ihumii	32.8691	17.4504	45.7181	1.35887	0.392666	3.46064	0.000538898	0.00554393
Yersinia enterocolitica	86.4251	46.6398	119.579	1.35711	0.365898	3.70899	0.00020809	0.00261889
Gallaecimonas pentaromativorans	35.7407	19.1519	49.5647	1.33929	0.412177	3.24931	0.00115685	0.0100796
Parabacteroides	350.456	192.754	481.874	1.32532	0.367516	3.60615	0.000310777	0.00363539
Enterococcus	119.786	66.4259	164.253	1.30349	0.385841	3.37832	0.000729299	0.00695333
Sanguibacteroides justesenii	177.429	100.859	241.237	1.26736	0.287255	4.41195	1.02443e-05	0.000221276
Citrobacter braakii	100.621	57.8179	136.29	1.23583	0.36442	3.39123	0.000695795	0.00671271
Sphingobacteriales bacterium	79.6761	46.6699	107.181	1.21922	0.30635	3.97984	6.89612e-05	0.00105347
Drancourtella sp.	507.11	298.378	681.053	1.19362	0.264544	4.51198	6.42253e-06	0.000148389
Erwinia amylovora	176.798	105.093	236.553	1.16785	0.361972	3.22636	0.00125374	0.0107622
Mesorhizobium sp.	23.0319	13.8894	30.6506	1.11696	0.321871	3.4702	0.000520062	0.00542735
Klebsiella sp.	1956.68	1195.8	2590.73	1.11565	0.304982	3.65808	0.000254111	0.00307315
Sphingobacterium sp.	44.2156	26.9515	58.6024	1.10968	0.323317	3.43217	0.000598779	0.00604155
Parabacteroides johnsonii	1340.75	822.61	1772.53	1.1082	0.281358	3.93873	8.19131e-05	0.00122711
Thalassospira sp.	27.6707	16.7586	36.7642	1.10701	0.366255	3.02252	0.00250677	0.0182182
Clostridium neopropionicum	194.569	120.414	256.365	1.08954	0.266847	4.08303	4.44518e-05	0.000739908
Subdoligranulum variabile	266.682	171.564	345.947	1.00764	0.284753	3.53867	0.000402152	0.00445726
Massilimaliae massiliensis	857.431	558.407	1106.62	0.986126	0.327198	3.01385	0.00257955	0.0185728
Paenibacillus odorifer	61.5352	40.7155	78.885	0.955417	0.263349	3.62794	0.000285687	0.00340187
Brachyspira hampsonii	102.03	71.3704	127.579	0.8498	0.217436	3.90828	9.29566e-05	0.00135326
Phocea massiliensis	274.023	194.492	340.298	0.809265	0.253874	3.18766	0.0014343	0.0118311
Paraprevotella xylaniphila	287.503	206.978	354.607	0.780994	0.243795	3.20348	0.00135775	0.0113816
Clostridium lactatifermentans	376.162	271.719	463.197	0.772316	0.222805	3.46633	0.000527611	0.00546925
Clostridium tunisiense	66.0644	48.5411	80.6672	0.75338	0.245632	3.06711	0.00216139	0.0160344
Ruminococcus flavefaciens	1370.8	1589.11	1188.87	-0.418179	0.129284	-3.23458	0.00121823	0.0105353
Butyricicoccus desmolans	196.797	240.455	160.415	-0.583978	0.175598	-3.32566	0.000882099	0.00811182
Ethanoligenens harbinense	154.479	190.269	124.654	-0.613306	0.197717	-3.10194	0.00192255	0.0146366
Lutispora thermophila	292.365	362.568	233.863	-0.630848	0.198171	-3.18336	0.00145576	0.0119446
Clostridium cellulosi	379.514	474.851	300.067	-0.661559	0.186385	-3.54942	0.000386079	0.00429964
Acetobacterium bakii	81.2328	101.839	64.0609	-0.665219	0.217275	-3.06165	0.00220119	0.0162259
Clostridium hungatei	328.44	412.959	258.008	-0.67989	0.196666	-3.45707	0.000546082	0.00558591
Thermotalea metallivorans	133.725	168.164	105.027	-0.679956	0.197621	-3.44071	0.000580197	0.00589592
Alkaliphilus metalliredigens	101.03	127.256	79.1739	-0.681469	0.202709	-3.3618	0.000774355	0.00723562
Eubacterium siraeum	483.712	614.638	374.607	-0.715122	0.230879	-3.09739	0.00195231	0.0147904
Paramaledivibacter caminithermalis	105.883	135.157	81.4883	-0.72299	0.237693	-3.04169	0.00235252	0.0171779
Christensenella timonensis	997.01	1272.98	767.039	-0.730858	0.197372	-3.70295	0.000213104	0.00266114
Alkalibacter saccharofermentans	128.085	164.063	98.1031	-0.738369	0.215933	-3.41943	0.000627531	0.00620054
Clostridium collagenovorans	111.901	143.124	85.8822	-0.73957	0.212062	-3.48751	0.000487539	0.00515747
Fervidicella metallireducens	147.832	189.682	112.957	-0.7471	0.215907	-3.46029	0.00053959	0.00554393
Christensenella minuta	462.435	594.111	352.706	-0.750678	0.18706	-4.01304	5.99426e-05	0.000943638
Sporanaerobacter acetigenes	95.9927	123.689	72.9122	-0.752066	0.221582	-3.39407	0.000688626	0.00667516
Clostridium cellulolyticum	130.785	168.773	99.1279	-0.770163	0.201232	-3.82723	0.000129593	0.0017546
Caldanaerovirga acetigignens	98.4565	127.288	74.4303	-0.770915	0.233892	-3.29603	0.000980611	0.00877448
Proteocatella sphenisci	104.129	134.898	78.4888	-0.774892	0.223039	-3.47425	0.000512286	0.00537033
Clostridium stercorarium	483.67	626.045	365.024	-0.776044	0.161589	-4.80259	1.56628e-06	4.2045e-05
Ruminococcus callidus	275.097	356.067	207.622	-0.780021	0.235226	-3.31604	0.000913019	0.00828137
Gottschalkia acidurici	106.187	137.974	79.6981	-0.790784	0.232847	-3.39615	0.000683413	0.0066536
Cellulosilyticum sp.	209.681	272.736	157.135	-0.792779	0.183871	-4.31159	1.62083e-05	0.000320536
Caldanaerobius fijiensis	241.74	314.697	180.942	-0.794997	0.18659	-4.26066	2.03826e-05	0.000387938
Catabacter hongkongensis	558.217	729.355	415.602	-0.811656	0.181099	-4.48184	7.40034e-06	0.000166831
Clostridium grantii	109.311	143.793	80.5753	-0.832672	0.235455	-3.53644	0.000405562	0.00448435
Desulfotomaculum alcoholivorax	33.0742	43.4948	24.3904	-0.846049	0.264396	-3.19993	0.00137459	0.011502
Clostridium cavendishii	109.27	144.901	79.5768	-0.858146	0.226636	-3.78645	0.000152813	0.00202183
Ndongobacter massiliensis	48.0716	63.9228	34.8622	-0.864391	0.272509	-3.17197	0.00151408	0.0123141
Caloramator mitchellensis	165.109	219.036	120.171	-0.868916	0.194328	-4.47138	7.77148e-06	0.000172878
Mitsuokella multacida	55.856	75.1237	39.7995	-0.91348	0.299316	-3.05189	0.00227406	0.01671
Mageeibacillus indolicus	94.1159	126.288	67.3062	-0.916842	0.271431	-3.37781	0.000730668	0.00695333
Clostridium tyrobutyricum	126.632	170.689	89.9177	-0.924249	0.259021	-3.56825	0.00035938	0.00406074
Caldanaerobacter subterraneus	168.909	228.059	119.617	-0.927959	0.207574	-4.4705	7.80363e-06	0.000172878
Parvimonas micra	33.7388	45.6058	23.8497	-0.929563	0.289515	-3.21075	0.00132388	0.0111987
Syntrophothermus lipocalidus	33.4389	45.104	23.7179	-0.930791	0.287234	-3.24053	0.00119307	0.010337
Bacteroides neonati	1404.59	1897.33	993.975	-0.932336	0.285271	-3.26825	0.00108216	0.00950011
Synechococcus sp.	46.5237	62.8871	32.8876	-0.93537	0.300663	-3.11102	0.00186442	0.0143477
Succinispira mobilis	39.2801	53.3132	27.5858	-0.944854	0.291484	-3.24153	0.00118889	0.01032
Anaerofustis stercorihominis	197.766	268.811	138.562	-0.953047	0.220653	-4.31922	1.56584e-05	0.000317545
Anaerovibrio lipolyticus	157.59	214.235	110.386	-0.954427	0.281934	-3.38528	0.000711045	0.00682251
Orenia metallireducens	98.7409	134.202	69.1899	-0.957178	0.279341	-3.42656	0.000611272	0.00611799
Veillonella sp.	77.2215	105.011	54.0638	-0.957571	0.281315	-3.40391	0.000664289	0.00650835
Caloramator	33.9338	46.3031	23.626	-0.960988	0.289347	-3.32123	0.00089621	0.00818881
Tepidanaerobacter acetatoxydans	94.8007	129.613	65.7908	-0.968268	0.309663	-3.12685	0.0017669	0.0137676
Thermoanaerobacter	111.934	152.606	78.0397	-0.96831	0.259708	-3.72845	0.000192662	0.00249922
Elusimicrobium sp.	28.163	38.8656	19.2442	-0.98276	0.295353	-3.32741	0.000876575	0.00807701
Fervidicola ferrireducens	167.298	229.21	115.705	-0.985175	0.275662	-3.57385	0.000351767	0.00398441
Thermincola ferriacetica	43.9183	60.2564	30.3033	-0.992274	0.322879	-3.07321	0.00211769	0.0158366
Anaerobranca californiensis	223.244	306.343	153.995	-0.992688	0.289245	-3.432	0.000599156	0.00604155
Clostridium merdae	175.891	242.34	120.517	-1.00752	0.233601	-4.31299	1.61064e-05	0.000320536
Clostridium celatum	174.825	241.66	119.129	-1.02234	0.197372	-5.17974	2.2219e-07	8.67102e-06
Clostridium colicanis	181.426	251.496	123.034	-1.03389	0.20287	-5.09633	3.46307e-07	1.26634e-05
Bacteroides ihuae	3498.19	4875.85	2350.15	-1.05286	0.320431	-3.28575	0.00101711	0.00899702
Peptoniphilus	86.6357	121.071	57.9399	-1.06652	0.252071	-4.23103	2.32625e-05	0.00043386
Paraclostridium bifermentans	50.9128	71.2203	33.9898	-1.08053	0.270023	-4.00162	6.29102e-05	0.00097385
Tissierella creatinophila	106.817	150.197	70.667	-1.08255	0.217298	-4.9819	6.29632e-07	2.05916e-05
Clostridium papyrosolvens	218.415	306.916	144.664	-1.08325	0.28043	-3.86282	0.000112086	0.00156315
Mobilibacterium timonense	154.277	217.417	101.66	-1.09215	0.210482	-5.18879	2.11661e-07	8.40132e-06
Bacteroides stercorirosoris	1055.57	1486.92	696.11	-1.09462	0.320476	-3.41561	0.000636383	0.00627465
Clostridium tepidiprofundi	169.026	238.189	111.39	-1.09838	0.272412	-4.03207	5.5288e-05	0.000882328
Paenibacillus macquariensis	88.1993	124.355	58.0696	-1.10114	0.338953	-3.24865	0.00115954	0.0100841
Paenibacillus polymyxa	38.142	54.1432	24.8076	-1.10938	0.274653	-4.03921	5.36321e-05	0.000861825
Alicyclobacillus acidiphilus	31.8358	44.9989	20.8666	-1.11057	0.337953	-3.28616	0.00101562	0.00899702
Desulfovibrio desulfuricans	32.5094	45.8553	21.3877	-1.11423	0.301189	-3.69944	0.000216077	0.00269025
Herbinix luporum	230.717	326.616	150.8	-1.11617	0.352761	-3.16411	0.00155558	0.0125419
Halothermothrix orenii	118.838	168.811	77.1936	-1.11704	0.22716	-4.9174	8.77029e-07	2.66204e-05
Eubacterium coprostanoligenes	1046.48	1484.9	681.125	-1.12427	0.251087	-4.47759	7.5491e-06	0.000169363
Lactobacillus iners	24.5593	35.0845	15.7884	-1.13294	0.361544	-3.1336	0.00172676	0.0135457
Christensenella massiliensis	682.165	972.669	440.079	-1.14279	0.197885	-5.77501	7.69476e-09	4.39734e-07
Lactobacillus backii	123.514	176.009	79.7691	-1.14552	0.361519	-3.16864	0.00153155	0.0124128
Desulfotomaculum ruminis	67.542	96.4181	43.4785	-1.14902	0.270573	-4.24663	2.1701e-05	0.000409672
Lactobacillus delbrueckii	35.9284	51.4135	23.0241	-1.16498	0.343294	-3.39355	0.000689939	0.00667516
Desulfotomaculum gibsoniae	51.0697	73.6079	32.2879	-1.17047	0.333785	-3.50667	0.000453758	0.00486664
Alkaliphilus oremlandii	195.834	281.218	124.68	-1.17131	0.255607	-4.58247	4.59525e-06	0.000111148
Bacteroides sp. Marseille-P3208T	86.5208	125.006	54.4501	-1.19841	0.360925	-3.32038	0.000898962	0.00818881
Chrysiogenes arsenatis	39.226	56.8603	24.5307	-1.20772	0.384777	-3.13877	0.00169661	0.013377
Peptostreptococcus sp.	53.6853	77.8654	33.5351	-1.21722	0.311974	-3.90167	9.55294e-05	0.00137779
Porphyromonas somerae	2678.78	3904.27	1657.54	-1.23599	0.288272	-4.28758	1.80626e-05	0.000349512
Mycoplasma hyopneumoniae	13.6844	20.062	8.36975	-1.23835	0.402906	-3.07356	0.00211522	0.0158366
Clostridium taeniosporum	51.2477	75.0761	31.3907	-1.25037	0.34595	-3.61431	0.000301153	0.00355166
Duodenibacillus massiliensis	71.1588	104.591	43.2985	-1.27846	0.370103	-3.45434	0.000551643	0.00563039
Fusobacterium perfoetens	84.2439	124.583	50.6284	-1.29769	0.238189	-5.44816	5.08946e-08	2.2947e-06
Limnochorda pilosa	20.3173	29.9507	12.2894	-1.29956	0.391415	-3.32016	0.000899671	0.00818881
Acidibacillus ferrooxidans	34.8496	51.4752	20.995	-1.30299	0.303463	-4.29375	1.75682e-05	0.000341368
Enterococcus canintestini	11.4368	17.0411	6.76663	-1.31425	0.424987	-3.09245	0.00198511	0.01499
Clostridium ventriculi	177.383	264.012	105.192	-1.32485	0.366295	-3.6169	0.000298157	0.00353225
Veillonella parvula	36.5269	54.3555	21.6698	-1.32942	0.390252	-3.40657	0.000657848	0.00645887
Bacteroides nordii	1271.13	1893.95	752.118	-1.33215	0.30983	-4.29962	1.71091e-05	0.000333843
Lactobacillus helveticus	48.2643	71.8324	28.6241	-1.33724	0.41045	-3.25799	0.00112206	0.00979481
Desulfotomaculum ferrireducens	76.6407	114.818	44.8265	-1.35953	0.406761	-3.34234	0.00083076	0.00767008
Rubritepida flocculans	15.8954	24.0119	9.13156	-1.36142	0.431338	-3.15626	0.00159804	0.0128396
Dictyoglomus thermophilum	21.5608	32.7557	12.2317	-1.38839	0.34688	-4.00252	6.26712e-05	0.000973395
Treponema socranskii	59.5813	89.5528	34.605	-1.38904	0.267892	-5.18507	2.15928e-07	8.49805e-06
Cloacibacillus porcorum	58.7695	89.2581	33.3624	-1.40306	0.399729	-3.51004	0.000448043	0.00482764
Cohnella laeviribosi	25.8554	39.1766	14.7545	-1.41259	0.338568	-4.17226	3.01599e-05	0.000536639
Denitrovibrio acetiphilus	32.4029	48.9675	18.5991	-1.42351	0.362334	-3.92873	8.53959e-05	0.00126299
Paenibacillus curdlanolyticus	65.465	99.6252	36.9982	-1.43763	0.34004	-4.22783	2.35959e-05	0.000436571
Nocardia miyunensis	17.721	27.0818	9.92037	-1.44424	0.464164	-3.11149	0.00186143	0.0143477
Bacillus alkalitelluris	35.5908	54.5911	19.7572	-1.44453	0.353547	-4.08583	4.39203e-05	0.000736339
Anaerococcus mediterraneensis	27.5034	42.2793	15.1901	-1.47634	0.43503	-3.39365	0.000689686	0.00667516
Alicyclobacillus sp.	35.5001	54.8661	19.3618	-1.50013	0.477383	-3.1424	0.00167568	0.0132564
Treponema denticola	357.613	552.637	195.092	-1.50161	0.413431	-3.63207	0.000281157	0.00335654
Necropsobacter rosorum	11.4586	17.6997	6.2576	-1.50831	0.440023	-3.42779	0.000608519	0.00611092
Polaribacter haliotis	14.6698	22.725	7.95712	-1.51176	0.441073	-3.42746	0.000609249	0.00611092
Dethiosulfatarculus sandiegensis	11.5491	17.8493	6.29895	-1.53013	0.479248	-3.19276	0.00140918	0.011707
Spiroplasma culicicola	13.0543	20.5381	6.81768	-1.54652	0.482441	-3.20563	0.00134769	0.0113295
Fictibacillus phosphorivorans	14.6764	23.027	7.71763	-1.55455	0.440861	-3.52616	0.000421628	0.00461783
Propionispora sp.	70.7729	111.453	36.873	-1.58154	0.257715	-6.13678	8.42109e-10	6.30767e-08
Alicyclobacillus hesperidum	14.9912	23.3832	7.99792	-1.58446	0.406099	-3.90167	9.55318e-05	0.00137779
Sphaerobacter thermophilus	35.1653	55.2284	18.4459	-1.59496	0.476911	-3.34436	0.000824727	0.00766007
Deinococcus misasensis	15.8796	24.9815	8.29469	-1.59885	0.470527	-3.398	0.000678813	0.0066227
Lysinibacillus sp.	66.9598	105.352	34.9659	-1.6015	0.388255	-4.12486	3.70953e-05	0.000633348
Deinococcus maricopensis	16.1868	25.6858	8.27103	-1.61204	0.531828	-3.03112	0.00243645	0.0177349
Paenibacillus antarcticus	16.3908	25.8732	8.48876	-1.62677	0.530722	-3.0652	0.00217527	0.0160603
Glaciecola punicea	17.3714	27.3876	9.0246	-1.6285	0.426321	-3.81988	0.000133514	0.00180244
Gracilibacillus halophilus	11.5311	18.5262	5.70185	-1.6552	0.457978	-3.61416	0.000301325	0.00355166
Parasutterella excrementihominis	66830.7	106473	33795.8	-1.65558	0.323845	-5.11226	3.18328e-07	1.17327e-05
Lactobacillus taiwanensis	376.25	599.681	190.058	-1.65945	0.410397	-4.04353	5.26519e-05	0.000851971
Rufibacter tibetensis	17.6194	28.4652	8.5813	-1.7187	0.545059	-3.15323	0.00161472	0.0129512
Lactobacillus kefiranofaciens	6.8629	11.1505	3.28992	-1.71994	0.537892	-3.19756	0.00138595	0.0115554
Erysipelothrix larvae	51.4827	82.9247	25.281	-1.73035	0.320721	-5.39518	6.84566e-08	2.89011e-06
Thermoanaerobacter thermohydrosulfuricus	24.5535	39.8538	11.8032	-1.73834	0.498029	-3.49043	0.000482241	0.00511308
Treponema pedis	258.692	418.924	125.165	-1.74325	0.337531	-5.1647	2.40821e-07	9.24273e-06
Ferriphaselus amnicola	11.4532	18.5478	5.54102	-1.75084	0.512828	-3.41408	0.000639969	0.00629665
Gallibacterium genomosp.	32.856	53.5259	15.6311	-1.76546	0.474218	-3.72289	0.000196956	0.0025337
Riemerella columbina	19.411	31.5739	9.27523	-1.77922	0.509627	-3.49122	0.00048082	0.00510968
Treponema maltophilum	140.708	229.503	66.7111	-1.78105	0.366997	-4.85304	1.21586e-06	3.44296e-05
Salimicrobium	9.89559	16.1337	4.69713	-1.79435	0.584146	-3.07175	0.00212811	0.0158741
Kordiimonas lipolytica	10.3254	16.8612	4.87895	-1.81925	0.567454	-3.20598	0.00134603	0.0113295
Bacillus rubiinfantis	22.3495	36.7992	10.308	-1.83638	0.503755	-3.64539	0.000266988	0.00320386
Bacteroides sp. HMSC067B03	20.7222	34.2154	9.47797	-1.84581	0.597048	-3.09157	0.00199102	0.0150102
Burkholderiales bacterium	26313.9	43418	12060.5	-1.84805	0.331131	-5.58103	2.39095e-08	1.23373e-06
Alteromonas	136.604	225.643	62.405	-1.85364	0.44542	-4.16155	3.1609e-05	0.000556149
Collinsella tanakaei	12.5604	20.8064	5.68865	-1.85998	0.508969	-3.65441	0.000257775	0.00310937
Desulforegula conservatrix	14.0989	23.1712	6.53864	-1.86082	0.461772	-4.02974	5.58377e-05	0.00088805
Bacillus muralis	22.4407	37.0434	10.2718	-1.86899	0.55548	-3.36464	0.000766444	0.00720519
Lactobacillus johnsonii	24249.9	40210.8	10949.1	-1.8768	0.459484	-4.08459	4.41544e-05	0.0007376
Collinsella phocaeensis	25.8879	43.2202	11.4444	-1.88581	0.482404	-3.90919	9.2608e-05	0.00135243
Lactobacillus kalixensis	23.5315	39.2202	10.4576	-1.89059	0.397453	-4.75676	1.9672e-06	5.19074e-05
Lactobacillus fermentum	15.3739	25.7395	6.73594	-1.89108	0.486639	-3.886	0.00010191	0.0014429
Prevotella intermedia	196.437	327.16	87.5021	-1.90172	0.398564	-4.77142	1.82935e-06	4.85458e-05
Clostridium sartagoforme	63.5952	106.062	28.206	-1.9065	0.293604	-6.49345	8.389e-11	8.28904e-09
Treponema	86.1215	143.676	38.1594	-1.91798	0.37375	-5.13172	2.87103e-07	1.07525e-05
Nostoc sp.	65.4448	109.241	28.9483	-1.91836	0.390858	-4.90808	9.19739e-07	2.75566e-05
Halolactibacillus sp.	11.1683	18.9191	4.70937	-1.93122	0.466106	-4.14332	3.42317e-05	0.000593574
Lactobacillus crispatus	79.3	133.807	33.8772	-1.9939	0.430658	-4.62989	3.65868e-06	9.08606e-05
Capnocytophaga canis	211.093	357.724	88.9007	-2.00715	0.428673	-4.68225	2.83743e-06	7.16376e-05
Lactobacillus hominis	182.351	309.35	76.5179	-2.01903	0.498307	-4.05177	5.08309e-05	0.000831193
Streptococcus entericus	24.5933	41.5683	10.4475	-2.03649	0.405048	-5.02778	4.9619e-07	1.70689e-05
Thermovirga lienii	10.8338	18.5125	4.43494	-2.05243	0.644236	-3.18583	0.00144338	0.0118848
Staphylococcus massiliensis	4.56472	7.80898	1.86116	-2.07793	0.68791	-3.02065	0.00252234	0.0183027
Chlorobium phaeovibrioides	5.161	8.9162	2.03167	-2.09703	0.676396	-3.1003	0.00193327	0.0146701
Cruoricaptor ignavus	73.0246	125.451	29.336	-2.09773	0.432915	-4.84559	1.26235e-06	3.5104e-05
Lactobacillus acetotolerans	21.1929	36.3331	8.57603	-2.10176	0.452688	-4.64284	3.43657e-06	8.58035e-05
Poinsettia branch-inducing	18.5714	31.8553	7.50146	-2.10342	0.587198	-3.58213	0.00034081	0.00387677
Burkholderiales bacterium 1_1_47	193.073	332.102	77.215	-2.11013	0.36522	-5.77771	7.57251e-09	4.39584e-07
Hamadaea tsunoensis	9.45333	16.2635	3.77822	-2.13787	0.635641	-3.36334	0.000770067	0.00721233
Ktedonobacter racemifer	40.4852	69.9647	15.9191	-2.13797	0.450886	-4.7417	2.1193e-06	5.56046e-05
Serratia liquefaciens	10.3682	17.8623	4.12319	-2.13881	0.648434	-3.29843	0.000972283	0.00871676
Paenibacillus apiarius	11.6415	20.1313	4.56663	-2.15148	0.498671	-4.31442	1.60024e-05	0.000320325
Enterococcus sulfureus	14.821	25.9503	5.54655	-2.16136	0.473441	-4.56521	4.98988e-06	0.000120067
Phoenicibacter massiliensis	114.204	198.385	44.0534	-2.17025	0.34416	-6.30595	2.86432e-10	2.55806e-08
Enterococcus gilvus	16.9508	29.3404	6.62608	-2.17255	0.613104	-3.54353	0.000394811	0.00438636
Hippea maritima	21.7193	37.8304	8.29343	-2.18981	0.579334	-3.77987	0.000156909	0.00206426
uncultured Termite	274.772	479.898	103.834	-2.20789	0.436136	-5.06239	4.14041e-07	1.45667e-05
Lactobacillus gasseri	7962.45	13925.8	2992.98	-2.21823	0.447494	-4.95701	7.15864e-07	2.30866e-05
Sutterella parvirubra	93.3313	163.189	35.1164	-2.22983	0.431357	-5.16934	2.34922e-07	9.09147e-06
Sutterella	44.5014	77.9681	16.6125	-2.25229	0.372429	-6.04758	1.47041e-09	1.05055e-07
Mycoplasma penetrans	72.5294	127.479	26.738	-2.25406	0.384447	-5.86311	4.54278e-09	2.88995e-07
Oceanobacillus damuensis	24.7294	43.5723	9.02696	-2.27077	0.380878	-5.96194	2.49259e-09	1.65365e-07
Streptococcus caballi	9.66525	16.8913	3.64359	-2.2722	0.577736	-3.93294	8.39122e-05	0.00125302
Lactobacillus acidophilus	81.8735	144.254	29.8897	-2.28112	0.595333	-3.83167	0.000127278	0.0017436
Spirochaeta americana	13.4765	24.1343	4.59502	-2.30406	0.550117	-4.18831	2.81038e-05	0.000501977
Streptococcus equi	31.3749	55.5328	11.2432	-2.33202	0.671636	-3.47215	0.000516306	0.00540028
Mobiluncus mulieris	6.54284	11.656	2.2819	-2.33932	0.650421	-3.59662	0.000322382	0.00374285
Nocardiopsis listeri	4.00458	7.20499	1.33756	-2.34725	0.777246	-3.01996	0.0025281	0.0183159
Mycoplasma putrefaciens	7.01346	12.5604	2.39101	-2.34725	0.765734	-3.06536	0.00217405	0.0160603
Mycoplasma iowae	41.5642	74.156	14.4043	-2.35308	0.33549	-7.01386	2.3183e-12	3.16653e-10
Lysinimicrobium iriomotense	13.4665	23.9991	4.68929	-2.36836	0.665714	-3.55763	0.00037422	0.00419777
Lactobacillus jensenii	17.0371	30.3285	5.96095	-2.39552	0.63817	-3.75374	0.000174217	0.00228549
Cohnella thermotolerans	37.0527	66.469	12.539	-2.40766	0.678002	-3.55111	0.000383612	0.00428243
Christensenella	7.06941	12.758	2.32893	-2.41837	0.77746	-3.11061	0.00186704	0.0143477
Treponema vincentii	38.1463	68.6602	12.718	-2.42858	0.575964	-4.21654	2.48076e-05	0.000457168
Terasakiella sp.	8.26026	14.867	2.75466	-2.44552	0.665312	-3.67576	0.000237147	0.00288301
Bacillus halodurans	4.45732	8.06533	1.45064	-2.46408	0.719913	-3.42275	0.000619916	0.00616592
Lactobacillus reuteri	289.066	522.764	94.318	-2.47486	0.546253	-4.53061	5.88138e-06	0.000137945
Lactobacillus amylovorus	20.231	36.6551	6.54424	-2.54183	0.515735	-4.92856	8.284e-07	2.55279e-05
Lactobacillus apis	10.491	19.0836	3.33047	-2.55998	0.546749	-4.68218	2.83836e-06	7.16376e-05
Limnothrix rosea	3.97274	7.2444	1.24636	-2.58194	0.809051	-3.19131	0.00141627	0.011724
Deinococcus sp.	36.7748	67.5316	11.1442	-2.59861	0.322639	-8.05423	7.99827e-16	3.37673e-13
Sporomusaceae	93.5669	172.561	27.7388	-2.63836	0.437453	-6.03119	1.62758e-09	1.12813e-07
Gimesia maris	7.7926	14.3935	2.29185	-2.64862	0.822956	-3.21842	0.00128898	0.0110037
Paenalcaligenes hominis	12.8441	23.7976	3.7162	-2.69309	0.645914	-4.16942	3.05375e-05	0.000541284
Dechloromonas aromatica	13.0857	24.3544	3.69518	-2.72077	0.540575	-5.0331	4.8261e-07	1.68514e-05
Pandoraea	4.75221	8.8247	1.35846	-2.81749	0.935688	-3.01115	0.00260263	0.0187054
Kibdelosporangium aridum	7.89961	14.9515	2.02303	-2.82128	0.618339	-4.56268	5.05054e-06	0.000120901
Lactobacillus kullabergensis	22.2308	42.3564	5.45957	-2.97501	0.709416	-4.19361	2.74555e-05	0.000494198
Burkholderiales bacterium YL45	6.31562	11.9705	1.60318	-3.00389	0.999598	-3.0051	0.00265495	0.0189686
Spirochaeta africana	45.1212	86.2977	10.8074	-3.01316	0.557344	-5.40629	6.4345e-08	2.79269e-06
Thauera terpenica	3.55211	6.83181	0.819026	-3.03793	0.900813	-3.37243	0.000745084	0.00704719
Lactobacillus gallinarum	8.9607	17.1535	2.13336	-3.09514	0.747047	-4.14317	3.42545e-05	0.000593574
Burkholderia anthina	11.4182	22.0362	2.56988	-3.17987	0.834753	-3.80936	0.00013933	0.00186469
Thauera butanivorans	3.03179	5.89781	0.643451	-3.18861	0.992634	-3.21227	0.00131689	0.0111701
Neisseria gonorrhoeae	6.61487	13.0664	1.2386	-3.3608	0.793655	-4.23459	2.2897e-05	0.000428766
Lactobacillus paralimentarius	6.22339	12.4983	0.994287	-3.50251	0.742265	-4.71868	2.37382e-06	6.09062e-05
Microbacterium gorillae	4.196	8.55761	0.561326	-3.78384	0.957882	-3.95021	7.80825e-05	0.00118098
Dyadobacter tibetensis	57.2181	118.242	6.36481	-4.21418	1.02152	-4.12541	3.70077e-05	0.000633348
Polynucleobacter wuianus	5.71151	11.8439	0.601179	-4.52298	0.984457	-4.59439	4.3402e-06	0.000106084
Sulfurospirillum halorespirans	3.70086	7.88997	0.209943	-4.91788	1.26269	-3.89477	9.82901e-05	0.0013959
Polynucleobacter sinensis	7.8691	16.6662	0.538162	-5.01702	1.01803	-4.92817	8.30043e-07	2.55279e-05

## Sheet: D1GluABvFibABpadj<0.0001
Organism Name	baseMean	controlMean	experimentalMean	log2FoldChange	lfcSE	stat	pvalue	padj
Olleya marilimosa	101.182	0.492167	185.089	8.52805	1.07374	7.9424	1.9831e-15	7.6746e-13
Rhodobacter aestuarii	41.1898	0.155725	75.3848	8.24233	1.20703	6.82861	8.57401e-12	1.04783e-09
Muribaculum intestinale	22.7611	0	41.7287	7.97463	1.16325	6.85548	7.10752e-12	8.9209e-10
Aureimonas altamirensis	11.9296	0	21.8709	7.03563	1.12567	6.25016	4.10021e-10	3.40024e-08
Prevotella loescheii	13.8127	0.267152	25.1006	6.66091	1.11481	5.97493	2.30193e-09	1.5493e-07
Barnesiella intestinihominis	1672.39	32.8747	3038.65	6.54074	0.722211	9.05655	1.3464e-19	2.08422e-16
Tenacibaculum maritimum	18.3194	0.31145	33.3261	6.46827	1.24362	5.20115	1.98055e-07	8.0454e-06
Acidovorax radicis	15.8457	0.422877	28.6981	6.25048	1.16859	5.34873	8.8575e-08	3.6727e-06
Cupriavidus metallidurans	143.764	3.81178	260.391	6.2087	0.759998	8.16936	3.10022e-16	1.59971e-13
Simonsiella muelleri	6.41157	0	11.7545	6.12996	1.25826	4.87179	1.1059e-06	3.24866e-05
Flavobacterium branchiophilum	13.605	0.487506	24.5363	6.03652	1.03425	5.83663	5.32671e-09	3.2983e-07
Porphyromonas asaccharolytica	94.2281	2.87459	170.356	5.96202	0.66999	8.89867	5.65184e-19	5.24943e-16
Parabacteroides sp. An277	5.57546	0	10.2217	5.94727	1.22326	4.86182	1.16312e-06	3.35499e-05
Pontibacter sp. S10-8	5.53798	0	10.153	5.93064	1.27235	4.66115	3.14444e-06	7.89339e-05
Vibrio tasmaniensis	5.265	0	9.6525	5.86517	1.20419	4.87066	1.11227e-06	3.24866e-05
Elizabethkingia	7.48981	0.188476	13.5742	5.77145	1.16554	4.95174	7.35538e-07	2.33961e-05
Prevotella baroniae	42.0219	1.52369	75.7704	5.70344	0.824961	6.91359	4.72546e-12	6.27e-10
Chitinophagaceae bacterium IBVUCB2	4.66404	0	8.55074	5.70165	1.17622	4.84742	1.25077e-06	3.5104e-05
Prevotella oralis	15.1272	0.568135	27.2598	5.69616	1.13988	4.99717	5.81789e-07	1.92988e-05
Proteiniphilum	6.56808	0.112508	11.9477	5.60182	1.10142	5.08598	3.6573e-07	1.31663e-05
Alistipes timonensis	46.8778	1.76566	84.4713	5.59766	0.746467	7.49887	6.43682e-14	1.6607e-11
Prevotella aurantiaca	9.43767	0.422877	16.95	5.50543	1.11323	4.94548	7.59573e-07	2.38342e-05
Flavobacterium suncheonense	6.20922	0.112508	11.2898	5.50247	1.1051	4.97915	6.38656e-07	2.07407e-05
Dyadobacter fermentans	15.4636	0.709813	27.7583	5.30747	0.973765	5.45046	5.0239e-08	2.28735e-06
Prevotella multiformis	15.3638	0.863585	27.4473	5.24198	0.856776	6.11826	9.45999e-10	6.86441e-08
Porphyromonas levii	41.6871	2.42902	74.4021	5.05568	0.751233	6.72985	1.69841e-11	1.92376e-09
Prevotella scopos	9.57129	0.553215	17.0864	5.0173	1.03225	4.86056	1.17053e-06	3.35551e-05
Thermophagus xiamenensis	54.3777	2.96912	97.2182	4.98658	0.558425	8.92973	4.27062e-19	4.95819e-16
Capnocytophaga cynodegmi	14.813	0.864665	26.4366	4.93511	0.996175	4.95406	7.26817e-07	2.32782e-05
Acinetobacter junii	14.3651	0.844126	25.6327	4.86712	0.875043	5.56215	2.66473e-08	1.34511e-06
Dysgonomonas mossii	92.2604	6.16009	164.011	4.74621	0.585194	8.11049	5.0418e-16	2.34141e-13
Mucilaginibacter paludis	12.4164	0.821448	22.0788	4.69124	0.756976	6.19735	5.74224e-10	4.4445e-08
Alistipes onderdonkii	37.6573	2.60203	66.87	4.68981	0.619707	7.56778	3.79642e-14	1.3562e-11
Capnocytophaga haemolytica	43.5437	3.21521	77.1507	4.643	0.614913	7.55068	4.33006e-14	1.43634e-11
Prevotella melaninogenica	19.5072	1.48338	34.5271	4.6066	0.691802	6.65884	2.76001e-11	2.91306e-09
Prevotella pallens	32.3231	2.67476	57.03	4.51678	0.817117	5.5277	3.24459e-08	1.60296e-06
Prevotella saccharolytica	51.1385	4.06867	90.3634	4.44836	0.600408	7.4089	1.27354e-13	2.46431e-11
Porphyromonas crevioricanis	64.998	5.44312	114.627	4.39398	0.509287	8.6277	6.25968e-18	4.15285e-15
Alcaligenes faecalis	49.0302	3.97092	86.5795	4.3802	0.602814	7.26625	3.69612e-13	6.22748e-11
Alistipes	81.6649	7.33526	143.606	4.34068	0.576987	7.52301	5.35308e-14	1.49104e-11
Barnesiella sp.	1249.15	109.062	2199.22	4.33585	0.446705	9.70629	2.83474e-22	6.58228e-19
Porphyromonas bennonis	11.2657	0.933955	19.8755	4.31792	0.839972	5.14055	2.73936e-07	1.04275e-05
Porphyromonas canoris	32.6607	3.04632	57.3394	4.26491	0.631814	6.75025	1.47586e-11	1.71347e-09
Prevotella marshii	47.5507	4.58965	83.3515	4.25842	0.598111	7.11977	1.08105e-12	1.61949e-10
Porphyromonas gulae	31.7919	3.1747	55.6397	4.18126	0.729106	5.73478	9.76367e-09	5.39791e-07
Porphyromonas cangingivalis	52.7594	5.48439	92.1552	4.08945	0.550152	7.43332	1.05906e-13	2.23557e-11
unclassified Bacteroidales	29.8755	3.3059	52.0169	4.05411	0.662346	6.12083	9.30898e-10	6.86204e-08
Prevotella dentalis	18.117	1.85744	31.6666	4.03413	0.816621	4.94003	7.81114e-07	2.43456e-05
Porphyromonas uenonis	45.711	5.15997	79.5035	3.94837	0.601202	6.56747	5.11772e-11	5.16668e-09
Rudanella lutea	18.5372	2.28213	32.0832	3.92785	0.721905	5.44095	5.2996e-08	2.34394e-06
Prevotella multisaccharivorax	52.1694	6.24087	90.4431	3.91361	0.555168	7.04942	1.79664e-12	2.52837e-10
Winogradskyella sp.	9.23005	1.13182	15.9786	3.90313	0.805356	4.84646	1.25684e-06	3.5104e-05
Alistipes ihumii	55.8536	6.65515	96.8523	3.88684	0.546741	7.1091	1.16805e-12	1.69513e-10
Dorea	488.433	57.7735	847.316	3.88094	0.788566	4.92151	8.5877e-07	2.62377e-05
Planktothricoides sp.	11.335	1.4515	19.5712	3.785	0.753464	5.02346	5.0748e-07	1.72779e-05
Marinilabilia salmonicolor	90.3109	11.7682	155.763	3.77694	0.426487	8.85592	8.29957e-19	6.42387e-16
Geofilum sp.	60.7062	7.92302	104.692	3.74823	0.50154	7.47344	7.81259e-14	1.76459e-11
Porphyromonadaceae	69.5915	9.23746	119.886	3.72443	0.66776	5.57749	2.44011e-08	1.24526e-06
Draconibacterium orientale	31.4317	4.1545	54.1626	3.71668	0.594166	6.25529	3.96777e-10	3.35024e-08
Prevotella micans	24.6299	3.49059	42.2459	3.6992	0.647635	5.71186	1.11747e-08	6.10534e-07
Prevotella albensis	58.0108	7.9053	99.7653	3.669	0.533227	6.88075	5.95366e-12	7.68022e-10
Alloprevotella rava	77.8394	10.8324	133.679	3.64451	0.444246	8.2038	2.32911e-16	1.35205e-13
Psychrobacter cibarius	14.4362	1.86918	24.9086	3.62599	0.674484	5.37595	7.6179e-08	3.18716e-06
Tannerella sp.	478.07	66.9599	820.661	3.62069	0.484336	7.47559	7.68609e-14	1.76459e-11
Capnocytophaga canimorsus	17.6666	2.55503	30.2596	3.57995	0.697135	5.13524	2.8179e-07	1.06393e-05
Prevotella denticola	23.099	3.41834	39.4996	3.54269	0.731327	4.8442	1.27122e-06	3.51401e-05
Prevotella pleuritidis	35.3891	5.41413	60.3683	3.50122	0.545584	6.41737	1.3865e-10	1.31407e-08
Petrimonas mucosa	172.077	26.6325	293.281	3.4773	0.46546	7.47066	7.97939e-14	1.76459e-11
Salinivirga cyanobacteriivorans	34.6326	5.16556	59.1884	3.46314	0.689509	5.02262	5.09704e-07	1.72779e-05
Bacilli	416.487	65.691	708.818	3.43585	0.699611	4.91109	9.05715e-07	2.73126e-05
Prevotella veroralis	18.0297	2.77288	30.7437	3.42213	0.54412	6.28928	3.18938e-10	2.79462e-08
Alistipes senegalensis	75.642	12.467	128.288	3.38648	0.534826	6.33194	2.42102e-10	2.20455e-08
Prevotella salivae	31.8243	5.13741	54.0635	3.37139	0.609788	5.5288	3.22426e-08	1.60296e-06
Alistipes indistinctus	38.0259	6.49881	64.2984	3.3477	0.694612	4.81952	1.43903e-06	3.88538e-05
Porphyromonas circumdentaria	33.8757	5.91213	57.1786	3.2795	0.595465	5.50747	3.64034e-08	1.76101e-06
Capnocytophaga sp.	86.1112	14.7228	145.602	3.27269	0.4538	7.21175	5.52357e-13	8.55048e-11
Delftia	39.6387	7.0647	66.7837	3.23713	0.515298	6.28205	3.34136e-10	2.87357e-08
Prevotella oryzae	44.07	7.96554	74.1571	3.2008	0.636359	5.02986	4.90828e-07	1.70105e-05
Mariniphaga anaerophila	19.7623	3.68124	33.1631	3.15079	0.545734	5.77349	7.76447e-09	4.39734e-07
Coxiella burnetii	63.2708	12.0533	105.952	3.12589	0.421357	7.41862	1.18348e-13	2.3896e-11
Prevotella bryantii	50.7048	9.97837	84.6435	3.11822	0.568326	5.48668	4.09555e-08	1.92118e-06
Delftia acidovorans	26.7799	5.46403	44.5432	3.06047	0.522501	5.85735	4.70298e-09	2.95143e-07
Proteiniphilum acetatigenes	81.8962	16.891	136.067	3.03908	0.562469	5.4031	6.54982e-08	2.80001e-06
Rikenellaceae	114.064	23.2801	189.717	3.01735	0.601424	5.01701	5.24823e-07	1.76614e-05
Enterococcus faecalis	355.211	73.0813	590.319	3.01638	0.623298	4.83938	1.30243e-06	3.55794e-05
Labilibacter marinus	25.5501	5.07263	42.6147	2.98449	0.543391	5.49234	3.96636e-08	1.87957e-06
Prevotella copri	81.1133	16.9131	134.614	2.98185	0.527915	5.64836	1.61987e-08	8.64677e-07
Bacteroides salanitronis	111.847	23.8521	185.177	2.95988	0.407465	7.26412	3.75472e-13	6.22748e-11
Prevotella buccalis	93.9979	20.3901	155.338	2.94165	0.489256	6.0125	1.82678e-09	1.24759e-07
Delftia sp.	56.8603	12.6379	93.7123	2.91666	0.529556	5.50775	3.63447e-08	1.76101e-06
Prevotella histicola	23.3008	5.42388	38.1983	2.88318	0.576591	5.00039	5.72159e-07	1.91159e-05
Imtechella halotolerans	48.7343	11.3103	79.9209	2.85915	0.590601	4.84109	1.29129e-06	3.54838e-05
Alkaliflexus imshenetskii	22.162	5.24821	36.2568	2.85308	0.521531	5.47058	4.4856e-08	2.08311e-06
Clostridium methoxybenzovorans	70.9262	16.3342	116.419	2.83539	0.54543	5.19845	2.00962e-07	8.0454e-06
Barnesiella viscericola	657.669	154.568	1076.92	2.80284	0.490909	5.7095	1.13311e-08	6.11877e-07
Leeuwenhoekiella palythoae	9.28311	2.14727	15.2296	2.79292	0.583948	4.78282	1.72853e-06	4.61339e-05
Ornithobacterium rhinotracheale	29.5612	7.12395	48.259	2.79236	0.589637	4.73573	2.18267e-06	5.69456e-05
Gabonia massiliensis	612.309	145.959	1000.93	2.78263	0.479929	5.798	6.71113e-09	3.9957e-07
Xanthomonas phaseoli	14.1326	3.24655	23.2043	2.77569	0.571555	4.85639	1.19548e-06	3.40601e-05
Prevotella nigrescens	21.616	5.12752	35.3564	2.77218	0.509227	5.4439	5.21261e-08	2.32763e-06
Pedobacter sp.	95.7968	23.2699	156.236	2.76656	0.428222	6.46057	1.0431e-10	1.0092e-08
Bacillus vireti	154.7	37.9606	251.983	2.75079	0.280383	9.81085	1.0111e-22	4.69555e-19
Dysgonomonas capnocytophagoides	325.028	79.7344	529.439	2.73751	0.37645	7.27191	3.54428e-13	6.22748e-11
Coprobacter secundus	182.992	46.3183	296.887	2.68637	0.476701	5.63534	1.74713e-08	9.22008e-07
Raoultella sp.	70.6414	18.2089	114.335	2.64535	0.516258	5.1241	2.98969e-07	1.11073e-05
Paraprevotella clara	136.614	35.5511	220.833	2.6379	0.359069	7.34649	2.03484e-13	3.77992e-11
Saccharicrinis fermentans	39.3789	10.2034	63.6918	2.63647	0.399315	6.60247	4.04376e-11	4.17316e-09
Delftia tsuruhatensis	18.5757	4.87159	29.9959	2.63165	0.518664	5.07389	3.89756e-07	1.39233e-05
Streptococcus anginosus	18.2101	4.96912	29.2442	2.61917	0.566725	4.62158	3.80824e-06	9.40716e-05
Butyricimonas	30.6754	8.1906	49.4128	2.59803	0.512613	5.06822	4.01554e-07	1.42352e-05
Alistipes finegoldii	70.9095	18.9514	114.208	2.56781	0.340653	7.53793	4.77504e-14	1.47835e-11
Parabacteroides goldsteinii	81.7169	22.5102	131.056	2.56166	0.492635	5.19991	1.99383e-07	8.0454e-06
Prolixibacter bellariivorans	26.2198	7.34956	41.9449	2.5509	0.439226	5.80772	6.33282e-09	3.81943e-07
Butyricimonas sp.	234.448	65.0895	375.58	2.53431	0.407235	6.22323	4.87034e-10	3.83353e-08
Butyricimonas synergistica	111.34	31.2981	178.042	2.53158	0.377019	6.71473	1.88418e-11	2.04678e-09
Muribaculum	76.9388	21.4705	123.162	2.52357	0.505944	4.98785	6.10542e-07	2.01089e-05
Prevotella dentasini	15.5153	4.55671	24.6475	2.51267	0.519375	4.83788	1.31233e-06	3.56402e-05
Butyricimonas virosa	37.7644	11.1177	59.97	2.42515	0.415692	5.83401	5.41106e-09	3.30645e-07
Alistipes shahii	30.6687	9.23043	48.5339	2.42406	0.448693	5.4025	6.57195e-08	2.80001e-06
Mediterranea sp.	1572.47	479.821	2483.01	2.3724	0.381196	6.22357	4.8597e-10	3.83353e-08
Clostridium glycyrrhizinilyticum	111.376	35.185	174.869	2.32431	0.492247	4.72182	2.33739e-06	6.03338e-05
Pseudomonas syringae	64.9804	21.1936	101.469	2.27794	0.39303	5.79584	6.79809e-09	3.99625e-07
Odoribacter laneus	60.1934	19.7817	93.8697	2.274	0.313542	7.2526	4.08847e-13	6.54719e-11
Mycobacterium sp.	63.8093	20.9525	99.5234	2.26381	0.382031	5.92572	3.10929e-09	2.03374e-07
Porphyromonas macacae	83.8462	27.6362	130.688	2.255	0.459826	4.90402	9.38931e-07	2.79512e-05
Tannerella forsythia	131.652	43.2127	205.351	2.25483	0.455601	4.94914	7.45422e-07	2.35493e-05
Dysgonomonas gadei	94.5849	31.8286	146.882	2.22052	0.404203	5.49358	3.93866e-08	1.87957e-06
Chryseobacterium sp.	50.3879	16.7673	78.4051	2.21694	0.330203	6.71388	1.89517e-11	2.04678e-09
Prevotellamassilia timonensis	337.258	113.877	523.409	2.208	0.384445	5.74333	9.28312e-09	5.19407e-07
Lentimicrobium saccharophilum	49.6833	17.2695	76.6947	2.16453	0.38581	5.61036	2.01902e-08	1.05352e-06
Flavobacterium sp.	68.9183	25.0021	105.515	2.08133	0.382881	5.43596	5.45033e-08	2.38786e-06
Staphylococcus aureus	57.2964	20.6009	87.876	2.0706	0.379384	5.4578	4.82078e-08	2.2166e-06
Bacteroides barnesiae	171.374	63.8718	260.96	2.04158	0.347779	5.87033	4.34919e-09	2.80523e-07
Alistipes sp.	494.52	189.042	749.086	1.98905	0.407631	4.87954	1.06333e-06	3.1453e-05
Labilibacter aurantiacus	41.8474	16.0263	63.3649	1.96361	0.418342	4.69379	2.68185e-06	6.84313e-05
Prevotella ruminicola	298.731	116.349	450.716	1.9604	0.260675	7.52047	5.45815e-14	1.49104e-11
Spongiibacter sp.	41.4761	16.2516	62.4965	1.95749	0.384248	5.09434	3.49952e-07	1.26967e-05
Legionella pneumophila	170230	67339.1	255973	1.92647	0.319197	6.03537	1.58598e-09	1.11596e-07
Parabacteroides distasonis	559.473	225.038	838.169	1.90054	0.280725	6.77012	1.28673e-11	1.5322e-09
Bacteroides coprocola	279.449	117.196	414.66	1.82564	0.294712	6.19466	5.84093e-10	4.44677e-08
Myroides odoratimimus	191.587	80.8782	283.844	1.8187	0.286169	6.35532	2.07997e-10	1.93187e-08
Enterobacter hormaechei	476.959	206.16	702.625	1.77073	0.384281	4.60792	4.06726e-06	9.99384e-05
Angelakisella massiliensis	887.64	394.153	1298.88	1.72205	0.364707	4.72173	2.33852e-06	6.03338e-05
Prevotella stercorea	633.572	312.82	900.866	1.52781	0.291632	5.23885	1.61582e-07	6.6406e-06
Bacteroidales	40520.8	20225.4	57433.6	1.50577	0.241789	6.22764	4.73523e-10	3.83353e-08
Escherichia coli	9392.52	4759.91	13253	1.47733	0.303633	4.86551	1.14161e-06	3.31351e-05
Clostridium stercorarium	483.67	626.045	365.024	-0.776044	0.161589	-4.80259	1.56628e-06	4.2045e-05
Clostridium celatum	174.825	241.66	119.129	-1.02234	0.197372	-5.17974	2.2219e-07	8.67102e-06
Clostridium colicanis	181.426	251.496	123.034	-1.03389	0.20287	-5.09633	3.46307e-07	1.26634e-05
Tissierella creatinophila	106.817	150.197	70.667	-1.08255	0.217298	-4.9819	6.29632e-07	2.05916e-05
Mobilibacterium timonense	154.277	217.417	101.66	-1.09215	0.210482	-5.18879	2.11661e-07	8.40132e-06
Halothermothrix orenii	118.838	168.811	77.1936	-1.11704	0.22716	-4.9174	8.77029e-07	2.66204e-05
Christensenella massiliensis	682.165	972.669	440.079	-1.14279	0.197885	-5.77501	7.69476e-09	4.39734e-07
Fusobacterium perfoetens	84.2439	124.583	50.6284	-1.29769	0.238189	-5.44816	5.08946e-08	2.2947e-06
Treponema socranskii	59.5813	89.5528	34.605	-1.38904	0.267892	-5.18507	2.15928e-07	8.49805e-06
Propionispora sp.	70.7729	111.453	36.873	-1.58154	0.257715	-6.13678	8.42109e-10	6.30767e-08
Parasutterella excrementihominis	66830.7	106473	33795.8	-1.65558	0.323845	-5.11226	3.18328e-07	1.17327e-05
Erysipelothrix larvae	51.4827	82.9247	25.281	-1.73035	0.320721	-5.39518	6.84566e-08	2.89011e-06
Treponema pedis	258.692	418.924	125.165	-1.74325	0.337531	-5.1647	2.40821e-07	9.24273e-06
Treponema maltophilum	140.708	229.503	66.7111	-1.78105	0.366997	-4.85304	1.21586e-06	3.44296e-05
Burkholderiales bacterium	26313.9	43418	12060.5	-1.84805	0.331131	-5.58103	2.39095e-08	1.23373e-06
Lactobacillus kalixensis	23.5315	39.2202	10.4576	-1.89059	0.397453	-4.75676	1.9672e-06	5.19074e-05
Prevotella intermedia	196.437	327.16	87.5021	-1.90172	0.398564	-4.77142	1.82935e-06	4.85458e-05
Clostridium sartagoforme	63.5952	106.062	28.206	-1.9065	0.293604	-6.49345	8.389e-11	8.28904e-09
Treponema	86.1215	143.676	38.1594	-1.91798	0.37375	-5.13172	2.87103e-07	1.07525e-05
Nostoc sp.	65.4448	109.241	28.9483	-1.91836	0.390858	-4.90808	9.19739e-07	2.75566e-05
Lactobacillus crispatus	79.3	133.807	33.8772	-1.9939	0.430658	-4.62989	3.65868e-06	9.08606e-05
Capnocytophaga canis	211.093	357.724	88.9007	-2.00715	0.428673	-4.68225	2.83743e-06	7.16376e-05
Streptococcus entericus	24.5933	41.5683	10.4475	-2.03649	0.405048	-5.02778	4.9619e-07	1.70689e-05
Cruoricaptor ignavus	73.0246	125.451	29.336	-2.09773	0.432915	-4.84559	1.26235e-06	3.5104e-05
Lactobacillus acetotolerans	21.1929	36.3331	8.57603	-2.10176	0.452688	-4.64284	3.43657e-06	8.58035e-05
Burkholderiales bacterium 1_1_47	193.073	332.102	77.215	-2.11013	0.36522	-5.77771	7.57251e-09	4.39584e-07
Ktedonobacter racemifer	40.4852	69.9647	15.9191	-2.13797	0.450886	-4.7417	2.1193e-06	5.56046e-05
Phoenicibacter massiliensis	114.204	198.385	44.0534	-2.17025	0.34416	-6.30595	2.86432e-10	2.55806e-08
uncultured Termite	274.772	479.898	103.834	-2.20789	0.436136	-5.06239	4.14041e-07	1.45667e-05
Lactobacillus gasseri	7962.45	13925.8	2992.98	-2.21823	0.447494	-4.95701	7.15864e-07	2.30866e-05
Sutterella parvirubra	93.3313	163.189	35.1164	-2.22983	0.431357	-5.16934	2.34922e-07	9.09147e-06
Sutterella	44.5014	77.9681	16.6125	-2.25229	0.372429	-6.04758	1.47041e-09	1.05055e-07
Mycoplasma penetrans	72.5294	127.479	26.738	-2.25406	0.384447	-5.86311	4.54278e-09	2.88995e-07
Oceanobacillus damuensis	24.7294	43.5723	9.02696	-2.27077	0.380878	-5.96194	2.49259e-09	1.65365e-07
Mycoplasma iowae	41.5642	74.156	14.4043	-2.35308	0.33549	-7.01386	2.3183e-12	3.16653e-10
Lactobacillus amylovorus	20.231	36.6551	6.54424	-2.54183	0.515735	-4.92856	8.284e-07	2.55279e-05
Lactobacillus apis	10.491	19.0836	3.33047	-2.55998	0.546749	-4.68218	2.83836e-06	7.16376e-05
Deinococcus sp.	36.7748	67.5316	11.1442	-2.59861	0.322639	-8.05423	7.99827e-16	3.37673e-13
Sporomusaceae	93.5669	172.561	27.7388	-2.63836	0.437453	-6.03119	1.62758e-09	1.12813e-07
Dechloromonas aromatica	13.0857	24.3544	3.69518	-2.72077	0.540575	-5.0331	4.8261e-07	1.68514e-05
Spirochaeta africana	45.1212	86.2977	10.8074	-3.01316	0.557344	-5.40629	6.4345e-08	2.79269e-06
Lactobacillus paralimentarius	6.22339	12.4983	0.994287	-3.50251	0.742265	-4.71868	2.37382e-06	6.09062e-05
Polynucleobacter sinensis	7.8691	16.6662	0.538162	-5.01702	1.01803	-4.92817	8.30043e-07	2.55279e-05

## Sheet: D5GluABvFibABpadj<0.01
Organism Name	baseMean	controlMean	experimentalMean	log2FoldChange	lfcSE	stat	pvalue	padj
Enterococcus faecium	32612.2	1033.92	64190.5	5.95667	0.496165	12.0054	3.33e-33	5.98e-31
Bacteroides fragilis	138726	59710.2	217741	1.86658	0.251955	7.40838	1.28e-13	4e-12
Bacteroidales	11019	4936.66	17101.3	1.79275	0.252452	7.10135	1.24e-12	3.34e-11
Clostridium sp.	18474.5	9360.23	27588.9	1.55951	0.508879	3.06461	0.00217956	0.00859538
Lachnospiraceae bacterium	20145.8	10645.6	29646	1.47763	0.430801	3.42996	0.00060368	0.00288827
Paenibacillus phocaensis	151053	214497	87609.7	-1.2918	0.277977	-4.64713	3.37e-06	2.83e-05
Legionella pneumophila	312507	477836	147179	-1.69895	0.338879	-5.01343	5.35e-07	5.29e-06
Akkermansia	23721.7	38230.7	9212.68	-2.05298	0.342789	-5.98906	2.11e-09	3.21e-08
Clostridiales bacterium	326071	542497	109644	-2.30678	0.461848	-4.99468	5.89e-07	5.81e-06
Virgibacillus senegalensis	275453	472348	78558	-2.58802	0.327975	-7.89092	3e-15	1.18e-13
Akkermansia muciniphila	425179	734406	115951	-2.66306	0.325483	-8.18187	2.79e-16	1.23e-14
Oscillibacter	15269.4	27900.2	2638.65	-3.40246	0.566095	-6.0104	1.85e-09	2.83e-08
Klebsiella oxytoca	13445	24681.9	2208.06	-3.48257	0.239139	-14.563	4.83e-48	1.74e-45
Inediibacterium massiliense	30007.4	55807.4	4207.37	-3.7295	0.379932	-9.81623	9.59e-23	6.89e-21
Oscillibacter sp.	58727.3	109710	7745.06	-3.82429	0.552501	-6.92177	4.46e-12	1.12e-10
Parasutterella excrementihominis	43528.7	81555.9	5501.55	-3.88987	0.363653	-10.6966	1.06e-26	1.21e-24
Burkholderiales bacterium	18601.1	34966.5	2235.7	-3.96715	0.402629	-9.85312	6.65e-23	4.9e-21
Streptococcus pneumoniae	70425.5	134048	6803.26	-4.30042	0.394055	-10.9132	9.96e-28	1.22e-25
Klebsiella pneumoniae	44585.9	86068.5	3103.22	-4.79371	0.379841	-12.6203	1.63e-36	3.38e-34
Angelakisella massiliensis	21959.7	43035.2	884.305	-5.60489	0.392627	-14.2753	3.12e-46	9.88e-44
Enterobacter cloacae	12618.1	25062.9	173.3	-7.17672	0.323485	-22.1856	4.73e-109	8.5e-106
