# Supplementary material for: Fiber supplementation protects from antibiotic-induced gut microbiome dysbiosis by modulating gut redox potential
Source: Nat Commun. 2023 Aug 24;14:5161. doi: 10.1038/s41467-023-40553-x (PMC10449846; doi:10.1038/s41467-023-40553-x)
Supplement: Supplementary file 9 — Supplementary Data 6 [file 41467_2023_40553_MOESM9_ESM.xlsx]

## Sheet: significant_results_d1
feature	metadata	value	coef	stderr	N	N.not.0	pval	qval
PWY.7199..pyrimidine.deoxyribonucleosides.salvage	diet_drug	glucose_amoxicillin	0.6459	0.125046	12	12	0.000421958	0.00908832
PWY.6123..inosine.5..phosphate.biosynthesis.I	diet_drug	glucose_amoxicillin	0.560531	0.104179	12	12	0.000309886	0.00899893
PWY0.1586..peptidoglycan.maturation..meso.diaminopimelate.containing.	diet_drug	glucose_amoxicillin	0.505575	0.0599344	12	12	7.37998e-06	0.00206639
PWY.5695..inosine.5..phosphate.degradation	diet_drug	glucose_amoxicillin	0.480256	0.104343	12	12	0.000976102	0.0130803
PWY.6385..peptidoglycan.biosynthesis.III..mycobacteria.	diet_drug	glucose_amoxicillin	0.463244	0.0597812	12	12	1.55505e-05	0.00217707
PWY.6387..UDP.N.acetylmuramoyl.pentapeptide.biosynthesis.I..meso.diaminopimelate.containing.	diet_drug	glucose_amoxicillin	0.413209	0.0795614	12	12	0.000405037	0.00908832
PEPTIDOGLYCANSYN.PWY..peptidoglycan.biosynthesis.I..meso.diaminopimelate.containing.	diet_drug	glucose_amoxicillin	0.395194	0.084256	12	12	0.000853924	0.0130803
PWY.6386..UDP.N.acetylmuramoyl.pentapeptide.biosynthesis.II..lysine.containing.	diet_drug	glucose_amoxicillin	0.354899	0.0649114	12	12	0.000274041	0.00899893
ARO.PWY..chorismate.biosynthesis.I	diet_drug	glucose_amoxicillin	-0.491457	0.102228	12	12	0.000715592	0.0125621
CALVIN.PWY..Calvin.Benson.Bassham.cycle	diet_drug	glucose_amoxicillin	-0.520336	0.098398	12	12	0.000353529	0.00899893
PWY.5097..L.lysine.biosynthesis.VI	diet_drug	glucose_amoxicillin	-0.753463	0.115137	12	12	6.52169e-05	0.00554734
PWY.2941..L.lysine.biosynthesis.II	diet_drug	glucose_amoxicillin	-1.11056	0.173774	12	12	7.92477e-05	0.00554734
PPGPPMET.PWY..ppGpp.metabolism	diet_drug	glucose_amoxicillin	-1.13019	0.235193	12	12	0.000717835	0.0125621
UBISYN.PWY..superpathway.of.ubiquinol.8.biosynthesis..early.decarboxylation.	diet_drug	glucose_amoxicillin	-1.56407	0.309258	12	11	0.000493798	0.00987596
PWY.5855..ubiquinol.7.biosynthesis..early.decarboxylation.	diet_drug	glucose_amoxicillin	-1.68447	0.316315	12	11	0.000335206	0.00899893
PWY.5856..ubiquinol.9.biosynthesis..early.decarboxylation.	diet_drug	glucose_amoxicillin	-1.68447	0.316315	12	11	0.000335206	0.00899893
PWY.5857..ubiquinol.10.biosynthesis..early.decarboxylation.	diet_drug	glucose_amoxicillin	-1.68447	0.316315	12	11	0.000335206	0.00899893
PWY.6708..ubiquinol.8.biosynthesis..early.decarboxylation.	diet_drug	glucose_amoxicillin	-1.68447	0.316315	12	11	0.000335206	0.00899893
PWY.6124..inosine.5..phosphate.biosynthesis.II	diet_drug	glucose_amoxicillin	0.51269	0.112293	12	12	0.00103312	0.0130803
PWY.3841..folate.transformations.II..plants.	diet_drug	glucose_amoxicillin	0.46967	0.103514	12	12	0.00107921	0.0130803
PWY.6737..starch.degradation.V	diet_drug	glucose_amoxicillin	0.679047	0.15009	12	12	0.00110107	0.0130803
COMPLETE.ARO.PWY..superpathway.of.aromatic.amino.acid.biosynthesis	diet_drug	glucose_amoxicillin	-0.6902	0.153054	12	12	0.00112643	0.0130803
PWY.5667..CDP.diacylglycerol.biosynthesis.I	diet_drug	glucose_amoxicillin	-0.474142	0.105532	12	12	0.00115574	0.0130803
PWY0.1319..CDP.diacylglycerol.biosynthesis.II	diet_drug	glucose_amoxicillin	-0.474142	0.105532	12	12	0.00115574	0.0130803
SER.GLYSYN.PWY..superpathway.of.L.serine.and.glycine.biosynthesis.I	diet_drug	glucose_amoxicillin	0.964755	0.215062	12	12	0.00116823	0.0130803
GLUDEG.I.PWY..GABA.shunt	diet_drug	glucose_amoxicillin	-1.83036	0.410319	12	8	0.0012146	0.0130803
PWY.6125..superpathway.of.guanosine.nucleotides.de.novo.biosynthesis.II	diet_drug	glucose_amoxicillin	0.348444	0.0846657	12	12	0.002092	0.0216948
PWY.7111..pyruvate.fermentation.to.isobutanol..engineered.	diet_drug	glucose_amoxicillin	-0.72099	0.18311	12	12	0.00278628	0.0269794
ECASYN.PWY..enterobacterial.common.antigen.biosynthesis	diet_drug	glucose_amoxicillin	-1.07833	0.273988	12	12	0.0027943	0.0269794
PWY0.1241..ADP.L.glycero..beta..D.manno.heptose.biosynthesis	diet_drug	glucose_amoxicillin	-1.05049	0.281238	12	12	0.0038767	0.0361825
PANTO.PWY..phosphopantothenate.biosynthesis.I	diet_drug	glucose_amoxicillin	-0.518745	0.142276	12	12	0.00449157	0.040569
P161.PWY..acetylene.degradation..anaerobic.	diet_drug	glucose_amoxicillin	-0.975196	0.270103	12	12	0.00476444	0.0411765
POLYISOPRENSYN.PWY..polyisoprenoid.biosynthesis..E..coli.	diet_drug	glucose_amoxicillin	-1.16544	0.323789	12	12	0.00485295	0.0411765
TRNA.CHARGING.PWY..tRNA.charging	diet_drug	glucose_amoxicillin	0.343095	0.101102	12	12	0.00684483	0.0563692
NONMEVIPP.PWY..methylerythritol.phosphate.pathway.I	diet_drug	glucose_amoxicillin	0.334468	0.104303	12	12	0.0093845	0.075076
PWY.7234..inosine.5..phosphate.biosynthesis.III	diet_drug	glucose_amoxicillin	-1.21492	0.383257	12	12	0.00998796	0.0758643
PWY.7282..4.amino.2.methyl.5.diphosphomethylpyrimidine.biosynthesis.II	diet_drug	glucose_amoxicillin	2.07066	0.653657	12	11	0.0100249	0.0758643
NONOXIPENT.PWY..pentose.phosphate.pathway..non.oxidative.branch..I	diet_drug	glucose_amoxicillin	-0.642757	0.206158	12	12	0.0109151	0.0804268
P108.PWY..pyruvate.fermentation.to.propanoate.I	diet_drug	glucose_amoxicillin	-0.830136	0.275125	12	4	0.0129549	0.0925741
POLYAMSYN.PWY..superpathway.of.polyamine.biosynthesis.I	diet_drug	glucose_amoxicillin	-1.13579	0.377937	12	12	0.0132249	0.0925741
ARG.POLYAMINE.SYN..superpathway.of.arginine.and.polyamine.biosynthesis	diet_drug	glucose_amoxicillin	-1.0186	0.341012	12	12	0.0136437	0.0931764
PWY0.1298..superpathway.of.pyrimidine.deoxyribonucleosides.degradation	diet_drug	glucose_amoxicillin	-1.15552	0.390051	12	12	0.0142277	0.0941331
PWY.3781..aerobic.respiration.I..cytochrome.c.	diet_drug	glucose_amoxicillin	-1.56197	0.528915	12	12	0.0144561	0.0941331
PWY.6803..phosphatidylcholine.acyl.editing	diet_drug	glucose_amoxicillin	-1.10692	0.379077	12	11	0.0152992	0.0973585
PWY.7228..superpathway.of.guanosine.nucleotides.de.novo.biosynthesis.I	diet_drug	glucose_amoxicillin	0.269393	0.0934997	12	12	0.0163513	0.101742
PWY.841..superpathway.of.purine.nucleotides.de.novo.biosynthesis.I	diet_drug	glucose_amoxicillin	-0.352165	0.123742	12	12	0.0173699	0.10573
PWY.5103..L.isoleucine.biosynthesis.III	diet_drug	glucose_amoxicillin	-0.456699	0.164	12	12	0.019293	0.114937
PWY4LZ.257..superpathway.of.fermentation..Chlamydomonas.reinhardtii.	diet_drug	glucose_amoxicillin	-2.02462	0.740273	12	7	0.0210138	0.120104
PWY.7357..thiamine.phosphate.formation.from.pyrithiamine.and.oxythiamine..yeast.	diet_drug	glucose_amoxicillin	-0.691902	0.253973	12	12	0.0214013	0.120104
P461.PWY..hexitol.fermentation.to.lactate..formate..ethanol.and.acetate	diet_drug	glucose_amoxicillin	-1.59965	0.587444	12	12	0.0214471	0.120104
PWY.7254..TCA.cycle.VII..acetate.producers.	diet_drug	glucose_amoxicillin	-2.23713	0.845708	12	11	0.0245109	0.132258
PWY66.409..superpathway.of.purine.nucleotide.salvage	diet_drug	glucose_amoxicillin	-1.78961	0.677811	12	11	0.0247225	0.132258
ANAEROFRUCAT.PWY..homolactic.fermentation	diet_drug	glucose_amoxicillin	0.435614	0.165446	12	12	0.0250346	0.132258
PHOSLIPSYN.PWY..superpathway.of.phospholipid.biosynthesis.I..bacteria.	diet_drug	glucose_amoxicillin	-0.592796	0.229817	12	12	0.0274433	0.141166
PWY.5384..sucrose.degradation.IV..sucrose.phosphorylase.	diet_drug	glucose_amoxicillin	-0.910099	0.354587	12	12	0.0280515	0.141166
FAO.PWY..fatty.acid..beta..oxidation.I..generic.	diet_drug	glucose_amoxicillin	-1.35653	0.530308	12	7	0.0284702	0.141166
PWY.4041...gamma..glutamyl.cycle	diet_drug	glucose_amoxicillin	-1.40347	0.549827	12	12	0.0287374	0.141166
ARGDEG.PWY..superpathway.of.L.arginine..putrescine..and.4.aminobutanoate.degradation	diet_drug	glucose_amoxicillin	-1.26311	0.510314	12	5	0.0328142	0.149633
ORNARGDEG.PWY..superpathway.of.L.arginine.and.L.ornithine.degradation	diet_drug	glucose_amoxicillin	-1.26311	0.510314	12	5	0.0328142	0.149633
PWY.7220..adenosine.deoxyribonucleotides.de.novo.biosynthesis.II	diet_drug	glucose_amoxicillin	0.34433	0.139351	12	12	0.0330505	0.149633
PWY.7222..guanosine.deoxyribonucleotides.de.novo.biosynthesis.II	diet_drug	glucose_amoxicillin	0.34433	0.139351	12	12	0.0330505	0.149633
P441.PWY..superpathway.of.N.acetylneuraminate.degradation	diet_drug	glucose_amoxicillin	-0.430989	0.175078	12	12	0.0335787	0.149633
PWY66.389..phytol.degradation	diet_drug	glucose_amoxicillin	1.62188	0.659258	12	7	0.0336675	0.149633
GLUCOSE1PMETAB.PWY..glucose.and.glucose.1.phosphate.degradation	diet_drug	glucose_amoxicillin	-0.812441	0.333838	12	12	0.0352301	0.154132
PWY.6749..CMP.legionaminate.biosynthesis.I	diet_drug	glucose_amoxicillin	-1.82119	0.757329	12	12	0.0370139	0.15663
PWY.5345..superpathway.of.L.methionine.biosynthesis..by.sulfhydrylation.	diet_drug	glucose_amoxicillin	-0.997201	0.41566	12	12	0.0373742	0.15663
LACTOSECAT.PWY..lactose.and.galactose.degradation.I	diet_drug	glucose_amoxicillin	2.01426	0.842761	12	8	0.037954	0.15663
OANTIGEN.PWY..O.antigen.building.blocks.biosynthesis..E..coli.	diet_drug	glucose_amoxicillin	-0.508983	0.213756	12	12	0.0385374	0.15663
BRANCHED.CHAIN.AA.SYN.PWY..superpathway.of.branched.chain.amino.acid.biosynthesis	diet_drug	glucose_amoxicillin	-0.388311	0.163141	12	12	0.0385981	0.15663
GLYCOCAT.PWY..glycogen.degradation.I	diet_drug	glucose_amoxicillin	-0.774746	0.329899	12	12	0.0407496	0.160857
PWY.6305..superpathway.of.putrescine.biosynthesis	diet_drug	glucose_amoxicillin	-1.81454	0.774339	12	12	0.0411048	0.160857
PWY.5837..2.carboxy.1.4.naphthoquinol.biosynthesis	diet_drug	glucose_amoxicillin	-0.839639	0.359572	12	12	0.0416856	0.160857
COBALSYN.PWY..superpathway.of.adenosylcobalamin.salvage.from.cobinamide.I	diet_drug	glucose_amoxicillin	-1.15577	0.495898	12	11	0.0420024	0.160857
PWY.1269..CMP.3.deoxy.D.manno.octulosonate.biosynthesis	diet_drug	glucose_amoxicillin	0.306551	0.13193	12	12	0.0425123	0.160857
PWY.2723..trehalose.degradation.V	diet_drug	glucose_amoxicillin	-0.593585	0.259935	12	12	0.0455069	0.168319
PWY.6122..5.aminoimidazole.ribonucleotide.biosynthesis.II	diet_drug	glucose_amoxicillin	0.355389	0.156312	12	12	0.0462877	0.168319
PWY.6277..superpathway.of.5.aminoimidazole.ribonucleotide.biosynthesis	diet_drug	glucose_amoxicillin	0.355389	0.156312	12	12	0.0462877	0.168319
PWY.1042..glycolysis.IV	diet_drug	glucose_amoxicillin	-0.601539	0.266756	12	12	0.0477711	0.170055
NAD.BIOSYNTHESIS.II..NAD.salvage.pathway.III..to.nicotinamide.riboside.	diet_drug	glucose_amoxicillin	-1.60795	0.713869	12	12	0.0479797	0.170055
UDPNAGSYN.PWY..UDP.N.acetyl.D.glucosamine.biosynthesis.I	diet_drug	glucose_amoxicillin	-0.479028	0.220101	12	12	0.0545767	0.191019
HEMESYN2.PWY..heme.b.biosynthesis.II..oxygen.independent.	diet_drug	glucose_amoxicillin	-0.574568	0.266235	12	12	0.0562872	0.1939
PWY0.781..aspartate.superpathway	diet_drug	glucose_amoxicillin	-0.890597	0.413671	12	11	0.0567849	0.1939
PYRIDOXSYN.PWY..pyridoxal.5..phosphate.biosynthesis.I	diet_drug	glucose_amoxicillin	-0.28452	0.134489	12	12	0.060474	0.20124
NAGLIPASYN.PWY..lipid.IVA.biosynthesis..E..coli.	diet_drug	glucose_amoxicillin	-0.592317	0.281177	12	12	0.0613964	0.20124
P4.PWY..superpathway.of.L.lysine..L.threonine.and.L.methionine.biosynthesis.I	diet_drug	glucose_amoxicillin	-0.796508	0.378528	12	11	0.0616378	0.20124
PWY.6703..preQ0.biosynthesis	diet_drug	glucose_amoxicillin	-0.301518	0.143405	12	12	0.0618096	0.20124
HISDEG.PWY..L.histidine.degradation.I	diet_drug	glucose_amoxicillin	0.918174	0.440402	12	12	0.0636767	0.204936
FASYN.INITIAL.PWY..superpathway.of.fatty.acid.biosynthesis.initiation..E..coli.	diet_drug	glucose_amoxicillin	0.465749	0.225633	12	12	0.0659233	0.209756
PWY.5920..superpathway.of.heme.b.biosynthesis.from.glycine	diet_drug	glucose_amoxicillin	0.900211	0.44173	12	3	0.0688866	0.216722
SO4ASSIM.PWY..assimilatory.sulfate.reduction.I	diet_drug	glucose_amoxicillin	-1.01767	0.501084	12	12	0.0696945	0.216827
PWY.7221..guanosine.ribonucleotides.de.novo.biosynthesis	diet_drug	glucose_amoxicillin	0.246668	0.122287	12	12	0.0713211	0.218698
PWY0.1261..anhydromuropeptides.recycling.I	diet_drug	glucose_amoxicillin	-0.441096	0.219163	12	12	0.0718579	0.218698
PWY4FS.7..phosphatidylglycerol.biosynthesis.I..plastidic.	diet_drug	glucose_amoxicillin	-0.536151	0.269569	12	12	0.0747544	0.222673
PWY4FS.8..phosphatidylglycerol.biosynthesis.II..non.plastidic.	diet_drug	glucose_amoxicillin	-0.536151	0.269569	12	12	0.0747544	0.222673
PWY0.166..superpathway.of.pyrimidine.deoxyribonucleotides.de.novo.biosynthesis..E..coli.	diet_drug	glucose_amoxicillin	-0.998599	0.504351	12	12	0.0758764	0.22287
PWY.6897..thiamine.diphosphate.salvage.II	diet_drug	glucose_amoxicillin	-0.447182	0.226337	12	12	0.0764127	0.22287
PWY.6307..L.tryptophan.degradation.X..mammalian..via.tryptamine.	diet_drug	glucose_amoxicillin	1.08665	0.555637	12	7	0.0790008	0.226187
PWY0.162..superpathway.of.pyrimidine.ribonucleotides.de.novo.biosynthesis	diet_drug	glucose_amoxicillin	-0.849882	0.434851	12	12	0.0791656	0.226187
PWY.7013...S..propane.1.2.diol.degradation	diet_drug	glucose_amoxicillin	-1.37042	0.704284	12	12	0.0803012	0.227115
PWY.7197..pyrimidine.deoxyribonucleotide.phosphorylation	diet_drug	glucose_amoxicillin	-0.618922	0.325509	12	12	0.0864234	0.241669
ILEUSYN.PWY..L.isoleucine.biosynthesis.I..from.threonine.	diet_drug	glucose_amoxicillin	-0.346108	0.183109	12	12	0.0880365	0.241669
VALSYN.PWY..L.valine.biosynthesis	diet_drug	glucose_amoxicillin	-0.346108	0.183109	12	12	0.0880365	0.241669
PROTOCATECHUATE.ORTHO.CLEAVAGE.PWY..protocatechuate.degradation.II..ortho.cleavage.pathway.	diet_drug	glucose_amoxicillin	-0.82016	0.438296	12	11	0.090822	0.246895
PWY.6168..flavin.biosynthesis.III..fungi.	diet_drug	glucose_amoxicillin	-0.904886	0.486739	12	11	0.0926548	0.249455

## Sheet: significant_results_d5
feature	metadata	value	coef	stderr	N	N.not.0	pval	qval
PWY.7388..octanoyl..acyl.carrier.protein..biosynthesis..mitochondria..yeast.	diet_drug	glucose_amoxicillin	2.80381	0.208317	12	12	9.85971e-08	5.27586e-06
PWY.5918..superpathway.of.heme.b.biosynthesis.from.glutamate	diet_drug	glucose_amoxicillin	1.27932	0.0954445	12	6	1.0256e-07	5.27586e-06
PWY.6282..palmitoleate.biosynthesis.I..from..5Z..dodec.5.enoate.	diet_drug	glucose_amoxicillin	2.88692	0.221846	12	12	1.35837e-07	5.27586e-06
FASYN.ELONG.PWY..fatty.acid.elongation....saturated	diet_drug	glucose_amoxicillin	2.78908	0.214891	12	12	1.39264e-07	5.27586e-06
PWY.5989..stearate.biosynthesis.II..bacteria.and.plants.	diet_drug	glucose_amoxicillin	2.34433	0.181099	12	12	1.42778e-07	5.27586e-06
PWY.7664..oleate.biosynthesis.IV..anaerobic.	diet_drug	glucose_amoxicillin	2.78821	0.219968	12	12	1.74267e-07	5.27586e-06
PWY.7187..pyrimidine.deoxyribonucleotides.de.novo.biosynthesis.II	diet_drug	glucose_amoxicillin	1.31823	0.105306	12	6	1.96129e-07	5.27586e-06
FERMENTATION.PWY..mixed.acid.fermentation	diet_drug	glucose_amoxicillin	2.04011	0.170375	12	12	2.9811e-07	7.29014e-06
DENOVOPURINE2.PWY..superpathway.of.purine.nucleotides.de.novo.biosynthesis.II	diet_drug	glucose_amoxicillin	1.63555	0.145179	12	6	5.2781e-07	1.09216e-05
HEMESYN2.PWY..heme.b.biosynthesis.II..oxygen.independent.	diet_drug	glucose_amoxicillin	2.6419	0.244713	12	7	7.84458e-07	1.48918e-05
PWY0.862...5Z..dodecenoate.biosynthesis.I	diet_drug	glucose_amoxicillin	2.68584	0.278137	12	12	2.18773e-06	3.46177e-05
PWY0.1415..superpathway.of.heme.b.biosynthesis.from.uroporphyrinogen.III	diet_drug	glucose_amoxicillin	1.3194	0.148545	12	6	4.65786e-06	6.96092e-05
HEME.BIOSYNTHESIS.II..heme.b.biosynthesis.I..aerobic.	diet_drug	glucose_amoxicillin	1.34558	0.160328	12	6	7.72038e-06	9.02949e-05
DAPLYSINESYN.PWY..L.lysine.biosynthesis.I	diet_drug	glucose_amoxicillin	1.85138	0.227341	12	6	1.00722e-05	0.000108377
PWY.5920..superpathway.of.heme.b.biosynthesis.from.glycine	diet_drug	glucose_amoxicillin	2.11503	0.260883	12	6	1.04771e-05	0.000108398
PWY.5173	diet_drug	glucose_amoxicillin	3.89068	0.493553	12	10	1.33935e-05	0.000133439
PWY0.1297..superpathway.of.purine.deoxyribonucleosides.degradation	diet_drug	glucose_amoxicillin	3.25126	0.435533	12	12	2.14751e-05	0.0001992
PWY.7184..pyrimidine.deoxyribonucleotides.de.novo.biosynthesis.I	diet_drug	glucose_amoxicillin	3.62744	0.492983	12	7	2.4305e-05	0.000217935
PWY0.166..superpathway.of.pyrimidine.deoxyribonucleotides.de.novo.biosynthesis..E..coli.	diet_drug	glucose_amoxicillin	1.68647	0.232384	12	7	2.73507e-05	0.000230262
PWY.5675..nitrate.reduction.V..assimilatory.	diet_drug	glucose_amoxicillin	2.21434	0.305174	12	6	2.73918e-05	0.000230262
FAO.PWY..fatty.acid..beta..oxidation.I..generic.	diet_drug	glucose_amoxicillin	1.62279	0.225731	12	7	2.96425e-05	0.000241632
PWY.6519..8.amino.7.oxononanoate.biosynthesis.I	diet_drug	glucose_amoxicillin	2.30572	0.326926	12	10	3.48726e-05	0.000275904
PWY0.1479..tRNA.processing	diet_drug	glucose_amoxicillin	3.24919	0.489144	12	10	5.76232e-05	0.000419212
PPGPPMET.PWY..ppGpp.metabolism	diet_drug	glucose_amoxicillin	1.92614	0.290335	12	9	5.82316e-05	0.000419212
BIOTIN.BIOSYNTHESIS.PWY..biotin.biosynthesis.I	diet_drug	glucose_amoxicillin	2.07577	0.313525	12	10	5.92196e-05	0.000419212
PWY.7210..pyrimidine.deoxyribonucleotides.biosynthesis.from.CTP	diet_drug	glucose_amoxicillin	2.87252	0.438181	12	6	6.42768e-05	0.000432261
GLUCOSE1PMETAB.PWY..glucose.and.glucose.1.phosphate.degradation	diet_drug	glucose_amoxicillin	2.51045	0.384807	12	11	6.6896e-05	0.000438903
PWY.4041...gamma..glutamyl.cycle	diet_drug	glucose_amoxicillin	2.77203	0.443489	12	10	9.49907e-05	0.000608393
NAGLIPASYN.PWY..lipid.IVA.biosynthesis..E..coli.	diet_drug	glucose_amoxicillin	1.90712	0.310912	12	12	0.000110629	0.000661318
FUCCAT.PWY..fucose.degradation	diet_drug	glucose_amoxicillin	3.72668	0.635237	12	10	0.000158023	0.000863231
PWY.5913..partial.TCA.cycle..obligate.autotrophs.	diet_drug	glucose_amoxicillin	1.48921	0.254334	12	12	0.000160452	0.000863231
FASYN.INITIAL.PWY..superpathway.of.fatty.acid.biosynthesis.initiation..E..coli.	diet_drug	glucose_amoxicillin	0.685883	0.118107	12	12	0.000171246	0.000903238
PWY.5189..tetrapyrrole.biosynthesis.II..from.glycine.	diet_drug	glucose_amoxicillin	1.81449	0.32523	12	10	0.000234407	0.00121261
HISDEG.PWY..L.histidine.degradation.I	diet_drug	glucose_amoxicillin	1.09889	0.202495	12	12	0.000290224	0.00141946
PWY.6168..flavin.biosynthesis.III..fungi.	diet_drug	glucose_amoxicillin	2.09404	0.391342	12	6	0.000323176	0.00152517
P161.PWY..acetylene.degradation..anaerobic.	diet_drug	glucose_amoxicillin	3.81824	0.718498	12	12	0.000340558	0.00157948
KETOGLUCONMET.PWY..ketogluconate.metabolism	diet_drug	glucose_amoxicillin	1.88743	0.35979	12	6	0.000375583	0.00167091
PWY.7013...S..propane.1.2.diol.degradation	diet_drug	glucose_amoxicillin	1.8329	0.350316	12	12	0.000383107	0.00167091
P185.PWY..formaldehyde.assimilation.III..dihydroxyacetone.cycle.	diet_drug	glucose_amoxicillin	1.55167	0.30213	12	7	0.00044046	0.00188069
GOLPDLCAT.PWY..superpathway.of.glycerol.degradation.to.1.3.propanediol	diet_drug	glucose_amoxicillin	1.65109	0.322313	12	8	0.000448963	0.00188705
PWY.2723..trehalose.degradation.V	diet_drug	glucose_amoxicillin	1.79137	0.355052	12	6	0.000502643	0.00208017
SULFATE.CYS.PWY..superpathway.of.sulfate.assimilation.and.cysteine.biosynthesis	diet_drug	glucose_amoxicillin	1.74076	0.351513	12	7	0.000576672	0.00231529
GLUCARDEG.PWY..D.glucarate.degradation.I	diet_drug	glucose_amoxicillin	1.62781	0.333191	12	9	0.0006367	0.00251871
GLYCOLYSIS.E.D..superpathway.of.glycolysis.and.the.Entner.Doudoroff.pathway	diet_drug	glucose_amoxicillin	1.06085	0.222147	12	12	0.000750849	0.00292722
PWY.7117..C4.photosynthetic.carbon.assimilation.cycle..PEPCK.type	diet_drug	glucose_amoxicillin	1.33625	0.286679	12	12	0.000892741	0.00338328
TRPSYN.PWY..L.tryptophan.biosynthesis	diet_drug	glucose_amoxicillin	2.41898	0.520217	12	10	0.000908123	0.00339285
PWY.241..C4.photosynthetic.carbon.assimilation.cycle..NADP.ME.type	diet_drug	glucose_amoxicillin	1.42451	0.307119	12	12	0.000924404	0.00340636
PYRIDNUCSYN.PWY..NAD.de.novo.biosynthesis.I..from.aspartate.	diet_drug	glucose_amoxicillin	-0.546293	0.101924	12	12	0.000319115	0.00152517
PWY.6121..5.aminoimidazole.ribonucleotide.biosynthesis.I	diet_drug	glucose_amoxicillin	-0.568632	0.0841076	12	12	4.97553e-05	0.000382405
PWY.7221..guanosine.ribonucleotides.de.novo.biosynthesis	diet_drug	glucose_amoxicillin	-0.592084	0.118677	12	12	0.000546076	0.00222567
PWY.6163..chorismate.biosynthesis.from.3.dehydroquinate	diet_drug	glucose_amoxicillin	-0.60193	0.129142	12	12	0.000892986	0.00338328
PWY.5103..L.isoleucine.biosynthesis.III	diet_drug	glucose_amoxicillin	-0.615125	0.103331	12	12	0.000140683	0.00082269
PWY.841..superpathway.of.purine.nucleotides.de.novo.biosynthesis.I	diet_drug	glucose_amoxicillin	-0.617552	0.0575545	12	12	8.30399e-07	1.48918e-05
COA.PWY.1..superpathway.of.coenzyme.A.biosynthesis.III..mammals.	diet_drug	glucose_amoxicillin	-0.62675	0.106482	12	12	0.000153936	0.000863231
PWY.6609..adenine.and.adenosine.salvage.III	diet_drug	glucose_amoxicillin	-0.676298	0.115475	12	12	0.000160156	0.000863231
PWY.7219..adenosine.ribonucleotides.de.novo.biosynthesis	diet_drug	glucose_amoxicillin	-0.758649	0.0920474	12	12	9.06174e-06	0.000101567
PWY.7208..superpathway.of.pyrimidine.nucleobases.salvage	diet_drug	glucose_amoxicillin	-0.766409	0.140742	12	12	0.000282655	0.00141099
HISTSYN.PWY..L.histidine.biosynthesis	diet_drug	glucose_amoxicillin	-0.800166	0.128493	12	12	9.78998e-05	0.000612443
PWY.6703..preQ0.biosynthesis	diet_drug	glucose_amoxicillin	-0.89289	0.144376	12	12	0.000103536	0.000632984
PANTOSYN.PWY..superpathway.of.coenzyme.A.biosynthesis.I..bacteria.	diet_drug	glucose_amoxicillin	-0.941397	0.107649	12	12	5.35393e-06	7.58004e-05
BRANCHED.CHAIN.AA.SYN.PWY..superpathway.of.branched.chain.amino.acid.biosynthesis	diet_drug	glucose_amoxicillin	-0.947926	0.0903352	12	12	1.02048e-06	1.71569e-05
ILEUSYN.PWY..L.isoleucine.biosynthesis.I..from.threonine.	diet_drug	glucose_amoxicillin	-1.06991	0.0817454	12	12	1.28611e-07	5.27586e-06
VALSYN.PWY..L.valine.biosynthesis	diet_drug	glucose_amoxicillin	-1.07767	0.0854031	12	12	1.81846e-07	5.27586e-06
PWY.7111..pyruvate.fermentation.to.isobutanol..engineered.	diet_drug	glucose_amoxicillin	-1.14995	0.135236	12	12	6.87363e-06	8.40457e-05
PANTO.PWY..phosphopantothenate.biosynthesis.I	diet_drug	glucose_amoxicillin	-1.33097	0.169969	12	12	1.41952e-05	0.000136375
PWY.6471..peptidoglycan.biosynthesis.IV..Enterococcus.faecium.	diet_drug	glucose_amoxicillin	-1.33234	0.112814	12	6	3.39392e-07	7.60804e-06
PWY.5667..CDP.diacylglycerol.biosynthesis.I	diet_drug	glucose_amoxicillin	-1.3771	0.161251	12	12	6.61485e-06	8.40457e-05
PWY0.1319..CDP.diacylglycerol.biosynthesis.II	diet_drug	glucose_amoxicillin	-1.3771	0.161251	12	12	6.61485e-06	8.40457e-05
ARGININE.SYN4.PWY..L.ornithine.biosynthesis.II	diet_drug	glucose_amoxicillin	-1.38131	0.209696	12	12	6.17654e-05	0.000426023
PWY.7539..6.hydroxymethyl.dihydropterin.diphosphate.biosynthesis.III..Chlamydia.	diet_drug	glucose_amoxicillin	-1.57175	0.300611	12	12	0.000385117	0.00167091
PWY.6147..6.hydroxymethyl.dihydropterin.diphosphate.biosynthesis.I	diet_drug	glucose_amoxicillin	-1.58442	0.302246	12	12	0.000377624	0.00167091
RHAMCAT.PWY..L.rhamnose.degradation.I	diet_drug	glucose_amoxicillin	-1.74985	0.321428	12	12	0.000283246	0.00141099
PWY.1861..formaldehyde.assimilation.II..assimilatory.RuMP.Cycle.	diet_drug	glucose_amoxicillin	-3.75965	0.21335	12	7	7.36968e-09	1.98244e-06
PWY.5104..L.isoleucine.biosynthesis.IV	diet_drug	glucose_amoxicillin	4.08265	0.894946	12	7	0.00103912	0.00377735
PWY.5097..L.lysine.biosynthesis.VI	diet_drug	glucose_amoxicillin	-0.627606	0.140087	12	12	0.00117881	0.00417238
PWY.7229..superpathway.of.adenosine.nucleotides.de.novo.biosynthesis.I	diet_drug	glucose_amoxicillin	-0.532958	0.118754	12	12	0.00116464	0.00417238
X1CMET2.PWY..folate.transformations.III..E..coli.	diet_drug	glucose_amoxicillin	-0.404013	0.0907092	12	12	0.00122761	0.00427397
PWY.5030..L.histidine.degradation.III	diet_drug	glucose_amoxicillin	0.840743	0.189023	12	12	0.00123929	0.00427397
GLUCUROCAT.PWY..superpathway.of..beta..D.glucuronosides.degradation	diet_drug	glucose_amoxicillin	1.48294	0.341118	12	5	0.00144968	0.00490098
PWY0.1298..superpathway.of.pyrimidine.deoxyribonucleosides.degradation	diet_drug	glucose_amoxicillin	4.00972	0.923078	12	11	0.00145754	0.00490098
PWY.7211..superpathway.of.pyrimidine.deoxyribonucleotides.de.novo.biosynthesis	diet_drug	glucose_amoxicillin	2.10682	0.492462	12	6	0.00161614	0.00536717
DTDPRHAMSYN.PWY..dTDP..beta..L.rhamnose.biosynthesis	diet_drug	glucose_amoxicillin	-0.917172	0.217064	12	12	0.00175667	0.00576273
PROTOCATECHUATE.ORTHO.CLEAVAGE.PWY..protocatechuate.degradation.II..ortho.cleavage.pathway.	diet_drug	glucose_amoxicillin	1.63953	0.389812	12	5	0.00181154	0.00580125
PYRIDNUCSAL.PWY..NAD.salvage.pathway.I..PNC.VI.cycle.	diet_drug	glucose_amoxicillin	1.63676	0.388903	12	5	0.00180376	0.00580125
FOLSYN.PWY..superpathway.of.tetrahydrofolate.biosynthesis.and.salvage	diet_drug	glucose_amoxicillin	1.22904	0.296489	12	5	0.00199487	0.00631316
PWY.5384..sucrose.degradation.IV..sucrose.phosphorylase.	diet_drug	glucose_amoxicillin	1.52415	0.36955	12	7	0.00206277	0.00645215
GLYCOCAT.PWY..glycogen.degradation.I	diet_drug	glucose_amoxicillin	1.59607	0.389969	12	7	0.00216942	0.00655701
PENTOSE.P.PWY..pentose.phosphate.pathway	diet_drug	glucose_amoxicillin	0.822461	0.200621	12	12	0.00214607	0.00655701
PWY.6749..CMP.legionaminate.biosynthesis.I	diet_drug	glucose_amoxicillin	-3.06956	0.749675	12	10	0.00216345	0.00655701
PWY.6612..superpathway.of.tetrahydrofolate.biosynthesis	diet_drug	glucose_amoxicillin	1.24972	0.306318	12	5	0.00221508	0.00662063
PWY.5855..ubiquinol.7.biosynthesis..early.decarboxylation.	diet_drug	glucose_amoxicillin	1.4413	0.357203	12	5	0.00238039	0.00681197
PWY.5856..ubiquinol.9.biosynthesis..early.decarboxylation.	diet_drug	glucose_amoxicillin	1.4413	0.357203	12	5	0.00238039	0.00681197
PWY.5857..ubiquinol.10.biosynthesis..early.decarboxylation.	diet_drug	glucose_amoxicillin	1.4413	0.357203	12	5	0.00238039	0.00681197
PWY.6708..ubiquinol.8.biosynthesis..early.decarboxylation.	diet_drug	glucose_amoxicillin	1.4413	0.357203	12	5	0.00238039	0.00681197
PWY.4242	diet_drug	glucose_amoxicillin	-0.617959	0.154257	12	12	0.00249391	0.0070617
PWY.6125..superpathway.of.guanosine.nucleotides.de.novo.biosynthesis.II	diet_drug	glucose_amoxicillin	-0.345789	0.086618	12	12	0.00255059	0.00714696
P122.PWY..heterolactic.fermentation	diet_drug	glucose_amoxicillin	2.24577	0.565351	12	6	0.00263333	0.00720603
P4.PWY..superpathway.of.L.lysine..L.threonine.and.L.methionine.biosynthesis.I	diet_drug	glucose_amoxicillin	1.46186	0.368414	12	5	0.00265203	0.00720603
PWY.7198..pyrimidine.deoxyribonucleotides.de.novo.biosynthesis.IV	diet_drug	glucose_amoxicillin	2.34171	0.589996	12	9	0.00264754	0.00720603
PWY0.781..aspartate.superpathway	diet_drug	glucose_amoxicillin	1.40947	0.356142	12	5	0.00269691	0.00725468
UBISYN.PWY..superpathway.of.ubiquinol.8.biosynthesis..early.decarboxylation.	diet_drug	glucose_amoxicillin	1.29513	0.331295	12	5	0.00291665	0.00776812
PYRIDOXSYN.PWY..pyridoxal.5..phosphate.biosynthesis.I	diet_drug	glucose_amoxicillin	0.994415	0.257876	12	12	0.00318001	0.0083865
PWY.6353..purine.nucleotides.degradation.II..aerobic.	diet_drug	glucose_amoxicillin	2.58788	0.672751	12	7	0.00322952	0.00843437
PWY.3001..superpathway.of.L.isoleucine.biosynthesis.I	diet_drug	glucose_amoxicillin	-0.495617	0.131524	12	12	0.00367204	0.00933595
PWY.7242..D.fructuronate.degradation	diet_drug	glucose_amoxicillin	1.79953	0.477694	12	5	0.00367885	0.00933595
PWY.7663..gondoate.biosynthesis..anaerobic.	diet_drug	glucose_amoxicillin	-0.394665	0.104545	12	12	0.00363121	0.00933595
SALVADEHYPOX.PWY..adenosine.nucleotides.degradation.II	diet_drug	glucose_amoxicillin	2.57513	0.686405	12	10	0.00377376	0.0094873
PWY.6731..starch.degradation.III	diet_drug	glucose_amoxicillin	1.65764	0.445574	12	5	0.00397378	0.00989765
PWY.7560..methylerythritol.phosphate.pathway.II	diet_drug	glucose_amoxicillin	-0.321785	0.0868846	12	12	0.00408421	0.0100794
PWY.5100..pyruvate.fermentation.to.acetate.and.lactate.II	diet_drug	glucose_amoxicillin	1.59449	0.435064	12	12	0.00435331	0.0106458
PWY.6122..5.aminoimidazole.ribonucleotide.biosynthesis.II	diet_drug	glucose_amoxicillin	0.365777	0.100669	12	12	0.00458614	0.0110149
PWY.6277..superpathway.of.5.aminoimidazole.ribonucleotide.biosynthesis	diet_drug	glucose_amoxicillin	0.365777	0.100669	12	12	0.00458614	0.0110149
PWY.6608..guanosine.nucleotides.degradation.III	diet_drug	glucose_amoxicillin	2.36845	0.652841	12	10	0.00462853	0.0110184
ARGSYNBSUB.PWY..L.arginine.biosynthesis.II..acetyl.cycle.	diet_drug	glucose_amoxicillin	0.526232	0.146073	12	12	0.00482757	0.0113914
PWY.6124..inosine.5..phosphate.biosynthesis.II	diet_drug	glucose_amoxicillin	-0.366227	0.102737	12	12	0.00514095	0.0120254
SER.GLYSYN.PWY..superpathway.of.L.serine.and.glycine.biosynthesis.I	diet_drug	glucose_amoxicillin	0.424946	0.122452	12	12	0.00601808	0.0139557
PHOSLIPSYN.PWY..superpathway.of.phospholipid.biosynthesis.I..bacteria.	diet_drug	glucose_amoxicillin	-0.710137	0.20544	12	12	0.00615709	0.0141561
MET.SAM.PWY..superpathway.of.S.adenosyl.L.methionine.biosynthesis	diet_drug	glucose_amoxicillin	1.39686	0.409922	12	8	0.00668491	0.0151726
PWY.7115..C4.photosynthetic.carbon.assimilation.cycle..NAD.ME.type	diet_drug	glucose_amoxicillin	1.65619	0.48637	12	10	0.00671206	0.0151726
TRNA.CHARGING.PWY..tRNA.charging	diet_drug	glucose_amoxicillin	-0.211389	0.0624429	12	12	0.00694026	0.0155577
PWY0.1296..purine.ribonucleosides.degradation	diet_drug	glucose_amoxicillin	1.42288	0.423663	12	12	0.00726034	0.0161407
PWY.5973..cis.vaccenate.biosynthesis	diet_drug	glucose_amoxicillin	-0.345285	0.106394	12	12	0.00878949	0.0193801
ARO.PWY..chorismate.biosynthesis.I	diet_drug	glucose_amoxicillin	-0.448505	0.13927	12	12	0.00916905	0.0197318
HOMOSER.METSYN.PWY..L.methionine.biosynthesis.I	diet_drug	glucose_amoxicillin	1.32273	0.410306	12	8	0.00911692	0.0197318
METSYN.PWY..superpathway.of.L.homoserine.and.L.methionine.biosynthesis	diet_drug	glucose_amoxicillin	1.27897	0.396142	12	8	0.00904309	0.0197318
PWY.5347..superpathway.of.L.methionine.biosynthesis..transsulfuration.	diet_drug	glucose_amoxicillin	1.25512	0.391171	12	8	0.00935407	0.0199702
LACTOSECAT.PWY..lactose.and.galactose.degradation.I	diet_drug	glucose_amoxicillin	1.54339	0.489331	12	7	0.0102614	0.0217347
PWY66.399..gluconeogenesis.III	diet_drug	glucose_amoxicillin	-0.987821	0.313891	12	8	0.0103855	0.0218258
GALACTUROCAT.PWY..D.galacturonate.degradation.I	diet_drug	glucose_amoxicillin	1.53398	0.489813	12	6	0.0106583	0.0221785
PWY.6803..phosphatidylcholine.acyl.editing	diet_drug	glucose_amoxicillin	1.58777	0.507522	12	6	0.0107182	0.0221785
PWY.6700..queuosine.biosynthesis.I..de.novo.	diet_drug	glucose_amoxicillin	-0.701795	0.227429	12	12	0.0115265	0.0236689
COA.PWY..coenzyme.A.biosynthesis.I..prokaryotic.	diet_drug	glucose_amoxicillin	-0.473867	0.154027	12	12	0.0117098	0.0238632
PWY.5505..L.glutamate.and.L.glutamine.biosynthesis	diet_drug	glucose_amoxicillin	0.89541	0.300315	12	4	0.0137707	0.0277762
PWY.5897..superpathway.of.menaquinol.11.biosynthesis	diet_drug	glucose_amoxicillin	1.01431	0.341999	12	4	0.0141463	0.0277762
PWY.5898..superpathway.of.menaquinol.12.biosynthesis	diet_drug	glucose_amoxicillin	1.01431	0.341999	12	4	0.0141463	0.0277762
PWY.5899..superpathway.of.menaquinol.13.biosynthesis	diet_drug	glucose_amoxicillin	1.01431	0.341999	12	4	0.0141463	0.0277762
PWY.7094..fatty.acid.salvage	diet_drug	glucose_amoxicillin	0.946858	0.318778	12	4	0.0140392	0.0277762
PWY.5837..2.carboxy.1.4.naphthoquinol.biosynthesis	diet_drug	glucose_amoxicillin	1.04671	0.354918	12	4	0.0145554	0.0283724
PWY.5838..superpathway.of.menaquinol.8.biosynthesis.I	diet_drug	glucose_amoxicillin	0.938174	0.31924	12	4	0.0148166	0.0286738
PWY.5861..superpathway.of.demethylmenaquinol.8.biosynthesis.I	diet_drug	glucose_amoxicillin	0.949003	0.323959	12	4	0.0150565	0.0288476
PWY.821..superpathway.of.sulfur.amino.acid.biosynthesis..Saccharomyces.cerevisiae.	diet_drug	glucose_amoxicillin	1.06412	0.363565	12	4	0.0151209	0.0288476
PWY.6936..seleno.amino.acid.biosynthesis..plants.	diet_drug	glucose_amoxicillin	1.42458	0.487474	12	11	0.0152387	0.0288598
PWY.7234..inosine.5..phosphate.biosynthesis.III	diet_drug	glucose_amoxicillin	1.96514	0.673355	12	10	0.0153418	0.0288598
PWY.6545..pyrimidine.deoxyribonucleotides.de.novo.biosynthesis.III	diet_drug	glucose_amoxicillin	0.951914	0.327887	12	4	0.0157476	0.0294174
PWY.6270..isoprene.biosynthesis.I	diet_drug	glucose_amoxicillin	-0.239434	0.0829731	12	12	0.0162267	0.0300188
SO4ASSIM.PWY..assimilatory.sulfate.reduction.I	diet_drug	glucose_amoxicillin	1.80455	0.625861	12	10	0.0162928	0.0300188
ARG.POLYAMINE.SYN..superpathway.of.arginine.and.polyamine.biosynthesis	diet_drug	glucose_amoxicillin	0.946502	0.330419	12	4	0.0168252	0.0306801
POLYAMSYN.PWY..superpathway.of.polyamine.biosynthesis.I	diet_drug	glucose_amoxicillin	0.959406	0.335242	12	4	0.0169037	0.0306801
PWY.2942..L.lysine.biosynthesis.III	diet_drug	glucose_amoxicillin	-0.274658	0.0961457	12	12	0.0170535	0.0306801
PWY0.845..superpathway.of.pyridoxal.5..phosphate.biosynthesis.and.salvage	diet_drug	glucose_amoxicillin	0.579542	0.203004	12	12	0.0171079	0.0306801
PWY.5345..superpathway.of.L.methionine.biosynthesis..by.sulfhydrylation.	diet_drug	glucose_amoxicillin	1.31926	0.467895	12	10	0.018174	0.0322114
PWY.7383..anaerobic.energy.metabolism..invertebrates..cytosol.	diet_drug	glucose_amoxicillin	0.553668	0.196426	12	12	0.0182012	0.0322114
PWY.7282..4.amino.2.methyl.5.diphosphomethylpyrimidine.biosynthesis.II	diet_drug	glucose_amoxicillin	1.07136	0.380956	12	7	0.0184025	0.0323547
PWY.6123..inosine.5..phosphate.biosynthesis.I	diet_drug	glucose_amoxicillin	-0.217962	0.0780451	12	12	0.019029	0.0330245
PWY.6386..UDP.N.acetylmuramoyl.pentapeptide.biosynthesis.II..lysine.containing.	diet_drug	glucose_amoxicillin	-0.448197	0.160423	12	12	0.0189943	0.0330245
POLYISOPRENSYN.PWY..polyisoprenoid.biosynthesis..E..coli.	diet_drug	glucose_amoxicillin	1.40789	0.50615	12	6	0.0193984	0.0334498
NAD.BIOSYNTHESIS.II..NAD.salvage.pathway.III..to.nicotinamide.riboside.	diet_drug	glucose_amoxicillin	1.30385	0.472748	12	4	0.0201983	0.0343883
PWY.5723..Rubisco.shunt	diet_drug	glucose_amoxicillin	1.86649	0.676174	12	9	0.020117	0.0343883
COMPLETE.ARO.PWY..superpathway.of.aromatic.amino.acid.biosynthesis	diet_drug	glucose_amoxicillin	-0.251323	0.0921362	12	12	0.021276	0.0359952
ASPASN.PWY..superpathway.of.L.aspartate.and.L.asparagine.biosynthesis	diet_drug	glucose_amoxicillin	1.00928	0.378363	12	12	0.0235946	0.0396684
GLYCOLYSIS..glycolysis.I..from.glucose.6.phosphate.	diet_drug	glucose_amoxicillin	0.405371	0.153717	12	12	0.0248561	0.0415298
PWY.6527..stachyose.degradation	diet_drug	glucose_amoxicillin	1.27974	0.487475	12	12	0.0253686	0.0421244
PWY.5484..glycolysis.II..from.fructose.6.phosphate.	diet_drug	glucose_amoxicillin	0.394621	0.151865	12	12	0.0265597	0.0438317
PWY0.1061..superpathway.of.L.alanine.biosynthesis	diet_drug	glucose_amoxicillin	-1.4652	0.575312	12	4	0.0290228	0.0476045
PWY4LZ.257..superpathway.of.fermentation..Chlamydomonas.reinhardtii.	diet_drug	glucose_amoxicillin	-1.63082	0.642401	12	4	0.0294322	0.0479835
PWY.7431..aromatic.biogenic.amine.degradation..bacteria.	diet_drug	glucose_amoxicillin	2.52776	1.00522	12	4	0.0306677	0.0496965
THRESYN.PWY..superpathway.of.L.threonine.biosynthesis	diet_drug	glucose_amoxicillin	-0.37368	0.150159	12	12	0.0320692	0.0516563
GLCMANNANAUT.PWY..superpathway.of.N.acetylglucosamine..N.acetylmannosamine.and.N.acetylneuraminate.degradation	diet_drug	glucose_amoxicillin	-1.46128	0.590499	12	11	0.032842	0.0522752
TCA..TCA.cycle.I..prokaryotic.	diet_drug	glucose_amoxicillin	0.842147	0.339965	12	12	0.0327016	0.0522752
ARGSYN.PWY..L.arginine.biosynthesis.I..via.L.ornithine.	diet_drug	glucose_amoxicillin	0.994081	0.404669	12	11	0.033877	0.0530962
PWY.6126..superpathway.of.adenosine.nucleotides.de.novo.biosynthesis.II	diet_drug	glucose_amoxicillin	-0.367943	0.150065	12	12	0.0341474	0.0530962
PWY.7315..dTDP.N.acetylthomosamine.biosynthesis	diet_drug	glucose_amoxicillin	1.62138	0.661225	12	7	0.034136	0.0530962
PWY.7400..L.arginine.biosynthesis.IV..archaebacteria.	diet_drug	glucose_amoxicillin	0.991789	0.403944	12	11	0.0339506	0.0530962
PWY4FS.7..phosphatidylglycerol.biosynthesis.I..plastidic.	diet_drug	glucose_amoxicillin	-0.540107	0.222801	12	12	0.0358054	0.0550381
PWY4FS.8..phosphatidylglycerol.biosynthesis.II..non.plastidic.	diet_drug	glucose_amoxicillin	-0.540107	0.222801	12	12	0.0358054	0.0550381
PWY.5659..GDP.mannose.biosynthesis	diet_drug	glucose_amoxicillin	-1.11338	0.465424	12	12	0.0378175	0.0578007
PWY.6531..mannitol.cycle	diet_drug	glucose_amoxicillin	1.12107	0.480334	12	5	0.0417681	0.0634781
GLYOXYLATE.BYPASS..glyoxylate.cycle	diet_drug	glucose_amoxicillin	1.60817	0.695247	12	8	0.0432786	0.0654041
HSERMETANA.PWY..L.methionine.biosynthesis.III	diet_drug	glucose_amoxicillin	-0.62582	0.276818	12	12	0.0473074	0.0710932
GLUCONEO.PWY..gluconeogenesis.I	diet_drug	glucose_amoxicillin	0.399561	0.17922	12	12	0.0498899	0.0741458
PWY.5840..superpathway.of.menaquinol.7.biosynthesis	diet_drug	glucose_amoxicillin	0.531471	0.238239	12	3	0.049772	0.0741458
PRPP.PWY..superpathway.of.histidine..purine..and.pyrimidine.biosynthesis	diet_drug	glucose_amoxicillin	0.575187	0.263295	12	3	0.0538282	0.0786945
PWY.5705..allantoin.degradation.to.glyoxylate.III	diet_drug	glucose_amoxicillin	0.62896	0.287512	12	3	0.0535534	0.0786945
PWY.5971..palmitate.biosynthesis..type.II.fatty.acid.synthase.	diet_drug	glucose_amoxicillin	0.63428	0.290062	12	3	0.053634	0.0786945
PWY.5690..TCA.cycle.II..plants.and.fungi.	diet_drug	glucose_amoxicillin	0.820298	0.380396	12	12	0.0564487	0.0820795
PWY.5083..NAD.P..NADPH.interconversion	diet_drug	glucose_amoxicillin	1.09959	0.513735	12	7	0.0579973	0.0835498
PWY0.1261..anhydromuropeptides.recycling.I	diet_drug	glucose_amoxicillin	0.756821	0.353733	12	7	0.0580811	0.0835498
PWY.5464..superpathway.of.cytosolic.glycolysis..plants...pyruvate.dehydrogenase.and.TCA.cycle	diet_drug	glucose_amoxicillin	0.699743	0.329723	12	3	0.0598003	0.0855653
PWY66.398..TCA.cycle.III..animals.	diet_drug	glucose_amoxicillin	0.711563	0.336812	12	3	0.0607712	0.0864944
PWY.6285..superpathway.of.fatty.acids.biosynthesis..E..coli.	diet_drug	glucose_amoxicillin	0.691108	0.329078	12	3	0.062063	0.087121
PWY.6549..L.glutamine.biosynthesis.III	diet_drug	glucose_amoxicillin	0.715812	0.341027	12	3	0.062183	0.087121
PWY.7228..superpathway.of.guanosine.nucleotides.de.novo.biosynthesis.I	diet_drug	glucose_amoxicillin	-0.364993	0.173443	12	12	0.06162	0.087121
PWY.6284..superpathway.of.unsaturated.fatty.acids.biosynthesis..E..coli.	diet_drug	glucose_amoxicillin	0.705092	0.340771	12	3	0.0653816	0.0911277
GALACT.GLUCUROCAT.PWY..superpathway.of.hexuronide.and.hexuronate.degradation	diet_drug	glucose_amoxicillin	0.745065	0.361991	12	3	0.0665831	0.0916279
GALACTARDEG.PWY..D.galactarate.degradation.I	diet_drug	glucose_amoxicillin	1.09234	0.531129	12	11	0.0667623	0.0916279
GLUCARGALACTSUPER.PWY..superpathway.of.D.glucarate.and.D.galactarate.degradation	diet_drug	glucose_amoxicillin	1.09234	0.531129	12	11	0.0667623	0.0916279
FUC.RHAMCAT.PWY..superpathway.of.fucose.and.rhamnose.degradation	diet_drug	glucose_amoxicillin	0.878613	0.431932	12	3	0.0693223	0.0946584
PWY.5367..petroselinate.biosynthesis	diet_drug	glucose_amoxicillin	0.732519	0.363807	12	3	0.0717568	0.0974878
P164.PWY..purine.nucleobases.degradation.I..anaerobic.	diet_drug	glucose_amoxicillin	-0.947594	0.471865	12	3	0.0723934	0.0978584
PWY.6387..UDP.N.acetylmuramoyl.pentapeptide.biosynthesis.I..meso.diaminopimelate.containing.	diet_drug	glucose_amoxicillin	0.279862	0.142895	12	12	0.0786309	0.105759
GLUTORN.PWY..L.ornithine.biosynthesis.I	diet_drug	glucose_amoxicillin	1.20202	0.616025	12	11	0.0795835	0.10598
GLYCOLYSIS.TCA.GLYOX.BYPASS..superpathway.of.glycolysis..pyruvate.dehydrogenase..TCA..and.glyoxylate.bypass	diet_drug	glucose_amoxicillin	0.726765	0.371894	12	5	0.0791912	0.10598
PWY.5695..inosine.5..phosphate.degradation	diet_drug	glucose_amoxicillin	0.300183	0.157807	12	12	0.0863063	0.114366
TCA.GLYOX.BYPASS..superpathway.of.glyoxylate.bypass.and.TCA	diet_drug	glucose_amoxicillin	0.713389	0.38021	12	5	0.0900696	0.118768
PWY66.422	diet_drug	glucose_amoxicillin	0.876403	0.473454	12	12	0.0938779	0.123186
ANAGLYCOLYSIS.PWY..glycolysis.III..from.glucose.	diet_drug	glucose_amoxicillin	0.439697	0.238946	12	12	0.0955752	0.124805
PWY66.389..phytol.degradation	diet_drug	glucose_amoxicillin	1.76986	0.974199	12	3	0.0993047	0.129048
PWY.5188..tetrapyrrole.biosynthesis.I..from.glutamate.	diet_drug	glucose_amoxicillin	0.515895	0.284726	12	12	0.100091	0.129445
P125.PWY..superpathway.of..R.R..butanediol.biosynthesis	diet_drug	glucose_amoxicillin	1.22544	0.704562	12	4	0.112614	0.144943
P461.PWY..hexitol.fermentation.to.lactate..formate..ethanol.and.acetate	diet_drug	glucose_amoxicillin	1.66061	0.965016	12	12	0.11602	0.148617
COBALSYN.PWY..superpathway.of.adenosylcobalamin.salvage.from.cobinamide.I	diet_drug	glucose_amoxicillin	0.704724	0.417365	12	10	0.122201	0.155792
PWY.6897..thiamine.diphosphate.salvage.II	diet_drug	glucose_amoxicillin	-0.55319	0.340849	12	11	0.135659	0.172133
PWY.6737..starch.degradation.V	diet_drug	glucose_amoxicillin	-0.246969	0.153333	12	12	0.138329	0.174697
PWY.5845..superpathway.of.menaquinol.9.biosynthesis	diet_drug	glucose_amoxicillin	0.354364	0.22471	12	2	0.145879	0.179293
PWY.5850..superpathway.of.menaquinol.6.biosynthesis	diet_drug	glucose_amoxicillin	0.354364	0.22471	12	2	0.145879	0.179293
PWY.5860..superpathway.of.demethylmenaquinol.6.biosynthesis.I	diet_drug	glucose_amoxicillin	0.355377	0.225408	12	2	0.145967	0.179293
PWY.5862..superpathway.of.demethylmenaquinol.9.biosynthesis	diet_drug	glucose_amoxicillin	0.355377	0.225408	12	2	0.145967	0.179293
PWY.5896..superpathway.of.menaquinol.10.biosynthesis	diet_drug	glucose_amoxicillin	0.354364	0.22471	12	2	0.145879	0.179293
PWY.6470..peptidoglycan.biosynthesis.V...beta..lactam.resistance.	diet_drug	glucose_amoxicillin	-0.343411	0.217332	12	2	0.14516	0.179293
PWY.7185..UTP.and.CTP.dephosphorylation.I	diet_drug	glucose_amoxicillin	0.369841	0.235611	12	2	0.147555	0.180269
UDPNAGSYN.PWY..UDP.N.acetyl.D.glucosamine.biosynthesis.I	diet_drug	glucose_amoxicillin	0.373458	0.238273	12	12	0.148102	0.180269
PWY66.409..superpathway.of.purine.nucleotide.salvage	diet_drug	glucose_amoxicillin	1.28623	0.826494	12	8	0.150705	0.182611
PWY.5791	diet_drug	glucose_amoxicillin	0.407835	0.264314	12	2	0.153862	0.185077
PWY.6507..4.deoxy.L.threo.hex.4.enopyranuronate.degradation	diet_drug	glucose_amoxicillin	-0.786424	0.510024	12	12	0.154116	0.185077
P108.PWY..pyruvate.fermentation.to.propanoate.I	diet_drug	glucose_amoxicillin	0.426083	0.278891	12	2	0.157559	0.18837
NONMEVIPP.PWY..methylerythritol.phosphate.pathway.I	diet_drug	glucose_amoxicillin	0.121688	0.0799866	12	12	0.159141	0.18942
PWY.7199..pyrimidine.deoxyribonucleosides.salvage	diet_drug	glucose_amoxicillin	-0.28841	0.198833	12	12	0.177547	0.21023
PWY.724..superpathway.of.L.lysine..L.threonine.and.L.methionine.biosynthesis.II	diet_drug	glucose_amoxicillin	-0.585721	0.404457	12	12	0.178188	0.21023
PWY.6305..superpathway.of.putrescine.biosynthesis	diet_drug	glucose_amoxicillin	1.15947	0.804284	12	9	0.179985	0.211423
ANAEROFRUCAT.PWY..homolactic.fermentation	diet_drug	glucose_amoxicillin	0.289862	0.205909	12	12	0.189532	0.22167
PWY.6317..D.galactose.degradation.I..Leloir.pathway.	diet_drug	glucose_amoxicillin	0.421367	0.309268	12	12	0.202946	0.236331
PWY.6606..guanosine.nucleotides.degradation.II	diet_drug	glucose_amoxicillin	1.15889	0.854823	12	3	0.205015	0.237711
PWY.6385..peptidoglycan.biosynthesis.III..mycobacteria.	diet_drug	glucose_amoxicillin	0.156661	0.117625	12	12	0.212463	0.24529

## Sheet: plot_pathways
Glucose D1	feature	Group	coef	stderr	qval	Fiber Day 1	feature	coef	stderr	qval	Group								coef	stderr	pval	qval
	pyrimidine.deoxyribonucleosides.salvage	Pyrimidine Nucleotide Biosynthesis	0.6459	0.125046	0.00908832		chorismate.biosynthesis.I	-0.491457	0.102228	0.0125621	Chorismate Biosynthesis								-3.75965	0.21335	7.36968e-09	1.98244e-06
	inosine.5..phosphate.biosynthesis.I	Purine Nucleotide Biosynthesis	0.560531	0.104179	0.00899893		Calvin.Benson.Bassham.cycle	-0.520336	0.098398	0.00899893	C1 Compound Utilization and Assimilation								-1.06991	0.0817454	1.28611e-07	5.27586e-06
	peptidoglycan.maturation..meso.diaminopimelate.containing.	Peptidoglycan Biosynthesis	0.505575	0.0599344	0.00206639		L.lysine.biosynthesis.VI	-0.753463	0.115137	0.00554734	Amino Acid Biosynthesis								-1.07767	0.0854031	1.81846e-07	5.27586e-06
	inosine.5..phosphate.degradation	Purine Nucleotide Biosynthesis	0.480256	0.104343	0.0130803		L.lysine.biosynthesis.II	-1.11056	0.173774	0.00554734	Amino Acid Biosynthesis								-1.33234	0.112814	3.39392e-07	7.60804e-06
	peptidoglycan.biosynthesis.III..mycobacteria.	Peptidoglycan Biosynthesis	0.463244	0.0597812	0.00217707		ppGpp.metabolism	-1.13019	0.235193	0.0125621	Metabolic Regulator Biosynthesis								-0.617552	0.0575545	8.30399e-07	1.48918e-05
	UDP.N.acetylmuramoyl.pentapeptide.biosynthesis.I..meso.diaminopimelate.containing.	Peptidoglycan Biosynthesis	0.413209	0.0795614	0.00908832		superpathway.of.ubiquinol.8.biosynthesis..early.decarboxylation.	-1.56407	0.309258	0.00987596	Quinol and Quinone Biosynthesis								-0.947926	0.0903352	1.02048e-06	1.71569e-05
	peptidoglycan.biosynthesis.I..meso.diaminopimelate.containing.	Peptidoglycan Biosynthesis	0.395194	0.084256	0.0130803		ubiquinol.7.biosynthesis..early.decarboxylation.	-1.68447	0.316315	0.00899893	Quinol and Quinone Biosynthesis								-0.941397	0.107649	5.35393e-06	7.58004e-05
	UDP.N.acetylmuramoyl.pentapeptide.biosynthesis.II..lysine.containing.	Peptidoglycan Biosynthesis	0.354899	0.0649114	0.00899893		ubiquinol.9.biosynthesis..early.decarboxylation.	-1.68447	0.316315	0.00899893	Quinol and Quinone Biosynthesis								-1.3771	0.161251	6.61485e-06	8.40457e-05
							ubiquinol.10.biosynthesis..early.decarboxylation.	-1.68447	0.316315	0.00899893	Quinol and Quinone Biosynthesis								-1.3771	0.161251	6.61485e-06	8.40457e-05
							ubiquinol.8.biosynthesis..early.decarboxylation.	-1.68447	0.316315	0.00899893	Quinol and Quinone Biosynthesis								-1.14995	0.135236	6.87363e-06	8.40457e-05
																			-0.758649	0.0920474	9.06174e-06	0.000101567
Glucose D5	feature		coef	stderr	qval	Fiber Day 5	feature	coef	stderr	qval									-1.33097	0.169969	1.41952e-05	0.000136375
	octanoyl..acyl.carrier.protein..biosynthesis..mitochondria..yeast.	Fatty Acid Biosynthesis	2.80381	0.208317	5.27586e-06		formaldehyde.assimilation.II..assimilatory.RuMP.Cycle.	-3.75965	0.21335	1.98244e-06	C1 Compound Utilization and Assimilation								-0.568632	0.0841076	4.97553e-05	0.000382405
	superpathway.of.heme.b.biosynthesis.from.glutamate	Heme Biosynthesis	1.27932	0.0954445	5.27586e-06		L.isoleucine.biosynthesis.I..from.threonine.	-1.06991	0.0817454	5.27586e-06	Amino Acid Biosynthesis								-1.38131	0.209696	6.17654e-05	0.000426023
	palmitoleate.biosynthesis.I..from..5Z..dodec.5.enoate.	Fatty Acid Biosynthesis	2.88692	0.221846	5.27586e-06		L.valine.biosynthesis	-1.07767	0.0854031	5.27586e-06	Amino Acid Biosynthesis								-0.800166	0.128493	9.78998e-05	0.000612443
	fatty.acid.elongation....saturated	Fatty Acid Biosynthesis	2.78908	0.214891	5.27586e-06		peptidoglycan.biosynthesis.IV..Enterococcus.faecium.	-1.33234	0.112814	7.60804e-06	Peptidoglycan Biosynthesis								-0.89289	0.144376	0.000103536	0.000632984
	stearate.biosynthesis.II..bacteria.and.plants.	Fatty Acid Biosynthesis	2.34433	0.181099	5.27586e-06		superpathway.of.purine.nucleotides.de.novo.biosynthesis.I	-0.617552	0.0575545	1.48918e-05	Purine Nucleotide Biosynthesis								-0.615125	0.103331	0.000140683	0.00082269
	oleate.biosynthesis.IV..anaerobic.	Fatty Acid Biosynthesis	2.78821	0.219968	5.27586e-06		superpathway.of.branched.chain.amino.acid.biosynthesis	-0.947926	0.0903352	1.71569e-05	Amino Acid Biosynthesis								-0.62675	0.106482	0.000153936	0.000863231
	pyrimidine.deoxyribonucleotides.de.novo.biosynthesis.II	Pyrimidine Nucleotide Biosynthesis	1.31823	0.105306	5.27586e-06		superpathway.of.coenzyme.A.biosynthesis.I..bacteria.	-0.941397	0.107649	7.58004e-05	Amino Acid Biosynthesis								-0.676298	0.115475	0.000160156	0.000863231
	mixed.acid.fermentation	glycolytic fermentation	2.04011	0.170375	7.29014e-06		CDP.diacylglycerol.biosynthesis.I	-1.3771	0.161251	8.40457e-05	Phospholipid Biosynthesis								-0.766409	0.140742	0.000282655	0.00141099
	superpathway.of.purine.nucleotides.de.novo.biosynthesis.II	Purine Nucleotide Biosynthesis	1.63555	0.145179	1.09216e-05		CDP.diacylglycerol.biosynthesis.II	-1.3771	0.161251	8.40457e-05	Phospholipid Biosynthesis								-1.74985	0.321428	0.000283246	0.00141099
	heme.b.biosynthesis.II..oxygen.independent.	Heme Biosynthesis	2.6419	0.244713	1.48918e-05		pyruvate.fermentation.to.isobutanol..engineered.	-1.14995	0.135236	8.40457e-05	Fermentation								-0.546293	0.101924	0.000319115	0.00152517
	dodecenoate.biosynthesis.I	Fatty Acid Biosynthesis	2.68584	0.278137	3.46177e-05														-1.58442	0.302246	0.000377624	0.00167091
	superpathway.of.heme.b.biosynthesis.from.uroporphyrinogen.III	Heme Biosynthesis	1.3194	0.148545	6.96092e-05														-1.57175	0.300611	0.000385117	0.00167091
	heme.b.biosynthesis.I..aerobic.	Heme Biosynthesis	1.34558	0.160328	9.02949e-05														-0.592084	0.118677	0.000546076	0.00222567
																			-0.60193	0.129142	0.000892986	0.00338328
