# Supplementary material for: Fiber supplementation protects from antibiotic-induced gut microbiome dysbiosis by modulating gut redox potential
Source: Nat Commun. 2023 Aug 24;14:5161. doi: 10.1038/s41467-023-40553-x (PMC10449846; doi:10.1038/s41467-023-40553-x)
Supplement: Supplementary file 10 — Supplementary Data 7 [file 41467_2023_40553_MOESM10_ESM.xlsx]

## Sheet: all_pathways_LDA_3Cutoff
Pathway	Pathway		Group	LDA	p-value	SP1_cat_Abundance.CPM	SP2_cat_Abundance.CPM	SP3_cat_Abundance.CPM	SP4_cat_Abundance.CPM	SP5_cat_Abundance.CPM	SP6_cat_Abundance.CPM	SP7_cat_Abundance.CPM	SP8_cat_Abundance.CPM	SP9_cat_Abundance.CPM	SP10_cat_Abundance.CPM	SP11_cat_Abundance.CPM	SP12_cat_Abundance.CPM	SP13_cat_Abundance.CPM	SP14_cat_Abundance.CPM	SP15_cat_Abundance.CPM	SP16_cat_Abundance.CPM	SP17_cat_Abundance.CPM	SP18_cat_Abundance.CPM	SP19_cat_Abundance.CPM	SP20_cat_Abundance.CPM	SP21_cat_Abundance.CPM	SP22_cat_Abundance.CPM	SP23_cat_Abundance.CPM	SP24_cat_Abundance.CPM	SP25_cat_Abundance.CPM	SP26_cat_Abundance.CPM	SP27_cat_Abundance.CPM	SP28_cat_Abundance.CPM	SP29_cat_Abundance.CPM	SP30_cat_Abundance.CPM	SP31_cat_Abundance.CPM	SP32_cat_Abundance.CPM	SP33_cat_Abundance.CPM	SP34_cat_Abundance.CPM	SP35_cat_Abundance.CPM	SP36_cat_Abundance.CPM	SP37_cat_Abundance.CPM	SP38_cat_Abundance.CPM	SP39_cat_Abundance.CPM	SP40_cat_Abundance.CPM	SP41_cat_Abundance.CPM	SP42_cat_Abundance.CPM	SP43_cat_Abundance.CPM	SP44_cat_Abundance.CPM
PWY-7219: adenosine ribonucleotides de novo biosynthesis	PWY_7219_adenosineribonucleotidesdenovobiosynthesis	4.55538	Fiber_D5	3.86048	0.00394775	224.332	106.25	77.4339	43.647	139.557	157.982	376.571	201.981	246.211	277.735	291.326	224.763	110.625	137.812	172.355	167.971	234.716	197.826	168.961	216.899	158.043	154.79	252.872	201.209	163.908	347.793	230.972	131.67	51.0164	65.77	103.836	55.3418	49.3124	51.5148	55.2981	56.7079	87.7211	96.3812	69.351	42.4446	59.4277	65.4059	69.7531	84.6352
VALSYN-PWY: L-valine biosynthesis	VALSYN_PWY_L_valinebiosynthesis	4.32213	Fiber_D5	3.73376	0.00394775	152.797	68.7072	39.5663	26.5544	90.4592	130.205	151.808	81.2497	79.0217	119.426	193.334	135.205	57.8352	87.5065	128.618	102.501	169.928	222.659	112.222	72.1077	92.4344	83.3224	171.5	112.198	116.776	232.327	169.193	103.765	29.9723	42.9216	57.8494	24.2036	26.4953	24.5522	24.6321	22.2728	72.9038	82.7696	45.9987	29.0256	43.6289	58.3883	42.7276	57.7773
ILEUSYN-PWY: L-isoleucine biosynthesis I (from threonine)	ILEUSYN_PWY_L_isoleucinebiosynthesisI_fromthreonine_	4.32213	Fiber_D5	3.73221	0.00394775	152.797	68.7072	39.5663	26.5544	90.4592	130.205	151.808	81.2497	79.0217	119.426	193.334	135.205	57.8352	87.5065	128.618	102.501	169.928	222.659	112.222	72.1077	92.4344	83.3224	171.5	112.198	116.776	232.327	169.193	103.765	29.9723	42.9216	57.8494	24.2036	26.4953	24.5522	24.6321	23.0028	72.9038	82.7696	45.9987	29.0256	43.6289	58.3883	42.7276	57.7773
PWY-7221: guanosine ribonucleotides de novo biosynthesis	PWY_7221_guanosineribonucleotidesdenovobiosynthesis	4.45564	Fiber_D5	3.65862	0.00394775	230.056	118.197	69.2045	41.26	127.751	152.001	459.845	229.672	276.497	323.961	293.046	169.704	103.024	144.182	165.871	170.16	220.752	185.621	184.145	143.652	127.603	129.012	230.505	156.989	86.6439	116.934	129.783	96.7276	27.951	44.6452	113.021	47.0468	44.9333	48.4293	44.8507	44.2673	76.851	98.5071	57.2601	41.0116	55.0575	67.2966	62.2241	69.5623
PWY-7111: pyruvate fermentation to isobutanol (engineered)	PWY_7111_pyruvatefermentationtoisobutanol_engineered_	4.19589	Fiber_D5	3.63624	0.00394775	149.069	61.0082	34.3201	26.5544	90.4592	130.205	104.164	65.1511	61.8315	85.6101	139.885	98.2858	57.8352	86.1336	107.256	102.501	169.928	222.659	112.222	62.7299	82.0011	83.3224	171.5	112.198	116.776	232.327	169.193	103.765	29.9723	42.9216	39.0729	17.756	19.7218	18.036	15.3425	16.0156	72.9038	82.7696	43.7953	27.5439	43.6289	49.3935	28.2193	49.7298
BRANCHED-CHAIN-AA-SYN-PWY: superpathway of branched chain amino acid biosynthesis	BRANCHED_CHAIN_AA_SYN_PWY_superpathwayofbranchedchainaminoacidbiosynthesis	4.24683	Fiber_D5	3.62186	0.00394775	142.325	60.4808	35.1539	22.8565	74.2416	99.8029	131.536	80.5102	78.078	109.568	177.136	117.657	53.756	79.8554	110.393	90.0972	150.367	120.851	104.158	69.5844	87.8282	75.6936	166.986	110.236	69.832	120.462	108.26	74.9924	20.7545	28.5398	50.5064	22.994	24.503	23.3651	20.921	21.6224	60.5638	74.9055	41.7012	26.3207	38.0227	49.7102	35.0195	52.1912
PWY-7229: superpathway of adenosine nucleotides de novo biosynthesis I	PWY_7229_superpathwayofadenosinenucleotidesdenovobiosynthesisI	4.41514	Fiber_D5	3.59602	0.00394775	167.2	79.9373	53.911	24.6853	93.7254	112.953	350.92	188.809	202.227	211.287	240.583	179.612	93.0263	118.539	164.412	141.526	184.948	112.138	153.919	139.204	124.039	125.616	207.173	133.915	35.6454	57.255	49.3082	50.9952	29.8817	27.6554	89.725	46.2917	39.9765	46.8432	46.4851	45.2987	72.157	85.626	55.6057	35.4934	40.3063	52.7635	56.3852	59.0248
PWY-7208: superpathway of pyrimidine nucleobases salvage	PWY_7208_superpathwayofpyrimidinenucleobasessalvage	4.24656	Fiber_D5	3.57276	0.00648531	137.927	69.8223	46.2126	23.2423	103.107	85.4743	73.4953	60.1308	70.1274	49.7227	84.2169	46.9717	63.482	78.0975	100.65	72.0005	84.0094	104.717	55.2394	48.7468	36.249	34.3897	59.3344	49.6835	15.5698	40.5155	27.9029	25.7224	20.0574	16.9493	47.5605	24.5843	28.3983	28.4123	24.5993	25.2859	35.3708	43.6856	22.0123	20.8111	29.6957	33.1786	20.4442	50.3019
PANTO-PWY: phosphopantothenate biosynthesis I	PANTO_PWY_phosphopantothenatebiosynthesisI	4.02726	Fiber_D5	3.497	0.00394775	47.0106	25.141	13.4476	9.15577	25.8882	26.2257	122.001	54.0996	63.2135	63.4177	70.9405	68.6574	27.843	56.4854	57.6159	61.9441	90.6818	60.6434	76.4326	53.0086	62.0652	64.8897	90.7071	70.36	33.478	36.9366	50.1871	44.9253	13.8368	14.1506	28.0105	9.58171	10.6181	9.76459	9.64487	9.85006	29.7794	43.56	24.5289	10.1612	21.4326	26.5506	23.3192	22.5574
DTDPRHAMSYN-PWY: dTDP-&beta;-L-rhamnose biosynthesis	DTDPRHAMSYN_PWY_dTDP_beta__L_rhamnosebiosynthesis	4.14763	Fiber_D5	3.4779	0.0104056	127.344	50.6334	47.7791	25.3044	69.7525	109.15	264.366	120.579	146.639	144.55	151.241	161.992	61.3721	90.6653	89.5582	107.065	159.059	71.991	106.981	121.978	102.011	102.86	155.989	153.783	71.9026	138.042	84.527	60.5682	17.0484	35.9182	59.6991	23.7089	17.5381	15.6123	14.6485	14.6046	36.3151	39.9858	24.5411	16.2114	24.6294	23.5492	21.5049	38.0014
PANTOSYN-PWY: superpathway of coenzyme A biosynthesis I (bacteria)	PANTOSYN_PWY_superpathwayofcoenzymeAbiosynthesisI_bacteria_	4.08692	Fiber_D5	3.45688	0.00394775	72.6573	38.4117	21.3783	13.162	36.3304	45.2337	155.743	68.731	85.6464	86.1896	89.0387	73.4889	37.2714	55.6358	59.7009	49.8946	69.0165	49.4997	58.7164	49.0382	61.6097	50.5869	76.8936	75.9451	46.1376	39.7869	60.1081	56.8716	17.0962	20.6343	38.2643	14.6012	17.2727	15.6106	14.8656	14.9478	29.0783	38.7254	29.6003	14.5642	19.6876	18.3431	23.5123	29.0138
PWY-5103: L-isoleucine biosynthesis III	PWY_5103_L_isoleucinebiosynthesisIII	4.19878	Fiber_D5	3.43781	0.00394775	141.665	59.1663	34.2243	22.8565	74.2416	97.0998	116.566	72.2862	70.8182	97.2911	157.698	105.844	53.756	79.6238	106.743	90.0972	150.367	117.071	97.8489	64.7184	81.7445	70.2651	157.36	105.694	66.3899	115.932	108.26	74.3931	30.0743	42.065	58.3778	25.5437	27.1954	25.3406	26.1357	22.5516	60.5638	74.9055	41.3242	26.0664	38.0227	48.2151	28.3765	48.7429
RHAMCAT-PWY: L-rhamnose degradation I	RHAMCAT_PWY_L_rhamnosedegradationI	3.88154	Fiber_D5	3.42639	0.00394775	15.3246	6.14173	4.3295	0.89152	4.66732	5.98022	109.441	34.2965	82.8936	61.1521	109.357	53.0895	22.3852	30.642	30.8506	36.7105	71.4614	45.2864	43.3099	52.5972	66.1578	57.7795	75.2874	58.3636	15.1517	10.7016	13.8171	2.87358	4.06328	5.38494	10.3113	4.6681	6.30672	5.90255	4.12627	5.03582	19.9462	18.2571	7.03338	7.76228	18.4235	19.144	20.5064	13.9569
COA-PWY: coenzyme A biosynthesis I (prokaryotic)	COA_PWY_coenzymeAbiosynthesisI_prokaryotic_	4.20538	Fiber_D5	3.37605	0.0163092	178.375	70.8019	51.092	31.9876	56.1597	162.992	197.321	84.6697	125.582	143.788	158.971	147.881	62.3217	78.8677	102.366	75.1093	119.678	91.2428	81.2933	71.8886	90.2716	47.4581	126.929	98.2153	106.677	181.898	90.6578	109.033	30.6603	48.6596	55.3697	25.2133	37.5675	28.8591	25.5372	28.6119	36.2446	49.2745	38.6332	28.6634	27.6852	37.7496	22.1825	45.3404
PWY-841: superpathway of purine nucleotides de novo biosynthesis I	PWY_841_superpathwayofpurinenucleotidesdenovobiosynthesisI	4.13617	Fiber_D5	3.37437	0.00394775	119.977	54.7542	33.1766	17.4499	64.5603	74.6302	124.867	60.9574	95.4782	76.8458	95.4303	57.7239	48.028	61.6532	71.1441	69.3277	88.924	69.4057	79.6753	55.3318	62.7822	55.9406	100.159	80.1807	30.2932	58.3372	44.2326	44.1749	23.5516	23.5597	49.5105	21.4933	22.6024	22.0347	22.0499	22.4668	36.2158	47.4744	29.3183	21.397	23.2741	28.9884	24.2989	36.7083
COA-PWY-1: superpathway of coenzyme A biosynthesis III (mammals)	COA_PWY_1_superpathwayofcoenzymeAbiosynthesisIII_mammals_	4.12027	Fiber_D5	3.36923	0.00394775	144.732	67.4787	42.4252	21.8751	57.2903	100.886	157.389	73.4224	87.3803	82.1521	87.8931	84.1549	55.013	76.2092	87.9878	74.7354	119.569	91.0479	73.223	55.2835	75.0342	45.7566	117.756	78.3164	109.584	172.742	114.478	91.6283	29.547	49.0065	41.2943	21.0745	25.9843	23.2043	20.4906	18.3552	35.3267	52.5338	38.3335	23.571	28.5357	37.6871	19.4922	36.2801
PWY-6126: superpathway of adenosine nucleotides de novo biosynthesis II	PWY_6126_superpathwayofadenosinenucleotidesdenovobiosynthesisII	4.32106	Fiber_D5	3.36092	0.037373	140.326	65.9254	44.7955	18.8847	73.556	92.4505	312.841	170.583	171.123	190.091	212.561	151.336	77.3905	98.6796	146.207	118.184	151.318	82.8226	131.821	114.512	102.469	103.55	175.757	104.872	24.4854	45.3721	37.4862	38.4786	25.5416	22.6938	87.349	41.2676	33.2739	42.5443	41.8616	39.9183	60.4083	73.7389	47.325	30.1949	31.8538	43.817	50.0915	46.2357
PWY-6124: inosine-5'-phosphate biosynthesis II	PWY_6124_inosine_5_phosphatebiosynthesisII	4.31984	Fiber_D5	3.35204	0.00394775	107.526	50.3507	32.1013	13.6719	55.8622	56.3404	339.837	166.113	175.789	215.608	258.786	172.563	49.292	63.9068	95.9027	76.9502	111.807	71.9615	104.136	101.361	73.9138	74.2842	161.848	112.854	46.0719	120.53	70.5447	71.9741	26.8572	23.9308	78.8611	41.3139	43.3201	40.2313	40.0925	38.9973	41.324	53.7589	38.1935	20.6524	25.7586	37.9667	44.5579	50.6321
PWY-5973: cis-vaccenate biosynthesis	PWY_5973_cis_vaccenatebiosynthesis	4.30649	Fiber_D5	3.31931	0.0163092	106.485	50.4564	35.0984	15.6843	53.0319	67.2547	326.957	163.465	185.865	209.86	229.675	169.733	63.7588	88.1339	126.741	113.19	182.383	99.4213	145.521	124.675	123.758	133.639	176.486	155.929	23.5493	47.4032	56.1166	25.4981	4.7982	7.52708	87.6337	38.758	38.8826	38.7954	40.4911	38.9201	59.3529	69.4479	48.7101	23.091	36.5669	44.7284	41.4138	45.6954
PWY-7663: gondoate biosynthesis (anaerobic)	PWY_7663_gondoatebiosynthesis_anaerobic_	4.25329	Fiber_D5	3.31875	0.00648531	97.6316	45.0945	33.4463	13.5986	46.4228	59.7854	278.939	141.705	161.299	180.246	199.125	144.061	55.9847	74.8937	113.381	98.4917	157.142	84.6346	123.01	112.078	109.977	118.498	159.005	139.395	21.7577	41.1794	50.7832	21.7715	4.00195	6.38974	74.8782	33.3943	33.0255	33.0663	34.6327	33.4307	51.3279	60.7687	43.294	20.5092	32.535	40.0116	36.0995	40.7881
PWY-6609: adenine and adenosine salvage III	PWY_6609_adenineandadenosinesalvageIII	4.0158	Fiber_D5	3.28322	0.00394775	121.843	55.5987	45.1738	22.3735	71.2953	108.967	127.479	69.5265	87.4988	98.2795	109.787	68.1452	51.6467	69.7346	74.5436	66.8874	77.6045	67.0008	63.3941	63.7209	43.3849	35.9465	74.5314	52.5339	99.4798	171.106	112.097	83.9971	19.1921	39.1343	24.7928	18.5013	15.6733	16.2509	16.5504	19.4916	34.1617	49.1486	29.7355	26.5118	36.9011	29.7394	19.6067	28.5978
PWY-5667: CDP-diacylglycerol biosynthesis I	PWY_5667_CDP_diacylglycerolbiosynthesisI	3.78535	Fiber_D5	3.2716	0.00394775	51.6004	19.8311	14.1145	6.59415	25.6355	36.1678	70.8988	47.3024	42.4128	57.1354	53.4964	39.2203	25.7786	31.5584	45.3777	37.7082	49.0702	36.8941	43.8116	51.6672	36.1759	45.3367	58.7053	52.5174	37.9785	65.864	47.9333	31.4818	5.42578	16.4163	14.4236	6.44809	5.03735	5.23994	6.15447	5.1981	16.8637	20.0896	15.6231	10.4921	13.1973	13.2945	12.7655	14.2748
PWY0-1319: CDP-diacylglycerol biosynthesis II	PWY0_1319_CDP_diacylglycerolbiosynthesisII	3.78535	Fiber_D5	3.2716	0.00394775	51.6004	19.8311	14.1145	6.59415	25.6355	36.1678	70.8988	47.3024	42.4128	57.1354	53.4964	39.2203	25.7786	31.5584	45.3777	37.7082	49.0702	36.8941	43.8116	51.6672	36.1759	45.3367	58.7053	52.5174	37.9785	65.864	47.9333	31.4818	5.42578	16.4163	14.4236	6.44809	5.03735	5.23994	6.15447	5.1981	16.8637	20.0896	15.6231	10.4921	13.1973	13.2945	12.7655	14.2748
HISTSYN-PWY: L-histidine biosynthesis	HISTSYN_PWY_L_histidinebiosynthesis	3.95754	Fiber_D5	3.26028	0.00394775	50.7455	23.0027	12.4795	8.67329	24.8139	34.8418	86.3485	42.5714	43.9267	42.088	89.0792	61.7462	24.6421	29.641	51.0479	37.2599	60.6478	57.4467	38.7856	27.2134	47.1774	36.9627	64.129	54.1058	16.4777	30.1217	23.7014	14.8479	9.64353	4.53781	32.6359	14.5061	14.99	12.386	10.8135	10.8921	24.9497	40.7725	22.4717	9.25331	18.9783	22.8516	17.6536	24.0856
PWY-4242	PWY_4242	3.94593	Fiber_D5	3.2207	0.0163092	102.462	56.2726	32.199	14.577	42.8426	78.3215	133.486	65.7853	66.5879	77.8138	50.7453	47.6007	36.881	48.8894	42.4815	41.7123	56.7872	41.7814	47.5984	38.7483	54.0336	36.3454	63.6725	53.0675	72.7092	104.797	86.7152	82.9512	27.1549	37.054	29.2862	13.2851	17.1217	13.4595	13.3527	13.8449	18.9901	33.2107	28.2077	15.8012	16.9677	14.6775	14.8138	23.1734
PWY-5097: L-lysine biosynthesis VI	PWY_5097_L_lysinebiosynthesisVI	3.96301	Fiber_D5	3.19671	0.00394775	54.8356	30.0738	25.2911	10.7134	34.5057	42.1067	36.2769	26.5165	38.702	38.4054	48.9345	29.3606	34.0552	47.9143	39.9563	40.6784	53.0311	101.261	40.8951	29.6013	40.3283	35.7387	57.0471	44.2677	54.0858	99.5722	60.1915	54.3477	17.1272	19.1718	34.6133	13.3944	16.7954	13.8128	15.2378	12.7212	25.7	34.236	21.3646	14.2439	17.0636	21.0171	12.9778	22.8605
PWY-6749: CMP-legionaminate biosynthesis I	PWY_6749_CMP_legionaminatebiosynthesisI	3.59169	Fiber_D5	3.18751	0.0102718	46.0395	32.0481	21.6816	6.84661	34.254	46.0841	17.0268	2.17605	18.8352	17.4026	16.9399	0.771924	24.6857	9.55539	36.2511	31.1109	55.6255	82.2662	15.701	19.9185	16.0716	18.0639	27.8098	11.4425	2.61913	4.57821	0	0	0	0	6.88002	5.57203	0	0	1.00685	0.718533	23.3555	21.5148	10.4238	24.2299	22.6111	17.7179	3.40119	12.0365
PWY-6703: preQ0 biosynthesis	PWY_6703_preQ0biosynthesis	3.81574	Fiber_D5	3.1764	0.00394775	58.5546	32.541	21.6987	9.53476	26.0107	38.0696	77.0709	47.9778	59.2825	79.5883	52.5066	35.2253	24.3345	29.0616	40.6754	29.7313	40.3649	22.8693	49.0851	43.1531	43.9516	37.2644	51.4029	59.2464	41.6144	26.3128	31.9605	43.4097	19.3606	24.9582	19.72	7.9353	7.11621	10.525	10.9759	7.51202	15.7675	26.826	21.07	10.833	12.9868	15.4241	9.74036	17.9863
ARGININE-SYN4-PWY: L-ornithine biosynthesis II	ARGININE_SYN4_PWY_L_ornithinebiosynthesisII	3.65962	Fiber_D5	3.16843	0.00394775	41.4252	16.4263	5.59458	4.82798	14.0481	32.0295	60.6536	25.821	34.7624	42.1385	68.5224	45.9717	15.5917	39.2153	38.6915	29.0094	40.4975	38.2005	35.5124	21.9655	20.3892	26.9611	53.5322	27.8036	0	0	0	0	0	0	9.72752	3.90391	3.5837	4.53729	3.85069	4.98287	15.3636	20.5515	8.32999	9.08651	9.89272	13.5602	6.69517	16.7002
PWY-6125: superpathway of guanosine nucleotides de novo biosynthesis II	PWY_6125_superpathwayofguanosinenucleotidesdenovobiosynthesisII	4.15776	Fiber_D5	3.16367	0.00648531	132.689	63.1846	43.6149	17.3086	66.0616	79.9178	291.541	168.238	159.508	208.788	203.967	134.144	58.5486	89.7149	95.1512	84.63	88.386	62.1784	107.233	93.0754	87.2541	84.0635	142.651	93.8789	17.1502	33.8881	27.4595	28.9868	20.6436	17.6393	60.4295	28.636	28.6286	31.6853	27.4634	25.2792	34.6228	53.2518	33.4554	21.9782	26.5091	30.9129	25.5873	38.2855
PWY-6121: 5-aminoimidazole ribonucleotide biosynthesis I	PWY_6121_5_aminoimidazoleribonucleotidebiosynthesisI	3.90022	Fiber_D5	3.13191	0.00394775	87.6222	36.1488	21.3399	14.4647	49.753	62.7586	100.725	48.1179	62.9155	60.6883	75.02	62.7938	26.6624	33.6676	41.8377	39.0965	55.2171	56.7733	45.2489	35.811	34.6536	37.8473	60.7793	47.0282	91.5348	199.41	81.2808	63.1183	20.3563	32.2609	27.5371	14.2945	12.9582	11.6739	13.3502	15.1266	21.8364	29.0678	16.0803	15.2089	15.4289	16.8491	13.387	20.861
PWY-1861: formaldehyde assimilation II (assimilatory RuMP Cycle)	PWY_1861_formaldehydeassimilationII_assimilatoryRuMPCycle_	3.40575	Fiber_D5	3.12533	0.00280167	0	0	0	0	0	0	0	1.62955	0	3.96945	2.69381	0	0	0	0	0	0	0	4.64667	0	2.55999	3.5581	4.26423	0	0	0	0	0	0	0	1.58253	0	0	0	0	0	0	0	0	0	0	0	4.40106	4.75709
CMET2-PWY: folate transformations III (E. coli)	f_1CMET2_PWY_folatetransformationsIII_E_coli_	4.04507	Fiber_D5	3.1179	0.00648531	111.705	46.7305	28.7507	16.3282	41.1965	66.6743	187.316	87.6022	123.263	107.627	128.539	115.7	37.1558	49.5954	63.4465	56.8239	74.9297	41.072	70.3651	75.518	66.8389	56.712	102.839	87.4996	49.1063	75.5917	64.3481	61.4677	26.5673	24.5881	48.6151	20.379	20.6967	21.9519	20.3872	19.4811	25.952	33.3455	25.8282	14.9799	18.5403	21.317	20.1722	28.6656
PYRIDNUCSYN-PWY: NAD de novo biosynthesis I (from aspartate)	PYRIDNUCSYN_PWY_NADdenovobiosynthesisI_fromaspartate_	3.92402	Fiber_D5	3.11701	0.00394775	64.5829	35.3564	25.0784	9.8215	24.9592	34.4586	114.498	55.2385	80.1135	97.5418	98.2366	68.4258	25.8328	35.3668	57.8652	47.8863	53.7253	36.4432	49.0724	58.2384	46.9078	43.4078	80.0421	59.5983	14.4192	27.9449	37.1546	12.3667	3.96342	0	25.3656	14.7783	16.1573	16.1226	13.565	13.7734	19.4142	28.2113	17.1957	10.3893	11.9211	17.4521	13.3799	21.2176
PWY-6123: inosine-5'-phosphate biosynthesis I	PWY_6123_inosine_5_phosphatebiosynthesisI	4.30443	Fiber_D5	3.11481	0.0249747	116.881	54.913	34.562	14.7968	59.133	60.0829	315.673	164.99	187.287	228.969	271.541	175.015	50.2768	64.1062	97.5382	78.2314	108.821	73.5882	103.16	104.069	72.6457	70.3422	157.721	111.386	50.0011	127.06	74.4994	73.7219	26.9475	25.1353	86.4447	45.0513	46.2553	42.4449	42.9125	41.9132	42.5208	53.8887	37.6277	21.7439	26.8881	38.5043	40.0334	51.6431
PWY-6163: chorismate biosynthesis from 3-dehydroquinate	PWY_6163_chorismatebiosynthesisfrom3_dehydroquinate	3.83718	Fiber_D5	3.07701	0.00648531	59.9661	28.4375	24.9019	10.6065	32.1693	50.6968	109.382	73.0073	75.3379	92.4924	74.359	52.5569	30.0053	49.2154	59.9627	37.783	61.4573	50.9303	62.4879	51.2825	48.6948	43.1928	70.9705	63.5752	37.2264	54.3984	39.4814	37.6315	15.5983	19.0726	21.9466	14.5642	9.36537	10.4722	11.8339	11.5689	20.9963	32.6055	25.2992	18.1081	17.733	22.711	12.0915	24.2581
PWY-6471: peptidoglycan biosynthesis IV (Enterococcus faecium)	PWY_6471_peptidoglycanbiosynthesisIV_Enterococcusfaecium_	3.29755	Fiber_D5	3.06056	0.002093	0	0	0	0	0	0	0	0	0	0	0	0	0	0	0	0	5.36109	0	0	0	0	0	8.09193	0	0	8.19485	0	0	0	4.17007	0	0	0	0	0	0	0	0	0	0	0	0	2.73516	4.63818
PWY-3001: superpathway of L-isoleucine biosynthesis I	PWY_3001_superpathwayofL_isoleucinebiosynthesisI	3.84149	Fiber_D5	3.01841	0.0104056	53.1349	28.3847	18.5376	10.3801	31.9395	36.457	46.4895	46.5622	39.3643	55.2068	82.2437	52.0502	24.2625	33.9723	49.8215	34.907	44.3848	40.4149	36.379	25.9516	51.5704	34.8936	74.6531	51.5728	26.7657	44.7082	36.771	37.9569	16.3644	17.9835	27.2455	12.503	12.0771	11.1034	12.9951	11.3593	22.3619	24.495	12.6866	9.93097	12.1176	14.7351	11.4747	18.2037
HISDEG-PWY: L-histidine degradation I	HISDEG_PWY_L_histidinedegradationI	4.03194	Glucose_D5	3.45703	0.00394775	130.308	87.6196	54.8274	16.8474	31.2081	55.9501	36.9529	63.4948	129.244	167.619	104.644	62.3615	19.2223	12.251	34.7385	17.96	15.5717	7.50547	28.953	47.8726	32.6109	18.1822	19.917	41.5775	73.0423	41.4969	50.2102	77.042	36.7291	58.7685	47.3431	30.6651	34.817	22.5926	26.4228	25.7297	8.77939	17.2184	17.3264	17.9999	11.9439	19.8507	8.74964	17.1003
PWY0-1479: tRNA processing	PWY0_1479_tRNAprocessing	3.7811	Glucose_D5	3.42427	0.00388491	2.07422	3.72259	2.54765	1.53228	1.9317	1.95098	29.9415	32.9843	43.5389	62.1607	74.0187	65.8536	1.45975	2.21094	1.64371	1.60442	0	0	35.1936	29.541	28.2646	36.9987	41.8833	35.0174	7.73604	16.2269	13.367	19.7589	10.4348	6.686	24.1425	12.8007	16.1438	18.7447	18.9334	13.0407	0	0.898226	0	0	0	1.31374	2.02477	0
PWY-5030: L-histidine degradation III	PWY_5030_L_histidinedegradationIII	4.06785	Glucose_D5	3.40796	0.00648531	117.068	71.9319	40.9379	12.7453	28.9831	40.2883	43.6576	72.07	143.56	189.549	118.094	70.4969	23.1375	14.6358	41.0489	22.1513	17.6606	9.42013	35.377	59.4429	40.6234	23.9638	24.529	50.3122	14.753	5.64107	15.6658	0	0	3.13106	52.0933	34.2195	36.0596	23.7204	29.3489	28.6482	11.5951	20.8322	21.8314	23.1652	15.5014	24.1184	11.3558	21.3327
PWY-5104: L-isoleucine biosynthesis IV	PWY_5104_L_isoleucinebiosynthesisIV	3.67894	Glucose_D5	3.33451	0.00476268	0	0	0	4.95167	0	0	0	0	0	0	0	0	0	0	0	2.02057	0	2.05065	0	0	0	0	0	0	0	0	4.1713	0	15.7495	0	1.35104	10.8454	15.68	14.7377	14.8536	16.4358	1.55735	1.48567	0	1.87174	0	0	0	0
SER-GLYSYN-PWY: superpathway of L-serine and glycine biosynthesis I	SER_GLYSYN_PWY_superpathwayofL_serineandglycinebiosynthesisI	4.21639	Glucose_D5	3.32833	0.0104056	194.299	91.0245	46.1824	17.3111	48.0315	83.5584	295.162	142.814	197.373	183.691	448.741	195.763	40.2462	56.7615	93.4159	53.4909	101.87	93.7372	83.1064	83.0264	57.3153	54.0421	138.705	76.5553	32.9691	68.9933	40.9995	24.6994	13.0484	22.094	83.2432	37.5952	44.248	43.7006	39.7295	42.5149	42.0786	46.8825	24.2009	15.0174	22.9991	29.7068	28.1025	34.0171
FASYN-ELONG-PWY: fatty acid elongation -- saturated	FASYN_ELONG_PWY_fattyacidelongation__saturated	3.67011	Glucose_D5	3.32117	0.00394775	0	0	0	0	0	0	18.0724	55.8931	25.1875	64.8987	37.7212	28.0418	6.89895	0	0	1.73213	0	2.17345	47.4713	24.8623	25.4472	35.4662	24.568	32.0329	0	7.96688	0	0	0	0	31.7504	10.2703	13.8866	11.4814	9.97413	9.19178	1.61046	0	3.48519	0	1.69179	0	1.18791	2.99344
FASYN-INITIAL-PWY: superpathway of fatty acid biosynthesis initiation (E. coli)	FASYN_INITIAL_PWY_superpathwayoffattyacidbiosynthesisinitiation_E_coli_	4.02319	Glucose_D5	3.30416	0.00394775	42.9647	27.1303	19.67	5.53439	17.5732	31.0456	123.27	84.0599	104.911	144.838	68.6534	61.375	25.0309	24.5584	40.8369	29.0234	72.7826	50.8225	59.6237	48.4766	41.9632	35.33	39.0152	53.4427	30.1524	85.2418	81.9645	18.4002	9.11749	10.1822	48.3033	25.4	32.0064	22.9997	27.5426	28.6673	29.2181	21.2928	10.9669	17.889	14.1643	18.6145	9.66193	17.8578
PWY-7664: oleate biosynthesis IV (anaerobic)	PWY_7664_oleatebiosynthesisIV_anaerobic_	3.62346	Glucose_D5	3.27607	0.00394775	0	0	0	0	0	0	16.943	50.8535	22.4006	58.7362	33.6764	25.1216	6.10808	0	0	1.51788	0	1.90695	43.3674	23.1249	23.4757	32.12	21.8775	29.2953	0	7.16984	0	0	0	0	28.6069	9.16338	12.52	10.3268	8.94304	8.22309	1.41387	0	3.07558	0	1.48873	0	1.19138	2.63773
PWY-7388: octanoyl-[acyl-carrier protein] biosynthesis (mitochondria, yeast)	PWY_7388_octanoyl__acyl_carrierprotein_biosynthesis_mitochondria_yeast_	3.60772	Glucose_D5	3.26235	0.00394775	0	0	0	0	0	0	15.4932	46.3585	21.7312	57.4151	29.9166	22.8247	5.78518	0	0	1.49657	0	1.89636	36.8879	19.8791	19.977	25.3468	18.6833	25.2034	0	7.4297	0	0	0	0	26.5242	8.84179	12.4663	9.86525	8.73412	8.11775	1.40098	0	2.85952	0	1.45571	0	1.0133	2.55955
PWY-7383: anaerobic energy metabolism (invertebrates, cytosol)	PWY_7383_anaerobicenergymetabolism_invertebrates_cytosol_	4.08429	Glucose_D5	3.25229	0.0249747	57.7308	29.1808	13.7414	10.0382	29.6461	35.6118	121.484	42.0679	80.056	30.0394	54.1098	19.3942	21.0615	17.794	32.4201	26.6328	40.358	22.132	24.5057	8.85462	51.8702	21.1109	29.7028	42.5377	2.95244	1.06925	4.46193	3.10139	5.90499	8.89371	63.5448	32.1596	27.6466	29.5259	30.3538	32.4823	10.0037	24.6496	17.3539	8.11438	11.5398	15.7583	14.0796	25.1927
GLYCOLYSIS-E-D: superpathway of glycolysis and the Entner-Doudoroff pathway	GLYCOLYSIS_E_D_superpathwayofglycolysisandtheEntner_Doudoroffpathway	3.82192	Glucose_D5	3.25078	0.00394775	20.2629	18.462	11.7785	3.84995	15.9036	11.94	18.6207	70.6806	58.1144	81.0995	75.838	73.7598	17.7124	17.9364	27.0099	18.676	14.8291	12.5963	35.9873	28.5693	28.4007	26.2892	41.7106	38.5743	11.9575	11.5927	29.4689	24.7386	7.42969	9.03848	38.6177	14.0775	23.5636	14.4419	13.7619	15.6702	6.56984	6.53835	4.12294	5.04618	5.97554	6.83749	4.05429	5.76804
PWY0-1297: superpathway of purine deoxyribonucleosides degradation	PWY0_1297_superpathwayofpurinedeoxyribonucleosidesdegradation	3.58419	Glucose_D5	3.24512	0.00394775	11.9246	6.30744	4.5038	1.59261	8.13494	8.3154	7.2906	31.8775	12.1718	34.5102	25.5564	23.7965	2.44916	2.2928	1.99198	2.06579	0	0.557212	26.4743	18.892	22.8679	19.7864	20.2219	22.8124	10.0358	13.6802	5.60702	6.83083	4.80326	6.04769	17.1069	9.66564	9.51817	10.4305	11.4319	8.6714	0	0.750072	0	0	0	0	0.973064	0.321553
PWY-6282: palmitoleate biosynthesis I (from (5Z)-dodec-5-enoate)	PWY_6282_palmitoleatebiosynthesisI_from_5Z__dodec_5_enoate_	3.57983	Glucose_D5	3.23911	0.00394775	0	0	0	0	0	0	13.7605	46.1298	19.5946	53.0299	29.5574	22.0103	5.32514	0	0	1.30422	0	1.64008	38.8729	19.6338	20.1466	28.676	19.1119	25.4062	0	6.25437	0	0	0	0	26.1652	8.23051	11.4417	9.31916	7.99275	7.33731	1.21692	0	2.66468	0	1.28482	0	0.897829	2.28367
PWY0-862: (5Z)-dodecenoate biosynthesis I	PWY0_862__5Z__dodecenoatebiosynthesisI	3.56818	Glucose_D5	3.2149	0.00394775	0	0	0	0	0	0	18.1103	45.396	19.5208	52.1355	29.4639	22.0588	5.29826	0	0	1.30298	0	1.63899	39.9784	23.2252	22.8222	28.531	19.09	27.4473	0	6.32601	7.37883	0	0	1.49181	25.271	8.012	11.0677	9.10579	7.85969	7.20997	1.21596	0	2.65891	0	1.28335	0	1.79225	2.27697
PWY-7184: pyrimidine deoxyribonucleotides de novo biosynthesis I	PWY_7184_pyrimidinedeoxyribonucleotidesdenovobiosynthesisI	3.50345	Glucose_D5	3.21423	0.00280167	0	0	0	0	0	2.86571	2.47046	15.2199	11.3798	23.9863	19.631	12.3808	0	0	0	0	0	1.11599	17.2634	13.8894	9.08951	9.33675	20.2797	27.3582	4.53668	1.93819	7.7824	0	15.6523	11.0872	3.10179	14.6821	12.5145	7.7498	6.01327	5.94874	0	0	0	0	0	0	0.658017	0
GLYCOLYSIS-TCA-GLYOX-BYPASS: superpathway of glycolysis, pyruvate dehydrogenase, TCA, and glyoxylate bypass	GLYCOLYSIS_glycolysisI_fromglucose6_phosphate_	4.16279	Glucose_D5	3.21102	0.0104056	0	0	0	0	0	0	0	7.84122	1.6834	9.3158	2.08369	2.71667	0	0	0	0	0	0	8.36336	0	6.60957	5.00061	8.31097	7.67286	0	0	0	0	0	0	3.70609	0	3.09658	0	1.61719	1.67971	0	0	0	0	0	0	0	0
PWY-7210: pyrimidine deoxyribonucleotides biosynthesis from CTP	PWY_7210_pyrimidinedeoxyribonucleotidesbiosynthesisfromCTP	3.49018	Glucose_D5	3.20906	0.002093	0	0	0	0	0	3.1697	0	3.378	1.00264	7.24181	19.5085	7.47521	0	0	0	0	5.50409	1.21898	3.94287	3.97562	0	2.29259	9.61788	6.12296	4.62409	2.1292	8.08542	0	16.8941	11.5172	3.36888	13.7996	12.3239	7.57893	5.94894	5.67885	0	0.757829	0	0	2.14162	0	0	0
PWY0-1296: purine ribonucleosides degradation	PWY0_1296_purineribonucleosidesdegradation	3.72648	Glucose_D5	3.19274	0.00648531	74.1123	21.9216	24.3283	23.5997	33.3289	87.142	5.99707	43.2975	18.3589	57.08	22.7482	23.5399	30.7848	25.768	16.8663	18.191	33.2134	28.5261	25.1481	23.7108	22.4813	21.3496	21.2133	21.5412	70.7174	99.4784	37.1633	40.8862	28.7864	33.3834	23.209	15.1048	10.8038	16.029	17.8885	9.21155	15.4849	18.2346	14.4028	20.7659	22.1387	13.2719	1.11688	10.294
PWY-5100: pyruvate fermentation to acetate and lactate II	PWY_5100_pyruvatefermentationtoacetateandlactateII	3.71702	Glucose_D5	3.18773	0.0104056	108.674	68.8608	42.7808	19.4859	110.092	75.2882	22.8091	40.6005	34.703	30.6808	53.4416	44.5628	30.9413	34.8679	17.4743	25.1858	54.3318	36.6121	30.8365	22.6304	17.0627	25.9412	29.7041	12.949	160.598	266.944	205.214	100.3	42.5908	52.3292	10.783	10.9301	14.1466	13.7931	18.6952	17.0145	11.3548	9.12654	1.82035	8.20247	13.8202	4.88002	1.50211	8.76258
DENOVOPURINE2-PWY: superpathway of purine nucleotides de novo biosynthesis II	DENOVOPURINE2_PWY_superpathwayofpurinenucleotidesdenovobiosynthesisII	3.47771	Glucose_D5	3.18319	0.002093	0	0	0	0	0	0	0	0	0	0	0	0	0	0	0	0	0	0	0	0	0	0	0	0	0	0	0	0	0	0	9.11283	8.4788	9.76807	6.56497	7.49424	9.02535	0	0	0	0	0	0	0	0
SALVADEHYPOX-PWY: adenosine nucleotides degradation II	SALVADEHYPOX_PWY_adenosinenucleotidesdegradationII	3.59924	Glucose_D5	3.16401	0.00639227	6.6052	6.77413	7.61217	5.51091	5.99082	8.99121	0	0	0	0.664339	0	0	4.77894	4.13191	5.87115	2.68801	1.39697	1.02377	7.34426	0	0	0	0.864775	0	10.257	10.8652	8.48787	19.5395	16.5329	9.35004	5.0256	10.9069	9.80854	8.74338	13.4106	15.7238	1.30367	1.26705	5.17964	2.15319	3.47248	2.19188	0	2.07909
PWY-6608: guanosine nucleotides degradation III	PWY_6608_guanosinenucleotidesdegradationIII	3.59095	Glucose_D5	3.14177	0.00639227	7.81152	7.92647	8.83076	6.09105	6.96217	10.4002	0	0	0	0.57523	0	0.248102	5.51685	4.85693	6.91077	3.18616	1.85289	1.21908	8.58618	0	0	0	1.02504	2.12105	11.5627	12.2064	9.75142	21.4572	17.134	10.2065	5.82059	11.253	10.3468	7.99159	12.4974	14.9378	1.53983	1.50286	5.79978	2.49867	3.97542	2.56286	0	2.42702
PYRIDOXSYN-PWY: pyridoxal 5'-phosphate biosynthesis I	PYRIDOXSYN_PWY_pyridoxal5_phosphatebiosynthesisI	3.76156	Glucose_D5	3.1357	0.00394775	20.363	4.14715	8.34035	0.913909	6.44475	8.75716	46.1216	32.8031	31.9387	40.6159	26.2906	25.6968	5.54024	5.24817	14.6378	6.81161	8.09709	3.37901	34.0315	27.2988	20.9902	22.6405	34.0736	26.8887	8.69187	14.3807	6.78583	23.9071	5.1721	7.15135	29.5135	13.5365	14.3677	16.0135	14.8384	13.9086	2.97119	6.16939	5.75939	1.94124	5.63747	7.72527	3.67215	9.10712
PWY-5484: glycolysis II (from fructose 6-phosphate)	PWY_5484_glycolysisII_fromfructose6_phosphate_	4.0866	Glucose_D5	3.12503	0.0163092	34.2148	67.7258	68.4165	25.9248	110.042	66.3077	130.925	89.5282	85.4698	87.121	93.1851	96.7625	85.7676	103.612	68.6768	41.7059	47.037	55.959	81.5689	50.9087	49.038	45.0482	68.6995	72.9705	91.1208	169.322	236.695	139.25	43.7438	40.7827	54.3168	28.7392	38.4026	29.8531	28.6055	32.8494	18.2338	29.0108	24.6854	31.405	18.68	9.69254	12.8532	28.1281
PWY-6122: 5-aminoimidazole ribonucleotide biosynthesis II	PWY_6122_5_aminoimidazoleribonucleotidebiosynthesisII	4.02636	Glucose_D5	3.10001	0.0163092	88.111	37.0135	22.4393	13.7136	53.0947	64.4826	142.845	59.3999	93.5843	75.0304	88.8691	84.7097	28.0543	34.5173	40.9347	37.7249	57.5938	59.1287	52.7318	38.0926	33.6858	38.8551	66.0273	55.0625	103.845	227.509	107.383	72.2326	24.2058	34.3121	53.0222	29.3031	29.4554	26.4613	26.3553	22.9338	22.3043	28.7025	15.008	14.6377	14.7672	16.6651	14.4425	20.69
PWY-6277: superpathway of 5-aminoimidazole ribonucleotide biosynthesis	PWY_6277_superpathwayof5_aminoimidazoleribonucleotidebiosynthesis	4.02636	Glucose_D5	3.10001	0.0163092	88.111	37.0135	22.4393	13.7136	53.0947	64.4826	142.845	59.3999	93.5843	75.0304	88.8691	84.7097	28.0543	34.5173	40.9347	37.7249	57.5938	59.1287	52.7318	38.0926	33.6858	38.8551	66.0273	55.0625	103.845	227.509	107.383	72.2326	24.2058	34.3121	53.0222	29.3031	29.4554	26.4613	26.3553	22.9338	22.3043	28.7025	15.008	14.6377	14.7672	16.6651	14.4425	20.69
FERMENTATION-PWY: mixed acid fermentation	FERMENTATION_PWY_mixedacidfermentation	3.47213	Glucose_D5	3.09732	0.00394775	6.19277	9.73816	9.18958	3.4682	15.4592	8.60094	15.1252	37.7123	28.0128	43.3294	36.7189	25.8183	8.86428	9.17788	2.169	2.38667	5.67728	3.06045	18.725	17.5639	15.9346	16.4386	36.144	19.6512	24.8973	35.4161	25.5284	21.1197	7.05745	8.64231	15.3746	7.78819	9.83715	6.18596	6.9107	6.69103	2.30995	0.470127	0	1.5057	3.73188	0	1.56609	2.08261
ARGSYNBSUB-PWY: L-arginine biosynthesis II (acetyl cycle)	ARGSYNBSUB_PWY_L_argininebiosynthesisII_acetylcycle_	3.89572	Glucose_D5	3.08238	0.0104056	65.4623	27.7331	23.8037	13.5971	38.0414	56.4493	23.2326	15.524	16.5175	14.6461	21.8971	21.2384	20.778	27.5045	25.2079	28.1843	48.465	55.5018	12.4751	5.89553	19.4664	7.76582	34.2445	20.1701	62.7442	148.281	146.213	68.1079	28.9343	41.5557	42.4148	19.59	21.6257	19.976	20.0435	16.7224	18.6585	24.8864	13.4964	9.33066	10.9468	14.6034	7.67364	16.4936
PWY-7198: pyrimidine deoxyribonucleotides de novo biosynthesis IV	PWY_7198_pyrimidinedeoxyribonucleotidesdenovobiosynthesisIV	3.42286	Glucose_D5	3.08081	0.0155676	10.3043	3.8165	1.53799	0.895735	7.08278	14.0353	0	2.47066	0.711004	5.40278	15.5652	5.53213	4.48922	14.4549	9.35053	3.05576	9.91717	6.58598	2.89202	2.92541	0	1.65091	7.30236	4.48678	6.14075	20.9094	6.64792	9.51132	15.4544	10.6528	2.42652	12.4064	10.7335	6.27464	4.84005	4.79709	2.21926	4.45247	0	0	3.28274	2.23208	0	1.55775
P161-PWY: acetylene degradation (anaerobic)	P161_PWY_acetylenedegradation_anaerobic_	3.38284	Glucose_D5	3.06809	0.00394775	7.28286	4.14235	2.91542	0.945714	5.40091	5.14625	11.535	17.2353	7.78673	21.2823	11.488	9.2762	0.068705	0	0	0	0	0	23.3385	10.312	17.3661	14.4859	15.8973	19.6755	6.68034	8.43848	3.71171	3.66369	2.60459	3.88743	11.5425	5.88994	6.61529	6.459	5.63026	6.21529	0	0	0	0	0	0	0.768637	0.214928
PWY-7013: (S)-propane-1,2-diol degradation	PWY_7013__S__propane_1_2_dioldegradation	3.50297	Glucose_D5	3.06282	0.00394775	2.02112	0	1.27205	0.280671	0.622545	0	1.3289	16.4725	12.243	29.1729	12.4518	10.2593	0	0	0	0	0	0	10.8956	9.97025	22.8402	17.9811	31.6703	19.7277	0	1.18042	0	0	2.85178	1.69831	20.6219	8.04245	7.33355	8.5417	6.65257	7.0578	0	0	0	0	0	0	1.16102	1.94484
PWY0-1298: superpathway of pyrimidine deoxyribonucleosides degradation	PWY0_1298_superpathwayofpyrimidinedeoxyribonucleosidesdegradation	3.39389	Glucose_D5	3.06093	0.00394775	3.78871	1.56839	0	0	5.51517	5.10636	5.71266	22.8501	8.86466	22.9191	10.6832	11.9386	0.11237	2.27858	0.88054	0.3636	1.49006	0	21.991	14.8389	19.889	17.3338	16.9353	20.2709	5.97817	10.2372	5.25131	1.73384	3.4439	2.66163	8.96696	6.42975	6.22516	8.33228	8.32053	3.72676	0	0	3.74421	0.912911	1.97663	0	0.762262	0
ARGSYN-PWY: L-arginine biosynthesis I (via L-ornithine)	ARGSYN_PWY_L_argininebiosynthesisI_viaL_ornithine_	3.68373	Glucose_D5	3.04312	0.0249747	69.7755	29.0319	20.3332	15.3987	39.3502	62.3263	22.1934	17.4456	16.4029	15.8275	22.8796	23.9044	16.2591	27.3095	15.5054	25.2292	44.8853	57.6019	12.4582	4.26204	14.1754	6.012	32.3702	16.5974	60.2706	151.017	142.694	60.8245	25.433	36.7564	24.9377	9.79398	17.893	10.6728	10.9949	11.7163	14.9673	17.15	9.19044	8.46774	10.7589	11.5171	2.76549	13.0359
PWY-7400: L-arginine biosynthesis IV (archaebacteria)	PWY_7400_L_argininebiosynthesisIV_archaebacteria_	3.68226	Glucose_D5	3.04116	0.0249747	69.651	29.0292	20.3539	15.3905	39.1562	62.254	22.3488	17.5997	16.5105	15.9544	23.0499	24.1601	16.2172	27.2636	15.5108	25.2432	44.8862	57.5757	12.4953	4.2898	14.1183	6.01207	32.3334	16.6045	59.9302	150.007	141.924	60.255	25.5467	36.7308	24.8247	9.75608	17.8341	10.6409	10.9619	11.6873	14.9514	17.0931	9.15876	8.43907	10.7237	11.4586	2.76522	13.0011
PWY-5989: stearate biosynthesis II (bacteria and plants)	PWY_5989_stearatebiosynthesisII_bacteriaandplants_	3.35182	Glucose_D5	3.02862	0.00394775	0	0	0	0	0	0	12.089	23.4395	15.5549	26.6799	21.7481	16.9706	4.06105	0	0	1.24631	0	1.47898	15.9321	10.7952	10.3681	10.9046	13.7521	8.23914	0	5.15262	0	4.13789	1.85021	0	11.5665	5.83129	7.70543	4.43691	5.11906	5.34978	1.14995	0	0	0	1.04629	0	0.804772	1.93008
PWY-5173	PWY_5173	3.31375	Glucose_D5	3.01571	0.00388491	0	0	0	0	0	0	1.85517	21.5367	7.31065	36.6521	13.9194	8.87	0.493566	0	0	0	0	0	11.2055	9.15331	11.5669	7.70949	12.6235	8.38251	0	0	0	0	0	0	12.7752	6.034	5.22143	5.08032	4.13215	4.18066	0	0.4409	0	0	0	0.357299	0	0.30704
NAGLIPASYN-PWY: lipid IVA biosynthesis (E. coli)	NAGLIPASYN_PWY_lipidIVAbiosynthesis_E_coli_	3.41619	Glucose_D5	3.01386	0.00394775	2.18012	2.09741	1.93709	1.95076	1.38458	0.846132	13.1639	27.2218	11.5686	35.0234	26.6997	23.0239	2.17379	1.45395	1.61368	2.7777	1.87592	0	25.2322	17.3006	18.5017	19.6215	26.8362	23.0295	4.03618	10.2743	9.3418	11.4342	7.34684	3.43255	12.7385	7.33117	9.26135	5.33937	6.22825	5.15397	1.48217	0.57155	0	0	2.5233	0	0.755454	1.14038
PENTOSE-P-PWY: pentose phosphate pathway	PENTOSE_P_PWY_pentosephosphatepathway	3.65929	Glucose_D5	3.00836	0.00394775	15.9549	10.6499	11.61	2.46782	11.0325	7.9166	41.7295	36.0473	33.7592	60.6482	47.0472	22.1052	14.5665	15.7675	20.527	10.4182	8.66188	7.60422	27.7188	33.797	32.3858	24.2893	40.8168	27.3656	6.367	7.5281	26.9261	14.1272	3.61168	5.10535	23.1245	9.67664	14.7049	8.56804	10.9008	14.2655	3.83446	3.72197	3.65073	6.78129	3.67194	5.47093	4.09891	4.25282
[truncated: 4 more columns]

## Sheet: Day1_Pathways
Pathway	Pathways		group	LDA	p-value	SP1_cat_Abundance.CPM	SP2_cat_Abundance.CPM	SP3_cat_Abundance.CPM	SP4_cat_Abundance.CPM	SP5_cat_Abundance.CPM	SP6_cat_Abundance.CPM	SP7_cat_Abundance.CPM	SP8_cat_Abundance.CPM	SP9_cat_Abundance.CPM	SP10_cat_Abundance.CPM	SP11_cat_Abundance.CPM	SP12_cat_Abundance.CPM	SP13_cat_Abundance.CPM	SP14_cat_Abundance.CPM	SP15_cat_Abundance.CPM	SP16_cat_Abundance.CPM	SP17_cat_Abundance.CPM	SP18_cat_Abundance.CPM	SP19_cat_Abundance.CPM	SP20_cat_Abundance.CPM	SP21_cat_Abundance.CPM	SP22_cat_Abundance.CPM	SP23_cat_Abundance.CPM	SP24_cat_Abundance.CPM	SP25_cat_Abundance.CPM	SP26_cat_Abundance.CPM	SP27_cat_Abundance.CPM	SP28_cat_Abundance.CPM	SP29_cat_Abundance.CPM	SP30_cat_Abundance.CPM	SP31_cat_Abundance.CPM	SP32_cat_Abundance.CPM	SP33_cat_Abundance.CPM	SP34_cat_Abundance.CPM	SP35_cat_Abundance.CPM	SP36_cat_Abundance.CPM	SP37_cat_Abundance.CPM	SP38_cat_Abundance.CPM	SP39_cat_Abundance.CPM	SP40_cat_Abundance.CPM	SP41_cat_Abundance.CPM	SP42_cat_Abundance.CPM	SP43_cat_Abundance.CPM	SP44_cat_Abundance.CPM
PWY-7111: pyruvate fermentation to isobutanol (engineered)	PWY_7111_pyruvatefermentationtoisobutanol_engineered_	4.17459	Fiber_D1	3.48449	0.0104056	149.069	61.0082	34.3201	26.5544	90.4592	130.205	104.164	65.1511	61.8315	85.6101	139.885	98.2858	57.8352	86.1336	107.256	102.501	169.928	222.659	112.222	62.7299	82.0011	83.3224	171.5	112.198	116.776	232.327	169.193	103.765	29.9723	42.9216	39.0729	17.756	19.7218	18.036	15.3425	16.0156	72.9038	82.7696	43.7953	27.5439	43.6289	49.3935	28.2193	49.7298
PWY-5103: L-isoleucine biosynthesis III	PWY_5103_L_isoleucinebiosynthesisIII	4.14174	Fiber_D1	3.28859	0.037373	141.665	59.1663	34.2243	22.8565	74.2416	97.0998	116.566	72.2862	70.8182	97.2911	157.698	105.844	53.756	79.6238	106.743	90.0972	150.367	117.071	97.8489	64.7184	81.7445	70.2651	157.36	105.694	66.3899	115.932	108.26	74.3931	30.0743	42.065	58.3778	25.5437	27.1954	25.3406	26.1357	22.5516	60.5638	74.9055	41.3242	26.0664	38.0227	48.2151	28.3765	48.7429
PANTO-PWY: phosphopantothenate biosynthesis I	PANTO_PWY_phosphopantothenatebiosynthesisI	4.01251	Fiber_D1	3.20482	0.0163092	47.0106	25.141	13.4476	9.15577	25.8882	26.2257	122.001	54.0996	63.2135	63.4177	70.9405	68.6574	27.843	56.4854	57.6159	61.9441	90.6818	60.6434	76.4326	53.0086	62.0652	64.8897	90.7071	70.36	33.478	36.9366	50.1871	44.9253	13.8368	14.1506	28.0105	9.58171	10.6181	9.76459	9.64487	9.85006	29.7794	43.56	24.5289	10.1612	21.4326	26.5506	23.3192	22.5574
PWY-5097: L-lysine biosynthesis VI	PWY_5097_L_lysinebiosynthesisVI	3.78413	Fiber_D1	3.09975	0.00394775	54.8356	30.0738	25.2911	10.7134	34.5057	42.1067	36.2769	26.5165	38.702	38.4054	48.9345	29.3606	34.0552	47.9143	39.9563	40.6784	53.0311	101.261	40.8951	29.6013	40.3283	35.7387	57.0471	44.2677	54.0858	99.5722	60.1915	54.3477	17.1272	19.1718	34.6133	13.3944	16.7954	13.8128	15.2378	12.7212	25.7	34.236	21.3646	14.2439	17.0636	21.0171	12.9778	22.8605
PWY-841: superpathway of purine nucleotides de novo biosynthesis I	PWY_841_superpathwayofpurinenucleotidesdenovobiosynthesisI	4.02439	Fiber_D1	3.08818	0.037373	119.977	54.7542	33.1766	17.4499	64.5603	74.6302	124.867	60.9574	95.4782	76.8458	95.4303	57.7239	48.028	61.6532	71.1441	69.3277	88.924	69.4057	79.6753	55.3318	62.7822	55.9406	100.159	80.1807	30.2932	58.3372	44.2326	44.1749	23.5516	23.5597	49.5105	21.4933	22.6024	22.0347	22.0499	22.4668	36.2158	47.4744	29.3183	21.397	23.2741	28.9884	24.2989	36.7083
PWY-2941: L-lysine biosynthesis II	PWY_2941_L_lysinebiosynthesisII	3.63038	Fiber_D1	3.0739	0.00394775	11.7727	5.24531	2.52774	2.02613	6.39574	9.82487	30.5731	14.9244	16.5549	22.7529	15.9917	18.7497	11.1173	19.649	16.86	25.393	28.3853	23.8173	29.7521	21.9618	24.0258	32.3066	30.0912	31.9801	2.76983	5.6552	0	10.4958	9.27451	8.6272	19.341	8.54761	8.40402	10.8061	7.42883	8.12154	13.0111	10.5072	8.92981	4.84359	7.30046	5.61392	5.93955	5.96536
CALVIN-PWY: Calvin-Benson-Bassham cycle	CALVIN_PWY_Calvin_Benson_Basshamcycle	3.86399	Fiber_D1	3.03404	0.00394775	117.921	47.0432	36.7803	20.0075	55.7077	115.328	49.8479	52.1129	44.3918	69.5645	55.6356	37.5059	40.7847	62.1745	47.0549	40.4105	67.1758	65.6009	51.1935	41.6567	41.6032	38.2169	76.2069	52.6972	121.665	207.332	108.701	103.609	40.519	82.0933	45.1929	21.6466	24.3757	20.8831	22.4403	23.1388	34.3424	44.824	34.3311	27.1453	25.5095	26.8288	13.7985	29.1148
P461-PWY: hexitol fermentation to lactate, formate, ethanol and acetate	P461_PWY_hexitolfermentationtolactate_formate_ethanolandacetate	3.57371	Fiber_D1	3.02168	0.00394775	8.67415	6.90883	4.19608	2.82826	6.73665	8.35407	2.19955	18.7116	10.7908	33.0987	16.3034	13.5381	0.136362	0	0	1.65224	2.17883	4.38118	30.3287	21.8823	21.5085	24.7912	29.7798	22.2912	10.8123	25.2036	7.29006	7.80412	5.64867	6.43927	2.08366	10.7148	11.7111	0.660763	7.16019	3.95196	0.693218	0	0	0	0	0	1.23842	1.35727
PWY-5667: CDP-diacylglycerol biosynthesis I	PWY_5667_CDP_diacylglycerolbiosynthesisI	3.85529	Fiber_D1	3.00672	0.00394775	51.6004	19.8311	14.1145	6.59415	25.6355	36.1678	70.8988	47.3024	42.4128	57.1354	53.4964	39.2203	25.7786	31.5584	45.3777	37.7082	49.0702	36.8941	43.8116	51.6672	36.1759	45.3367	58.7053	52.5174	37.9785	65.864	47.9333	31.4818	5.42578	16.4163	14.4236	6.44809	5.03735	5.23994	6.15447	5.1981	16.8637	20.0896	15.6231	10.4921	13.1973	13.2945	12.7655	14.2748
PWY0-1319: CDP-diacylglycerol biosynthesis II	PWY0_1319_CDP_diacylglycerolbiosynthesisII	3.85529	Fiber_D1	3.00672	0.00394775	51.6004	19.8311	14.1145	6.59415	25.6355	36.1678	70.8988	47.3024	42.4128	57.1354	53.4964	39.2203	25.7786	31.5584	45.3777	37.7082	49.0702	36.8941	43.8116	51.6672	36.1759	45.3367	58.7053	52.5174	37.9785	65.864	47.9333	31.4818	5.42578	16.4163	14.4236	6.44809	5.03735	5.23994	6.15447	5.1981	16.8637	20.0896	15.6231	10.4921	13.1973	13.2945	12.7655	14.2748
ARO-PWY: chorismate biosynthesis I	ARO_PWY_chorismatebiosynthesisI	3.83497	Fiber_D1	3.00061	0.00394775	57.7463	24.7441	23.1792	10.9706	34.3708	52.2096	52.8215	44.6371	48.3752	60.7249	55.036	32.2149	28.1084	50.9282	58.559	46.8392	68.5276	52.4167	48.5958	35.2917	45.4885	32.296	63.9679	54.9648	41.8098	62.815	45.7677	45.6252	16.9549	21.6214	26.3148	16.241	11.2397	12.2776	13.4586	13.0903	22.2484	34.4	25.5541	19.0193	18.4987	23.507	11.4354	25.8369
COMPLETE-ARO-PWY: superpathway of aromatic amino acid biosynthesis	COMPLETE_ARO_PWY_superpathwayofaromaticaminoacidbiosynthesis	3.65739	Fiber_D1	2.97295	0.00394775	26.2025	9.21007	9.40204	5.19225	10.8665	22.0479	40.9703	19.6526	21.14	26.6271	39.5448	24.7778	11.3024	15.7363	33.7877	18.9075	32.4289	19.2285	29.4407	21.2436	26.4763	28.5967	37.9319	40.7616	19.9834	24.2129	22.9456	40.5299	10.8702	11.1206	20.8722	12.4601	10.4514	10.9959	10.756	9.44029	18.0668	19.3756	13.4157	6.70972	8.74335	12.9077	8.5486	13.8869
PWY-3781: aerobic respiration I (cytochrome c)	PWY_3781_aerobicrespirationI_cytochromec_	3.51398	Fiber_D1	2.94978	0.0249747	6.54597	4.8008	12.8717	7.13428	13.1181	13.3185	3.91814	19.0123	11.6351	32.4721	7.68868	5.80991	5.05084	4.43228	20.7526	0.520833	11.4854	2.41523	18.5608	15.6933	30.0724	19.8079	16.7721	26.7439	10.1117	28.4738	37.7506	65.2967	0	0	2.23905	1.94249	1.21118	1.83908	1.4167	2.21758	6.7657	8.37182	7.87285	3.34086	7.84802	11.5714	3.43106	0.423783
PWY-6305: superpathway of putrescine biosynthesis	PWY_6305_superpathwayofputrescinebiosynthesis	3.5309	Fiber_D1	2.94717	0.0249747	0	0	0	0	0	0	1.14409	17.7445	13.7128	38.2693	10.5316	4.97409	0	0	0	0	0	0	21.0947	21.6167	19.8395	16.5042	52.1354	12.6877	0	0	0	0	0	0	4.91646	4.41475	1.12392	1.19144	0.545957	1.01697	0	0	0	0	0	0	2.41291	0
NONOXIPENT-PWY: pentose phosphate pathway (non-oxidative branch) I	NONOXIPENT_PWY_pentosephosphatepathway_non_oxidativebranch_I	3.72422	Fiber_D1	2.91983	0.0163092	40.7866	16.8463	15.3048	6.92333	22.7504	37.4941	33.6599	30.7645	27.5425	55.6269	44.1614	18.5265	16.2645	26.5294	19.631	14.201	22.5519	24.914	25.69	34.0046	41.4627	29.4506	48.3595	34.0561	40.3535	93.6467	44.5229	36.6024	15.3236	20.5818	35.5671	18.9561	18.2147	19.1586	19.1408	18.1905	15.3419	19.8346	18.112	11.9267	10.2874	10.5084	9.46197	15.8467
PWY-6749: CMP-legionaminate biosynthesis I	PWY_6749_CMP_legionaminatebiosynthesisI	3.4314	Fiber_D1	2.88348	0.00648531	46.0395	32.0481	21.6816	6.84661	34.254	46.0841	17.0268	2.17605	18.8352	17.4026	16.9399	0.771924	24.6857	9.55539	36.2511	31.1109	55.6255	82.2662	15.701	19.9185	16.0716	18.0639	27.8098	11.4425	2.61913	4.57821	0	0	0	0	6.88002	5.57203	0	0	1.00685	0.718533	23.3555	21.5148	10.4238	24.2299	22.6111	17.7179	3.40119	12.0365
GLYCOCAT-PWY: glycogen degradation I	GLYCOCAT_PWY_glycogendegradationI	3.50554	Fiber_D1	2.84474	0.037373	0	0	0	0	0	0	9.45084	24.4118	18.0935	16.7751	25.9151	17.5075	2.11456	0	0	0	0	0	27.1214	20.6464	13.4161	14.5157	19.6207	34.7968	0	0	0	0	0	0	12.3444	5.22605	2.24615	1.808	1.77236	2.07693	0	0	0	0	0	0	0	0
PHOSLIPSYN-PWY: superpathway of phospholipid biosynthesis I (bacteria)	PHOSLIPSYN_PWY_superpathwayofphospholipidbiosynthesisI_bacteria_	3.68025	Fiber_D1	2.84269	0.037373	42.1546	16.8117	10.7967	4.53812	20.2677	25.4877	35.9405	46.8489	31.8232	36.6642	26.5051	17.1944	18.5409	24.7557	20.2365	21.3409	31.0755	23.5883	32.4263	36.2062	26.0923	31.056	33.2377	31.1331	6.44291	0	22.8107	7.62413	0	4.45118	10.8715	4.32238	3.68185	3.75426	4.01696	3.85281	10.1016	6.75528	11.1787	4.62705	7.74115	7.87363	4.14283	7.12571
PWY0-1298: superpathway of pyrimidine deoxyribonucleosides degradation	PWY0_1298_superpathwayofpyrimidinedeoxyribonucleosidesdegradation	3.44798	Fiber_D1	2.83894	0.0163092	3.78871	1.56839	0	0	5.51517	5.10636	5.71266	22.8501	8.86466	22.9191	10.6832	11.9386	0.11237	2.27858	0.88054	0.3636	1.49006	0	21.991	14.8389	19.889	17.3338	16.9353	20.2709	5.97817	10.2372	5.25131	1.73384	3.4439	2.66163	8.96696	6.42975	6.22516	8.33228	8.32053	3.72676	0	0	3.74421	0.912911	1.97663	0	0.762262	0
P161-PWY: acetylene degradation (anaerobic)	P161_PWY_acetylenedegradation_anaerobic_	3.40105	Fiber_D1	2.80002	0.0249747	7.28286	4.14235	2.91542	0.945714	5.40091	5.14625	11.535	17.2353	7.78673	21.2823	11.488	9.2762	0.068705	0	0	0	0	0	23.3385	10.312	17.3661	14.4859	15.8973	19.6755	6.68034	8.43848	3.71171	3.66369	2.60459	3.88743	11.5425	5.88994	6.61529	6.459	5.63026	6.21529	0	0	0	0	0	0	0.768637	0.214928
PWY-7013: (S)-propane-1,2-diol degradation	PWY_7013__S__propane_1_2_dioldegradation	3.44134	Fiber_D1	2.79654	0.0249747	2.02112	0	1.27205	0.280671	0.622545	0	1.3289	16.4725	12.243	29.1729	12.4518	10.2593	0	0	0	0	0	0	10.8956	9.97025	22.8402	17.9811	31.6703	19.7277	0	1.18042	0	0	2.85178	1.69831	20.6219	8.04245	7.33355	8.5417	6.65257	7.0578	0	0	0	0	0	0	1.16102	1.94484
PWY-4041: &gamma;-glutamyl cycle	PWY_4041_gamma__glutamylcycle	3.32948	Fiber_D1	2.77729	0.0249747	0	0	0	0	0	0	1.88444	12.5924	6.76691	18.4995	8.56489	7.13982	0	0	1.80365	0	1.62414	0	15.2945	7.68745	19.4615	12.8943	11.2419	17.5366	0	0	0	0	0	0	6.06128	2.97014	4.08649	3.83327	3.63049	2.33237	0.44666	0.637175	1.31107	0.671539	0.696965	1.10026	0.287318	0
PWY66-409: superpathway of purine nucleotide salvage	PWY66_409_superpathwayofpurinenucleotidesalvage	3.22269	Fiber_D1	2.72275	0.0249747	0	0	6.37143	0	9.88894	6.17865	0	2.50961	2.01686	14.2988	5.18407	6.41038	6.9685	6.74381	11.4782	6.15957	11.3733	1.6609	11.9337	13.0969	21.3453	7.03424	4.62487	4.8327	0	9.11567	0	0	8.76094	6.90811	10.4852	9.37192	4.81673	0	5.26984	1.42392	4.73932	2.22068	4.88617	1.34135	3.6544	7.22827	0.842267	0
P441-PWY: superpathway of N-acetylneuraminate degradation	P441_PWY_superpathwayofN_acetylneuraminatedegradation	3.65766	Fiber_D1	2.71703	0.0249747	18.1264	12.2504	8.61436	2.69641	16.9788	10.0795	30.603	40.1098	22.5925	49.6307	36.2524	27.0695	3.29519	0	0	0	0	0	34.5009	21.9434	27.7426	27.9338	46.4883	27.7807	19.9647	28.1913	13.2269	13.8085	7.49062	0	9.5106	3.75406	3.33451	1.9604	6.62888	0	0	0	0	0	0	0	1.53764	0.827578
PPGPPMET-PWY: ppGpp metabolism	PPGPPMET_PWY_ppGppmetabolism	3.10212	Fiber_D1	2.71102	0.00394775	0.808638	0	0	0	0	0	3.97248	6.50641	4.23148	6.26935	6.65845	7.23244	0	1.08489	0	0	0	0	9.79325	8.1666	5.9866	7.56287	8.87787	10.5551	2.00452	6.76554	0	0	2.88125	2.66628	2.36144	1.85385	1.7214	1.34694	1.47769	0.855105	0	0	0	0	0	0	0.385244	0
PWY0-166: superpathway of pyrimidine deoxyribonucleotides de novo biosynthesis (E. coli)	PWY0_166_superpathwayofpyrimidinedeoxyribonucleotidesdenovobiosynthesis_E_coli_	3.34356	Fiber_D1	2.7026	0.0163092	0	0	0	0	0	0	2.61042	13.8341	10.9795	21.7504	12.7056	12.6279	0	0	0	0	0	0	15.2344	12.9554	9.33383	9.14929	18.8947	25.8305	0	0	0	0	0	0	3.3482	1.3686	1.51806	2.40924	2.74789	1.66874	0	0	0	0	0	0	0.708537	0
GLUCOSE1PMETAB-PWY: glucose and glucose-1-phosphate degradation	GLUCOSE1PMETAB_PWY_glucoseandglucose_1_phosphatedegradation	3.30915	Fiber_D1	2.6956	0.037373	0	0	0	0	0	0	6.21414	14.4797	9.70389	11.7268	15.7372	9.81126	1.07739	0	0	0	0	0	16.7978	14.3344	8.05978	8.16	11.4242	23.9536	0	0	0	0	0	0	8.02075	2.98048	1.93255	2.13632	1.79913	2.49848	0	0	0	0	0	0	0.411492	0
NAGLIPASYN-PWY: lipid IVA biosynthesis (E. coli)	NAGLIPASYN_PWY_lipidIVAbiosynthesis_E_coli_	3.50789	Fiber_D1	2.68631	0.0249747	2.18012	2.09741	1.93709	1.95076	1.38458	0.846132	13.1639	27.2218	11.5686	35.0234	26.6997	23.0239	2.17379	1.45395	1.61368	2.7777	1.87592	0	25.2322	17.3006	18.5017	19.6215	26.8362	23.0295	4.03618	10.2743	9.3418	11.4342	7.34684	3.43255	12.7385	7.33117	9.26135	5.33937	6.22825	5.15397	1.48217	0.57155	0	0	2.5233	0	0.755454	1.14038
PWY0-1241: ADP-L-glycero-&beta;-D-manno-heptose biosynthesis	PWY0_1241_ADP_L_glycero_beta__D_manno_heptosebiosynthesis	3.20116	Fiber_D1	2.68012	0.00394775	10.5434	2.3729	3.56645	1.38319	5.79658	5.99085	7.08941	7.5989	6.88849	8.91962	6.90047	5.00089	4.0679	3.03232	11.1074	4.05583	6.52924	2.83359	8.22516	5.76494	17.403	6.82397	10.0285	14.9215	8.66491	10.7016	16.106	21.9011	1.87208	3.72186	27.3106	10.2387	10.9442	13.7305	10.0922	8.57357	1.89062	9.82378	5.93621	1.97793	3.20894	7.45191	3.85987	8.18293
PWY-7234: inosine-5'-phosphate biosynthesis III	PWY_7234_inosine_5_phosphatebiosynthesisIII	3.15148	Fiber_D1	2.67996	0.0163092	0	0	0	0	0	0	4.72245	3.66576	5.7426	8.71993	4.32554	6.65074	0.727933	5.46677	0	0	2.9351	5.91087	19.3623	7.15223	2.91406	7.56091	14.4443	8.27109	1.54314	3.83653	4.34921	2.89545	4.31127	0	5.22157	5.15113	5.79377	3.74147	3.99139	3.66961	2.29026	0.906843	0	0	0	0	1.54625	0.700408
P108-PWY: pyruvate fermentation to propanoate I	P108_PWY_pyruvatefermentationtopropanoateI	2.01157	Fiber_D1	2.62454	0.0222296	0	0	0	0	0	0	0	0	0	0	0	0	0	0	0	0	0	0	0.977018	0	0	1.05365	1.20402	1.12775	0	0	0	0	2.14248	2.48818	0	0	0	0.64119	0.515055	0	0	0	0	0	0	0	0	0
FAO-PWY: fatty acid &beta;-oxidation I (generic)	FAO_PWY_fattyacidbeta__oxidationI_generic_	2.13628	Fiber_D1	2.62035	0.0463198	0	0	0	0	0	0	0	0	0	1.54643	0	0.54411	0	0	2.10692	0	2.0763	0	1.14656	0.726984	1.40507	0	1.65905	0.848771	0	0	0	0	0	0	2.3012	0.717078	0.943525	0.812815	0.672449	0.633208	1.10781	0.310814	0	0	0.579847	2.16721	0	0
POLYISOPRENSYN-PWY: polyisoprenoid biosynthesis (E. coli)	POLYISOPRENSYN_PWY_polyisoprenoidbiosynthesis_E_coli_	3.11631	Fiber_D1	2.60437	0.00648531	0	0	0	0	0	0	3.30463	9.8242	4.70881	6.97171	5.39789	5.45642	0	0	0	0	0	0	11.2438	9.74419	4.30155	6.84743	12.0272	9.62335	0	0	0	0	0	0	3.62983	0.648463	1.86506	0	1.9608	1.22849	0	0	0	0	0	0	0	1.24048
PWY-5345: superpathway of L-methionine biosynthesis (by sulfhydrylation)	PWY_5345_superpathwayofL_methioninebiosynthesis_bysulfhydrylation_	3.19884	Fiber_D1	2.55403	0.037373	0	0	0	0	0	0	3.91458	10.2898	4.88636	16.2674	17.5181	3.6859	1.87556	0	3.99483	0	9.47882	6.40463	11.044	9.59776	11.6144	10.5069	12.5528	7.52579	0	1.68877	0	0	0	0	4.44775	2.19028	2.13126	3.70208	4.23168	1.42065	0	5.90001	4.68172	2.38991	0	1.83807	0	2.21766
ECASYN-PWY: enterobacterial common antigen biosynthesis	ECASYN_PWY_enterobacterialcommonantigenbiosynthesis	2.62889	Fiber_D1	2.55371	0.0104056	0	0	0	0	0	0	1.47629	2.39154	1.32748	2.9475	2.02649	1.71017	0	0	0	0	0	0	3.10803	2.23583	1.50607	3.92949	3.28264	2.93737	0	0	0	0	0	0	0	0	0.27196	0	0	0	0	0	0	0	0	0	0	0
PWY4LZ-257: superpathway of fermentation (Chlamydomonas reinhardtii)	PWY4LZ_257_superpathwayoffermentation_Chlamydomonasreinhardtii_	2.75598	Fiber_D1	2.5241	0.0463198	8.95589	5.06612	3.46377	1.20013	6.44979	6.31465	5.01984	0	0	1.55208	0	0	0.0858802	0	0	0	0	0	7.41102	1.92496	0	1.86232	7.78245	6.33585	8.22899	10.8934	4.64672	4.94487	3.32604	4.89016	0	0	0	0	0	0	0	0	0	0	0	0	0	0.266384
PWY-6803: phosphatidylcholine acyl editing	PWY_6803_phosphatidylcholineacylediting	2.55712	Fiber_D1	2.51944	0.0163092	0	0	0	0	0	0	0	1.89585	1.48203	3.8149	1.71312	1.07831	1.64763	0	0.752086	0	0	0	3.08538	2.02386	3.04383	1.89411	1.751	2.37054	0	0	0	0	0	0	1.45198	0.350718	0.756922	0	1.65023	1.17008	0.708934	0	0	0	0	0.31012	0	0
OANTIGEN-PWY: O-antigen building blocks biosynthesis (E. coli)	OANTIGEN_PWY_O_antigenbuildingblocksbiosynthesis_E_coli_	3.37953	Fiber_D1	2.51349	0.0249747	23.5559	16.0665	13.7912	2.25977	20.1989	15.8206	14.037	19.198	16.3214	22.0947	16.8986	11.2374	18.4253	19.925	10.6356	14.2263	23.5247	20.2984	17.0268	18.7406	17.1824	12.3476	19.9028	10.6272	20.0329	38.2288	40.4875	24.4165	9.26193	8.12464	8.82999	3.93455	5.4891	5.36682	3.39024	3.01828	10.0856	3.15122	2.98699	4.42509	6.64625	3.29433	3.80914	2.32748
PWY-7357: thiamine phosphate formation from pyrithiamine and oxythiamine (yeast)	PWY_7357_thiaminephosphateformationfrompyrithiamineandoxythiamine_yeast_	3.1596	Fiber_D1	2.48686	0.037373	10.814	3.40642	2.85273	1.34884	4.0457	2.36099	12.4635	6.75387	12.1785	5.65676	11.5997	6.14415	0.996515	1.70107	8.8427	3.66739	3.95869	4.09587	9.17303	6.02235	11.3146	9.88388	13.9851	7.94255	3.19379	5.28825	11.0307	8.42781	10.9585	5.35282	9.90069	5.06682	6.85913	0	3.36334	4.90295	2.10409	4.04958	0	0	0	1.40173	3.09238	6.3796
PWY-5855: ubiquinol-7 biosynthesis (early decarboxylation)	PWY_5855_ubiquinol_7biosynthesis_earlydecarboxylation_	2.644	Fiber_D1	2.47794	0.00394775	0	0	0	0	0	0	0	1.86042	1.04527	2.57241	1.68945	0.959437	0	0	0	0	0	0	4.36039	2.82844	2.32625	1.88591	3.6147	3.02616	0	0	0	0	0	0	1.90421	0.561557	0.372125	0.673227	0.505044	0	0	0	0	0	0	0	0	0
PWY-5856: ubiquinol-9 biosynthesis (early decarboxylation)	PWY_5856_ubiquinol_9biosynthesis_earlydecarboxylation_	2.644	Fiber_D1	2.47794	0.00394775	0	0	0	0	0	0	0	1.86042	1.04527	2.57241	1.68945	0.959437	0	0	0	0	0	0	4.36039	2.82844	2.32625	1.88591	3.6147	3.02616	0	0	0	0	0	0	1.90421	0.561557	0.372125	0.673227	0.505044	0	0	0	0	0	0	0	0	0
PWY-5857: ubiquinol-10 biosynthesis (early decarboxylation)	PWY_5857_ubiquinol_10biosynthesis_earlydecarboxylation_	2.644	Fiber_D1	2.47794	0.00394775	0	0	0	0	0	0	0	1.86042	1.04527	2.57241	1.68945	0.959437	0	0	0	0	0	0	4.36039	2.82844	2.32625	1.88591	3.6147	3.02616	0	0	0	0	0	0	1.90421	0.561557	0.372125	0.673227	0.505044	0	0	0	0	0	0	0	0	0
PWY-6708: ubiquinol-8 biosynthesis (early decarboxylation)	PWY_6708_ubiquinol_8biosynthesis_earlydecarboxylation_	2.644	Fiber_D1	2.47794	0.00394775	0	0	0	0	0	0	0	1.86042	1.04527	2.57241	1.68945	0.959437	0	0	0	0	0	0	4.36039	2.82844	2.32625	1.88591	3.6147	3.02616	0	0	0	0	0	0	1.90421	0.561557	0.372125	0.673227	0.505044	0	0	0	0	0	0	0	0	0
GLUDEG-I-PWY: GABA shunt	GLUDEG_I_PWY_GABAshunt	2.10824	Fiber_D1	2.47175	0.0055875	0	0	0	0	0	0	0	0.421573	0	0	0.658397	0	0	0	0	0	0	0	0.830688	1.14509	1.27038	0.388119	1.13223	0.354771	0	0	0	0	0	0	0	0	1.49028	0	0	0	0	0	0	0	0	0	0	0
UBISYN-PWY: superpathway of ubiquinol-8 biosynthesis (early decarboxylation)	UBISYN_PWY_superpathwayofubiquinol_8biosynthesis_earlydecarboxylation_	2.6394	Fiber_D1	2.46951	0.00394775	0	0	0	0	0	0	0	2.02638	1.15502	2.62963	1.77516	1.03653	0	0	0	0	0	0	4.29837	2.89594	2.01697	1.94662	3.65211	3.08108	0	0	0	0	0	0	1.92448	0.426016	0.416019	0.686702	0.549247	0	0	0	0	0	0	0	0	0
POLYAMSYN-PWY: superpathway of polyamine biosynthesis I	POLYAMSYN_PWY_superpathwayofpolyaminebiosynthesisI	2.49364	Fiber_D1	2.43058	0.0104056	0	0	0	0	0	0	0.646264	1.79696	2.08765	2.50429	1.10519	0.983258	0	0	0	0	0	0	3.19682	1.91126	2.00547	1.32558	2.0345	2.10002	0	0	0	0	0	0	1.40156	0.341394	0.486758	0	0	0.442466	0	0	0	0	0	0	0	0
TCA-GLYOX-BYPASS: superpathway of glyoxylate bypass and TCA	TCA_GLYOX_BYPASS_superpathwayofglyoxylatebypassandTCA	2.66611	Fiber_D1	2.41237	0.0449512	0	0	0	0	0	0	0	4.0173	0.824492	4.73658	1.01447	1.34377	0	0	0	0	0	0	4.47201	0	3.56221	2.65697	4.46666	4.12145	0	0	0	0	0	0	1.85562	0	1.60313	0	0.820976	0.845726	0	0	0	0	0	0	0	0
GLYOXYLATE-BYPASS: glyoxylate cycle	GLYOXYLATE_BYPASS_glyoxylatecycle	2.38966	Fiber_D1	2.38893	0.0449512	0	0	0	0	0	0	0	1.99524	0.426385	2.50316	1.22332	0.744384	2.1098	0	0	0	1.15834	0	2.4325	0	1.94466	1.30545	2.27331	2.24039	0	0	0	0	0	0	2.26907	1.34512	1.36242	0.227762	0.427153	0.536725	0	0	0	0	0	0	0	0.823192
PWY-5837: 2-carboxy-1,4-naphthoquinol biosynthesis	PWY_5837_2_carboxy_1_4_naphthoquinolbiosynthesis	2.89647	Fiber_D1	2.36997	0.037373	0	0	0	0	0	0	1.90059	4.40192	4.38774	9.99026	4.19012	4.06354	0	0	0	0	0	0	4.15788	6.36699	3.78362	4.67927	7.17649	5.69802	0	0	0	0	1.58111	0	1.27551	0.97761	1.1928	0	1.38235	0	0	0	0	0	0	0	0	0
ORNARGDEG-PWY: superpathway of L-arginine and L-ornithine degradation	ORNARGDEG_PWY_superpathwayofL_arginineandL_ornithinedegradation	1.88213	Fiber_D1	2.36838	0.0495102	0	0	0	0	0	0	0	0.423101	0	0	0	0	0	0	0	0	0	0	0.931782	0.904335	0	0	1.02469	0.466364	0	0	0	0	0	0	0	0	0	0	0	0	0	0	0	0	0	0	0	0
PWY-5384: sucrose degradation IV (sucrose phosphorylase)	PWY_5384_sucrosedegradationIV_sucrosephosphorylase_	2.9491	Fiber_D1	2.36365	0.0249747	0	0	0	0	0	0	2.37268	7.85161	4.28976	6.49853	5.1807	3.08893	1.00863	0	0	0	0	0	4.75048	8.05412	6.05853	2.99647	7.39359	6.65834	0	0	0	0	0	0	3.71414	1.66735	0.855066	0.609794	0.619871	0.7216	0	0	0	0	0	0	0	0
ARG+POLYAMINE-SYN: superpathway of arginine and polyamine biosynthesis	ARG_POLYAMINE_SYN_superpathwayofarginineandpolyaminebiosynthesis	2.70011	Fiber_D1	2.36053	0.00394775	0	0	0	0	0	0	1.2012	3.15431	3.26898	4.30912	2.01538	1.83315	0	0	0	0	0	0	4.69379	2.62464	3.44946	2.15261	3.79228	3.67237	0	0	0	0	0	0	2.61027	0.648607	0.919054	0	0	0.817803	0	0	0	0	0	0	0	0
ARGDEG-PWY: superpathway of L-arginine, putrescine, and 4-aminobutanoate degradation	ARGDEG_PWY_superpathwayofL_arginine_putrescine_and4_aminobutanoatedegradation	1.88213	Fiber_D1	2.35985	0.0495102	0	0	0	0	0	0	0	0.423101	0	0	0	0	0	0	0	0	0	0	0.931782	0.904335	0	0	1.02469	0.466364	0	0	0	0	0	0	0	0	0	0	0	0	0	0	0	0	0	0	0	0
NAD-BIOSYNTHESIS-II: NAD salvage pathway III (to nicotinamide riboside)	NAD_BIOSYNTHESIS_II_NADsalvagepathwayIII_tonicotinamideriboside_	2.31593	Fiber_D1	2.28063	0.037373	0	0	0	0	0	0	0.256444	1.78133	0.569544	1.6615	0.662353	0.126412	0	0	0	0	0	0	2.51867	0.903923	1.44478	0.379843	0.966459	2.24653	0	0	0	0	1.56988	0	1.82042	1.2417	0.729487	0	0.423935	0	0	0	0	0	0	0	0	0
SER-GLYSYN-PWY: superpathway of L-serine and glycine biosynthesis I	SER_GLYSYN_PWY_superpathwayofL_serineandglycinebiosynthesisI	4.37711	Glucose_D1	3.76194	0.00394775	194.299	91.0245	46.1824	17.3111	48.0315	83.5584	295.162	142.814	197.373	183.691	448.741	195.763	40.2462	56.7615	93.4159	53.4909	101.87	93.7372	83.1064	83.0264	57.3153	54.0421	138.705	76.5553	32.9691	68.9933	40.9995	24.6994	13.0484	22.094	83.2432	37.5952	44.248	43.7006	39.7295	42.5149	42.0786	46.8825	24.2009	15.0174	22.9991	29.7068	28.1025	34.0171
PWY-6123: inosine-5'-phosphate biosynthesis I	PWY_6123_inosine_5_phosphatebiosynthesisI	4.34256	Glucose_D1	3.52781	0.00394775	116.881	54.913	34.562	14.7968	59.133	60.0829	315.673	164.99	187.287	228.969	271.541	175.015	50.2768	64.1062	97.5382	78.2314	108.821	73.5882	103.16	104.069	72.6457	70.3422	157.721	111.386	50.0011	127.06	74.4994	73.7219	26.9475	25.1353	86.4447	45.0513	46.2553	42.4449	42.9125	41.9132	42.5208	53.8887	37.6277	21.7439	26.8881	38.5043	40.0334	51.6431
PWY-6737: starch degradation V	PWY_6737_starchdegradationV	4.2517	Glucose_D1	3.51306	0.0104056	139.658	53.1149	44.2826	21.8915	67.7801	111.708	239.027	107.687	149.637	192.226	235.661	164.552	36.6249	43.3957	46.4385	49.7751	72.6098	57.0526	72.8604	75.6493	55.3426	58.3302	134.766	66.4127	100.284	152.768	95.1513	63.4368	29.4254	45.3857	50.4068	25.0632	38.5074	28.4599	19.748	25.2596	21.6754	25.3229	14.811	18.8906	19.3792	20.7688	25.7243	32.6442
PWY-6124: inosine-5'-phosphate biosynthesis II	PWY_6124_inosine_5_phosphatebiosynthesisII	4.33673	Glucose_D1	3.48806	0.00394775	107.526	50.3507	32.1013	13.6719	55.8622	56.3404	339.837	166.113	175.789	215.608	258.786	172.563	49.292	63.9068	95.9027	76.9502	111.807	71.9615	104.136	101.361	73.9138	74.2842	161.848	112.854	46.0719	120.53	70.5447	71.9741	26.8572	23.9308	78.8611	41.3139	43.3201	40.2313	40.0925	38.9973	41.324	53.7589	38.1935	20.6524	25.7586	37.9667	44.5579	50.6321
PWY-3841: folate transformations II (plants)	PWY_3841_folatetransformationsII_plants_	4.24948	Glucose_D1	3.38678	0.00394775	198.976	96.9841	65.1058	31.773	80.9363	155.122	220.824	124.246	173.297	175.911	244.83	140.477	69.6525	73.3127	84.406	76.7633	114.233	70.6657	75.3421	82.768	74.8584	66.5413	127.721	96.07	111.588	241.065	128.61	120.562	58.2499	60.358	89.3886	37.8229	38.4453	41.228	33.8842	32.985	46.124	52.168	45.4622	34.2386	38.0407	36.9115	28.1954	41.4695
PWY-6125: superpathway of guanosine nucleotides de novo biosynthesis II	PWY_6125_superpathwayofguanosinenucleotidesdenovobiosynthesisII	4.28083	Glucose_D1	3.32525	0.00394775	132.689	63.1846	43.6149	17.3086	66.0616	79.9178	291.541	168.238	159.508	208.788	203.967	134.144	58.5486	89.7149	95.1512	84.63	88.386	62.1784	107.233	93.0754	87.2541	84.0635	142.651	93.8789	17.1502	33.8881	27.4595	28.9868	20.6436	17.6393	60.4295	28.636	28.6286	31.6853	27.4634	25.2792	34.6228	53.2518	33.4554	21.9782	26.5091	30.9129	25.5873	38.2855
PWY-7228: superpathway of guanosine nucleotides de novo biosynthesis I	PWY_7228_superpathwayofguanosinenucleotidesdenovobiosynthesisI	4.35462	Glucose_D1	3.27794	0.00394775	168.685	86.2989	60.8462	27.3139	96.1588	95.8944	363.516	198.221	184.655	241.547	231.656	163.395	76.1751	107.45	153.525	120.103	147.351	76.497	140.451	111.59	99.6859	100.102	179.109	132.346	20.647	39.686	31.6007	33.8546	24.7947	19.65	110.398	40.8745	33.2819	42.8255	39.8256	37.5785	57.3592	74.1323	46.3316	30.4	31.6088	43.777	52.3909	47.2117
PWY-7220: adenosine deoxyribonucleotides de novo biosynthesis II	PWY_7220_adenosinedeoxyribonucleotidesdenovobiosynthesisII	4.22044	Glucose_D1	3.25946	0.0163092	99.7779	45.4519	31.9949	11.1749	45.3682	60.8155	270.24	154.105	128.851	172.323	179.31	112.815	55.795	71.593	128.279	86.7471	103.975	46.737	103.064	81.6308	73.743	74.0464	134.605	67.5007	11.4813	21.0428	17.7993	20.0302	15.3595	12.1883	99.927	33.7927	23.569	36.5113	33.873	31.0515	42.7939	56.3305	35.8259	22.6003	20.2417	31.061	41.2223	29.2235
PWY-7222: guanosine deoxyribonucleotides de novo biosynthesis II	PWY_7222_guanosinedeoxyribonucleotidesdenovobiosynthesisII	4.22044	Glucose_D1	3.25946	0.0163092	99.7779	45.4519	31.9949	11.1749	45.3682	60.8155	270.24	154.105	128.851	172.323	179.31	112.815	55.795	71.593	128.279	86.7471	103.975	46.737	103.064	81.6308	73.743	74.0464	134.605	67.5007	11.4813	21.0428	17.7993	20.0302	15.3595	12.1883	99.927	33.7927	23.569	36.5113	33.873	31.0515	42.7939	56.3305	35.8259	22.6003	20.2417	31.061	41.2223	29.2235
PWY-5695: inosine 5'-phosphate degradation	PWY_5695_inosine5_phosphatedegradation	4.06619	Glucose_D1	3.20816	0.00648531	89.3472	51.6645	41.2243	13.0552	39.2971	47.5338	155.435	89.4262	104.075	140.208	138.971	83.6816	25.1901	43.1465	66.494	48.5739	55.2027	28.6805	67.0243	61.6911	43.0527	37.3505	76.3047	58.9474	32.2033	32.6969	39.8219	42.7343	23.663	18.9015	30.4715	15.176	14.1672	19.5337	24.2928	24.7655	17.7236	22.7727	15.023	12.7994	14.9579	17.4376	11.4071	16.4176
PWY-7199: pyrimidine deoxyribonucleosides salvage	PWY_7199_pyrimidinedeoxyribonucleosidessalvage	3.91626	Glucose_D1	3.17779	0.00394775	73.0325	39.0986	24.6692	12.3364	24.7636	39.2792	106.474	60.5545	95.8491	99.903	71.0364	63.0917	19.4054	28.4542	44.7456	39.5852	45.2113	20.2095	37.3647	33.1445	25.6823	27.4365	49.4582	40.8162	43.3379	36.8972	28.4865	43.337	21.5851	19.7522	13.5376	11.7609	13.2958	14.4347	10.6566	12.4086	14.8022	24.3822	18.0482	12.3343	13.6214	19.552	10.7213	15.2574
TRNA-CHARGING-PWY: tRNA charging	TRNA_CHARGING_PWY_tRNAcharging	4.10563	Glucose_D1	3.09939	0.0249747	107.836	56.1013	38.0096	18.8898	64.3674	75.3294	171.349	89.3698	114.405	117.63	153.549	123.137	39.4264	56.944	65.0593	60.904	91.1211	77.0441	71.2546	63.2669	51.6164	53.4202	93.1791	75.4548	85.4612	138.156	124.492	85.5353	32.7542	40.0574	39.9145	20.7318	24.9769	24.2948	23.3375	21.7467	33.7761	41.955	25.0761	16.0317	21.7734	24.6903	17.8614	29.263
PWY0-1586: peptidoglycan maturation (meso-diaminopimelate containing)	PWY0_1586_peptidoglycanmaturation_meso_diaminopimelatecontaining_	3.84287	Glucose_D1	3.03482	0.00394775	21.2185	13.2382	8.62867	2.5606	11.6779	13.0904	87.4508	59.7928	59.8171	80.6454	72.3371	59.8105	11.7954	8.76761	16.5494	17.6662	19.0103	11.148	38.1533	28.0782	29.8508	27.2027	47.4997	30.1402	1.78659	4.38332	4.87718	3.20711	7.27868	5.11651	25.1672	13.3833	14.8242	6.97483	10.8584	12.2872	10.5011	11.9857	0	7.15415	5.11304	9.74296	9.52509	9.34682
NONMEVIPP-PWY: methylerythritol phosphate pathway I	NONMEVIPP_PWY_methylerythritolphosphatepathwayI	3.95444	Glucose_D1	2.97018	0.0163092	87.5173	52.3737	34.4429	12.4788	40.1798	58.8072	118.619	64.9211	92.3786	105.289	92.9037	71.4057	37.2926	50.1543	63.7982	43.1535	59.5367	36.5219	45.5804	51.5595	41.5693	32.4381	66.9347	54.4619	61.5219	77.6462	56.0327	61.2667	27.3729	35.3738	38.7967	18.8057	25.0396	20.1515	24.5788	20.7562	19.8435	30.2078	19.1953	17.1881	13.9003	20.7999	11.2858	22.5234
PWY-6385: peptidoglycan biosynthesis III (mycobacteria)	PWY_6385_peptidoglycanbiosynthesisIII_mycobacteria_	3.78376	Glucose_D1	2.96797	0.00394775	56.2189	28.3395	19.9842	7.60013	25.5298	42.1637	82.482	52.0174	57.9731	66.068	65.8295	44.2106	24.0091	25.3342	30.9368	26.8031	34.8327	31.5036	29.4335	27.3128	25.6749	22.0583	44.3208	32.2539	45.035	76.1608	60.6834	46.1622	14.8266	16.4506	31.5413	15.5199	20.2861	12.4105	13.7807	13.7573	14.1174	20.5805	11.9285	11.1164	11.5017	13.3935	7.85166	16.4632
PWY-6387: UDP-N-acetylmuramoyl-pentapeptide biosynthesis I (meso-diaminopimelate containing)	PWY_6387_UDP_N_acetylmuramoyl_pentapeptidebiosynthesisI_meso_diaminopimelatecontaining_	3.80729	Glucose_D1	2.93972	0.00394775	56.3482	33.6215	20.9149	9.1328	28.7273	42.9511	85.6601	53.9587	64.9137	70.4952	70.0084	44.2622	24.652	26.6081	32.2123	32.6965	42.0564	33.3781	30.0804	31.4692	29.2626	24.2366	47.7127	34.2855	48.2283	78.2357	63.9159	49.8281	16.42	19.3603	37.9404	17.3632	23.4426	19.3588	16.4789	14.585	15.5784	21.8716	14.081	11.7179	11.7839	13.6314	8.01075	16.5357
PEPTIDOGLYCANSYN-PWY: peptidoglycan biosynthesis I (meso-diaminopimelate containing)	PEPTIDOGLYCANSYN_PWY_peptidoglycanbiosynthesisI_meso_diaminopimelatecontaining_	3.81827	Glucose_D1	2.93016	0.00648531	62.0684	35.1489	22.514	9.87063	31.6528	47.6587	88.1271	56.0578	65.7662	71.6112	72.5148	45.2558	26.7521	29.0907	34.2671	33.2977	45.3436	35.5046	31.9076	33.4997	29.9565	23.7915	50.1543	36.0904	53.4029	86.0454	68.3332	52.9919	17.3003	21.3664	38.2748	17.2993	22.5012	19.4097	15.7555	14.177	16.5818	22.623	14.4617	12.7613	12.725	14.3507	8.40024	18.1847
PWY-6386: UDP-N-acetylmuramoyl-pentapeptide biosynthesis II (lysine-containing)	PWY_6386_UDP_N_acetylmuramoyl_pentapeptidebiosynthesisII_lysine_containing_	3.72704	Glucose_D1	2.81091	0.00394775	52.7961	27.4374	19.0886	7.29218	23.96	40.9854	66.1276	48.0065	51.4105	60.8619	57.7477	38.2287	23.6681	25.2582	31.4162	27.428	34.9318	30.9744	27.6286	24.1324	24.6486	20.4098	43.0255	32.4478	42.2316	73.9515	61.0905	44.6156	13.7621	15.1479	21.6993	11.1931	10.7674	6.69433	9.88119	8.78125	14.2242	20.2806	13.1308	11.2521	11.659	13.137	6.94565	16.7775
PWY66-389: phytol degradation	PWY66_389_phytoldegradation	2.03147	Glucose_D1	2.78583	0.0308885	0	0	0	0	0	0	0	0.375814	0.438223	4.21157	1.12497	0.658481	0	0	1.85676	0	0	0	0	0	0.263093	0	0.319174	0	0	0	0	0	0	0	0	0	0.466364	0.0297083	0.503355	0	0.865792	0	0	0	0	0	0	0
PWY-7282: 4-amino-2-methyl-5-diphosphomethylpyrimidine biosynthesis II	PWY_7282_4_amino_2_methyl_5_diphosphomethylpyrimidinebiosynthesisII	3.00912	Glucose_D1	2.57186	0.00648531	1.35084	2.70097	2.52993	0.926345	0	2.18023	8.94647	8.20512	8.8837	9.26749	13.1532	11.8081	0.916463	0.920561	1.43196	0	1.7385	0	5.28349	2.71253	1.62693	0	4.29148	0.645888	2.95304	4.71852	8.06381	6.70909	3.23244	3.0988	8.1991	3.99436	4.6585	0	2.57555	3.7462	1.359	1.44104	0	0	0	0	1.58244	0
[truncated: 4 more columns]

## Sheet: Day5_Pathways
Pathway	Pathway		Group	LDA	p-value	SP1_cat_Abundance.CPM	SP2_cat_Abundance.CPM	SP3_cat_Abundance.CPM	SP4_cat_Abundance.CPM	SP5_cat_Abundance.CPM	SP6_cat_Abundance.CPM	SP7_cat_Abundance.CPM	SP8_cat_Abundance.CPM	SP9_cat_Abundance.CPM	SP10_cat_Abundance.CPM	SP11_cat_Abundance.CPM	SP12_cat_Abundance.CPM	SP13_cat_Abundance.CPM	SP14_cat_Abundance.CPM	SP15_cat_Abundance.CPM	SP16_cat_Abundance.CPM	SP17_cat_Abundance.CPM	SP18_cat_Abundance.CPM	SP19_cat_Abundance.CPM	SP20_cat_Abundance.CPM	SP21_cat_Abundance.CPM	SP22_cat_Abundance.CPM	SP23_cat_Abundance.CPM	SP24_cat_Abundance.CPM	SP25_cat_Abundance.CPM	SP26_cat_Abundance.CPM	SP27_cat_Abundance.CPM	SP28_cat_Abundance.CPM	SP29_cat_Abundance.CPM	SP30_cat_Abundance.CPM	SP31_cat_Abundance.CPM	SP32_cat_Abundance.CPM	SP33_cat_Abundance.CPM	SP34_cat_Abundance.CPM	SP35_cat_Abundance.CPM	SP36_cat_Abundance.CPM	SP37_cat_Abundance.CPM	SP38_cat_Abundance.CPM	SP39_cat_Abundance.CPM	SP40_cat_Abundance.CPM	SP41_cat_Abundance.CPM	SP42_cat_Abundance.CPM	SP43_cat_Abundance.CPM	SP44_cat_Abundance.CPM
PWY-6471: peptidoglycan biosynthesis IV (Enterococcus faecium)	PWY_6471_peptidoglycanbiosynthesisIV_Enterococcusfaecium_	3.29755	Fiber_D5	3.06056	0.002093	0	0	0	0	0	0	0	0	0	0	0	0	0	0	0	0	5.36109	0	0	0	0	0	8.09193	0	0	8.19485	0	0	0	4.17007	0	0	0	0	0	0	0	0	0	0	0	0	2.73516	4.63818
PWY-1861: formaldehyde assimilation II (assimilatory RuMP Cycle)	PWY_1861_formaldehydeassimilationII_assimilatoryRuMPCycle_	3.40575	Fiber_D5	3.12533	0.00280167	0	0	0	0	0	0	0	1.62955	0	3.96945	2.69381	0	0	0	0	0	0	0	4.64667	0	2.55999	3.5581	4.26423	0	0	0	0	0	0	0	1.58253	0	0	0	0	0	0	0	0	0	0	0	4.40106	4.75709
PWY-7219: adenosine ribonucleotides de novo biosynthesis	PWY_7219_adenosineribonucleotidesdenovobiosynthesis	4.55538	Fiber_D5	3.86048	0.00394775	224.332	106.25	77.4339	43.647	139.557	157.982	376.571	201.981	246.211	277.735	291.326	224.763	110.625	137.812	172.355	167.971	234.716	197.826	168.961	216.899	158.043	154.79	252.872	201.209	163.908	347.793	230.972	131.67	51.0164	65.77	103.836	55.3418	49.3124	51.5148	55.2981	56.7079	87.7211	96.3812	69.351	42.4446	59.4277	65.4059	69.7531	84.6352
VALSYN-PWY: L-valine biosynthesis	VALSYN_PWY_L_valinebiosynthesis	4.32213	Fiber_D5	3.73376	0.00394775	152.797	68.7072	39.5663	26.5544	90.4592	130.205	151.808	81.2497	79.0217	119.426	193.334	135.205	57.8352	87.5065	128.618	102.501	169.928	222.659	112.222	72.1077	92.4344	83.3224	171.5	112.198	116.776	232.327	169.193	103.765	29.9723	42.9216	57.8494	24.2036	26.4953	24.5522	24.6321	22.2728	72.9038	82.7696	45.9987	29.0256	43.6289	58.3883	42.7276	57.7773
ILEUSYN-PWY: L-isoleucine biosynthesis I (from threonine)	ILEUSYN_PWY_L_isoleucinebiosynthesisI_fromthreonine_	4.32213	Fiber_D5	3.73221	0.00394775	152.797	68.7072	39.5663	26.5544	90.4592	130.205	151.808	81.2497	79.0217	119.426	193.334	135.205	57.8352	87.5065	128.618	102.501	169.928	222.659	112.222	72.1077	92.4344	83.3224	171.5	112.198	116.776	232.327	169.193	103.765	29.9723	42.9216	57.8494	24.2036	26.4953	24.5522	24.6321	23.0028	72.9038	82.7696	45.9987	29.0256	43.6289	58.3883	42.7276	57.7773
PWY-7221: guanosine ribonucleotides de novo biosynthesis	PWY_7221_guanosineribonucleotidesdenovobiosynthesis	4.45564	Fiber_D5	3.65862	0.00394775	230.056	118.197	69.2045	41.26	127.751	152.001	459.845	229.672	276.497	323.961	293.046	169.704	103.024	144.182	165.871	170.16	220.752	185.621	184.145	143.652	127.603	129.012	230.505	156.989	86.6439	116.934	129.783	96.7276	27.951	44.6452	113.021	47.0468	44.9333	48.4293	44.8507	44.2673	76.851	98.5071	57.2601	41.0116	55.0575	67.2966	62.2241	69.5623
PWY-7111: pyruvate fermentation to isobutanol (engineered)	PWY_7111_pyruvatefermentationtoisobutanol_engineered_	4.19589	Fiber_D5	3.63624	0.00394775	149.069	61.0082	34.3201	26.5544	90.4592	130.205	104.164	65.1511	61.8315	85.6101	139.885	98.2858	57.8352	86.1336	107.256	102.501	169.928	222.659	112.222	62.7299	82.0011	83.3224	171.5	112.198	116.776	232.327	169.193	103.765	29.9723	42.9216	39.0729	17.756	19.7218	18.036	15.3425	16.0156	72.9038	82.7696	43.7953	27.5439	43.6289	49.3935	28.2193	49.7298
BRANCHED-CHAIN-AA-SYN-PWY: superpathway of branched chain amino acid biosynthesis	BRANCHED_CHAIN_AA_SYN_PWY_superpathwayofbranchedchainaminoacidbiosynthesis	4.24683	Fiber_D5	3.62186	0.00394775	142.325	60.4808	35.1539	22.8565	74.2416	99.8029	131.536	80.5102	78.078	109.568	177.136	117.657	53.756	79.8554	110.393	90.0972	150.367	120.851	104.158	69.5844	87.8282	75.6936	166.986	110.236	69.832	120.462	108.26	74.9924	20.7545	28.5398	50.5064	22.994	24.503	23.3651	20.921	21.6224	60.5638	74.9055	41.7012	26.3207	38.0227	49.7102	35.0195	52.1912
PWY-7229: superpathway of adenosine nucleotides de novo biosynthesis I	PWY_7229_superpathwayofadenosinenucleotidesdenovobiosynthesisI	4.41514	Fiber_D5	3.59602	0.00394775	167.2	79.9373	53.911	24.6853	93.7254	112.953	350.92	188.809	202.227	211.287	240.583	179.612	93.0263	118.539	164.412	141.526	184.948	112.138	153.919	139.204	124.039	125.616	207.173	133.915	35.6454	57.255	49.3082	50.9952	29.8817	27.6554	89.725	46.2917	39.9765	46.8432	46.4851	45.2987	72.157	85.626	55.6057	35.4934	40.3063	52.7635	56.3852	59.0248
PANTO-PWY: phosphopantothenate biosynthesis I	PANTO_PWY_phosphopantothenatebiosynthesisI	4.02726	Fiber_D5	3.497	0.00394775	47.0106	25.141	13.4476	9.15577	25.8882	26.2257	122.001	54.0996	63.2135	63.4177	70.9405	68.6574	27.843	56.4854	57.6159	61.9441	90.6818	60.6434	76.4326	53.0086	62.0652	64.8897	90.7071	70.36	33.478	36.9366	50.1871	44.9253	13.8368	14.1506	28.0105	9.58171	10.6181	9.76459	9.64487	9.85006	29.7794	43.56	24.5289	10.1612	21.4326	26.5506	23.3192	22.5574
PANTOSYN-PWY: superpathway of coenzyme A biosynthesis I (bacteria)	PANTOSYN_PWY_superpathwayofcoenzymeAbiosynthesisI_bacteria_	4.08692	Fiber_D5	3.45688	0.00394775	72.6573	38.4117	21.3783	13.162	36.3304	45.2337	155.743	68.731	85.6464	86.1896	89.0387	73.4889	37.2714	55.6358	59.7009	49.8946	69.0165	49.4997	58.7164	49.0382	61.6097	50.5869	76.8936	75.9451	46.1376	39.7869	60.1081	56.8716	17.0962	20.6343	38.2643	14.6012	17.2727	15.6106	14.8656	14.9478	29.0783	38.7254	29.6003	14.5642	19.6876	18.3431	23.5123	29.0138
PWY-5103: L-isoleucine biosynthesis III	PWY_5103_L_isoleucinebiosynthesisIII	4.19878	Fiber_D5	3.43781	0.00394775	141.665	59.1663	34.2243	22.8565	74.2416	97.0998	116.566	72.2862	70.8182	97.2911	157.698	105.844	53.756	79.6238	106.743	90.0972	150.367	117.071	97.8489	64.7184	81.7445	70.2651	157.36	105.694	66.3899	115.932	108.26	74.3931	30.0743	42.065	58.3778	25.5437	27.1954	25.3406	26.1357	22.5516	60.5638	74.9055	41.3242	26.0664	38.0227	48.2151	28.3765	48.7429
RHAMCAT-PWY: L-rhamnose degradation I	RHAMCAT_PWY_L_rhamnosedegradationI	3.88154	Fiber_D5	3.42639	0.00394775	15.3246	6.14173	4.3295	0.89152	4.66732	5.98022	109.441	34.2965	82.8936	61.1521	109.357	53.0895	22.3852	30.642	30.8506	36.7105	71.4614	45.2864	43.3099	52.5972	66.1578	57.7795	75.2874	58.3636	15.1517	10.7016	13.8171	2.87358	4.06328	5.38494	10.3113	4.6681	6.30672	5.90255	4.12627	5.03582	19.9462	18.2571	7.03338	7.76228	18.4235	19.144	20.5064	13.9569
PWY-841: superpathway of purine nucleotides de novo biosynthesis I	PWY_841_superpathwayofpurinenucleotidesdenovobiosynthesisI	4.13617	Fiber_D5	3.37437	0.00394775	119.977	54.7542	33.1766	17.4499	64.5603	74.6302	124.867	60.9574	95.4782	76.8458	95.4303	57.7239	48.028	61.6532	71.1441	69.3277	88.924	69.4057	79.6753	55.3318	62.7822	55.9406	100.159	80.1807	30.2932	58.3372	44.2326	44.1749	23.5516	23.5597	49.5105	21.4933	22.6024	22.0347	22.0499	22.4668	36.2158	47.4744	29.3183	21.397	23.2741	28.9884	24.2989	36.7083
COA-PWY-1: superpathway of coenzyme A biosynthesis III (mammals)	COA_PWY_1_superpathwayofcoenzymeAbiosynthesisIII_mammals_	4.12027	Fiber_D5	3.36923	0.00394775	144.732	67.4787	42.4252	21.8751	57.2903	100.886	157.389	73.4224	87.3803	82.1521	87.8931	84.1549	55.013	76.2092	87.9878	74.7354	119.569	91.0479	73.223	55.2835	75.0342	45.7566	117.756	78.3164	109.584	172.742	114.478	91.6283	29.547	49.0065	41.2943	21.0745	25.9843	23.2043	20.4906	18.3552	35.3267	52.5338	38.3335	23.571	28.5357	37.6871	19.4922	36.2801
PWY-6124: inosine-5'-phosphate biosynthesis II	PWY_6124_inosine_5_phosphatebiosynthesisII	4.31984	Fiber_D5	3.35204	0.00394775	107.526	50.3507	32.1013	13.6719	55.8622	56.3404	339.837	166.113	175.789	215.608	258.786	172.563	49.292	63.9068	95.9027	76.9502	111.807	71.9615	104.136	101.361	73.9138	74.2842	161.848	112.854	46.0719	120.53	70.5447	71.9741	26.8572	23.9308	78.8611	41.3139	43.3201	40.2313	40.0925	38.9973	41.324	53.7589	38.1935	20.6524	25.7586	37.9667	44.5579	50.6321
PWY-6609: adenine and adenosine salvage III	PWY_6609_adenineandadenosinesalvageIII	4.0158	Fiber_D5	3.28322	0.00394775	121.843	55.5987	45.1738	22.3735	71.2953	108.967	127.479	69.5265	87.4988	98.2795	109.787	68.1452	51.6467	69.7346	74.5436	66.8874	77.6045	67.0008	63.3941	63.7209	43.3849	35.9465	74.5314	52.5339	99.4798	171.106	112.097	83.9971	19.1921	39.1343	24.7928	18.5013	15.6733	16.2509	16.5504	19.4916	34.1617	49.1486	29.7355	26.5118	36.9011	29.7394	19.6067	28.5978
PWY-5667: CDP-diacylglycerol biosynthesis I	PWY_5667_CDP_diacylglycerolbiosynthesisI	3.78535	Fiber_D5	3.2716	0.00394775	51.6004	19.8311	14.1145	6.59415	25.6355	36.1678	70.8988	47.3024	42.4128	57.1354	53.4964	39.2203	25.7786	31.5584	45.3777	37.7082	49.0702	36.8941	43.8116	51.6672	36.1759	45.3367	58.7053	52.5174	37.9785	65.864	47.9333	31.4818	5.42578	16.4163	14.4236	6.44809	5.03735	5.23994	6.15447	5.1981	16.8637	20.0896	15.6231	10.4921	13.1973	13.2945	12.7655	14.2748
PWY0-1319: CDP-diacylglycerol biosynthesis II	PWY0_1319_CDP_diacylglycerolbiosynthesisII	3.78535	Fiber_D5	3.2716	0.00394775	51.6004	19.8311	14.1145	6.59415	25.6355	36.1678	70.8988	47.3024	42.4128	57.1354	53.4964	39.2203	25.7786	31.5584	45.3777	37.7082	49.0702	36.8941	43.8116	51.6672	36.1759	45.3367	58.7053	52.5174	37.9785	65.864	47.9333	31.4818	5.42578	16.4163	14.4236	6.44809	5.03735	5.23994	6.15447	5.1981	16.8637	20.0896	15.6231	10.4921	13.1973	13.2945	12.7655	14.2748
HISTSYN-PWY: L-histidine biosynthesis	HISTSYN_PWY_L_histidinebiosynthesis	3.95754	Fiber_D5	3.26028	0.00394775	50.7455	23.0027	12.4795	8.67329	24.8139	34.8418	86.3485	42.5714	43.9267	42.088	89.0792	61.7462	24.6421	29.641	51.0479	37.2599	60.6478	57.4467	38.7856	27.2134	47.1774	36.9627	64.129	54.1058	16.4777	30.1217	23.7014	14.8479	9.64353	4.53781	32.6359	14.5061	14.99	12.386	10.8135	10.8921	24.9497	40.7725	22.4717	9.25331	18.9783	22.8516	17.6536	24.0856
PWY-5097: L-lysine biosynthesis VI	PWY_5097_L_lysinebiosynthesisVI	3.96301	Fiber_D5	3.19671	0.00394775	54.8356	30.0738	25.2911	10.7134	34.5057	42.1067	36.2769	26.5165	38.702	38.4054	48.9345	29.3606	34.0552	47.9143	39.9563	40.6784	53.0311	101.261	40.8951	29.6013	40.3283	35.7387	57.0471	44.2677	54.0858	99.5722	60.1915	54.3477	17.1272	19.1718	34.6133	13.3944	16.7954	13.8128	15.2378	12.7212	25.7	34.236	21.3646	14.2439	17.0636	21.0171	12.9778	22.8605
PWY-6703: preQ0 biosynthesis	PWY_6703_preQ0biosynthesis	3.81574	Fiber_D5	3.1764	0.00394775	58.5546	32.541	21.6987	9.53476	26.0107	38.0696	77.0709	47.9778	59.2825	79.5883	52.5066	35.2253	24.3345	29.0616	40.6754	29.7313	40.3649	22.8693	49.0851	43.1531	43.9516	37.2644	51.4029	59.2464	41.6144	26.3128	31.9605	43.4097	19.3606	24.9582	19.72	7.9353	7.11621	10.525	10.9759	7.51202	15.7675	26.826	21.07	10.833	12.9868	15.4241	9.74036	17.9863
ARGININE-SYN4-PWY: L-ornithine biosynthesis II	ARGININE_SYN4_PWY_L_ornithinebiosynthesisII	3.65962	Fiber_D5	3.16843	0.00394775	41.4252	16.4263	5.59458	4.82798	14.0481	32.0295	60.6536	25.821	34.7624	42.1385	68.5224	45.9717	15.5917	39.2153	38.6915	29.0094	40.4975	38.2005	35.5124	21.9655	20.3892	26.9611	53.5322	27.8036	0	0	0	0	0	0	9.72752	3.90391	3.5837	4.53729	3.85069	4.98287	15.3636	20.5515	8.32999	9.08651	9.89272	13.5602	6.69517	16.7002
PWY-6121: 5-aminoimidazole ribonucleotide biosynthesis I	PWY_6121_5_aminoimidazoleribonucleotidebiosynthesisI	3.90022	Fiber_D5	3.13191	0.00394775	87.6222	36.1488	21.3399	14.4647	49.753	62.7586	100.725	48.1179	62.9155	60.6883	75.02	62.7938	26.6624	33.6676	41.8377	39.0965	55.2171	56.7733	45.2489	35.811	34.6536	37.8473	60.7793	47.0282	91.5348	199.41	81.2808	63.1183	20.3563	32.2609	27.5371	14.2945	12.9582	11.6739	13.3502	15.1266	21.8364	29.0678	16.0803	15.2089	15.4289	16.8491	13.387	20.861
PYRIDNUCSYN-PWY: NAD de novo biosynthesis I (from aspartate)	PYRIDNUCSYN_PWY_NADdenovobiosynthesisI_fromaspartate_	3.92402	Fiber_D5	3.11701	0.00394775	64.5829	35.3564	25.0784	9.8215	24.9592	34.4586	114.498	55.2385	80.1135	97.5418	98.2366	68.4258	25.8328	35.3668	57.8652	47.8863	53.7253	36.4432	49.0724	58.2384	46.9078	43.4078	80.0421	59.5983	14.4192	27.9449	37.1546	12.3667	3.96342	0	25.3656	14.7783	16.1573	16.1226	13.565	13.7734	19.4142	28.2113	17.1957	10.3893	11.9211	17.4521	13.3799	21.2176
PWY-6147: 6-hydroxymethyl-dihydropterin diphosphate biosynthesis I	PWY_6147_6_hydroxymethyl_dihydropterindiphosphatebiosynthesisI	3.36426	Fiber_D5	2.89836	0.00394775	20.1638	7.93825	2.33123	1.86951	5.99879	10.6721	59.7297	33.5424	36.2752	49.4703	31.0828	24.1765	2.22492	10.329	17.4424	13.1236	12.4862	6.15918	26.0352	19.0088	15.5384	23.9174	29.5738	19.1212	0	0	1.41085	3.85112	3.53237	1.95292	6.4534	1.36487	2.27605	0.883778	1.86681	2.95027	4.66211	9.48023	0	2.75819	4.42988	4.18804	5.86965	5.91394
PWY-7539: 6-hydroxymethyl-dihydropterin diphosphate biosynthesis III (Chlamydia)	PWY_7539_6_hydroxymethyl_dihydropterindiphosphatebiosynthesisIII_Chlamydia_	3.36021	Fiber_D5	2.89338	0.00394775	20.1262	7.94389	2.3356	1.85787	5.89134	10.3547	59.2338	33.171	36.6413	46.8816	31.7697	24.3362	2.22949	10.1897	18.4024	13.1987	12.4148	6.11018	26.1035	19.6801	15.33	22.9942	31.083	18.7869	0	0	0	0	1.8374	1.94396	6.44901	1.36459	2.27634	0.886677	1.86178	2.96324	4.66829	9.50333	0	2.78337	4.39002	4.28432	5.74824	5.96195
PWY-7208: superpathway of pyrimidine nucleobases salvage	PWY_7208_superpathwayofpyrimidinenucleobasessalvage	4.24656	Fiber_D5	3.57276	0.00648531	137.927	69.8223	46.2126	23.2423	103.107	85.4743	73.4953	60.1308	70.1274	49.7227	84.2169	46.9717	63.482	78.0975	100.65	72.0005	84.0094	104.717	55.2394	48.7468	36.249	34.3897	59.3344	49.6835	15.5698	40.5155	27.9029	25.7224	20.0574	16.9493	47.5605	24.5843	28.3983	28.4123	24.5993	25.2859	35.3708	43.6856	22.0123	20.8111	29.6957	33.1786	20.4442	50.3019
PWY-7663: gondoate biosynthesis (anaerobic)	PWY_7663_gondoatebiosynthesis_anaerobic_	4.25329	Fiber_D5	3.31875	0.00648531	97.6316	45.0945	33.4463	13.5986	46.4228	59.7854	278.939	141.705	161.299	180.246	199.125	144.061	55.9847	74.8937	113.381	98.4917	157.142	84.6346	123.01	112.078	109.977	118.498	159.005	139.395	21.7577	41.1794	50.7832	21.7715	4.00195	6.38974	74.8782	33.3943	33.0255	33.0663	34.6327	33.4307	51.3279	60.7687	43.294	20.5092	32.535	40.0116	36.0995	40.7881
PWY-6125: superpathway of guanosine nucleotides de novo biosynthesis II	PWY_6125_superpathwayofguanosinenucleotidesdenovobiosynthesisII	4.15776	Fiber_D5	3.16367	0.00648531	132.689	63.1846	43.6149	17.3086	66.0616	79.9178	291.541	168.238	159.508	208.788	203.967	134.144	58.5486	89.7149	95.1512	84.63	88.386	62.1784	107.233	93.0754	87.2541	84.0635	142.651	93.8789	17.1502	33.8881	27.4595	28.9868	20.6436	17.6393	60.4295	28.636	28.6286	31.6853	27.4634	25.2792	34.6228	53.2518	33.4554	21.9782	26.5091	30.9129	25.5873	38.2855
CMET2-PWY: folate transformations III (E. coli)	f_1CMET2_PWY_folatetransformationsIII_E_coli_	4.04507	Fiber_D5	3.1179	0.00648531	111.705	46.7305	28.7507	16.3282	41.1965	66.6743	187.316	87.6022	123.263	107.627	128.539	115.7	37.1558	49.5954	63.4465	56.8239	74.9297	41.072	70.3651	75.518	66.8389	56.712	102.839	87.4996	49.1063	75.5917	64.3481	61.4677	26.5673	24.5881	48.6151	20.379	20.6967	21.9519	20.3872	19.4811	25.952	33.3455	25.8282	14.9799	18.5403	21.317	20.1722	28.6656
PWY-6163: chorismate biosynthesis from 3-dehydroquinate	PWY_6163_chorismatebiosynthesisfrom3_dehydroquinate	3.83718	Fiber_D5	3.07701	0.00648531	59.9661	28.4375	24.9019	10.6065	32.1693	50.6968	109.382	73.0073	75.3379	92.4924	74.359	52.5569	30.0053	49.2154	59.9627	37.783	61.4573	50.9303	62.4879	51.2825	48.6948	43.1928	70.9705	63.5752	37.2264	54.3984	39.4814	37.6315	15.5983	19.0726	21.9466	14.5642	9.36537	10.4722	11.8339	11.5689	20.9963	32.6055	25.2992	18.1081	17.733	22.711	12.0915	24.2581
PWY-7560: methylerythritol phosphate pathway II	PWY_7560_methylerythritolphosphatepathwayII	3.77451	Fiber_D5	2.80233	0.00648531	40.978	34.8641	26.9536	10.9841	17.6111	34.2613	74.3515	44.0997	60.3264	66.6897	50.3821	46.6435	37.2926	50.1543	50.6919	40.2473	52.254	29.15	44.6912	34.0827	39.1091	32.4381	48.5109	42.0209	0	0	0	0	10.5947	5.79324	24.0099	12.6528	13.8765	10.0098	12.5927	11.0943	17.224	25.6744	15.6424	17.1881	13.3568	18.135	9.16605	17.0656
PWY-6749: CMP-legionaminate biosynthesis I	PWY_6749_CMP_legionaminatebiosynthesisI	3.59169	Fiber_D5	3.18751	0.0102718	46.0395	32.0481	21.6816	6.84661	34.254	46.0841	17.0268	2.17605	18.8352	17.4026	16.9399	0.771924	24.6857	9.55539	36.2511	31.1109	55.6255	82.2662	15.701	19.9185	16.0716	18.0639	27.8098	11.4425	2.61913	4.57821	0	0	0	0	6.88002	5.57203	0	0	1.00685	0.718533	23.3555	21.5148	10.4238	24.2299	22.6111	17.7179	3.40119	12.0365
DTDPRHAMSYN-PWY: dTDP-&beta;-L-rhamnose biosynthesis	DTDPRHAMSYN_PWY_dTDP_beta__L_rhamnosebiosynthesis	4.14763	Fiber_D5	3.4779	0.0104056	127.344	50.6334	47.7791	25.3044	69.7525	109.15	264.366	120.579	146.639	144.55	151.241	161.992	61.3721	90.6653	89.5582	107.065	159.059	71.991	106.981	121.978	102.011	102.86	155.989	153.783	71.9026	138.042	84.527	60.5682	17.0484	35.9182	59.6991	23.7089	17.5381	15.6123	14.6485	14.6046	36.3151	39.9858	24.5411	16.2114	24.6294	23.5492	21.5049	38.0014
PWY-3001: superpathway of L-isoleucine biosynthesis I	PWY_3001_superpathwayofL_isoleucinebiosynthesisI	3.84149	Fiber_D5	3.01841	0.0104056	53.1349	28.3847	18.5376	10.3801	31.9395	36.457	46.4895	46.5622	39.3643	55.2068	82.2437	52.0502	24.2625	33.9723	49.8215	34.907	44.3848	40.4149	36.379	25.9516	51.5704	34.8936	74.6531	51.5728	26.7657	44.7082	36.771	37.9569	16.3644	17.9835	27.2455	12.503	12.0771	11.1034	12.9951	11.3593	22.3619	24.495	12.6866	9.93097	12.1176	14.7351	11.4747	18.2037
PHOSLIPSYN-PWY: superpathway of phospholipid biosynthesis I (bacteria)	PHOSLIPSYN_PWY_superpathwayofphospholipidbiosynthesisI_bacteria_	3.44365	Fiber_D5	2.79279	0.0104056	42.1546	16.8117	10.7967	4.53812	20.2677	25.4877	35.9405	46.8489	31.8232	36.6642	26.5051	17.1944	18.5409	24.7557	20.2365	21.3409	31.0755	23.5883	32.4263	36.2062	26.0923	31.056	33.2377	31.1331	6.44291	0	22.8107	7.62413	0	4.45118	10.8715	4.32238	3.68185	3.75426	4.01696	3.85281	10.1016	6.75528	11.1787	4.62705	7.74115	7.87363	4.14283	7.12571
COA-PWY: coenzyme A biosynthesis I (prokaryotic)	COA_PWY_coenzymeAbiosynthesisI_prokaryotic_	4.20538	Fiber_D5	3.37605	0.0163092	178.375	70.8019	51.092	31.9876	56.1597	162.992	197.321	84.6697	125.582	143.788	158.971	147.881	62.3217	78.8677	102.366	75.1093	119.678	91.2428	81.2933	71.8886	90.2716	47.4581	126.929	98.2153	106.677	181.898	90.6578	109.033	30.6603	48.6596	55.3697	25.2133	37.5675	28.8591	25.5372	28.6119	36.2446	49.2745	38.6332	28.6634	27.6852	37.7496	22.1825	45.3404
PWY-5973: cis-vaccenate biosynthesis	PWY_5973_cis_vaccenatebiosynthesis	4.30649	Fiber_D5	3.31931	0.0163092	106.485	50.4564	35.0984	15.6843	53.0319	67.2547	326.957	163.465	185.865	209.86	229.675	169.733	63.7588	88.1339	126.741	113.19	182.383	99.4213	145.521	124.675	123.758	133.639	176.486	155.929	23.5493	47.4032	56.1166	25.4981	4.7982	7.52708	87.6337	38.758	38.8826	38.7954	40.4911	38.9201	59.3529	69.4479	48.7101	23.091	36.5669	44.7284	41.4138	45.6954
PWY-4242	PWY_4242	3.94593	Fiber_D5	3.2207	0.0163092	102.462	56.2726	32.199	14.577	42.8426	78.3215	133.486	65.7853	66.5879	77.8138	50.7453	47.6007	36.881	48.8894	42.4815	41.7123	56.7872	41.7814	47.5984	38.7483	54.0336	36.3454	63.6725	53.0675	72.7092	104.797	86.7152	82.9512	27.1549	37.054	29.2862	13.2851	17.1217	13.4595	13.3527	13.8449	18.9901	33.2107	28.2077	15.8012	16.9677	14.6775	14.8138	23.1734
ARO-PWY: chorismate biosynthesis I	ARO_PWY_chorismatebiosynthesisI	3.85747	Fiber_D5	2.99779	0.0163092	57.7463	24.7441	23.1792	10.9706	34.3708	52.2096	52.8215	44.6371	48.3752	60.7249	55.036	32.2149	28.1084	50.9282	58.559	46.8392	68.5276	52.4167	48.5958	35.2917	45.4885	32.296	63.9679	54.9648	41.8098	62.815	45.7677	45.6252	16.9549	21.6214	26.3148	16.241	11.2397	12.2776	13.4586	13.0903	22.2484	34.4	25.5541	19.0193	18.4987	23.507	11.4354	25.8369
PWY-6700: queuosine biosynthesis I (de novo)	PWY_6700_queuosinebiosynthesisI_denovo_	3.72681	Fiber_D5	2.99288	0.0163092	37.1799	21.6622	15.8455	9.6873	18.7525	29.5811	49.5013	29.0195	29.6573	34.4069	25.3807	19.7249	20.8246	27.0663	24.8715	22.5107	28.217	27.9985	36.3498	16.2488	19.9134	18.8474	26.8795	26.367	47.7801	52.9298	33.4247	45.0629	9.27256	14.2686	18.9074	10.7266	6.85205	7.44273	8.6488	5.85095	16.2269	19.9982	13.3256	11.4434	15.5867	10.6574	12.7867	9.52987
TRNA-CHARGING-PWY: tRNA charging	TRNA_CHARGING_PWY_tRNAcharging	4.01185	Fiber_D5	2.87399	0.0163092	107.836	56.1013	38.0096	18.8898	64.3674	75.3294	171.349	89.3698	114.405	117.63	153.549	123.137	39.4264	56.944	65.0593	60.904	91.1211	77.0441	71.2546	63.2669	51.6164	53.4202	93.1791	75.4548	85.4612	138.156	124.492	85.5353	32.7542	40.0574	39.9145	20.7318	24.9769	24.2948	23.3375	21.7467	33.7761	41.955	25.0761	16.0317	21.7734	24.6903	17.8614	29.263
PWY-6270: isoprene biosynthesis I	PWY_6270_isoprenebiosynthesisI	3.78742	Fiber_D5	2.70286	0.0163092	43.5076	35.4615	26.2303	10.5096	18.6827	34.6912	79.4239	46.2934	64.9713	71.2099	55.0361	49.9797	32.5934	42.6414	50.2534	37.4217	51.1417	28.286	42.9593	35.5718	38.9459	30.9822	48.8644	42.6895	0	0	0	0	11.1015	6.34815	26.1866	13.834	15.0859	11.0301	13.6642	12.0946	16.8099	25.5293	15.5912	15.5745	12.1129	18.0073	9.47853	17.439
PWY0-1061: superpathway of L-alanine biosynthesis	PWY0_1061_superpathwayofL_alaninebiosynthesis	2.59223	Fiber_D5	2.54954	0.0222296	0	0	0	0	0	0	0	0	0	0	0	0	0	0	0	0	0	0	0	0	0	0	0	0	0	0	0	0	0	0	0	0	0	0	0	0	0	0	0	0	0	0	0.633616	0
PWY4LZ-257: superpathway of fermentation (Chlamydomonas reinhardtii)	PWY4LZ_257_superpathwayoffermentation_Chlamydomonasreinhardtii_	2.35182	Fiber_D5	2.51202	0.0222296	8.95589	5.06612	3.46377	1.20013	6.44979	6.31465	5.01984	0	0	1.55208	0	0	0.0858802	0	0	0	0	0	7.41102	1.92496	0	1.86232	7.78245	6.33585	8.22899	10.8934	4.64672	4.94487	3.32604	4.89016	0	0	0	0	0	0	0	0	0	0	0	0	0	0.266384
PWY-6123: inosine-5'-phosphate biosynthesis I	PWY_6123_inosine_5_phosphatebiosynthesisI	4.30443	Fiber_D5	3.11481	0.0249747	116.881	54.913	34.562	14.7968	59.133	60.0829	315.673	164.99	187.287	228.969	271.541	175.015	50.2768	64.1062	97.5382	78.2314	108.821	73.5882	103.16	104.069	72.6457	70.3422	157.721	111.386	50.0011	127.06	74.4994	73.7219	26.9475	25.1353	86.4447	45.0513	46.2553	42.4449	42.9125	41.9132	42.5208	53.8887	37.6277	21.7439	26.8881	38.5043	40.0334	51.6431
PWY-5659: GDP-mannose biosynthesis	PWY_5659_GDP_mannosebiosynthesis	3.35729	Fiber_D5	2.85801	0.0249747	27.5423	16.3159	18.4051	4.21661	17.0046	15.8027	17.6785	21.2225	23.4625	14.732	11.6677	9.70107	20.2364	27.0779	6.51813	7.67333	14.2765	9.27373	9.28866	11.3183	8.02912	12.007	13.4095	7.78232	21.1281	15.9661	3.68003	0	1.28349	3.05622	4.04122	1.60653	2.08532	2.56213	5.73403	1.38334	7.65359	2.14015	4.02732	4.1122	7.60479	1.71752	2.08941	11.9096
PWY66-399: gluconeogenesis III	PWY66_399_gluconeogenesisIII	3.28268	Fiber_D5	2.79566	0.0340869	26.6208	7.73821	6.88345	0	12.2246	17.586	0	0	0	0	1.9236	0	7.23653	3.2017	12.025	10.5911	24.0493	14.308	9.35864	0	0	10.6199	0	0	39.8584	61.8163	41.4602	36.9938	21.1754	7.74274	0	3.44452	5.68471	0	0	0	7.68101	4.6988	0	6.8475	12.5299	8.0606	3.34317	4.19248
PWY-6126: superpathway of adenosine nucleotides de novo biosynthesis II	PWY_6126_superpathwayofadenosinenucleotidesdenovobiosynthesisII	4.32106	Fiber_D5	3.36092	0.037373	140.326	65.9254	44.7955	18.8847	73.556	92.4505	312.841	170.583	171.123	190.091	212.561	151.336	77.3905	98.6796	146.207	118.184	151.318	82.8226	131.821	114.512	102.469	103.55	175.757	104.872	24.4854	45.3721	37.4862	38.4786	25.5416	22.6938	87.349	41.2676	33.2739	42.5443	41.8616	39.9183	60.4083	73.7389	47.325	30.1949	31.8538	43.817	50.0915	46.2357
PWY-2942: L-lysine biosynthesis III	PWY_2942_L_lysinebiosynthesisIII	3.98398	Fiber_D5	2.90811	0.037373	97.068	39.3897	33.1409	16.17	55.9423	93.3097	89.603	31.8877	50.8249	50.6296	86.9867	39.9643	39.8407	69.0853	55.9453	51.9916	83.2448	94.4269	54.0966	27.4489	37.9157	34.6495	67.831	43.4386	73.3503	167.714	104.949	70.285	22.7286	33.074	42.568	18.3808	19.6615	22.5985	20.1244	18.6421	32.2876	38.2361	28.0612	19.8706	23.2896	24.2826	14.9778	25.5001
PWY-6386: UDP-N-acetylmuramoyl-pentapeptide biosynthesis II (lysine-containing)	PWY_6386_UDP_N_acetylmuramoyl_pentapeptidebiosynthesisII_lysine_containing_	3.71945	Fiber_D5	2.85355	0.037373	52.7961	27.4374	19.0886	7.29218	23.96	40.9854	66.1276	48.0065	51.4105	60.8619	57.7477	38.2287	23.6681	25.2582	31.4162	27.428	34.9318	30.9744	27.6286	24.1324	24.6486	20.4098	43.0255	32.4478	42.2316	73.9515	61.0905	44.6156	13.7621	15.1479	21.6993	11.1931	10.7674	6.69433	9.88119	8.78125	14.2242	20.2806	13.1308	11.2521	11.659	13.137	6.94565	16.7775
THRESYN-PWY: superpathway of L-threonine biosynthesis	THRESYN_PWY_superpathwayofL_threoninebiosynthesis	3.69612	Fiber_D5	2.79291	0.037373	37.1071	20.6603	13.9334	7.45845	22.6687	25.2081	32.5487	36.8086	29.8161	41.6604	60.7078	37.9988	17.4964	24.166	36.0318	24.4439	29.8274	27.2338	25.2615	18.3576	40.5726	25.5472	54.4989	37.9199	18.5108	30.5829	24.9152	27.6459	13.7511	13.9606	20.9831	9.71545	9.13869	8.37475	10.6072	8.76748	15.4303	16.6892	8.58262	6.93293	8.21543	9.93531	7.95967	12.6447
COMPLETE-ARO-PWY: superpathway of aromatic amino acid biosynthesis	COMPLETE_ARO_PWY_superpathwayofaromaticaminoacidbiosynthesis	3.70423	Fiber_D5	2.62498	0.037373	26.2025	9.21007	9.40204	5.19225	10.8665	22.0479	40.9703	19.6526	21.14	26.6271	39.5448	24.7778	11.3024	15.7363	33.7877	18.9075	32.4289	19.2285	29.4407	21.2436	26.4763	28.5967	37.9319	40.7616	19.9834	24.2129	22.9456	40.5299	10.8702	11.1206	20.8722	12.4601	10.4514	10.9959	10.756	9.44029	18.0668	19.3756	13.4157	6.70972	8.74335	12.9077	8.5486	13.8869
PWY-7210: pyrimidine deoxyribonucleotides biosynthesis from CTP	PWY_7210_pyrimidinedeoxyribonucleotidesbiosynthesisfromCTP	3.49018	Glucose_D5	3.20906	0.002093	0	0	0	0	0	3.1697	0	3.378	1.00264	7.24181	19.5085	7.47521	0	0	0	0	5.50409	1.21898	3.94287	3.97562	0	2.29259	9.61788	6.12296	4.62409	2.1292	8.08542	0	16.8941	11.5172	3.36888	13.7996	12.3239	7.57893	5.94894	5.67885	0	0.757829	0	0	2.14162	0	0	0
DENOVOPURINE2-PWY: superpathway of purine nucleotides de novo biosynthesis II	DENOVOPURINE2_PWY_superpathwayofpurinenucleotidesdenovobiosynthesisII	3.47771	Glucose_D5	3.18319	0.002093	0	0	0	0	0	0	0	0	0	0	0	0	0	0	0	0	0	0	0	0	0	0	0	0	0	0	0	0	0	0	9.11283	8.4788	9.76807	6.56497	7.49424	9.02535	0	0	0	0	0	0	0	0
DAPLYSINESYN-PWY: L-lysine biosynthesis I	DAPLYSINESYN_PWY_L_lysinebiosynthesisI	3.25404	Glucose_D5	2.99519	0.002093	1.76151	0	0	0	0	0	5.95349	13.4914	9.18859	22.6796	14.3737	8.8933	0	0	0	0	0	0	17.1663	12.7008	6.68105	6.88886	14.9844	10.5102	4.8721	0	0	0	0	0	11.6342	5.62832	5.32364	4.54715	2.57986	3.06139	0	0	0	0	0.991394	0	0	0
PWY-5918: superpathway of heme b biosynthesis from glutamate	PWY_5918_superpathwayofhemebbiosynthesisfromglutamate	2.85459	Glucose_D5	2.93928	0.002093	0	0	0	0	0	0	0	7.01491	5.03052	9.98036	2.40304	4.58601	0	0	0	0	0	0	4.90451	4.03388	0	4.96746	5.60472	6.82837	0	0	0	0	0	0	3.03291	2.07032	2.27527	1.73537	1.74849	1.52156	0	0	0	0	0	0	0	0
PWY-6168: flavin biosynthesis III (fungi)	PWY_6168_flavinbiosynthesisIII_fungi_	3.11636	Glucose_D5	2.86807	0.002093	2.75347	1.32699	0	0	4.23106	0	0	15.8839	5.70117	19.2596	13.199	3.95789	0	1.85476	7.02745	4.90739	0	6.72411	8.74646	9.80516	11.9311	9.8482	9.80768	11.0219	5.81463	9.78091	5.00225	2.93225	6.59101	4.08697	2.48086	6.47075	4.48741	2.25605	4.17729	1.35282	3.53729	0	0	2.28051	3.84235	0	0	0
PWY0-1415: superpathway of heme b biosynthesis from uroporphyrinogen-III	PWY0_1415_superpathwayofhemebbiosynthesisfromuroporphyrinogen_III	2.56025	Glucose_D5	2.80444	0.002093	0	0	0	0	0	0	0	4.38427	2.56874	5.54147	1.32532	2.59916	0	0	0	0	0	0	3.17519	2.68741	0	3.22881	3.45703	3.64277	0	0	0	0	0	0	1.44189	1.28326	1.19014	0.690529	0.909695	0.738918	0	0	0	0	0	0	0	0
PWY-5675: nitrate reduction V (assimilatory)	PWY_5675_nitratereductionV_assimilatory_	2.71806	Glucose_D5	2.74245	0.002093	0	0	0	0	0	0	0.578621	0.703818	0.958475	1.3431	1.14317	0.492495	0	0	0	0	0	0	0	1.48135	1.93303	0.988318	1.0244	0	0	0	0	0	0	0	2.10105	0.852157	1.89433	1.83751	1.77215	0.531809	0	0	0	0	0	0	0	0
HEME-BIOSYNTHESIS-II: heme b biosynthesis I (aerobic)	HEME_BIOSYNTHESIS_II_hemebbiosynthesisI_aerobic_	2.60567	Glucose_D5	2.73139	0.002093	0	0	0	0	0	0	0	3.84403	2.89417	6.01899	1.06196	2.30943	0	0	0	0	0	0	3.09341	2.21101	0	3.2149	2.9114	3.69958	0	0	0	0	1.70522	1.92313	1.50822	1.492	1.26906	0.901915	0.843105	0.856969	0	0	0	0	0	0	0	0
PWY-5920: superpathway of heme b biosynthesis from glycine	PWY_5920_superpathwayofhemebbiosynthesisfromglycine	2.60528	Glucose_D5	2.70471	0.002093	0	0	0	0	0	0	0	0	0	0.289491	0.734726	0.43686	0	0	0	0	0	0	0	0	0	0	0	0	0	0	0	0	0	0	1.8219	1.47994	1.46324	0.880877	0.474386	0.878743	0	0	0	0	0	0	0	0
KETOGLUCONMET-PWY: ketogluconate metabolism	KETOGLUCONMET_PWY_ketogluconatemetabolism	2.84514	Glucose_D5	2.66976	0.002093	0.528477	0	0	0	0	0	0	0	0	0	0	0	0	0	0	0	0	0	0	0	0	0	0	0	0	0	0	0	0	0	5.0869	1.6541	3.71697	0.919174	0.985357	0.84267	0	0	0	0	0	0	0	0
PWY-7187: pyrimidine deoxyribonucleotides de novo biosynthesis II	PWY_7187_pyrimidinedeoxyribonucleotidesdenovobiosynthesisII	2.76439	Glucose_D5	2.63355	0.002093	0	0	0	0	0	0	0	0	0	0	0	0	0	0	0	0	0	0	0	0	0	0	0	0	0	0	0	0	0	0	3.05556	1.13255	1.2895	1.6092	1.88031	1.3866	0	0	0	0	0	0	0	0
PWY-2723: trehalose degradation V	PWY_2723_trehalosedegradationV	2.74016	Glucose_D5	2.56121	0.002093	0	0	0	0	0	0	4.46992	8.56987	7.37846	7.14442	10.8239	7.08081	0.820994	0	0	0	0	0	6.32617	8.75776	5.46426	6.06008	8.74825	10.6375	0	0	0	0	0	0	5.0069	2.419	0.918177	0.752085	0.74145	0.886395	0	0	0	0	0	0	0	0
PWY-7184: pyrimidine deoxyribonucleotides de novo biosynthesis I	PWY_7184_pyrimidinedeoxyribonucleotidesdenovobiosynthesisI	3.50345	Glucose_D5	3.21423	0.00280167	0	0	0	0	0	2.86571	2.47046	15.2199	11.3798	23.9863	19.631	12.3808	0	0	0	0	0	1.11599	17.2634	13.8894	9.08951	9.33675	20.2797	27.3582	4.53668	1.93819	7.7824	0	15.6523	11.0872	3.10179	14.6821	12.5145	7.7498	6.01327	5.94874	0	0	0	0	0	0	0.658017	0
PWY0-166: superpathway of pyrimidine deoxyribonucleotides de novo biosynthesis (E. coli)	PWY0_166_superpathwayofpyrimidinedeoxyribonucleotidesdenovobiosynthesis_E_coli_	2.87499	Glucose_D5	2.62973	0.00280167	0	0	0	0	0	0	2.61042	13.8341	10.9795	21.7504	12.7056	12.6279	0	0	0	0	0	0	15.2344	12.9554	9.33383	9.14929	18.8947	25.8305	0	0	0	0	0	0	3.3482	1.3686	1.51806	2.40924	2.74789	1.66874	0	0	0	0	0	0	0.708537	0
HEMESYN2-PWY: heme b biosynthesis II (oxygen-independent)	HEMESYN2_PWY_hemebbiosynthesisII_oxygen_independent_	2.60799	Glucose_D5	2.59654	0.00280167	0	0	1.09319	0.493382	0	0	3.49409	6.57225	3.49063	6.63391	2.77827	4.00459	0.584621	0	0.590929	0.799174	1.48416	0	4.38743	4.68147	3.53826	3.28379	6.38382	3.95821	1.29422	4.132	2.1121	3.45748	3.41824	2.49213	1.53762	1.50264	1.22599	0.601108	1.19557	0.908708	0	0	0	0	0	0	0	0
FAO-PWY: fatty acid &beta;-oxidation I (generic)	FAO_PWY_fattyacidbeta__oxidationI_generic_	2.51419	Glucose_D5	2.56341	0.00280167	0	0	0	0	0	0	0	0	0	1.54643	0	0.54411	0	0	2.10692	0	2.0763	0	1.14656	0.726984	1.40507	0	1.65905	0.848771	0	0	0	0	0	0	2.3012	0.717078	0.943525	0.812815	0.672449	0.633208	1.10781	0.310814	0	0	0.579847	2.16721	0	0
GOLPDLCAT-PWY: superpathway of glycerol degradation to 1,3-propanediol	GOLPDLCAT_PWY_superpathwayofglyceroldegradationto1_3_propanediol	2.71363	Glucose_D5	2.57593	0.00334562	0	0	0	0	0	0	0.842404	3.38592	10.4381	10.2848	13.0378	3.869	1.67214	0	0	0	0	0	0.804523	1.92111	2.12973	3.92509	8.19672	2.56792	0	0	0	0	0	0	1.99151	1.15971	0.815032	1.91714	0.957976	1.92482	0	0	0	0	0	0	0	0.711857
PPGPPMET-PWY: ppGpp metabolism	PPGPPMET_PWY_ppGppmetabolism	2.74508	Glucose_D5	2.67327	0.00369988	0.808638	0	0	0	0	0	3.97248	6.50641	4.23148	6.26935	6.65845	7.23244	0	1.08489	0	0	0	0	9.79325	8.1666	5.9866	7.56287	8.87787	10.5551	2.00452	6.76554	0	0	2.88125	2.66628	2.36144	1.85385	1.7214	1.34694	1.47769	0.855105	0	0	0	0	0	0	0.385244	0
GLUCARDEG-PWY: D-glucarate degradation I	GLUCARDEG_PWY_D_glucaratedegradationI	2.67032	Glucose_D5	2.59984	0.00369988	0	0	0	0	0	0	0	3.95808	3.09026	9.87413	3.21292	1.67068	0	0	0	0	0	0	4.50084	2.18669	1.8938	4.18862	5.14467	2.11327	0	0	0	0	0	0	2.25454	0.795092	1.24722	1.26361	1.3058	1.38096	0	0	0	0	0	0	0	0.616384
PWY0-1479: tRNA processing	PWY0_1479_tRNAprocessing	3.7811	Glucose_D5	3.42427	0.00388491	2.07422	3.72259	2.54765	1.53228	1.9317	1.95098	29.9415	32.9843	43.5389	62.1607	74.0187	65.8536	1.45975	2.21094	1.64371	1.60442	0	0	35.1936	29.541	28.2646	36.9987	41.8833	35.0174	7.73604	16.2269	13.367	19.7589	10.4348	6.686	24.1425	12.8007	16.1438	18.7447	18.9334	13.0407	0	0.898226	0	0	0	1.31374	2.02477	0
PWY-5173	PWY_5173	3.31375	Glucose_D5	3.01571	0.00388491	0	0	0	0	0	0	1.85517	21.5367	7.31065	36.6521	13.9194	8.87	0.493566	0	0	0	0	0	11.2055	9.15331	11.5669	7.70949	12.6235	8.38251	0	0	0	0	0	0	12.7752	6.034	5.22143	5.08032	4.13215	4.18066	0	0.4409	0	0	0	0.357299	0	0.30704
PWY-4041: &gamma;-glutamyl cycle	PWY_4041_gamma__glutamylcycle	3.11765	Glucose_D5	2.8538	0.00388491	0	0	0	0	0	0	1.88444	12.5924	6.76691	18.4995	8.56489	7.13982	0	0	1.80365	0	1.62414	0	15.2945	7.68745	19.4615	12.8943	11.2419	17.5366	0	0	0	0	0	0	6.06128	2.97014	4.08649	3.83327	3.63049	2.33237	0.44666	0.637175	1.31107	0.671539	0.696965	1.10026	0.287318	0
PWY-6519: 8-amino-7-oxononanoate biosynthesis I	PWY_6519_8_amino_7_oxononanoatebiosynthesisI	3.1866	Glucose_D5	2.83249	0.00388491	0	0	0	0	0	0	10.2499	22.6137	12.7126	39.8868	29.172	12.9914	0	0	0	1.47414	0	1.8443	12.412	10.5297	11.7972	10.8736	17.3445	14.6434	0	0	0	0	0	0	10.6963	2.059	4.21413	4.57446	3.22017	3.75932	1.38055	0	2.22091	0	1.30289	0	0	0.960549
BIOTIN-BIOSYNTHESIS-PWY: biotin biosynthesis I	BIOTIN_BIOSYNTHESIS_PWY_biotinbiosynthesisI	3.19925	Glucose_D5	2.82769	0.00388491	0	0	0	0	0	0	11.9126	22.0929	13.9658	38.0556	31.308	14.7809	0	0	0	1.82029	0	2.27424	12.6615	10.6158	12.1042	11.5699	18.4246	15.0874	0	0	0	0	0	0	10.6374	2.3102	4.13076	4.84677	3.33172	3.90523	1.68815	0	2.48318	0	1.5607	0	0	1.1725
FUCCAT-PWY: fucose degradation	FUCCAT_PWY_fucosedegradation	3.09913	Glucose_D5	2.81438	0.00388491	6.07883	3.37651	2.8791	0	3.51742	4.20176	0	3.77193	1.28894	3.06285	20.2488	5.30409	0.802012	0	0.496965	0.843082	0.481286	0.577838	1.771	0.933561	1.87645	1.61665	4.01834	2.29541	9.34302	4.47808	3.39965	0	0	1.59236	6.79309	3.12653	1.56298	5.49491	2.015	3.05845	0.472794	0.583261	0	0.0691134	0	0.71742	0.461338	0
PWY-5189: tetrapyrrole biosynthesis II (from glycine)	PWY_5189_tetrapyrrolebiosynthesisII_fromglycine_	2.9956	Glucose_D5	2.71289	0.00388491	0	0	0	0	0.159741	0	1.29107	11.2609	4.89161	13.3604	9.66753	7.90076	0	0	0.984018	0	0	0	5.47806	5.23492	8.81832	4.82759	8.97395	9.66042	0	0	0	0	0	0	5.09283	1.60247	2.73081	2.6248	3.99865	1.61482	0	0	0	0	0.69814	0	0.626013	0.9505
TRPSYN-PWY: L-tryptophan biosynthesis	TRPSYN_PWY_L_tryptophanbiosynthesis	2.98955	Glucose_D5	2.7005	0.00388491	0	0	0	0	0	0	0	2.0715	1.39062	2.42915	3.26309	3.39338	0	0	0	0	0	1.30154	1.55199	0.752475	0.854228	3.744	8.20218	1.24753	0	0	0	2.05693	1.877	1.31026	3.09065	2.61517	2.37959	4.97867	2.01378	0.994742	0	1.05161	0	0	0	0	0.48697	0
HISDEG-PWY: L-histidine degradation I	HISDEG_PWY_L_histidinedegradationI	4.03194	Glucose_D5	3.45703	0.00394775	130.308	87.6196	54.8274	16.8474	31.2081	55.9501	36.9529	63.4948	129.244	167.619	104.644	62.3615	19.2223	12.251	34.7385	17.96	15.5717	7.50547	28.953	47.8726	32.6109	18.1822	19.917	41.5775	73.0423	41.4969	50.2102	77.042	36.7291	58.7685	47.3431	30.6651	34.817	22.5926	26.4228	25.7297	8.77939	17.2184	17.3264	17.9999	11.9439	19.8507	8.74964	17.1003
FASYN-ELONG-PWY: fatty acid elongation -- saturated	FASYN_ELONG_PWY_fattyacidelongation__saturated	3.67011	Glucose_D5	3.32117	0.00394775	0	0	0	0	0	0	18.0724	55.8931	25.1875	64.8987	37.7212	28.0418	6.89895	0	0	1.73213	0	2.17345	47.4713	24.8623	25.4472	35.4662	24.568	32.0329	0	7.96688	0	0	0	0	31.7504	10.2703	13.8866	11.4814	9.97413	9.19178	1.61046	0	3.48519	0	1.69179	0	1.18791	2.99344
FASYN-INITIAL-PWY: superpathway of fatty acid biosynthesis initiation (E. coli)	FASYN_INITIAL_PWY_superpathwayoffattyacidbiosynthesisinitiation_E_coli_	4.02319	Glucose_D5	3.30416	0.00394775	42.9647	27.1303	19.67	5.53439	17.5732	31.0456	123.27	84.0599	104.911	144.838	68.6534	61.375	25.0309	24.5584	40.8369	29.0234	72.7826	50.8225	59.6237	48.4766	41.9632	35.33	39.0152	53.4427	30.1524	85.2418	81.9645	18.4002	9.11749	10.1822	48.3033	25.4	32.0064	22.9997	27.5426	28.6673	29.2181	21.2928	10.9669	17.889	14.1643	18.6145	9.66193	17.8578
PWY-7664: oleate biosynthesis IV (anaerobic)	PWY_7664_oleatebiosynthesisIV_anaerobic_	3.62346	Glucose_D5	3.27607	0.00394775	0	0	0	0	0	0	16.943	50.8535	22.4006	58.7362	33.6764	25.1216	6.10808	0	0	1.51788	0	1.90695	43.3674	23.1249	23.4757	32.12	21.8775	29.2953	0	7.16984	0	0	0	0	28.6069	9.16338	12.52	10.3268	8.94304	8.22309	1.41387	0	3.07558	0	1.48873	0	1.19138	2.63773
PWY-7388: octanoyl-[acyl-carrier protein] biosynthesis (mitochondria, yeast)	PWY_7388_octanoyl__acyl_carrierprotein_biosynthesis_mitochondria_yeast_	3.60772	Glucose_D5	3.26235	0.00394775	0	0	0	0	0	0	15.4932	46.3585	21.7312	57.4151	29.9166	22.8247	5.78518	0	0	1.49657	0	1.89636	36.8879	19.8791	19.977	25.3468	18.6833	25.2034	0	7.4297	0	0	0	0	26.5242	8.84179	12.4663	9.86525	8.73412	8.11775	1.40098	0	2.85952	0	1.45571	0	1.0133	2.55955
GLYCOLYSIS-E-D: superpathway of glycolysis and the Entner-Doudoroff pathway	GLYCOLYSIS_E_D_superpathwayofglycolysisandtheEntner_Doudoroffpathway	3.82192	Glucose_D5	3.25078	0.00394775	20.2629	18.462	11.7785	3.84995	15.9036	11.94	18.6207	70.6806	58.1144	81.0995	75.838	73.7598	17.7124	17.9364	27.0099	18.676	14.8291	12.5963	35.9873	28.5693	28.4007	26.2892	41.7106	38.5743	11.9575	11.5927	29.4689	24.7386	7.42969	9.03848	38.6177	14.0775	23.5636	14.4419	13.7619	15.6702	6.56984	6.53835	4.12294	5.04618	5.97554	6.83749	4.05429	5.76804
PWY0-1297: superpathway of purine deoxyribonucleosides degradation	PWY0_1297_superpathwayofpurinedeoxyribonucleosidesdegradation	3.58419	Glucose_D5	3.24512	0.00394775	11.9246	6.30744	4.5038	1.59261	8.13494	8.3154	7.2906	31.8775	12.1718	34.5102	25.5564	23.7965	2.44916	2.2928	1.99198	2.06579	0	0.557212	26.4743	18.892	22.8679	19.7864	20.2219	22.8124	10.0358	13.6802	5.60702	6.83083	4.80326	6.04769	17.1069	9.66564	9.51817	10.4305	11.4319	8.6714	0	0.750072	0	0	0	0	0.973064	0.321553
PWY-6282: palmitoleate biosynthesis I (from (5Z)-dodec-5-enoate)	PWY_6282_palmitoleatebiosynthesisI_from_5Z__dodec_5_enoate_	3.57983	Glucose_D5	3.23911	0.00394775	0	0	0	0	0	0	13.7605	46.1298	19.5946	53.0299	29.5574	22.0103	5.32514	0	0	1.30422	0	1.64008	38.8729	19.6338	20.1466	28.676	19.1119	25.4062	0	6.25437	0	0	0	0	26.1652	8.23051	11.4417	9.31916	7.99275	7.33731	1.21692	0	2.66468	0	1.28482	0	0.897829	2.28367
PWY0-862: (5Z)-dodecenoate biosynthesis I	PWY0_862__5Z__dodecenoatebiosynthesisI	3.56818	Glucose_D5	3.2149	0.00394775	0	0	0	0	0	0	18.1103	45.396	19.5208	52.1355	29.4639	22.0588	5.29826	0	0	1.30298	0	1.63899	39.9784	23.2252	22.8222	28.531	19.09	27.4473	0	6.32601	7.37883	0	0	1.49181	25.271	8.012	11.0677	9.10579	7.85969	7.20997	1.21596	0	2.65891	0	1.28335	0	1.79225	2.27697
PYRIDOXSYN-PWY: pyridoxal 5'-phosphate biosynthesis I	PYRIDOXSYN_PWY_pyridoxal5_phosphatebiosynthesisI	3.76156	Glucose_D5	3.1357	0.00394775	20.363	4.14715	8.34035	0.913909	6.44475	8.75716	46.1216	32.8031	31.9387	40.6159	26.2906	25.6968	5.54024	5.24817	14.6378	6.81161	8.09709	3.37901	34.0315	27.2988	20.9902	22.6405	34.0736	26.8887	8.69187	14.3807	6.78583	23.9071	5.1721	7.15135	29.5135	13.5365	14.3677	16.0135	14.8384	13.9086	2.97119	6.16939	5.75939	1.94124	5.63747	7.72527	3.67215	9.10712
FERMENTATION-PWY: mixed acid fermentation	FERMENTATION_PWY_mixedacidfermentation	3.47213	Glucose_D5	3.09732	0.00394775	6.19277	9.73816	9.18958	3.4682	15.4592	8.60094	15.1252	37.7123	28.0128	43.3294	36.7189	25.8183	8.86428	9.17788	2.169	2.38667	5.67728	3.06045	18.725	17.5639	15.9346	16.4386	36.144	19.6512	24.8973	35.4161	25.5284	21.1197	7.05745	8.64231	15.3746	7.78819	9.83715	6.18596	6.9107	6.69103	2.30995	0.470127	0	1.5057	3.73188	0	1.56609	2.08261
P161-PWY: acetylene degradation (anaerobic)	P161_PWY_acetylenedegradation_anaerobic_	3.38284	Glucose_D5	3.06809	0.00394775	7.28286	4.14235	2.91542	0.945714	5.40091	5.14625	11.535	17.2353	7.78673	21.2823	11.488	9.2762	0.068705	0	0	0	0	0	23.3385	10.312	17.3661	14.4859	15.8973	19.6755	6.68034	8.43848	3.71171	3.66369	2.60459	3.88743	11.5425	5.88994	6.61529	6.459	5.63026	6.21529	0	0	0	0	0	0	0.768637	0.214928
PWY-7013: (S)-propane-1,2-diol degradation	PWY_7013__S__propane_1_2_dioldegradation	3.50297	Glucose_D5	3.06282	0.00394775	2.02112	0	1.27205	0.280671	0.622545	0	1.3289	16.4725	12.243	29.1729	12.4518	10.2593	0	0	0	0	0	0	10.8956	9.97025	22.8402	17.9811	31.6703	19.7277	0	1.18042	0	0	2.85178	1.69831	20.6219	8.04245	7.33355	8.5417	6.65257	7.0578	0	0	0	0	0	0	1.16102	1.94484
PWY0-1298: superpathway of pyrimidine deoxyribonucleosides degradation	PWY0_1298_superpathwayofpyrimidinedeoxyribonucleosidesdegradation	3.39389	Glucose_D5	3.06093	0.00394775	3.78871	1.56839	0	0	5.51517	5.10636	5.71266	22.8501	8.86466	22.9191	10.6832	11.9386	0.11237	2.27858	0.88054	0.3636	1.49006	0	21.991	14.8389	19.889	17.3338	16.9353	20.2709	5.97817	10.2372	5.25131	1.73384	3.4439	2.66163	8.96696	6.42975	6.22516	8.33228	8.32053	3.72676	0	0	3.74421	0.912911	1.97663	0	0.762262	0
PWY-5989: stearate biosynthesis II (bacteria and plants)	PWY_5989_stearatebiosynthesisII_bacteriaandplants_	3.35182	Glucose_D5	3.02862	0.00394775	0	0	0	0	0	0	12.089	23.4395	15.5549	26.6799	21.7481	16.9706	4.06105	0	0	1.24631	0	1.47898	15.9321	10.7952	10.3681	10.9046	13.7521	8.23914	0	5.15262	0	4.13789	1.85021	0	11.5665	5.83129	7.70543	4.43691	5.11906	5.34978	1.14995	0	0	0	1.04629	0	0.804772	1.93008
NAGLIPASYN-PWY: lipid IVA biosynthesis (E. coli)	NAGLIPASYN_PWY_lipidIVAbiosynthesis_E_coli_	3.41619	Glucose_D5	3.01386	0.00394775	2.18012	2.09741	1.93709	1.95076	1.38458	0.846132	13.1639	27.2218	11.5686	35.0234	26.6997	23.0239	2.17379	1.45395	1.61368	2.7777	1.87592	0	25.2322	17.3006	18.5017	19.6215	26.8362	23.0295	4.03618	10.2743	9.3418	11.4342	7.34684	3.43255	12.7385	7.33117	9.26135	5.33937	6.22825	5.15397	1.48217	0.57155	0	0	2.5233	0	0.755454	1.14038
PENTOSE-P-PWY: pentose phosphate pathway	PENTOSE_P_PWY_pentosephosphatepathway	3.65929	Glucose_D5	3.00836	0.00394775	15.9549	10.6499	11.61	2.46782	11.0325	7.9166	41.7295	36.0473	33.7592	60.6482	47.0472	22.1052	14.5665	15.7675	20.527	10.4182	8.66188	7.60422	27.7188	33.797	32.3858	24.2893	40.8168	27.3656	6.367	7.5281	26.9261	14.1272	3.61168	5.10535	23.1245	9.67664	14.7049	8.56804	10.9008	14.2655	3.83446	3.72197	3.65073	6.78129	3.67194	5.47093	4.09891	4.25282
PWY-5913: partial TCA cycle (obligate autotrophs)	PWY_5913_partialTCAcycle_obligateautotrophs_	3.19543	Glucose_D5	2.78531	0.00394775	3.82814	11.8642	6.57481	2.58681	11.9684	5.29563	16.1483	27.1873	23.6442	21.796	21.8448	17.4871	6.38419	5.97641	1.69273	1.5413	3.17304	1.69637	7.1624	7.40661	8.23499	11.5821	26.5235	9.15815	10.4926	15.4636	7.76837	9.51008	4.90802	4.57697	10.4965	2.54194	6.17847	3.54461	3.34151	2.96503	1.41215	0.267309	0	1.6976	2.95475	0	1.35455	1.23422
PWY-7117: C4 photosynthetic carbon assimilation cycle, PEPCK type	PWY_7117_C4photosyntheticcarbonassimilationcycle_PEPCKtype	3.2117	Glucose_D5	2.76232	0.00394775	5.52589	14.5582	11.3196	3.51886	18.3993	7.91752	5.39063	31.0219	24.4803	18.3136	18.4391	21.6523	8.99561	7.43435	2.53758	1.9099	4.74557	2.43994	9.86927	9.56117	10.0762	14.798	32.2889	13.4709	3.59259	1.407	5.86969	3.52418	4.97654	5.4925	6.7017	2.71453	7.22037	4.47153	3.48294	3.56937	2.12608	0.399926	0	2.57096	4.47386	0	1.77118	1.68026
PWY-241: C4 photosynthetic carbon assimilation cycle, NADP-ME type	PWY_241_C4photosyntheticcarbonassimilationcycle_NADP_MEtype	3.18325	Glucose_D5	2.76	0.00394775	4.86762	16.3225	11.1425	3.13428	15.9126	7.14406	5.00218	27.3024	23.8337	16.6147	20.2642	20.1537	7.94855	6.95589	2.13794	1.74826	3.98973	2.10113	8.42602	8.03158	8.26626	12.6912	29.2865	11.0164	9.11586	13.923	7.8918	0	4.90671	3.45497	6.90773	2.60152	6.9327	4.09677	3.01793	3.10792	1.78089	0.334312	0	2.3244	3.4982	0	1.58094	1.47491
GLUCOSE1PMETAB-PWY: glucose and glucose-1-phosphate degradation	GLUCOSE1PMETAB_PWY_glucoseandglucose_1_phosphatedegradation	3.00943	Glucose_D5	2.74822	0.00394775	0	0	0	0	0	0	6.21414	14.4797	9.70389	11.7268	15.7372	9.81126	1.07739	0	0	0	0	0	16.7978	14.3344	8.05978	8.16	11.4242	23.9536	0	0	0	0	0	0	8.02075	2.98048	1.93255	2.13632	1.79913	2.49848	0	0	0	0	0	0	0.411492	0
PWY-5104: L-isoleucine biosynthesis IV	PWY_5104_L_isoleucinebiosynthesisIV	3.67894	Glucose_D5	3.33451	0.00476268	0	0	0	4.95167	0	0	0	0	0	0	0	0	0	0	0	2.02057	0	2.05065	0	0	0	0	0	0	0	0	4.1713	0	15.7495	0	1.35104	10.8454	15.68	14.7377	14.8536	16.4358	1.55735	1.48567	0	1.87174	0	0	0	0
GLYCOCAT-PWY: glycogen degradation I	GLYCOCAT_PWY_glycogendegradationI	3.11081	Glucose_D5	2.83366	0.00476268	0	0	0	0	0	0	9.45084	24.4118	18.0935	16.7751	25.9151	17.5075	2.11456	0	0	0	0	0	27.1214	20.6464	13.4161	14.5157	19.6207	34.7968	0	0	0	0	0	0	12.3444	5.22605	2.24615	1.808	1.77236	2.07693	0	0	0	0	0	0	0	0
SULFATE-CYS-PWY: superpathway of sulfate assimilation and cysteine biosynthesis	SULFATE_CYS_PWY_superpathwayofsulfateassimilationandcysteinebiosynthesis	2.98235	Glucose_D5	2.73147	0.00476268	0	0	0	0	0	0	4.62483	7.91329	2.72739	19.2283	19.255	6.54479	0	0	0	1.35319	5.46619	1.60005	10.5435	15.0763	7.3476	8.48316	9.16835	8.35557	0	0	0	0	0	0	3.22833	1.70587	1.89371	3.31971	4.94762	1.1837	2.5794	2.27852	0	0	0	0	0	1.28675
P185-PWY: formaldehyde assimilation III (dihydroxyacetone cycle)	P185_PWY_formaldehydeassimilationIII_dihydroxyacetonecycle_	2.7793	Glucose_D5	2.66455	0.00476268	0	0	0	0	0	0	5.20967	6.56649	20.0069	14.9984	15.6796	4.79862	2.20756	0	0	0	0	0	3.1579	3.73633	2.77672	6.02803	15.7297	6.08464	0	0	0	0	0	0	2.27583	1.3188	0.899254	2.27714	1.10398	2.29783	0	0	0	0	0	0	0	0.944087
SALVADEHYPOX-PWY: adenosine nucleotides degradation II	SALVADEHYPOX_PWY_adenosinenucleotidesdegradationII	3.59924	Glucose_D5	3.16401	0.00639227	6.6052	6.77413	7.61217	5.51091	5.99082	8.99121	0	0	0	0.664339	0	0	4.77894	4.13191	5.87115	2.68801	1.39697	1.02377	7.34426	0	0	0	0.864775	0	10.257	10.8652	8.48787	19.5395	16.5329	9.35004	5.0256	10.9069	9.80854	8.74338	13.4106	15.7238	1.30367	1.26705	5.17964	2.15319	3.47248	2.19188	0	2.07909
PWY-6608: guanosine nucleotides degradation III	PWY_6608_guanosinenucleotidesdegradationIII	3.59095	Glucose_D5	3.14177	0.00639227	7.81152	7.92647	8.83076	6.09105	6.96217	10.4002	0	0	0	0.57523	0	0.248102	5.51685	4.85693	6.91077	3.18616	1.85289	1.21908	8.58618	0	0	0	1.02504	2.12105	11.5627	12.2064	9.75142	21.4572	17.134	10.2065	5.82059	11.253	10.3468	7.99159	12.4974	14.9378	1.53983	1.50286	5.79978	2.49867	3.97542	2.56286	0	2.42702
PWY-7115: C4 photosynthetic carbon assimilation cycle, NAD-ME type	PWY_7115_C4photosyntheticcarbonassimilationcycle_NAD_MEtype	2.95768	Glucose_D5	2.62372	0.00639227	0	3.93139	0	0.848561	0	0	0.603983	21.9225	8.40838	20.376	15.2593	9.54866	0	0	1.48139	0	0	0	5.37886	8.18976	6.77818	6.94242	17.4121	11.1127	0	0	0	1.87895	0	0	6.98728	1.85921	2.78004	1.78808	2.48848	1.35323	1.23815	0	0	0	0	0	0.789316	0
PWY-5030: L-histidine degradation III	PWY_5030_L_histidinedegradationIII	4.06785	Glucose_D5	3.40796	0.00648531	117.068	71.9319	40.9379	12.7453	28.9831	40.2883	43.6576	72.07	143.56	189.549	118.094	70.4969	23.1375	14.6358	41.0489	22.1513	17.6606	9.42013	35.377	59.4429	40.6234	23.9638	24.529	50.3122	14.753	5.64107	15.6658	0	0	3.13106	52.0933	34.2195	36.0596	23.7204	29.3489	28.6482	11.5951	20.8322	21.8314	23.1652	15.5014	24.1184	11.3558	21.3327
PWY0-1296: purine ribonucleosides degradation	PWY0_1296_purineribonucleosidesdegradation	3.72648	Glucose_D5	3.19274	0.00648531	74.1123	21.9216	24.3283	23.5997	33.3289	87.142	5.99707	43.2975	18.3589	57.08	22.7482	23.5399	30.7848	25.768	16.8663	18.191	33.2134	28.5261	25.1481	23.7108	22.4813	21.3496	21.2133	21.5412	70.7174	99.4784	37.1633	40.8862	28.7864	33.3834	23.209	15.1048	10.8038	16.029	17.8885	9.21155	15.4849	18.2346	14.4028	20.7659	22.1387	13.2719	1.11688	10.294
P4-PWY: superpathway of L-lysine, L-threonine and L-methionine biosynthesis I	P4_PWY_superpathwayofL_lysine_L_threonineandL_methioninebiosynthesisI	2.92997	Glucose_D5	2.69616	0.00739713	0	0	0	0	0	0	0	4.60041	3.05005	7.24827	3.19938	4.18418	0	0	0	0	0	0	5.17731	2.97812	3.39868	3.73116	9.7865	3.09139	0	0	0	0	0	0	4.98497	3.74775	3.49506	0	1.54998	1.75505	0	0	0	0	0	0	0	0
PWY0-781: aspartate superpathway	PWY0_781_aspartatesuperpathway	2.91192	Glucose_D5	2.68867	0.00739713	0	0	0	0	0	0	0	3.70936	2.65858	5.83481	2.4368	3.69225	0	0	0	0	0	0	4.697	2.36035	3.05796	3.18569	9.22163	2.54396	0	0	0	0	0	0	4.85017	3.39553	3.51204	0	1.55957	1.63322	0	0	0	0	0	0	0	0
PWY-7242: D-fructuronate degradation	PWY_7242_D_fructuronatedegradation	2.86523	Glucose_D5	2.62701	0.00739713	3.75068	2.97154	3.38784	0	0.396747	1.45731	0.626927	0	1.14998	0	0	0	0	0	1.23091	1.48772	1.38419	1.35276	0	0	0	0	0	0	3.55716	3.42435	2.86442	0	3.3627	0	0	0.838724	4.84349	1.75258	1.86866	2.0901	1.12554	2.81007	0	0.878305	0.933526	0.830623	0	0
PYRIDNUCSAL-PWY: NAD salvage pathway I (PNC VI cycle)	PYRIDNUCSAL_PWY_NADsalvagepathwayI_PNCVIcycle_	2.6877	Glucose_D5	2.60656	0.00739713	0	0	0	0	0	0	0	0	0	0	0	0	0	0	0	0	0	0	0	0	0	0	2.09312	0	0	0	0	0	2.97069	0	3.81594	1.59146	1.42226	1.55174	0.778039	0	0	0	0	0	0	0	0	0
FOLSYN-PWY: superpathway of tetrahydrofolate biosynthesis and salvage	FOLSYN_PWY_superpathwayoftetrahydrofolatebiosynthesisandsalvage	2.74934	Glucose_D5	2.58773	0.00739713	0	0	0	0	0	0	0	0	0	0	3.65481	0	0	0	0	0	0	0	0	1.99137	0	0	0	0	0	0	0	0	2.92723	0	2.68493	2.38921	2.22886	0	1.47733	1.21506	0	0	0	0	0	0	0	0
GLUCUROCAT-PWY: superpathway of &beta;-D-glucuronosides degradation	GLUCUROCAT_PWY_superpathwayofbeta__D_glucuronosidesdegradation	2.81042	Glucose_D5	2.58072	0.00739713	4.79619	3.59988	2.32609	0	0.560874	1.76277	0.919647	0	1.65276	0	0	0	0	0	1.79392	2.13559	2.00247	1.93578	0	0	0	0	0	0	3.44897	2.84331	0	0	0	0	0	1.07177	2.62525	1.99218	2.01176	2.252	1.61745	3.75552	0	1.16793	1.34335	1.20646	0	0
PWY-6731: starch degradation III	PWY_6731_starchdegradationIII	2.49119	Glucose_D5	2.57028	0.00739713	0	0	0	0	0	0	0	0	0	0	0	1.3711	0	0	0	0	0	0	0	0	0	0	0	0	0	0	0	0	0	0	0.790886	1.85389	1.01587	0.726789	0.678104	0	0	0	0	0	0	0	0	0
UBISYN-PWY: superpathway of ubiquinol-8 biosynthesis (early decarboxylation)	UBISYN_PWY_superpathwayofubiquinol_8biosynthesis_earlydecarboxylation_	2.30957	Glucose_D5	2.53747	0.00739713	0	0	0	0	0	0	0	2.02638	1.15502	2.62963	1.77516	1.03653	0	0	0	0	0	0	4.29837	2.89594	2.01697	1.94662	3.65211	3.08108	0	0	0	0	0	0	1.92448	0.426016	0.416019	0.686702	0.549247	0	0	0	0	0	0	0	0	0
PWY-6612: superpathway of tetrahydrofolate biosynthesis	PWY_6612_superpathwayoftetrahydrofolatebiosynthesis	2.59904	Glucose_D5	2.51814	0.00739713	0	0	0	0	0	0	0	0	0	0	2.47022	0	0	0	0	0	0	0	0	1.34453	0	0	0	0	0	0	0	0	2.03277	0	1.84787	1.74033	1.5833	0	1.03264	0.839998	0	0	0	0	0	0	0	0
PWY-5856: ubiquinol-9 biosynthesis (early decarboxylation)	PWY_5856_ubiquinol_9biosynthesis_earlydecarboxylation_	2.31397	Glucose_D5	2.48085	0.00739713	0	0	0	0	0	0	0	1.86042	1.04527	2.57241	1.68945	0.959437	0	0	0	0	0	0	4.36039	2.82844	2.32625	1.88591	3.6147	3.02616	0	0	0	0	0	0	1.90421	0.561557	0.372125	0.673227	0.505044	0	0	0	0	0	0	0	0	0
PWY-5855: ubiquinol-7 biosynthesis (early decarboxylation)	PWY_5855_ubiquinol_7biosynthesis_earlydecarboxylation_	2.31397	Glucose_D5	2.48085	0.00739713	0	0	0	0	0	0	0	1.86042	1.04527	2.57241	1.68945	0.959437	0	0	0	0	0	0	4.36039	2.82844	2.32625	1.88591	3.6147	3.02616	0	0	0	0	0	0	1.90421	0.561557	0.372125	0.673227	0.505044	0	0	0	0	0	0	0	0	0
PWY-6708: ubiquinol-8 biosynthesis (early decarboxylation)	PWY_6708_ubiquinol_8biosynthesis_earlydecarboxylation_	2.31397	Glucose_D5	2.48085	0.00739713	0	0	0	0	0	0	0	1.86042	1.04527	2.57241	1.68945	0.959437	0	0	0	0	0	0	4.36039	2.82844	2.32625	1.88591	3.6147	3.02616	0	0	0	0	0	0	1.90421	0.561557	0.372125	0.673227	0.505044	0	0	0	0	0	0	0	0	0
PWY-5857: ubiquinol-10 biosynthesis (early decarboxylation)	PWY_5857_ubiquinol_10biosynthesis_earlydecarboxylation_	2.31397	Glucose_D5	2.48085	0.00739713	0	0	0	0	0	0	0	1.86042	1.04527	2.57241	1.68945	0.959437	0	0	0	0	0	0	4.36039	2.82844	2.32625	1.88591	3.6147	3.02616	0	0	0	0	0	0	1.90421	0.561557	0.372125	0.673227	0.505044	0	0	0	0	0	0	0	0	0
PROTOCATECHUATE-ORTHO-CLEAVAGE-PWY: protocatechuate degradation II (ortho-cleavage pathway)	PROTOCATECHUATE_ORTHO_CLEAVAGE_PWY_protocatechuatedegradationII_ortho_cleavagepathway_	2.13967	Glucose_D5	2.36929	0.00739713	0	0	0	0	0	0	0	2.94085	1.04139	4.45851	2.10951	1.5407	0	0	0	0	0	0	1.74931	1.77352	1.70481	2.6572	2.67236	2.36069	0	0	0	0	0	0	0	0.196948	0.422192	0.494686	0.447489	0.554422	0	0	0	0	0	0	0	0
PWY-5384: sucrose degradation IV (sucrose phosphorylase)	PWY_5384_sucrosedegradationIV_sucrosephosphorylase_	2.62548	Glucose_D5	2.46421	0.00789277	0	0	0	0	0	0	2.37268	7.85161	4.28976	6.49853	5.1807	3.08893	1.00863	0	0	0	0	0	4.75048	8.05412	6.05853	2.99647	7.39359	6.65834	0	0	0	0	0	0	3.71414	1.66735	0.855066	0.609794	0.619871	0.7216	0	0	0	0	0	0	0	0
SO4ASSIM-PWY: assimilatory sulfate reduction I	SO4ASSIM_PWY_assimilatorysulfatereductionI	2.85306	Glucose_D5	2.55134	0.0102718	2.33334	8.58487	5.48508	0.448677	27.18	18.2978	3.39599	13.4126	6.46123	22.7728	22.5877	6.11328	7.1511	18.8403	2.29794	7.18126	17.2564	10.5158	16.1246	12.9008	9.24516	20.6121	15.5733	9.64819	10.4118	11.5494	30.1882	0	0	0	1.96328	0.994772	0.977481	2.17819	5.28756	0.609175	2.35625	2.76882	6.50597	4.87003	6.81254	0.916058	0	1.01089
SER-GLYSYN-PWY: superpathway of L-serine and glycine biosynthesis I	SER_GLYSYN_PWY_superpathwayofL_serineandglycinebiosynthesisI	4.21639	Glucose_D5	3.32833	0.0104056	194.299	91.0245	46.1824	17.3111	48.0315	83.5584	295.162	142.814	197.373	183.691	448.741	195.763	40.2462	56.7615	93.4159	53.4909	101.87	93.7372	83.1064	83.0264	57.3153	54.0421	138.705	76.5553	32.9691	68.9933	40.9995	24.6994	13.0484	22.094	83.2432	37.5952	44.248	43.7006	39.7295	42.5149	42.0786	46.8825	24.2009	15.0174	22.9991	29.7068	28.1025	34.0171
GLYCOLYSIS-TCA-GLYOX-BYPASS: superpathway of glycolysis, pyruvate dehydrogenase, TCA, and glyoxylate bypass	GLYCOLYSIS_glycolysisI_fromglucose6_phosphate_	4.16279	Glucose_D5	3.21102	0.0104056	0	0	0	0	0	0	0	7.84122	1.6834	9.3158	2.08369	2.71667	0	0	0	0	0	0	8.36336	0	6.60957	5.00061	8.31097	7.67286	0	0	0	0	0	0	3.70609	0	3.09658	0	1.61719	1.67971	0	0	0	0	0	0	0	0
PWY-5100: pyruvate fermentation to acetate and lactate II	PWY_5100_pyruvatefermentationtoacetateandlactateII	3.71702	Glucose_D5	3.18773	0.0104056	108.674	68.8608	42.7808	19.4859	110.092	75.2882	22.8091	40.6005	34.703	30.6808	53.4416	44.5628	30.9413	34.8679	17.4743	25.1858	54.3318	36.6121	30.8365	22.6304	17.0627	25.9412	29.7041	12.949	160.598	266.944	205.214	100.3	42.5908	52.3292	10.783	10.9301	14.1466	13.7931	18.6952	17.0145	11.3548	9.12654	1.82035	8.20247	13.8202	4.88002	1.50211	8.76258
ARGSYNBSUB-PWY: L-arginine biosynthesis II (acetyl cycle)	ARGSYNBSUB_PWY_L_argininebiosynthesisII_acetylcycle_	3.89572	Glucose_D5	3.08238	0.0104056	65.4623	27.7331	23.8037	13.5971	38.0414	56.4493	23.2326	15.524	16.5175	14.6461	21.8971	21.2384	20.778	27.5045	25.2079	28.1843	48.465	55.5018	12.4751	5.89553	19.4664	7.76582	34.2445	20.1701	62.7442	148.281	146.213	68.1079	28.9343	41.5557	42.4148	19.59	21.6257	19.976	20.0435	16.7224	18.6585	24.8864	13.4964	9.33066	10.9468	14.6034	7.67364	16.4936
TCA: TCA cycle I (prokaryotic)	TCA_TCAcycleI_prokaryotic_	3.62059	Glucose_D5	2.94993	0.0104056	17.7464	4.85788	6.20485	4.63088	10.7892	15.8912	11.7202	58.3443	32.6453	98.4993	35.67	17.4045	10.0234	9.63847	4.48021	6.11927	20.9035	10.4379	24.7328	25.0075	25.2986	17.8391	33.5125	27.9351	20.9813	37.7458	18.373	20.696	5.42998	12.5916	26.7302	12.2325	9.67667	6.91172	10.7485	10.4578	6.4656	2.84481	6.64079	1.65092	5.58725	2.05257	1.42656	9.52573
PWY0-845: superpathway of pyridoxal 5'-phosphate biosynthesis and salvage	PWY0_845_superpathwayofpyridoxal5_phosphatebiosynthesisandsalvage	3.55004	Glucose_D5	2.82825	0.0104056	16.4998	4.33464	6.47089	1.02048	5.00064	8.80345	37.3736	28.9018	29.8978	39.1565	26.9459	24.0826	3.58804	5.4683	10.2697	5.92859	7.87136	3.63399	15.3047	18.6038	19.8406	12.8793	17.5439	19.943	9.75982	14.6012	7.87857	14.6476	2.71597	3.62902	22.2475	10.0475	9.78871	7.65598	7.02428	7.99385	2.7206	4.29273	3.83764	1.9488	4.24937	2.53806	3.66774	6.89321
LACTOSECAT-PWY: lactose and galactose degradation I	LACTOSECAT_PWY_lactoseandgalactosedegradationI	2.74222	Glucose_D5	2.54763	0.0127533	0	3.8713	6.60862	0.328941	2.85238	6.80446	6.64544	1.63844	4.06376	0.851692	6.57574	4.0589	1.11864	2.69743	0.773066	3.07409	2.07729	0.618238	0	1.29274	0	0	5.09599	0	11.0268	12.8823	49.9565	15.0002	13.4128	7.41942	1.24684	2.50422	2.20968	0.672538	1.71343	0.765092	0	0	0	0	0	0	0	0
PWY-7211: superpathway of pyrimidine deoxyribonucleotides de novo biosynthesis	PWY_7211_superpathwayofpyrimidinedeoxyribonucleotidesdenovobiosynthesis	3.09257	Glucose_D5	2.79178	0.0131951	0	0	0	0	0	0	0	5.42891	1.75788	11.7814	17.5647	9.71815	0	0	0	0	0	0.974658	6.36937	6.48542	0	3.75316	14.8406	10.169	0	0	0	0	0	0	0	3.20323	4.7068	3.82022	4.2131	3.05794	0	0	0	0	0	0	0.781234	0
P122-PWY: heterolactic fermentation	P122_PWY_heterolacticfermentation	2.89396	Glucose_D5	2.60148	0.0131951	0	0	0	0	0	0	2.96439	11.0314	7.63931	17.0743	8.96565	5.65144	0	0	0	0	0	0	7.9447	8.9998	7.43264	6.02531	11.6028	8.6516	0	0	0	0	0	0	0	3.0113	3.14601	0.951384	2.12124	2.89627	0	0	0	0	0	0	0	0
PWY-7198: pyrimidine deoxyribonucleotides de novo biosynthesis IV	PWY_7198_pyrimidinedeoxyribonucleotidesdenovobiosynthesisIV	3.42286	Glucose_D5	3.08081	0.0155676	10.3043	3.8165	1.53799	0.895735	7.08278	14.0353	0	2.47066	0.711004	5.40278	15.5652	5.53213	4.48922	14.4549	9.35053	3.05576	9.91717	6.58598	2.89202	2.92541	0	1.65091	7.30236	4.48678	6.14075	20.9094	6.64792	9.51132	15.4544	10.6528	2.42652	12.4064	10.7335	6.27464	4.84005	4.79709	2.21926	4.45247	0	0	3.28274	2.23208	0	1.55775
PWY-5345: superpathway of L-methionine biosynthesis (by sulfhydrylation)	PWY_5345_superpathwayofL_methioninebiosynthesis_bysulfhydrylation_	3.02078	Glucose_D5	2.62061	0.0161224	0	0	0	0	0	0	3.91458	10.2898	4.88636	16.2674	17.5181	3.6859	1.87556	0	3.99483	0	9.47882	6.40463	11.044	9.59776	11.6144	10.5069	12.5528	7.52579	0	1.68877	0	0	0	0	4.44775	2.19028	2.13126	3.70208	4.23168	1.42065	0	5.90001	4.68172	2.38991	0	1.83807	0	2.21766
PWY-5484: glycolysis II (from fructose 6-phosphate)	PWY_5484_glycolysisII_fromfructose6_phosphate_	4.0866	Glucose_D5	3.12503	0.0163092	34.2148	67.7258	68.4165	25.9248	110.042	66.3077	130.925	89.5282	85.4698	87.121	93.1851	96.7625	85.7676	103.612	68.6768	41.7059	47.037	55.959	81.5689	50.9087	49.038	45.0482	68.6995	72.9705	91.1208	169.322	236.695	139.25	43.7438	40.7827	54.3168	28.7392	38.4026	29.8531	28.6055	32.8494	18.2338	29.0108	24.6854	31.405	18.68	9.69254	12.8532	28.1281
PWY-6122: 5-aminoimidazole ribonucleotide biosynthesis II	PWY_6122_5_aminoimidazoleribonucleotidebiosynthesisII	4.02636	Glucose_D5	3.10001	0.0163092	88.111	37.0135	22.4393	13.7136	53.0947	64.4826	142.845	59.3999	93.5843	75.0304	88.8691	84.7097	28.0543	34.5173	40.9347	37.7249	57.5938	59.1287	52.7318	38.0926	33.6858	38.8551	66.0273	55.0625	103.845	227.509	107.383	72.2326	24.2058	34.3121	53.0222	29.3031	29.4554	26.4613	26.3553	22.9338	22.3043	28.7025	15.008	14.6377	14.7672	16.6651	14.4425	20.69
PWY-6277: superpathway of 5-aminoimidazole ribonucleotide biosynthesis	PWY_6277_superpathwayof5_aminoimidazoleribonucleotidebiosynthesis	4.02636	Glucose_D5	3.10001	0.0163092	88.111	37.0135	22.4393	13.7136	53.0947	64.4826	142.845	59.3999	93.5843	75.0304	88.8691	84.7097	28.0543	34.5173	40.9347	37.7249	57.5938	59.1287	52.7318	38.0926	33.6858	38.8551	66.0273	55.0625	103.845	227.509	107.383	72.2326	24.2058	34.3121	53.0222	29.3031	29.4554	26.4613	26.3553	22.9338	22.3043	28.7025	15.008	14.6377	14.7672	16.6651	14.4425	20.69
PWY-6936: seleno-amino acid biosynthesis (plants)	PWY_6936_seleno_aminoacidbiosynthesis_plants_	2.8589	Glucose_D5	2.60421	0.0163092	0	0	0	0	0	0	0	0.886363	0.42361	0.847618	0	0.840421	0.393013	0	1.24498	0	0	1.56139	0	0	1.14258	0.945772	1.56149	0	0	1.58953	0	5.73385	3.74729	3.12911	2.99062	2.87147	2.98331	1.53928	1.48079	0.587708	0	2.48173	1.2381	0.641051	0	0.638271	0	0.774076
PWY-6353: purine nucleotides degradation II (aerobic)	PWY_6353_purinenucleotidesdegradationII_aerobic_	3.15044	Glucose_D5	2.84589	0.0200963	0	5.65634	8.34362	0	4.73703	3.39009	0	0	0	0.997144	0	0	4.18293	3.2063	4.03133	2.67973	2.32815	0.780722	5.84123	0	0	0	1.41294	0	0	6.16092	0	0	6.35402	8.08492	5.09595	5.76235	3.03793	0	5.43979	5.11755	1.43444	1.02814	0	0	4.03769	0	0	0
PWY-7282: 4-amino-2-methyl-5-diphosphomethylpyrimidine biosynthesis II	PWY_7282_4_amino_2_methyl_5_diphosphomethylpyrimidinebiosynthesisII	3.0938	Glucose_D5	2.71765	0.0200963	1.35084	2.70097	2.52993	0.926345	0	2.18023	8.94647	8.20512	8.8837	9.26749	13.1532	11.8081	0.916463	0.920561	1.43196	0	1.7385	0	5.28349	2.71253	1.62693	0	4.29148	0.645888	2.95304	4.71852	8.06381	6.70909	3.23244	3.0988	8.1991	3.99436	4.6585	0	2.57555	3.7462	1.359	1.44104	0	0	0	0	1.58244	0
PWY-7315: dTDP-N-acetylthomosamine biosynthesis	PWY_7315_dTDP_N_acetylthomosaminebiosynthesis	2.64338	Glucose_D5	2.44634	0.0200963	3.28304	0.813081	0	0.903682	1.9435	4.38229	2.6968	13.7595	4.70739	11.4015	6.66707	8.09512	3.49198	2.97251	1.46223	2.41244	3.16731	2.48744	5.55076	8.93364	7.44294	8.45054	12.3754	6.19015	2.05884	6.68807	3.61187	0	0	4.10811	3.68822	0.422121	0.432438	2.05682	0.87286	0.881358	2.79627	1.56868	0	2.28183	1.07568	0	0	1.87717
GALACTUROCAT-PWY: D-galacturonate degradation I	GALACTUROCAT_PWY_D_galacturonatedegradationI	2.91225	Glucose_D5	2.61404	0.0210252	1.15943	1.13886	0.971352	0	0	0	0.779715	3.43054	1.4222	5.78542	2.71039	0	0	0	1.55012	0.225598	1.24063	1.69997	1.88881	1.75308	0	1.39736	2.45199	2.05112	3.58751	2.9512	2.94908	0	2.6088	0	0	1.01659	5.06063	2.02114	2.16147	2.4202	1.40745	3.47278	0	1.08138	1.1583	1.03256	0	0
POLYISOPRENSYN-PWY: polyisoprenoid biosynthesis (E. coli)	POLYISOPRENSYN_PWY_polyisoprenoidbiosynthesis_E_coli_	2.6845	Glucose_D5	2.55324	0.0210252	0	0	0	0	0	0	3.30463	9.8242	4.70881	6.97171	5.39789	5.45642	0	0	0	0	0	0	11.2438	9.74419	4.30155	6.84743	12.0272	9.62335	0	0	0	0	0	0	3.62983	0.648463	1.86506	0	1.9608	1.22849	0	0	0	0	0	0	0	1.24048
PWY-6803: phosphatidylcholine acyl editing	PWY_6803_phosphatidylcholineacylediting	2.47174	Glucose_D5	2.48095	0.0210252	0	0	0	0	0	0	0	1.89585	1.48203	3.8149	1.71312	1.07831	1.64763	0	0.752086	0	0	0	3.08538	2.02386	3.04383	1.89411	1.751	2.37054	0	0	0	0	0	0	1.45198	0.350718	0.756922	0	1.65023	1.17008	0.708934	0	0	0	0	0.31012	0	0
PWY-5898: superpathway of menaquinol-12 biosynthesis	PWY_5898_superpathwayofmenaquinol_12biosynthesis	2.84494	Glucose_D5	2.67441	0.0222296	0	0	0	0	0	0	5.25367	9.51258	10.4609	18.9052	10.5445	9.12313	0	0	0	0	0	0	7.88522	7.28764	7.4241	6.98976	11.8775	11.1081	0	0	0	0	3.27712	0	3.44537	2.48951	3.18836	0	3.49785	0	0	0	0	0	0	0	0	0
PWY-5899: superpathway of menaquinol-13 biosynthesis	PWY_5899_superpathwayofmenaquinol_13biosynthesis	2.84494	Glucose_D5	2.67441	0.0222296	0	0	0	0	0	0	5.25367	9.51258	10.4609	18.9052	10.5445	9.12313	0	0	0	0	0	0	7.88522	7.28764	7.4241	6.98976	11.8775	11.1081	0	0	0	0	3.27712	0	3.44537	2.48951	3.18836	0	3.49785	0	0	0	0	0	0	0	0	0
PWY-5897: superpathway of menaquinol-11 biosynthesis	PWY_5897_superpathwayofmenaquinol_11biosynthesis	2.84494	Glucose_D5	2.67441	0.0222296	0	0	0	0	0	0	5.25367	9.51258	10.4609	18.9052	10.5445	9.12313	0	0	0	0	0	0	7.88522	7.28764	7.4241	6.98976	11.8775	11.1081	0	0	0	0	3.27712	0	3.44537	2.48951	3.18836	0	3.49785	0	0	0	0	0	0	0	0	0
PWY-5838: superpathway of menaquinol-8 biosynthesis I	PWY_5838_superpathwayofmenaquinol_8biosynthesisI	2.8224	Glucose_D5	2.6642	0.0222296	0	0	0	0	0	0	5.12891	9.32314	8.91636	14.055	9.11187	8.61126	0	0	0	0	0	0	7.84363	7.0289	6.06826	6.58785	11.2812	10.5547	0	0	0	0	0	0	3.53812	2.04743	3.20385	0	3.33959	0	0	0	0	0	0	0	0	0
PWY-5505: L-glutamate and L-glutamine biosynthesis	PWY_5505_L_glutamateandL_glutaminebiosynthesis	2.34956	Glucose_D5	2.63162	0.0222296	3.01702	0	0	0	3.46166	3.08219	0	0	0	0	0.846234	0.61817	0	2.20459	1.04055	0	0.573184	6.11533	2.55207	0	0	0	0	0	1.9575	0	0	0	0	0	0	1.00203	1.0274	0.603221	0.791464	0	0.635266	0	0	0	0	0	0	0
PWY-7431: aromatic biogenic amine degradation (bacteria)	PWY_7431_aromaticbiogenicaminedegradation_bacteria_	1.9566	Glucose_D5	2.63154	0.0222296	0	0	0	0	0	0	0	2.08604	0.399019	2.83812	0.504823	0.585847	0.643362	0	2.27778	0	0	0	1.11955	0.882294	1.42162	0	1.07668	3.37778	0	0	0	0	0	0	0	0	0.374143	0.0291886	0.737934	0.314699	0.913913	0	1.23614	0	0	0	0	0
PWY-5837: 2-carboxy-1,4-naphthoquinol biosynthesis	PWY_5837_2_carboxy_1_4_naphthoquinolbiosynthesis	2.42965	Glucose_D5	2.61249	0.0222296	0	0	0	0	0	0	1.90059	4.40192	4.38774	9.99026	4.19012	4.06354	0	0	0	0	0	0	4.15788	6.36699	3.78362	4.67927	7.17649	5.69802	0	0	0	0	1.58111	0	1.27551	0.97761	1.1928	0	1.38235	0	0	0	0	0	0	0	0	0
PWY-5861: superpathway of demethylmenaquinol-8 biosynthesis I	PWY_5861_superpathwayofdemethylmenaquinol_8biosynthesisI	2.66729	Glucose_D5	2.60843	0.0222296	0	0	0	0	0	0	3.45013	6.43074	6.10848	9.79522	6.17463	5.85832	0	0	0	0	0	0	5.42121	4.85741	4.19798	4.59831	7.83519	7.37615	0	0	0	0	0	0	2.44351	1.42549	2.23251	0	2.37193	0	0	0	0	0	0	0	0	0
PWY-821: superpathway of sulfur amino acid biosynthesis (Saccharomyces cerevisiae)	PWY_821_superpathwayofsulfuraminoacidbiosynthesis_Saccharomycescerevisiae_	2.28238	Glucose_D5	2.60109	0.0222296	0	0	0	0	0	0	0	0	0	0	0	0.761351	0	0	0	0	0	0	0	0	0	0	0	0	0	0	0	0	0	0	0	0.683514	0.996203	0	0.858898	0.480276	0	0	0	0	0	0	0	0
POLYAMSYN-PWY: superpathway of polyamine biosynthesis I	POLYAMSYN_PWY_superpathwayofpolyaminebiosynthesisI	2.11472	Glucose_D5	2.55338	0.0222296	0	0	0	0	0	0	0.646264	1.79696	2.08765	2.50429	1.10519	0.983258	0	0	0	0	0	0	3.19682	1.91126	2.00547	1.32558	2.0345	2.10002	0	0	0	0	0	0	1.40156	0.341394	0.486758	0	0	0.442466	0	0	0	0	0	0	0	0
PWY-6545: pyrimidine deoxyribonucleotides de novo biosynthesis III	PWY_6545_pyrimidinedeoxyribonucleotidesdenovobiosynthesisIII	2.66686	Glucose_D5	2.46558	0.0222296	0	0	0	0	0	2.80707	2.04359	2.95506	0.885224	6.30324	9.92348	5.69826	0	0	0	0	0	1.07663	3.48641	3.42716	0	1.94683	8.04669	5.39171	4.29817	1.92208	7.38479	0	12.8001	10.8491	0	1.23619	0	2.06585	2.28785	1.45961	0	0	0	0	0	0	0	0
PWY-7094: fatty acid salvage	PWY_7094_fattyacidsalvage	2.35194	Glucose_D5	2.45602	0.0222296	0	0	0	0	0	0	0	0	0	0	0	0	0	0	0	0	0	0	0	0	0	0	0	0	0	0	0	0	0	0	1.98749	0.96441	0.795424	0.573444	0	0	0	0	0	0	0	0	0	0
ARG+POLYAMINE-SYN: superpathway of arginine and polyamine biosynthesis	ARG_POLYAMINE_SYN_superpathwayofarginineandpolyaminebiosynthesis	2.38702	Glucose_D5	2.45547	0.0222296	0	0	0	0	0	0	1.2012	3.15431	3.26898	4.30912	2.01538	1.83315	0	0	0	0	0	0	4.69379	2.62464	3.44946	2.15261	3.79228	3.67237	0	0	0	0	0	0	2.61027	0.648607	0.919054	0	0	0.817803	0	0	0	0	0	0	0	0
NAD-BIOSYNTHESIS-II: NAD salvage pathway III (to nicotinamide riboside)	NAD_BIOSYNTHESIS_II_NADsalvagepathwayIII_tonicotinamideriboside_	2.33915	Glucose_D5	2.35821	0.0222296	0	0	0	0	0	0	0.256444	1.78133	0.569544	1.6615	0.662353	0.126412	0	0	0	0	0	0	2.51867	0.903923	1.44478	0.379843	0.966459	2.24653	0	0	0	0	1.56988	0	1.82042	1.2417	0.729487	0	0.423935	0	0	0	0	0	0	0	0	0
MET-SAM-PWY: superpathway of S-adenosyl-L-methionine biosynthesis	MET_SAM_PWY_superpathwayofS_adenosyl_L_methioninebiosynthesis	2.96545	Glucose_D5	2.64549	0.0224867	0	0	0	0	0	0	0	8.10118	2.41577	13.3339	9.79895	3.75739	0	0	1.90742	0	0	2.43818	3.37029	5.98747	2.27571	5.27222	8.82252	4.54024	0	1.89566	0	0	4.82082	3.23692	3.36503	3.43089	4.00954	1.57389	2.20346	1.20461	0	1.90364	0	0.755655	0	0	0	0
METSYN-PWY: superpathway of L-homoserine and L-methionine biosynthesis	METSYN_PWY_superpathwayofL_homoserineandL_methioninebiosynthesis	2.96824	Glucose_D5	2.64141	0.0224867	0	0	0	0	0	0	0	8.5434	2.73685	14.2687	10.5067	4.01167	0	0	2.06301	0	0	2.64921	3.87586	6.37144	2.69735	5.71987	9.3633	5.04634	0	1.9438	0	0	4.22399	2.98677	3.37094	3.36013	3.9705	1.53694	2.32309	1.33557	0	1.79376	0	0.769374	0	0	0	0
HOMOSER-METSYN-PWY: L-methionine biosynthesis I	HOMOSER_METSYN_PWY_L_methioninebiosynthesisI	2.70557	Glucose_D5	2.47563	0.0224867	0	0	0	0	0	0	0	4.79483	1.42677	8.59038	5.69975	2.11201	0	0	1.05362	0	0	1.35651	2.08296	3.78388	1.38578	3.18728	5.04804	2.68447	0	0.978361	0	0	2.35906	1.59493	1.78467	1.94392	2.17936	0.800439	1.2474	0.698385	0	0.916251	0	0.3941	0	0	0	0
PWY-7234: inosine-5'-phosphate biosynthesis III	PWY_7234_inosine_5_phosphatebiosynthesisIII	3.21422	Glucose_D5	2.75917	0.0247217	0	0	0	0	0	0	4.72245	3.66576	5.7426	8.71993	4.32554	6.65074	0.727933	5.46677	0	0	2.9351	5.91087	19.3623	7.15223	2.91406	7.56091	14.4443	8.27109	1.54314	3.83653	4.34921	2.89545	4.31127	0	5.22157	5.15113	5.79377	3.74147	3.99139	3.66961	2.29026	0.906843	0	0	0	0	1.54625	0.700408
PWY-7383: anaerobic energy metabolism (invertebrates, cytosol)	PWY_7383_anaerobicenergymetabolism_invertebrates_cytosol_	4.08429	Glucose_D5	3.25229	0.0249747	57.7308	29.1808	13.7414	10.0382	29.6461	35.6118	121.484	42.0679	80.056	30.0394	54.1098	19.3942	21.0615	17.794	32.4201	26.6328	40.358	22.132	24.5057	8.85462	51.8702	21.1109	29.7028	42.5377	2.95244	1.06925	4.46193	3.10139	5.90499	8.89371	63.5448	32.1596	27.6466	29.5259	30.3538	32.4823	10.0037	24.6496	17.3539	8.11438	11.5398	15.7583	14.0796	25.1927
ARGSYN-PWY: L-arginine biosynthesis I (via L-ornithine)	ARGSYN_PWY_L_argininebiosynthesisI_viaL_ornithine_	3.68373	Glucose_D5	3.04312	0.0249747	69.7755	29.0319	20.3332	15.3987	39.3502	62.3263	22.1934	17.4456	16.4029	15.8275	22.8796	23.9044	16.2591	27.3095	15.5054	25.2292	44.8853	57.6019	12.4582	4.26204	14.1754	6.012	32.3702	16.5974	60.2706	151.017	142.694	60.8245	25.433	36.7564	24.9377	9.79398	17.893	10.6728	10.9949	11.7163	14.9673	17.15	9.19044	8.46774	10.7589	11.5171	2.76549	13.0359
PWY-7400: L-arginine biosynthesis IV (archaebacteria)	PWY_7400_L_argininebiosynthesisIV_archaebacteria_	3.68226	Glucose_D5	3.04116	0.0249747	69.651	29.0292	20.3539	15.3905	39.1562	62.254	22.3488	17.5997	16.5105	15.9544	23.0499	24.1601	16.2172	27.2636	15.5108	25.2432	44.8862	57.5757	12.4953	4.2898	14.1183	6.01207	32.3334	16.6045	59.9302	150.007	141.924	60.255	25.5467	36.7308	24.8247	9.75608	17.8341	10.6409	10.9619	11.6873	14.9514	17.0931	9.15876	8.43907	10.7237	11.4586	2.76522	13.0011
PWY-5347: superpathway of L-methionine biosynthesis (transsulfuration)	PWY_5347_superpathwayofL_methioninebiosynthesis_transsulfuration_	3.0193	Glucose_D5	2.66751	0.0340869	0	0	0	0	0	0	0	9.85301	3.17792	16.319	12.0575	4.64648	0	0	2.38314	0	0	3.01535	4.48003	7.3354	3.1262	6.58775	10.7893	5.83338	0	0.903511	0	0	3.65078	3.01115	3.85456	3.76685	4.36367	1.75522	2.63159	1.53431	0	2.05734	0	0.870344	0	0	0	0
PWY-6527: stachyose degradation	PWY_6527_stachyosedegradation	3.42781	Glucose_D5	2.86966	0.037373	69.4683	26.0828	13.4701	12.8094	26.4436	85.1398	14.3725	32.7597	19.4877	16.4346	23.4731	10.4607	15.6269	22.0264	10.0893	21.7599	24.4989	14.3813	18.0332	10.5049	15.823	21.4321	15.1877	11.7947	59.4954	120.314	62.1459	59.8123	12.1923	19.3625	11.4232	5.08737	10.6183	7.50704	4.93994	6.80686	4.71388	2.70457	4.00495	6.53007	4.58418	1.14537	0.60538	7.31737
ASPASN-PWY: superpathway of L-aspartate and L-asparagine biosynthesis	ASPASN_PWY_superpathwayofL_aspartateandL_asparaginebiosynthesis	3.4966	Glucose_D5	2.86601	0.037373	38.2089	18.6912	8.51794	6.52751	19.2559	24.491	8.09355	41.0285	16.6922	39.4847	21.3229	14.0231	14.4796	14.9104	21.5487	15.7775	14.0126	9.42733	22.4495	18.0832	14.6453	10.0049	16.4389	20.167	12.9493	23.5013	36.1129	14.2311	6.31081	6.85967	7.43225	9.2933	9.30925	8.44385	7.93007	9.08237	7.95721	16.8277	12.9578	5.50583	10.6115	12.023	5.81017	5.26128
PWY0-1261: anhydromuropeptides recycling I	PWY0_1261_anhydromuropeptidesrecyclingI	3.05926	Glucose_D5	2.67232	0.0463198	9.45571	6.70564	3.81018	1.23429	0	4.91111	10.5121	18.686	14.0401	23.5014	16.1215	10.4796	10.6661	12.4124	5.8577	9.52006	0	6.76705	15.1675	15.2027	12.5284	10.2301	18.835	11.5094	7.10266	8.88622	11.2269	6.54526	8.14311	0	6.66237	3.50247	4.43568	2.80616	3.2883	0	4.16791	1.11016	0	3.00124	0	0	0	2.90955
PWY-6531: mannitol cycle	PWY_6531_mannitolcycle	2.17866	Glucose_D5	2.60533	0.0495102	0	0	0	0	0	0	0.391725	0	0	0	1.12615	0	0	0	0	0	0	0	0	0	0	0	0	0	0	0	0	0	0	0	0.751002	0	0.373036	0	0.891368	0.742577	0	0	0	0	0	0	0	0
[truncated: 4 more columns]

## Sheet: LDA_GluvFib_D5_AB
Pathway		Group	LDA	p-value
f_1CMET2_PWY_folatetransformationsIII_E_coli_	4.04507	Fiber_D5	3.1179	0.00648531
f_7ALPHADEHYDROX_PWY	0			-
ANAEROFRUCAT_PWY_homolacticfermentation	3.65415			-
ANAGLYCOLYSIS_PWY_glycolysisIII_fromglucose_	4.13999			-
ARG_POLYAMINE_SYN_superpathwayofarginineandpolyaminebiosynthesis	2.38702	Glucose_D5	2.45547	0.0222296
ARGDEG_PWY_superpathwayofL_arginine_putrescine_and4_aminobutanoatedegradation	0			-
ARGININE_SYN4_PWY_L_ornithinebiosynthesisII	3.65962	Fiber_D5	3.16843	0.00394775
ARGORNPROST_PWY	0			-
ARGSYN_PWY_L_argininebiosynthesisI_viaL_ornithine_	3.68373	Glucose_D5	3.04312	0.0249747
ARGSYNBSUB_PWY_L_argininebiosynthesisII_acetylcycle_	3.89572	Glucose_D5	3.08238	0.0104056
ARO_PWY_chorismatebiosynthesisI	3.85747	Fiber_D5	2.99779	0.0163092
ASPASN_PWY_superpathwayofL_aspartateandL_asparaginebiosynthesis	3.4966	Glucose_D5	2.86601	0.037373
AST_PWY_L_argininedegradationII_ASTpathway_	0			-
BIOTIN_BIOSYNTHESIS_PWY_biotinbiosynthesisI	3.19925	Glucose_D5	2.82769	0.00388491
BRANCHED_CHAIN_AA_SYN_PWY_superpathwayofbranchedchainaminoacidbiosynthesis	4.24683	Fiber_D5	3.62186	0.00394775
CALVIN_PWY_Calvin_Benson_Basshamcycle	3.94908			-
CENTFERM_PWY_pyruvatefermentationtobutanoate	1.57919			-
CITRULBIO_PWY_L_citrullinebiosynthesis	0			-
COA_PWY_1_superpathwayofcoenzymeAbiosynthesisIII_mammals_	4.12027	Fiber_D5	3.36923	0.00394775
COA_PWY_coenzymeAbiosynthesisI_prokaryotic_	4.20538	Fiber_D5	3.37605	0.0163092
COBALSYN_PWY_superpathwayofadenosylcobalaminsalvagefromcobinamideI	2.85288			-
COLANSYN_PWY_colanicacidbuildingblocksbiosynthesis	3.16236			-
COMPLETE_ARO_PWY_superpathwayofaromaticaminoacidbiosynthesis	3.70423	Fiber_D5	2.62498	0.037373
DAPLYSINESYN_PWY_L_lysinebiosynthesisI	3.25404	Glucose_D5	2.99519	0.002093
DENOVOPURINE2_PWY_superpathwayofpurinenucleotidesdenovobiosynthesisII	3.47771	Glucose_D5	3.18319	0.002093
DTDPRHAMSYN_PWY_dTDP_beta__L_rhamnosebiosynthesis	4.14763	Fiber_D5	3.4779	0.0104056
ECASYN_PWY_enterobacterialcommonantigenbiosynthesis	1.23144			-
FAO_PWY_fattyacidbeta__oxidationI_generic_	2.51419	Glucose_D5	2.56341	0.00280167
FASYN_ELONG_PWY_fattyacidelongation__saturated	3.67011	Glucose_D5	3.32117	0.00394775
FASYN_INITIAL_PWY_superpathwayoffattyacidbiosynthesisinitiation_E_coli_	4.02319	Glucose_D5	3.30416	0.00394775
FERMENTATION_PWY_mixedacidfermentation	3.47213	Glucose_D5	3.09732	0.00394775
FOLSYN_PWY_superpathwayoftetrahydrofolatebiosynthesisandsalvage	2.74934	Glucose_D5	2.58773	0.00739713
FUC_RHAMCAT_PWY_superpathwayoffucoseandrhamnosedegradation	2.48816			-
FUCCAT_PWY_fucosedegradation	3.09913	Glucose_D5	2.81438	0.00388491
GALACT_GLUCUROCAT_PWY_superpathwayofhexuronideandhexuronatedegradation	2.29416			-
GALACTARDEG_PWY_D_galactaratedegradationI	2.95333			-
GALACTUROCAT_PWY_D_galacturonatedegradationI	2.91225	Glucose_D5	2.61404	0.0210252
GLCMANNANAUT_PWY_superpathwayofN_acetylglucosamine_N_acetylmannosamineandN_acetylneuraminatedegradation	3.15669			-
GLUCARDEG_PWY_D_glucaratedegradationI	2.67032	Glucose_D5	2.59984	0.00369988
GLUCARGALACTSUPER_PWY_superpathwayofD_glucarateandD_galactaratedegradation	2.95333			-
GLUCONEO_PWY_gluconeogenesisI	4.13903			-
GLUCOSE1PMETAB_PWY_glucoseandglucose_1_phosphatedegradation	3.00943	Glucose_D5	2.74822	0.00394775
GLUCUROCAT_PWY_superpathwayofbeta__D_glucuronosidesdegradation	2.81042	Glucose_D5	2.58072	0.00739713
GLUDEG_I_PWY_GABAshunt	1.9702			-
GLUTORN_PWY_L_ornithinebiosynthesisI	3.36469			-
GLYCOCAT_PWY_glycogendegradationI	3.11081	Glucose_D5	2.83366	0.00476268
GLYCOGENSYNTH_PWY_glycogenbiosynthesisI_fromADP_D_Glucose_	4.25626			-
GLYCOL_GLYOXDEG_PWY_superpathwayofglycolmetabolismanddegradation	0			-
GLYCOLYSIS_E_D_superpathwayofglycolysisandtheEntner_Doudoroffpathway	3.82192	Glucose_D5	3.25078	0.00394775
GLYCOLYSIS_glycolysisI_fromglucose6_phosphate_	4.16279	Glucose_D5	3.21102	0.0104056
GLYCOLYSIS_TCA_GLYOX_BYPASS_superpathwayofglycolysis_pyruvatedehydrogenase_TCA_andglyoxylatebypass	2.72217			-
GLYOXYLATE_BYPASS_glyoxylatecycle	2.52026			-
GOLPDLCAT_PWY_superpathwayofglyceroldegradationto1_3_propanediol	2.71363	Glucose_D5	2.57593	0.00334562
HEME_BIOSYNTHESIS_II_hemebbiosynthesisI_aerobic_	2.60567	Glucose_D5	2.73139	0.002093
HEMESYN2_PWY_hemebbiosynthesisII_oxygen_independent_	2.60799	Glucose_D5	2.59654	0.00280167
HEXITOLDEGSUPER_PWY_superpathwayofhexitoldegradation_bacteria_	3.36457			-
HISDEG_PWY_L_histidinedegradationI	4.03194	Glucose_D5	3.45703	0.00394775
HISTSYN_PWY_L_histidinebiosynthesis	3.95754	Fiber_D5	3.26028	0.00394775
HOMOSER_METSYN_PWY_L_methioninebiosynthesisI	2.70557	Glucose_D5	2.47563	0.0224867
HSERMETANA_PWY_L_methioninebiosynthesisIII	3.4514			-
ILEUDEG_PWY_L_isoleucinedegradationI	1.57153			-
ILEUSYN_PWY_L_isoleucinebiosynthesisI_fromthreonine_	4.32213	Fiber_D5	3.73221	0.00394775
KETOGLUCONMET_PWY_ketogluconatemetabolism	2.84514	Glucose_D5	2.66976	0.002093
LACTOSECAT_PWY_lactoseandgalactosedegradationI	2.74222	Glucose_D5	2.54763	0.0127533
LEU_DEG2_PWY_L_leucinedegradationI	0			-
LIPASYN_PWY_phospholipases	0			-
MET_SAM_PWY_superpathwayofS_adenosyl_L_methioninebiosynthesis	2.96545	Glucose_D5	2.64549	0.0224867
METH_ACETATE_PWY_methanogenesisfromacetate	3.19098			-
METSYN_PWY_superpathwayofL_homoserineandL_methioninebiosynthesis	2.96824	Glucose_D5	2.64141	0.0224867
NAD_BIOSYNTHESIS_II_NADsalvagepathwayIII_tonicotinamideriboside_	2.33915	Glucose_D5	2.35821	0.0222296
NAGLIPASYN_PWY_lipidIVAbiosynthesis_E_coli_	3.41619	Glucose_D5	3.01386	0.00394775
NONMEVIPP_PWY_methylerythritolphosphatepathwayI	3.92672			-
NONOXIPENT_PWY_pentosephosphatepathway_non_oxidativebranch_I	3.87466			-
OANTIGEN_PWY_O_antigenbuildingblocksbiosynthesis_E_coli_	3.23023			-
ORNARGDEG_PWY_superpathwayofL_arginineandL_ornithinedegradation	0			-
ORNDEG_PWY_superpathwayofornithinedegradation	0			-
P101_PWY_ectoinebiosynthesis	0			-
P105_PWY_TCAcycleIV_2_oxoglutaratedecarboxylase_	2.04615			-
P108_PWY_pyruvatefermentationtopropanoateI	1.88838			-
P122_PWY_heterolacticfermentation	2.89396	Glucose_D5	2.60148	0.0131951
P125_PWY_superpathwayof_R_R__butanediolbiosynthesis	2.33866			-
P161_PWY_acetylenedegradation_anaerobic_	3.38284	Glucose_D5	3.06809	0.00394775
P163_PWY_L_lysinefermentationtoacetateandbutanoate	0			-
P164_PWY_purinenucleobasesdegradationI_anaerobic_	2.61389			-
P185_PWY_formaldehydeassimilationIII_dihydroxyacetonecycle_	2.7793	Glucose_D5	2.66455	0.00476268
P23_PWY_reductiveTCAcycleI	0			-
P4_PWY_superpathwayofL_lysine_L_threonineandL_methioninebiosynthesisI	2.92997	Glucose_D5	2.69616	0.00739713
P42_PWY_incompletereductiveTCAcycle	2.63226			-
P441_PWY_superpathwayofN_acetylneuraminatedegradation	3.1254			-
P461_PWY_hexitolfermentationtolactate_formate_ethanolandacetate	3.35534			-
P562_PWY_myo_inositoldegradationI	0			-
PANTO_PWY_phosphopantothenatebiosynthesisI	4.02726	Fiber_D5	3.497	0.00394775
PANTOSYN_PWY_superpathwayofcoenzymeAbiosynthesisI_bacteria_	4.08692	Fiber_D5	3.45688	0.00394775
PENTOSE_P_PWY_pentosephosphatepathway	3.65929	Glucose_D5	3.00836	0.00394775
PEPTIDOGLYCANSYN_PWY_peptidoglycanbiosynthesisI_meso_diaminopimelatecontaining_	3.85482			-
PHOSLIPSYN_PWY_superpathwayofphospholipidbiosynthesisI_bacteria_	3.44365	Fiber_D5	2.79279	0.0104056
POLYAMSYN_PWY_superpathwayofpolyaminebiosynthesisI	2.11472	Glucose_D5	2.55338	0.0222296
POLYISOPRENSYN_PWY_polyisoprenoidbiosynthesis_E_coli_	2.6845	Glucose_D5	2.55324	0.0210252
PPGPPMET_PWY_ppGppmetabolism	2.74508	Glucose_D5	2.67327	0.00369988
PROTOCATECHUATE_ORTHO_CLEAVAGE_PWY_protocatechuatedegradationII_ortho_cleavagepathway_	2.13967	Glucose_D5	2.36929	0.00739713
PRPP_PWY_superpathwayofhistidine_purine_andpyrimidinebiosynthesis	2.97493			-
PWY_1042_glycolysisIV	4.15998			-
PWY_1269_CMP_3_deoxy_D_manno_octulosonatebiosynthesis	3.34877			-
PWY_1861_formaldehydeassimilationII_assimilatoryRuMPCycle_	3.40575	Fiber_D5	3.12533	0.00280167
PWY_241_C4photosyntheticcarbonassimilationcycle_NADP_MEtype	3.18325	Glucose_D5	2.76	0.00394775
PWY_2723_trehalosedegradationV	2.74016	Glucose_D5	2.56121	0.002093
PWY_2941_L_lysinebiosynthesisII	3.60393			-
PWY_2942_L_lysinebiosynthesisIII	3.98398	Fiber_D5	2.90811	0.037373
PWY_3001_superpathwayofL_isoleucinebiosynthesisI	3.84149	Fiber_D5	3.01841	0.0104056
PWY_3781_aerobicrespirationI_cytochromec_	2.89693			-
PWY_3841_folatetransformationsII_plants_	4.19856			-
PWY_4041_gamma__glutamylcycle	3.11765	Glucose_D5	2.8538	0.00388491
PWY_4242	3.94593	Fiber_D5	3.2207	0.0163092
PWY_4361_S_methyl_5_thio_alpha__D_ribose1_phosphatedegradationI	0			-
PWY_4981_L_prolinebiosynthesisII_fromarginine_	3.34714			-
PWY_4984_ureacycle	0			-
PWY_5005_biotinbiosynthesisII	1.78384			-
PWY_5022_4_aminobutanoatedegradationV	0			-
PWY_5030_L_histidinedegradationIII	4.06785	Glucose_D5	3.40796	0.00648531
PWY_5083_NAD_P__NADPHinterconversion	2.40884			-
PWY_5097_L_lysinebiosynthesisVI	3.96301	Fiber_D5	3.19671	0.00394775
PWY_5100_pyruvatefermentationtoacetateandlactateII	3.71702	Glucose_D5	3.18773	0.0104056
PWY_5103_L_isoleucinebiosynthesisIII	4.19878	Fiber_D5	3.43781	0.00394775
PWY_5104_L_isoleucinebiosynthesisIV	3.67894	Glucose_D5	3.33451	0.00476268
PWY_5136_fattyacidbeta__oxidationII_plantperoxisome_	1.51018			-
PWY_5154_L_argininebiosynthesisIII_viaN_acetyl_L_citrulline_	3.37761			-
PWY_5173	3.31375	Glucose_D5	3.01571	0.00388491
PWY_5181_toluenedegradationIII_aerobic__viap_cresol_	0			-
PWY_5188_tetrapyrrolebiosynthesisI_fromglutamate_	3.4136			-
PWY_5189_tetrapyrrolebiosynthesisII_fromglycine_	2.9956	Glucose_D5	2.71289	0.00388491
PWY_5345_superpathwayofL_methioninebiosynthesis_bysulfhydrylation_	3.02078	Glucose_D5	2.62061	0.0161224
PWY_5347_superpathwayofL_methioninebiosynthesis_transsulfuration_	3.0193	Glucose_D5	2.66751	0.0340869
PWY_5367_petroselinatebiosynthesis	2.01531			-
PWY_5384_sucrosedegradationIV_sucrosephosphorylase_	2.62548	Glucose_D5	2.46421	0.00789277
PWY_5464_superpathwayofcytosolicglycolysis_plants__pyruvatedehydrogenaseandTCAcycle	2.69505			-
PWY_5484_glycolysisII_fromfructose6_phosphate_	4.0866	Glucose_D5	3.12503	0.0163092
PWY_5497_purinenucleobasesdegradationII_anaerobic_	2.52373			-
PWY_5505_L_glutamateandL_glutaminebiosynthesis	2.34956	Glucose_D5	2.63162	0.0222296
PWY_561_superpathwayofglyoxylatecycleandfattyaciddegradation	0			-
PWY_5659_GDP_mannosebiosynthesis	3.35729	Fiber_D5	2.85801	0.0249747
PWY_5667_CDP_diacylglycerolbiosynthesisI	3.78535	Fiber_D5	3.2716	0.00394775
PWY_5675_nitratereductionV_assimilatory_	2.71806	Glucose_D5	2.74245	0.002093
PWY_5676_acetyl_CoAfermentationtobutanoateII	0			-
PWY_5686_UMPbiosynthesisI	4.04201			-
PWY_5690_TCAcycleII_plantsandfungi_	3.37453			-
PWY_5695_inosine5_phosphatedegradation	3.87086			-
PWY_5705_allantoindegradationtoglyoxylateIII	2.13692			-
PWY_5723_Rubiscoshunt	3.22199			-
PWY_5791	2.05991			-
PWY_5837_2_carboxy_1_4_naphthoquinolbiosynthesis	2.42965	Glucose_D5	2.61249	0.0222296
PWY_5838_superpathwayofmenaquinol_8biosynthesisI	2.8224	Glucose_D5	2.6642	0.0222296
PWY_5840_superpathwayofmenaquinol_7biosynthesis	2.60029			-
PWY_5845_superpathwayofmenaquinol_9biosynthesis	2.42447			-
PWY_5850_superpathwayofmenaquinol_6biosynthesis	2.42447			-
PWY_5855_ubiquinol_7biosynthesis_earlydecarboxylation_	2.31397	Glucose_D5	2.48085	0.00739713
PWY_5856_ubiquinol_9biosynthesis_earlydecarboxylation_	2.31397	Glucose_D5	2.48085	0.00739713
PWY_5857_ubiquinol_10biosynthesis_earlydecarboxylation_	2.31397	Glucose_D5	2.48085	0.00739713
PWY_5860_superpathwayofdemethylmenaquinol_6biosynthesisI	2.26635			-
PWY_5861_superpathwayofdemethylmenaquinol_8biosynthesisI	2.66729	Glucose_D5	2.60843	0.0222296
PWY_5862_superpathwayofdemethylmenaquinol_9biosynthesis	2.26635			-
PWY_5896_superpathwayofmenaquinol_10biosynthesis	2.42447			-
PWY_5897_superpathwayofmenaquinol_11biosynthesis	2.84494	Glucose_D5	2.67441	0.0222296
PWY_5898_superpathwayofmenaquinol_12biosynthesis	2.84494	Glucose_D5	2.67441	0.0222296
PWY_5899_superpathwayofmenaquinol_13biosynthesis	2.84494	Glucose_D5	2.67441	0.0222296
PWY_5913_partialTCAcycle_obligateautotrophs_	3.19543	Glucose_D5	2.78531	0.00394775
PWY_5918_superpathwayofhemebbiosynthesisfromglutamate	2.85459	Glucose_D5	2.93928	0.002093
PWY_5920_superpathwayofhemebbiosynthesisfromglycine	2.60528	Glucose_D5	2.70471	0.002093
PWY_5971_palmitatebiosynthesis_typeIIfattyacidsynthase_	3.28745			-
PWY_5973_cis_vaccenatebiosynthesis	4.30649	Fiber_D5	3.31931	0.0163092
PWY_5989_stearatebiosynthesisII_bacteriaandplants_	3.35182	Glucose_D5	3.02862	0.00394775
PWY_6121_5_aminoimidazoleribonucleotidebiosynthesisI	3.90022	Fiber_D5	3.13191	0.00394775
PWY_6122_5_aminoimidazoleribonucleotidebiosynthesisII	4.02636	Glucose_D5	3.10001	0.0163092
PWY_6123_inosine_5_phosphatebiosynthesisI	4.30443	Fiber_D5	3.11481	0.0249747
PWY_6124_inosine_5_phosphatebiosynthesisII	4.31984	Fiber_D5	3.35204	0.00394775
PWY_6125_superpathwayofguanosinenucleotidesdenovobiosynthesisII	4.15776	Fiber_D5	3.16367	0.00648531
PWY_6126_superpathwayofadenosinenucleotidesdenovobiosynthesisII	4.32106	Fiber_D5	3.36092	0.037373
PWY_6143_CMP_pseudaminatebiosynthesis	0			-
PWY_6147_6_hydroxymethyl_dihydropterindiphosphatebiosynthesisI	3.36426	Fiber_D5	2.89836	0.00394775
PWY_6151_S_adenosyl_L_methioninesalvageI	3.18807			-
PWY_6163_chorismatebiosynthesisfrom3_dehydroquinate	3.83718	Fiber_D5	3.07701	0.00648531
PWY_6168_flavinbiosynthesisIII_fungi_	3.11636	Glucose_D5	2.86807	0.002093
PWY_6270_isoprenebiosynthesisI	3.78742	Fiber_D5	2.70286	0.0163092
PWY_6277_superpathwayof5_aminoimidazoleribonucleotidebiosynthesis	4.02636	Glucose_D5	3.10001	0.0163092
PWY_6282_palmitoleatebiosynthesisI_from_5Z__dodec_5_enoate_	3.57983	Glucose_D5	3.23911	0.00394775
PWY_6284_superpathwayofunsaturatedfattyacidsbiosynthesis_E_coli_	2.57771			-
PWY_6285_superpathwayoffattyacidsbiosynthesis_E_coli_	2.8164			-
PWY_6305_superpathwayofputrescinebiosynthesis	2.85896			-
PWY_6307_L_tryptophandegradationX_mammalian_viatryptamine_	1.36561			-
PWY_6313_serotonindegradation	1.8853			-
PWY_6317_D_galactosedegradationI_Leloirpathway_	3.34306			-
PWY_6351_D_myo_inositol_1_4_5__trisphosphatebiosynthesis	0			-
PWY_6353_purinenucleotidesdegradationII_aerobic_	3.15044	Glucose_D5	2.84589	0.0200963
PWY_6385_peptidoglycanbiosynthesisIII_mycobacteria_	3.77942			-
PWY_6386_UDP_N_acetylmuramoyl_pentapeptidebiosynthesisII_lysine_containing_	3.71945	Fiber_D5	2.85355	0.037373
PWY_6387_UDP_N_acetylmuramoyl_pentapeptidebiosynthesisI_meso_diaminopimelatecontaining_	3.86193			-
PWY_6470_peptidoglycanbiosynthesisV_beta__lactamresistance_	2.47864			-
PWY_6471_peptidoglycanbiosynthesisIV_Enterococcusfaecium_	3.29755	Fiber_D5	3.06056	0.002093
PWY_6507_4_deoxy_L_threo_hex_4_enopyranuronatedegradation	3.09608			-
PWY_6519_8_amino_7_oxononanoatebiosynthesisI	3.1866	Glucose_D5	2.83249	0.00388491
PWY_6527_stachyosedegradation	3.42781	Glucose_D5	2.86966	0.037373
PWY_6531_mannitolcycle	2.17866	Glucose_D5	2.60533	0.0495102
PWY_6545_pyrimidinedeoxyribonucleotidesdenovobiosynthesisIII	2.66686	Glucose_D5	2.46558	0.0222296
PWY_6549_L_glutaminebiosynthesisIII	2.3963			-
PWY_6562_norspermidinebiosynthesis	1.65957			-
PWY_6565_superpathwayofpolyaminebiosynthesisIII	1.71202			-
PWY_6588_pyruvatefermentationtoacetone	0			-
PWY_6590_superpathwayofClostridiumacetobutylicumacidogenicfermentation	1.67833			-
PWY_6595_superpathwayofguanosinenucleotidesdegradation_plants_	0			-
PWY_6606_guanosinenucleotidesdegradationII	2.46827			-
PWY_6608_guanosinenucleotidesdegradationIII	3.59095	Glucose_D5	3.14177	0.00639227
PWY_6609_adenineandadenosinesalvageIII	4.0158	Fiber_D5	3.28322	0.00394775
PWY_6612_superpathwayoftetrahydrofolatebiosynthesis	2.59904	Glucose_D5	2.51814	0.00739713
PWY_6700_queuosinebiosynthesisI_denovo_	3.72681	Fiber_D5	2.99288	0.0163092
PWY_6703_preQ0biosynthesis	3.81574	Fiber_D5	3.1764	0.00394775
PWY_6708_ubiquinol_8biosynthesis_earlydecarboxylation_	2.31397	Glucose_D5	2.48085	0.00739713
PWY_6731_starchdegradationIII	2.49119	Glucose_D5	2.57028	0.00739713
PWY_6737_starchdegradationV	4.09652			-
PWY_6749_CMP_legionaminatebiosynthesisI	3.59169	Fiber_D5	3.18751	0.0102718
PWY_6803_phosphatidylcholineacylediting	2.47174	Glucose_D5	2.48095	0.0210252
PWY_6837_fattyacidbeta__oxidationV_unsaturated_oddnumber_di_isomerase_dependent_	0			-
PWY_6892_thiazolecomponentofthiaminediphosphatebiosynthesisI	0.735722			-
PWY_6897_thiaminediphosphatesalvageII	3.38773			-
PWY_6901_superpathwayofglucoseandxylosedegradation	3.4743			-
PWY_6936_seleno_aminoacidbiosynthesis_plants_	2.8589	Glucose_D5	2.60421	0.0163092
PWY_6953_dTDP_3_acetamido_alpha__D_fucosebiosynthesis	0			-
PWY_6969_TCAcycleV_2_oxoglutaratesynthase_	2.39845			-
PWY_7003_glyceroldegradationtobutanol	0			-
PWY_7013__S__propane_1_2_dioldegradation	3.50297	Glucose_D5	3.06282	0.00394775
PWY_7094_fattyacidsalvage	2.35194	Glucose_D5	2.45602	0.0222296
PWY_7111_pyruvatefermentationtoisobutanol_engineered_	4.19589	Fiber_D5	3.63624	0.00394775
PWY_7115_C4photosyntheticcarbonassimilationcycle_NAD_MEtype	2.95768	Glucose_D5	2.62372	0.00639227
PWY_7117_C4photosyntheticcarbonassimilationcycle_PEPCKtype	3.2117	Glucose_D5	2.76232	0.00394775
PWY_7184_pyrimidinedeoxyribonucleotidesdenovobiosynthesisI	3.50345	Glucose_D5	3.21423	0.00280167
PWY_7185_UTPandCTPdephosphorylationI	2.15177			-
PWY_7187_pyrimidinedeoxyribonucleotidesdenovobiosynthesisII	2.76439	Glucose_D5	2.63355	0.002093
PWY_7197_pyrimidinedeoxyribonucleotidephosphorylation	3.79391			-
PWY_7198_pyrimidinedeoxyribonucleotidesdenovobiosynthesisIV	3.42286	Glucose_D5	3.08081	0.0155676
PWY_7199_pyrimidinedeoxyribonucleosidessalvage	3.74167			-
PWY_7200_superpathwayofpyrimidinedeoxyribonucleosidesalvage	0			-
PWY_7204_pyridoxal5_phosphatesalvageII_plants_	0			-
PWY_7208_superpathwayofpyrimidinenucleobasessalvage	4.24656	Fiber_D5	3.57276	0.00648531
PWY_7210_pyrimidinedeoxyribonucleotidesbiosynthesisfromCTP	3.49018	Glucose_D5	3.20906	0.002093
PWY_7211_superpathwayofpyrimidinedeoxyribonucleotidesdenovobiosynthesis	3.09257	Glucose_D5	2.79178	0.0131951
PWY_7219_adenosineribonucleotidesdenovobiosynthesis	4.55538	Fiber_D5	3.86048	0.00394775
PWY_7220_adenosinedeoxyribonucleotidesdenovobiosynthesisII	4.15101			-
PWY_7221_guanosineribonucleotidesdenovobiosynthesis	4.45564	Fiber_D5	3.65862	0.00394775
PWY_7222_guanosinedeoxyribonucleotidesdenovobiosynthesisII	4.15101			-
PWY_7228_superpathwayofguanosinenucleotidesdenovobiosynthesisI	4.32825			-
PWY_7229_superpathwayofadenosinenucleotidesdenovobiosynthesisI	4.41514	Fiber_D5	3.59602	0.00394775
PWY_7234_inosine_5_phosphatebiosynthesisIII	3.21422	Glucose_D5	2.75917	0.0247217
PWY_7237_myo__chiro_andscyllo_inositoldegradation	4.61363			-
PWY_724_superpathwayofL_lysine_L_threonineandL_methioninebiosynthesisII	3.63968			-
PWY_7242_D_fructuronatedegradation	2.86523	Glucose_D5	2.62701	0.00739713
PWY_7254_TCAcycleVII_acetate_producers_	2.4575			-
PWY_7282_4_amino_2_methyl_5_diphosphomethylpyrimidinebiosynthesisII	3.0938	Glucose_D5	2.71765	0.0200963
PWY_7288_fattyacidbeta__oxidationVII_yeastperoxisome_	0			-
PWY_7315_dTDP_N_acetylthomosaminebiosynthesis	2.64338	Glucose_D5	2.44634	0.0200963
PWY_7316_dTDP_N_acetylviosaminebiosynthesis	0			-
PWY_7323_superpathwayofGDP_mannose_derivedO_antigenbuildingblocksbiosynthesis	2.97998			-
PWY_7328_superpathwayofUDP_glucose_derivedO_antigenbuildingblocksbiosynthesis	0			-
PWY_7337_10_cis_heptadecenoyl_CoAdegradation_yeast_	0			-
PWY_7338_10_trans_heptadecenoyl_CoAdegradation_reductase_dependent_yeast_	0			-
PWY_7357_thiaminephosphateformationfrompyrithiamineandoxythiamine_yeast_	3.3524			-
PWY_7383_anaerobicenergymetabolism_invertebrates_cytosol_	4.08429	Glucose_D5	3.25229	0.0249747
PWY_7385_1_3_propanediolbiosynthesis_engineered_	1.13824			-
PWY_7388_octanoyl__acyl_carrierprotein_biosynthesis_mitochondria_yeast_	3.60772	Glucose_D5	3.26235	0.00394775
PWY_7400_L_argininebiosynthesisIV_archaebacteria_	3.68226	Glucose_D5	3.04116	0.0249747
PWY_7431_aromaticbiogenicaminedegradation_bacteria_	1.9566	Glucose_D5	2.63154	0.0222296
PWY_7511_proteinubiquitination	0			-
PWY_7539_6_hydroxymethyl_dihydropterindiphosphatebiosynthesisIII_Chlamydia_	3.36021	Fiber_D5	2.89338	0.00394775
PWY_7560_methylerythritolphosphatepathwayII	3.77451	Fiber_D5	2.80233	0.00648531
PWY_7616_methanoloxidationtocarbondioxide	0			-
PWY_7654__8E_10E__dodeca_8_10_dienolbiosynthesis	1.61116			-
PWY_7656_Spodopteralittoralispheromonebiosynthesis	1.367			-
PWY_7663_gondoatebiosynthesis_anaerobic_	4.25329	Fiber_D5	3.31875	0.00648531
PWY_7664_oleatebiosynthesisIV_anaerobic_	3.62346	Glucose_D5	3.27607	0.00394775
PWY_821_superpathwayofsulfuraminoacidbiosynthesis_Saccharomycescerevisiae_	2.28238	Glucose_D5	2.60109	0.0222296
PWY_841_superpathwayofpurinenucleotidesdenovobiosynthesisI	4.13617	Fiber_D5	3.37437	0.00394775
PWY0_1061_superpathwayofL_alaninebiosynthesis	2.59223	Fiber_D5	2.54954	0.0222296
PWY0_1241_ADP_L_glycero_beta__D_manno_heptosebiosynthesis	3.65012			-
PWY0_1261_anhydromuropeptidesrecyclingI	3.05926	Glucose_D5	2.67232	0.0463198
PWY0_1296_purineribonucleosidesdegradation	3.72648	Glucose_D5	3.19274	0.00648531
PWY0_1297_superpathwayofpurinedeoxyribonucleosidesdegradation	3.58419	Glucose_D5	3.24512	0.00394775
PWY0_1298_superpathwayofpyrimidinedeoxyribonucleosidesdegradation	3.39389	Glucose_D5	3.06093	0.00394775
PWY0_1319_CDP_diacylglycerolbiosynthesisII	3.78535	Fiber_D5	3.2716	0.00394775
PWY0_1338_polymyxinresistance	0			-
PWY0_1415_superpathwayofhemebbiosynthesisfromuroporphyrinogen_III	2.56025	Glucose_D5	2.80444	0.002093
PWY0_1479_tRNAprocessing	3.7811	Glucose_D5	3.42427	0.00388491
PWY0_1586_peptidoglycanmaturation_meso_diaminopimelatecontaining_	3.66736			-
PWY0_162_superpathwayofpyrimidineribonucleotidesdenovobiosynthesis	3.98623			-
PWY0_166_superpathwayofpyrimidinedeoxyribonucleotidesdenovobiosynthesis_E_coli_	2.87499	Glucose_D5	2.62973	0.00280167
PWY0_781_aspartatesuperpathway	2.91192	Glucose_D5	2.68867	0.00739713
PWY0_845_superpathwayofpyridoxal5_phosphatebiosynthesisandsalvage	3.55004	Glucose_D5	2.82825	0.0104056
PWY0_862__5Z__dodecenoatebiosynthesisI	3.56818	Glucose_D5	3.2149	0.00394775
PWY0_881_superpathwayoffattyacidbiosynthesisI_E_coli_	0			-
PWY3DJ_35471_L_ascorbatebiosynthesisIV_animals_D_glucuronatepathway_	0			-
PWY4FS_7_phosphatidylglycerolbiosynthesisI_plastidic_	3.24875			-
PWY4FS_8_phosphatidylglycerolbiosynthesisII_non_plastidic_	3.24875			-
PWY4LZ_257_superpathwayoffermentation_Chlamydomonasreinhardtii_	2.35182	Fiber_D5	2.51202	0.0222296
PWY66_201_nicotinedegradationIV	0			-
PWY66_367_ketogenesis	0			-
PWY66_388_ceramidedegradationbyalpha__oxidation	0			-
PWY66_389_phytoldegradation	1.79196			-
PWY66_391_fattyacidbeta__oxidationVI_mammalianperoxisome_	0			-
PWY66_398_TCAcycleIII_animals_	2.56396			-
PWY66_399_gluconeogenesisIII	3.28268	Fiber_D5	2.79566	0.0340869
PWY66_409_superpathwayofpurinenucleotidesalvage	3.23284			-
PWY66_422	3.30429			-
PWY6666_2_dopaminedegradation	1.45421			-
PYRIDNUCSAL_PWY_NADsalvagepathwayI_PNCVIcycle_	2.6877	Glucose_D5	2.60656	0.00739713
PYRIDNUCSYN_PWY_NADdenovobiosynthesisI_fromaspartate_	3.92402	Fiber_D5	3.11701	0.00394775
PYRIDOXSYN_PWY_pyridoxal5_phosphatebiosynthesisI	3.76156	Glucose_D5	3.1357	0.00394775
REDCITCYC_TCAcycleVI_Helicobacter_	0			-
RHAMCAT_PWY_L_rhamnosedegradationI	3.88154	Fiber_D5	3.42639	0.00394775
RIBOSYN2_PWY_flavinbiosynthesisI_bacteriaandplants_	3.6716			-
SALVADEHYPOX_PWY_adenosinenucleotidesdegradationII	3.59924	Glucose_D5	3.16401	0.00639227
SER_GLYSYN_PWY_superpathwayofL_serineandglycinebiosynthesisI	4.21639	Glucose_D5	3.32833	0.0104056
SO4ASSIM_PWY_assimilatorysulfatereductionI	2.85306	Glucose_D5	2.55134	0.0102718
SULFATE_CYS_PWY_superpathwayofsulfateassimilationandcysteinebiosynthesis	2.98235	Glucose_D5	2.73147	0.00476268
TCA_GLYOX_BYPASS_superpathwayofglyoxylatebypassandTCA	2.42873			-
TCA_TCAcycleI_prokaryotic_	3.62059	Glucose_D5	2.94993	0.0104056
TEICHOICACID_PWY_poly_glycerolphosphate_wallteichoicacidbiosynthesis	2.46348			-
THISYN_PWY_superpathwayofthiaminediphosphatebiosynthesisI	1.41769			-
THISYNARA_PWY_superpathwayofthiaminediphosphatebiosynthesisIII_eukaryotes_	0			-
THRESYN_PWY_superpathwayofL_threoninebiosynthesis	3.69612	Fiber_D5	2.79291	0.037373
TRNA_CHARGING_PWY_tRNAcharging	4.01185	Fiber_D5	2.87399	0.0163092
TRPSYN_PWY_L_tryptophanbiosynthesis	2.98955	Glucose_D5	2.7005	0.00388491
UBISYN_PWY_superpathwayofubiquinol_8biosynthesis_earlydecarboxylation_	2.30957	Glucose_D5	2.53747	0.00739713
UDPNACETYLGALSYN_PWY_UDP_N_acetyl_D_glucosaminebiosynthesisII	0			-
UDPNAGSYN_PWY_UDP_N_acetyl_D_glucosaminebiosynthesisI	3.14637			-
URSIN_PWY_ureidebiosynthesis	0			-
VALSYN_PWY_L_valinebiosynthesis	4.32213	Fiber_D5	3.73376	0.00394775
