# Supplementary material for: Fiber supplementation protects from antibiotic-induced gut microbiome dysbiosis by modulating gut redox potential
Source: Nat Commun. 2023 Aug 24;14:5161. doi: 10.1038/s41467-023-40553-x (PMC10449846; doi:10.1038/s41467-023-40553-x)
Supplement: Supplementary file 11 — Supplementary Data 8 [file 41467_2023_40553_MOESM11_ESM.xlsx]

## Sheet: D5_sig_results_GluABvsFibAB
feature	metadata	value	coef	stderr	N	N.not.0	pval	qval			MetaCyc Pathway	deltaG	feature	metadata	value	coef	stderr	N	N.not.0	pval	qval
QOR.RXN...expasy..NADPH.quinone.reductase..1.6.5.5.	diet_drug	glucose_amoxicillin	6.00107	0.244021	12	12	2.82118e-10	1.73079e-07			Superoxide dismutase	140.82825 kcal/mol	SUPEROX.DISMUT.RXN...expasy..Superoxide.dismutase..1.15.1.1.	diet_drug	glucose_amoxicillin	1.61507	0.221546	12	12	2.63186e-05	0.000198116
RXN.14558...expasy..galactosyltransferase..2.4.1.303.	diet_drug	glucose_amoxicillin	-6.96879	0.265234	12	7	1.46958e-10	1.73079e-07			Catalase peroxidas	-45.454002 kcal/mo	RXN.8667...expasy..Catalase.peroxidase..1.11.1.21.	diet_drug	glucose_amoxicillin	3.52354	0.307208	12	9	4.46399e-07	1.56495e-05
R12.RXN...expasy..6.phospho.3.hexuloisomerase..5.3.1.27.	diet_drug	glucose_amoxicillin	-4.11114	0.191835	12	7	1.0911e-09	4.46259e-07		Aerobic	Catalase	-70.65401 kcal/mol	RXN.14189...expasy..Catalase..1.11.1.6.	diet_drug	glucose_amoxicillin	2.42157	0.254995	12	12	2.54683e-06	5.02728e-05
TEICHOICSYN4.RXN...expasy..Teichoic.acid.poly.glycerol.phosphate..polymerase..2.7.8.12.	diet_drug	glucose_amoxicillin	-6.7082	0.33723	12	8	2.26263e-09	6.9406e-07
X4.2.2.2.RXN...expasy..Pectate.lyase..4.2.2.2.	diet_drug	glucose_amoxicillin	-4.31898	0.226418	12	12	3.40748e-09	8.36195e-07
RXN.21228...expasy..Citrate.synthase..unknown.stereospecificity...2.3.3.16.	diet_drug	glucose_amoxicillin	4.1939	0.225686	12	7	4.39665e-09	8.99114e-07
R601.RXN...expasy..Fumarate.reductase..quinol...1.3.5.4.	diet_drug	glucose_amoxicillin	3.89297	0.219539	12	12	6.93558e-09	1.21571e-06
FORMATEDEHYDROG.RXN...metacyc..formate.dehydrogenase..menaquinone...1.17.5.3.	diet_drug	glucose_amoxicillin	3.84315	0.24234	12	12	2.04573e-08	3.13765e-06					X1.2.7.7.RXN...expasy..3.methyl.2.oxobutanoate.dehydrogenase..ferredoxin...1.2.7.7.	diet_drug	glucose_amoxicillin	4.67713	1.04156	12	7	0.00115999	0.00395365
RXN0.5359...expasy..Diguanylate.cyclase..2.7.7.65.	diet_drug	glucose_amoxicillin	4.64537	0.299255	12	7	2.51397e-08	3.42737e-06			(E)-4-hydroxy-3-methylbut-2-enyl-diphosphate synthase (ferredoxin)	214.84761 kcal/mo
NITRATE.REDUCTASE.CYTOCHROME.RXN...expasy..Nitrate.reductase..cytochrome...1.9.6.1.	diet_drug	glucose_amoxicillin	4.29863	0.285142	12	11	3.33179e-08	4.08811e-06		Iron	Protoporphyrin ferrochelatase	-58.434082 kcal/mol
DIHYDRODIPICSYN.RXN...expasy..4.hydroxy.tetrahydrodipicolinate.synthase..4.3.3.7.	diet_drug	glucose_amoxicillin	-1.99805	0.138102	12	12	4.94427e-08	5.05551e-06			Bacterial non-heme ferritin	40.658447 kcal/mol	RXN.15294...expasy..Bacterial.non.heme.ferritin..1.16.3.2.	diet_drug	glucose_amoxicillin	-1.36147	0.225603	12	12	0.00012613	0.00065748
X2.6.1.37.RXN...metacyc..phosphonoacetaldehyde.transaminase..2.6.1.37.	diet_drug	glucose_amoxicillin	-6.52943	0.449634	12	10	4.77188e-08	5.05551e-06					X1.18.1.2.RXN...expasy..Ferredoxin..NADP....reductase..1.18.1.2.	diet_drug	glucose_amoxicillin	3.02378	0.477233	12	8	8.50304e-05	0.000492134
GUANPRIBOSYLTRAN.RXN...expasy..Hypoxanthine.phosphoribosyltransferase..2.4.2.8.	diet_drug	glucose_amoxicillin	-2.19926	0.156742	12	12	6.6304e-08	5.42366e-06
RXN.9992...expasy..3.deoxy.D.glycero.D.galacto.nonulopyranosonate.9.phosphatase..3.1.3.103.	diet_drug	glucose_amoxicillin	-6.42551	0.452171	12	8	5.87236e-08	5.42366e-06					RXN.11236...expasy..Nitrate.reductase..quinone...1.7.5.1.	diet_drug	glucose_amoxicillin	1.44959	0.196424	12	6	2.36979e-05	0.000187361
HYDROXYPYRUVATE.REDUCTASE.RXN...expasy..Hydroxypyruvate.reductase..1.1.1.81.	diet_drug	glucose_amoxicillin	3.3735	0.239887	12	7	6.48859e-08	5.42366e-06		Nitrogen	ADP-ribosyl-[dinitrogen reductase] hydrolase	200.6301 kcal/mol	X3.2.2.24.RXN...expasy..ADP.ribosyl..dinitrogen.reductase..hydrolase..3.2.2.24.	diet_drug	glucose_amoxicillin	-2.57454	0.294828	12	12	5.42396e-06	7.92286e-05
TRANS.RXN0.277...expasy..Proton.translocating.NAD.P.....transhydrogenase..7.1.1.1.	diet_drug	glucose_amoxicillin	4.0372	0.298341	12	8	9.36604e-08	7.18258e-06			Nitrate reductase (cytochrome)	-74.12053 kcal/mol	NITRATE.REDUCTASE.CYTOCHROME.RXN...expasy..Nitrate.reductase..cytochrome...1.9.6.1.	diet_drug	glucose_amoxicillin	4.29863	0.285142	12	11	3.33179e-08	4.08811e-06
X2.7.7.13.RXN...expasy..Mannose.1.phosphate.guanylyltransferase..2.7.7.13.	diet_drug	glucose_amoxicillin	-1.6576	0.124428	12	12	1.08721e-07	7.84713e-06			Nitrite reductase (cytochrome; ammonia-forming)	17.61956 kcal/mol	X1.7.2.2.RXN...expasy..Nitrite.reductase..cytochrome..ammonia.forming...1.7.2.2.	diet_drug	glucose_amoxicillin	1.37501	0.256603	12	12	0.000319704	0.00137984
X3.2.2.23.RXN...expasy..DNA.formamidopyrimidine.glycosylase..3.2.2.23.	diet_drug	glucose_amoxicillin	-1.83685	0.139157	12	12	1.18657e-07	8.08847e-06			Nitrite reductase (NAD(P)H)	-4.578247 kcal/mol	RXN0.6377...expasy..Nitrite.reductase..NAD.P.H...1.7.1.4.	diet_drug	glucose_amoxicillin	2.09081	0.336159	12	6	9.88757e-05	0.00055908
DEOXYRIBOSE.P.ALD.RXN...expasy..Deoxyribose.phosphate.aldolase..4.1.2.4.	diet_drug	glucose_amoxicillin	-1.86261	0.142656	12	12	1.31605e-07	8.21754e-06					R621.RXN...expasy..Nitric.oxide.dioxygenase..1.14.12.17.	diet_drug	glucose_amoxicillin	1.81451	0.198645	12	6	3.62086e-06	6.45267e-05	3-methyl-2-oxobutanoate + 2 an oxidized ferredoxin [iron-sulfur] cluster + coenzyme A ↔ isobutanoyl-CoA + CO2 + 2 a reduced ferredoxin [iron-sulfur] cluster + H+
DNA.CYTOSINE.5..METHYLTRANSFERASE.RXN...expasy..DNA..cytosine.5...methyltransferase..2.1.1.37.	diet_drug	glucose_amoxicillin	-3.9906	0.306205	12	12	1.33945e-07	8.21754e-06					X1.7.2.3.RXN...expasy..Trimethylamine.N.oxide.reductase..1.7.2.3.	diet_drug	glucose_amoxicillin	3.15834	0.269696	12	8	3.6736e-07	1.45404e-05
X6PGLUCONDEHYDROG.RXN...metacyc..phosphogluconate.dehydrogenase..NAD.P...dependent..decarboxylating...1.1.1.351.	diet_drug	glucose_amoxicillin	3.57844	0.281067	12	7	1.67133e-07	9.76537e-06
METHYLASPARTATE.MUTASE.RXN...expasy..Methylaspartate.mutase..5.4.99.1.	diet_drug	glucose_amoxicillin	1.32634	0.104982	12	6	1.79759e-07	1.00257e-05					RXN0.5293...expasy..Succinate.semialdehyde.dehydrogenase..NAD.P.......1.2.1.16.	diet_drug	glucose_amoxicillin	2.57521	0.381778
GPH.RXN...expasy..Phosphoglycolate.phosphatase..3.1.3.18.	diet_drug	glucose_amoxicillin	-4.00114	0.321276	12	12	2.05887e-07	1.0105e-05			Fumarate reductase (NADH)	14.361786 kcal/mol	FUMARATE.REDUCTASE.NADH.RXN...expasy..Fumarate.reductase..NADH...1.3.1.6.	diet_drug	glucose_amoxicillin	1.50818	0.399258
X4.1.1.82.RXN...expasy..Phosphonopyruvate.decarboxylase..4.1.1.82.	diet_drug	glucose_amoxicillin	-5.61713	0.450235	12	9	2.02471e-07	1.0105e-05			Succinate dehydrogenase (quinone)	-5.0422516 kcal/mol	RXN.14971...expasy..Succinate.dehydrogenase..quinone...1.3.5.1.	diet_drug	glucose_amoxicillin	3.00337	0.461846
X4.2.2.12.RXN...expasy..Xanthan.lyase..4.2.2.12.	diet_drug	glucose_amoxicillin	-2.04666	0.163651	12	12	1.97887e-07	1.0105e-05			Fumarate reductase (quinol)	5.0422516 kcal/mol	R601.RXN...expasy..Fumarate.reductase..quinol...1.3.5.4.	diet_drug	glucose_amoxicillin	3.89297	0.219539
X3.2.1.37.RXN...expasy..Xylan.1.4.beta.xylosidase..3.2.1.37.	diet_drug	glucose_amoxicillin	-2.85542	0.234426	12	12	2.53839e-07	1.19793e-05			Fumarate hydratase	0.6130066 kcal/mol	FUMHYDR.RXN...expasy..Fumarate.hydratase..4.2.1.2.	diet_drug	glucose_amoxicillin	0.68023	0.183376
PANTOTHENATE.KIN.RXN...expasy..Pantothenate.kinase..2.7.1.33.	diet_drug	glucose_amoxicillin	-2.29704	0.189344	12	12	2.63656e-07	1.19817e-05
X325.BISPHOSPHATE.NUCLEOTIDASE.RXN...expasy..3..2...5..bisphosphate.nucleotidase..3.1.3.7.	diet_drug	glucose_amoxicillin	-2.07329	0.174832	12	12	3.26521e-07	1.38152e-05
PYRUVDEH.RXN..NO_NAME	diet_drug	glucose_amoxicillin	3.30063	0.278065	12	8	3.23628e-07	1.38152e-05					X4.2.2.8.RXN...expasy..Heparin.sulfate.lyase..4.2.2.8.	diet_drug	glucose_amoxicillin	-2.35527	0.262104
X1.ACYLGLYCEROL.3.P.ACYLTRANSFER.RXN...expasy..1.acylglycerol.3.phosphate.O.acyltransferase..2.3.1.51.	diet_drug	glucose_amoxicillin	-2.30382	0.195212	12	12	3.41673e-07	1.39744e-05					ADENYLYLSULFKIN.RXN...expasy..Adenylyl.sulfate.kinase..2.7.1.25.	diet_drug	glucose_amoxicillin	-2.41371	0.277494
X1.7.2.3.RXN...expasy..Trimethylamine.N.oxide.reductase..1.7.2.3.	diet_drug	glucose_amoxicillin	3.15834	0.269696	12	8	3.6736e-07	1.45404e-05					X4.2.2.21.RXN...expasy..Chondroitin.sulfate.ABC.exolyase..4.2.2.21.	diet_drug	glucose_amoxicillin	2.4096	0.498575
HEMN.RXN...expasy..Coproporphyrinogen.dehydrogenase..1.3.98.3.	diet_drug	glucose_amoxicillin	3.69406	0.31654	12	8	3.79529e-07	1.45526e-05					GLUTATHIONE.REDUCT.NADPH.RXN...expasy..Glutathione.disulfide.reductase..1.8.1.7.	diet_drug	glucose_amoxicillin	1.54315	0.574893
RXN.12269...expasy..Gellan.lyase..4.2.2.25.	diet_drug	glucose_amoxicillin	-3.70384	0.319945	12	12	4.09278e-07	1.50238e-05
X2.1.1.151.RXN...expasy..Cobalt.factor.II.C.20..methyltransferase..2.1.1.151.	diet_drug	glucose_amoxicillin	3.1492	0.272529	12	7	4.16307e-07	1.50238e-05					X5.3.4.1.RXN...expasy..Protein.disulfide.isomerase..5.3.4.1.	diet_drug	glucose_amoxicillin	-1.1296	0.250463
RXN.8667...expasy..Catalase.peroxidase..1.11.1.21.	diet_drug	glucose_amoxicillin	3.52354	0.307208	12	9	4.46399e-07	1.56495e-05		Sulfur	Sulfate adenylyltransferase	-65.17432 kcal/mol	RXN.12720...expasy..Sulfate.adenylyltransferase..2.7.7.4.	diet_drug	glucose_amoxicillin	-1.15486	0.282716
DIACYLGLYKIN.RXN...expasy..Diacylglycerol.kinase..ATP...2.7.1.107.	diet_drug	glucose_amoxicillin	-1.7663	0.156131	12	12	5.07605e-07	1.73009e-05			Thiosulfate sulfurtransferase	-30.83236 kcal/mol	RXN.19040...expasy..Thiosulfate.sulfurtransferase..2.8.1.1.	diet_drug	glucose_amoxicillin	-1.93919	0.276238
UDPGLUCEPIM.RXN...expasy..UDP.glucose.4.epimerase..5.1.3.2.	diet_drug	glucose_amoxicillin	-3.31332	0.295818	12	12	5.57158e-07	1.84766e-05			Phosphoadenylyl-sulfate reductase (thioredoxin)	20.970154 kcal/mol	X1.8.4.8.RXN...expasy..Phosphoadenylyl.sulfate.reductase..thioredoxin...1.8.4.8.	diet_drug	glucose_amoxicillin	1.13152	0.718703
RXN.15041...expasy..D.aminoacyl.tRNA.deacylase..3.1.1.96.	diet_drug	glucose_amoxicillin	-1.82935	0.167308	12	12	6.97125e-07	2.25098e-05			Protein-disulfide reductase	10.502869 kcal/mol	X1.6.4.4.RXN...expasy..Protein.disulfide.reductase..1.8.1.8.	diet_drug	glucose_amoxicillin	2.41274	0.406679	12	8	4.19645e-06	6.77505e-05
HISTPRATPHYD.RXN...expasy..Phosphoribosyl.ATP.diphosphatase..3.6.1.31.	diet_drug	glucose_amoxicillin	-2.06372	0.189495	12	12	7.23388e-07	2.27589e-05										12	12	5.61689e-06	8.10814e-05
AICARSYN.RXN...expasy..Adenylosuccinate.lyase..4.3.2.2.	diet_drug	glucose_amoxicillin	-1.32283	0.124011	12	12	8.76756e-07	2.62385e-05										12	11	0.000688706	0.00254531
PSERPHOSPHA.RXN...expasy..Phosphoserine.phosphatase..3.1.3.3.	diet_drug	glucose_amoxicillin	3.19132	0.298617	12	7	8.61762e-07	2.62385e-05		Wood Ljungdahl Pathway	Formate--tetrahydrofolate ligase	-25.441711 kcal/mol						12	11	0.022925	0.0465712
HISTCYCLOHYD.RXN...expasy..Phosphoribosyl.AMP.cyclohydrolase..3.5.4.19.	diet_drug	glucose_amoxicillin	-1.48141	0.140592	12	12	9.82221e-07	2.73013e-05			formate dehydrogenase (menaquinone)	-24.558113 kcal/mol	FORMATEDEHYDROG.RXN...metacyc..formate.dehydrogenase..menaquinone...1.17.5.3.	diet_drug	glucose_amoxicillin	3.84315	0.24234	12	12	6.93558e-09	1.21571e-06
DTDPDEHYRHAMREDUCT.RXN...expasy..dTDP.4.dehydrorhamnose.reductase..1.1.1.133.	diet_drug	glucose_amoxicillin	-2.0869	0.198149	12	12	9.86519e-07	2.73013e-05			Methanethiol oxidase	-12.702999 kcal/mol						12	5	0.00112551	0.00389013
GLYCOLALDREDUCT.RXN...expasy..Lactaldehyde.reductase..1.1.1.77.	diet_drug	glucose_amoxicillin	3.6863	0.349049	12	10	9.61753e-07	2.73013e-05			Acetolactate decarboxylase	-1.0458908 kcal/mol						12	12	0.00219718	0.00677371
METHYLASPARTATE.AMMONIA.LYASE.RXN...expasy..Methylaspartate.ammonia.lyase..4.3.1.2.	diet_drug	glucose_amoxicillin	1.47766	0.140528	12	6	1.00127e-06	2.73013e-05					FOLYLPOLYGLUTAMATESYNTH.RXN...expasy..Tetrahydrofolate.synthase..6.3.2.17.	diet_drug	glucose_amoxicillin	-1.13458	0.293693	12	12	0.00314399	0.00901327
X2.7.13.3.RXN...expasy..Histidine.kinase..2.7.13.3.	diet_drug	glucose_amoxicillin	-1.01708	0.097904	12	12	1.11958e-06	2.80353e-05		CO2 Fixation	Methenyltetrahydrofolate cyclohydrolase	-35.90825 kcal/mol	X1.5.1.20.RXN...expasy..Methylenetetrahydrofolate.reductase..NAD.P.H...1.5.1.20.	diet_drug	glucose_amoxicillin	-1.02207	0.266484	12	12	0.00328974	0.00935978
RXN0.5507...expasy..6.carboxytetrahydropterin.synthase..4.1.2.50.	diet_drug	glucose_amoxicillin	-2.38813	0.22962	12	12	1.10792e-06	2.80353e-05			CO-methylating acetyl-CoA synthase	-23.893372 kcal/mol						12	10	0.000144544	0.000735914
RXN.11601...expasy..23S.rRNA..uracil.1939..C.5...methyltransferase..2.1.1.190.	diet_drug	glucose_amoxicillin	3.11587	0.29806	12	8	1.05674e-06	2.80353e-05			Alcohol dehydrogenase	23.084045 kcal/mol
KETOACYLCOATHIOL.RXN...expasy..Acetyl.CoA.C.acyltransferase..2.3.1.16.	diet_drug	glucose_amoxicillin	2.10628	0.202681	12	7	1.11609e-06	2.80353e-05			Acetolactate synthase	-9.48587 kcal/mol	ACETOLACTSYN.RXN...expasy..Acetolactate.synthase..2.2.1.6.	diet_drug	glucose_amoxicillin	-2.07518	0.233357	12	12	4.60841e-06	7.21473e-05
BETA.GLUCOSIDE.KINASE.RXN...expasy..Beta.glucoside.kinase..2.7.1.85.	diet_drug	glucose_amoxicillin	2.5507	0.246668	12	7	1.1684e-06	2.86725e-05			Acetaldehyde dehydrogenase	7.378174kcal/mol(-)	RXN.13671...expasy..Acetaldehyde.dehydrogenase..acetylating...1.2.1.10.	diet_drug	glucose_amoxicillin	4.72468	0.906892	12	11	0.000395683	0.00165701
OROPRIBTRANS.RXN...expasy..Orotate.phosphoribosyltransferase..2.4.2.10.	diet_drug	glucose_amoxicillin	-2.11921	0.208642	12	12	1.37765e-06	3.31445e-05			Formate dehydrogenase	-5.1540833 kcal/mol
RXN.19782...expasy..Pectinesterase..3.1.1.11.	diet_drug	glucose_amoxicillin	-2.96238	0.293846	12	12	1.47567e-06	3.48202e-05			L-lactate dehydrogenase	3.7617798 kcal/mol	RXN.7572...expasy..L.lactate.dehydrogenase..1.1.1.27.	diet_drug	glucose_amoxicillin	-2.88527	0.968482	12	11	0.0138275	0.030904
RXN.12238...expasy..N.N..diacetyllegionaminate.synthase..2.5.1.101.	diet_drug	glucose_amoxicillin	-8.2011	0.821181	12	10	1.60868e-06	3.72425e-05			Ketol-acid reductoisomerase (NADP(+))	-0.16644287 kcal/mol	ACETOLACTREDUCTOISOM.RXN...expasy..Ketol.acid.reductoisomerase..NADP......1.1.1.86.	diet_drug	glucose_amoxicillin	-1.02172	0.285427	12	12	0.0050148	0.012954
ERYTHRON4PDEHYDROG.RXN...expasy..4.phosphoerythronate.dehydrogenase..1.1.1.290.	diet_drug	glucose_amoxicillin	-1.66401	0.167884	12	12	1.72409e-06	3.91752e-05					KETOACYLCOATHIOL.RXN...expasy..Acetyl.CoA.C.acyltransferase..2.3.1.16.	diet_drug	glucose_amoxicillin	2.10628	0.202681	12	7	1.11609e-06	2.80353e-05
X2OXOGLUTDECARB.RXN...expasy..Oxoglutarate.dehydrogenase..succinyl.transferring...1.2.4.2.	diet_drug	glucose_amoxicillin	2.73165	0.278413	12	12	1.89191e-06	4.22068e-05					FORMYLTHFDEFORMYL.RXN...expasy..Formyltetrahydrofolate.deformylase..3.5.1.10.	diet_drug	glucose_amoxicillin	-2.38918	0.356783	12	12	5.3883e-05	0.000335606
RXN0.6481...expasy..tRNA.nucleotidyltransferase..2.7.7.56.	diet_drug	glucose_amoxicillin	-5.74094	0.5959	12	12	2.23462e-06	4.81031e-05
RXN.12227...expasy..23S.rRNA..uridine.2479..2..O..methyltransferase..2.1.1.208.	diet_drug	glucose_amoxicillin	-2.17676	0.225626	12	12	2.20609e-06	4.81031e-05		Anaerobic	Anaerobic carbon-monoxide dehydrogenase		X1.2.7.4.RXN...expasy..Anaerobic.carbon.monoxide.dehydrogenase..1.2.7.4.	diet_drug	glucose_amoxicillin	-1.21325	0.835652
X2.1.3.9.RXN...expasy..N.acetylornithine.carbamoyltransferase..2.1.3.9.	diet_drug	glucose_amoxicillin	-2.5093	0.261938	12	12	2.35264e-06	4.89269e-05
RXN.9778...expasy..N.succinylornithine.carbamoyltransferase..2.1.3.11.	diet_drug	glucose_amoxicillin	-2.5093	0.261938	12	12	2.35264e-06	4.89269e-05
RXN.14189...expasy..Catalase..1.11.1.6.	diet_drug	glucose_amoxicillin	2.42157	0.254995	12	12	2.54683e-06	5.02728e-05
ETHAMLY.RXN...expasy..Ethanolamine.ammonia.lyase..4.3.1.7.	diet_drug	glucose_amoxicillin	3.63804	0.382844	12	12	2.53195e-06	5.02728e-05
X4.99.1.3.RXN...expasy..Sirohydrochlorin.cobaltochelatase..4.99.1.3.	diet_drug	glucose_amoxicillin	1.97155	0.207914	12	6	2.58125e-06	5.02728e-05
X1.3.1.54.RXN...expasy..Precorrin.6A.reductase..1.3.1.54.	diet_drug	glucose_amoxicillin	2.34691	0.246823	12	7	2.51796e-06	5.02728e-05
PHOSPHASERDECARB.RXN...expasy..Phosphatidylserine.decarboxylase..4.1.1.65.	diet_drug	glucose_amoxicillin	-1.81784	0.193293	12	12	2.78189e-06	5.28609e-05
GLUTCYSLIG.RXN...expasy..Glutamate..cysteine.ligase..6.3.2.2.	diet_drug	glucose_amoxicillin	3.05026	0.32512	12	7	2.84338e-06	5.28609e-05										12	10	0.177181	0.241021
RXN.11313...expasy..Chitin.disaccharide.deacetylase..3.5.1.105.	diet_drug	glucose_amoxicillin	1.54506	0.164439	12	6	2.80522e-06	5.28609e-05
RXN0.1134...expasy..Pyruvate.dehydrogenase..acetyl.transferring...1.2.4.1.	diet_drug	glucose_amoxicillin	2.24917	0.244062	12	12	3.34313e-06	6.12241e-05
RXN0.3521...expasy..Undecaprenyl.phosphate.4.deoxy.4.formamido.L.arabinose.transferase..2.4.2.53.	diet_drug	glucose_amoxicillin	-2.20842	0.241962	12	12	3.64706e-06	6.45267e-05
H2NEOPTERINALDOL.RXN...expasy..Dihydroneopterin.aldolase..4.1.2.25.	diet_drug	glucose_amoxicillin	-2.14467	0.235221	12	12	3.68123e-06	6.45267e-05
R621.RXN...expasy..Nitric.oxide.dioxygenase..1.14.12.17.	diet_drug	glucose_amoxicillin	1.81451	0.198645	12	6	3.62086e-06	6.45267e-05
AMP.NUCLEOSID.RXN...expasy..AMP.nucleosidase..3.2.2.4.	diet_drug	glucose_amoxicillin	1.60711	0.177421	12	6	3.90503e-06	6.74855e-05
X3.DEHYDROQUINATE.DEHYDRATASE.RXN...expasy..3.dehydroquinate.dehydratase..4.2.1.10.	diet_drug	glucose_amoxicillin	-2.29488	0.25414	12	12	4.01618e-06	6.75048e-05
X2.4.1.54.RXN...expasy..Undecaprenyl.phosphate.mannosyltransferase..2.4.1.54.	diet_drug	glucose_amoxicillin	-2.08018	0.230275	12	12	4.00218e-06	6.75048e-05
X1.1.1.274.RXN...expasy..2.5.didehydrogluconate.reductase..2.dehydro.D.gluconate.forming...1.1.1.274.	diet_drug	glucose_amoxicillin	3.40713	0.378897	12	7	4.17034e-06	6.77505e-05
URITRANS.RXN...expasy...Protein.PII..uridylyltransferase..2.7.7.59.	diet_drug	glucose_amoxicillin	2.97529	0.33109	12	7	4.19494e-06	6.77505e-05
X4.2.2.8.RXN...expasy..Heparin.sulfate.lyase..4.2.2.8.	diet_drug	glucose_amoxicillin	-2.35527	0.262104	12	8	4.19645e-06	6.77505e-05
X6.3.1.12.RXN...expasy..D.aspartate.ligase..6.3.1.12.	diet_drug	glucose_amoxicillin	-1.44516	0.16155	12	6	4.36961e-06	6.963e-05
ACETOLACTSYN.RXN...expasy..Acetolactate.synthase..2.2.1.6.	diet_drug	glucose_amoxicillin	-2.07518	0.233357	12	12	4.60841e-06	7.21473e-05
X2.1.1.63.RXN...expasy..Methylated.DNA...protein..cysteine.S.methyltransferase..2.1.1.63.	diet_drug	glucose_amoxicillin	-1.54265	0.173627	12	12	4.64518e-06	7.21473e-05
RXN.11867...expasy..tRNA..cytidine.32..uridine.32..2..O..methyltransferase..2.1.1.200.	diet_drug	glucose_amoxicillin	1.94833	0.220265	12	12	4.83449e-06	7.4149e-05
X2.7.7.39.RXN...expasy..Glycerol.3.phosphate.cytidylyltransferase..2.7.7.39.	diet_drug	glucose_amoxicillin	-3.65433	0.414494	12	9	4.97879e-06	7.54195e-05
X2.3.1.41.RXN...expasy..Beta.ketoacyl..acyl.carrier.protein..synthase.I..2.3.1.41.	diet_drug	glucose_amoxicillin	2.96352	0.338006	12	12	5.23192e-06	7.82873e-05
RIBONUCLEOSIDE.TRIP.REDUCT.RXN...expasy..Ribonucleoside.triphosphate.reductase..formate...1.1.98.6.	diet_drug	glucose_amoxicillin	1.6195	0.185077	12	6	5.32489e-06	7.87186e-05
X3.2.2.24.RXN...expasy..ADP.ribosyl..dinitrogen.reductase..hydrolase..3.2.2.24.	diet_drug	glucose_amoxicillin	-2.57454	0.294828	12	12	5.42396e-06	7.92286e-05
ADENYLYLSULFKIN.RXN...expasy..Adenylyl.sulfate.kinase..2.7.1.25.	diet_drug	glucose_amoxicillin	-2.41371	0.277494	12	12	5.61689e-06	8.10814e-05
GLYCDEH.RXN...expasy..Glycerol.dehydrogenase..1.1.1.6.	diet_drug	glucose_amoxicillin	2.7927	0.321639	12	12	5.70732e-06	8.14289e-05
DIHYDLIPACETRANS.RXN...expasy..Dihydrolipoyllysine.residue.acetyltransferase..2.3.1.12.	diet_drug	glucose_amoxicillin	3.76736	0.434581	12	10	5.78863e-06	8.16397e-05
PYRUVFORMLY.RXN...expasy..Formate.C.acetyltransferase..2.3.1.54.	diet_drug	glucose_amoxicillin	2.2199	0.257343	12	12	6.04931e-06	8.43466e-05
TRYPTOPHAN..TRNA.LIGASE.RXN...expasy..Tryptophan..tRNA.ligase..6.1.1.2.	diet_drug	glucose_amoxicillin	-1.24283	0.145399	12	12	6.5623e-06	8.88464e-05
PROPKIN.RXN...expasy..AMBIGUOUS..2.7.2.1..2.7.2.14..2.7.2.15..2.7.2.7.	diet_drug	glucose_amoxicillin	2.10617	0.246515	12	6	6.58926e-06	8.88464e-05
STREPTOMYCIN.3.ADENYLYLTRANSFERASE.RXN...expasy..Streptomycin.3...adenylyltransferase..2.7.7.47.	diet_drug	glucose_amoxicillin	1.74577	0.204193	12	6	6.54959e-06	8.88464e-05
X4.1.1.32.RXN...expasy..Phosphoenolpyruvate.carboxykinase..GTP...4.1.1.32.	diet_drug	glucose_amoxicillin	3.82483	0.448387	12	12	6.68313e-06	8.91326e-05
CITLY.RXN...expasy..Citrate..pro.3S..lyase..4.1.3.6.	diet_drug	glucose_amoxicillin	3.2266	0.380337	12	7	7.01704e-06	9.25797e-05
SUGAR.PHOSPHATASE.RXN...expasy..Sugar.phosphatase..3.1.3.23.	diet_drug	glucose_amoxicillin	-2.32793	0.274904	12	12	7.13093e-06	9.30813e-05
RHAMNULOKIN.RXN...expasy..Rhamnulokinase..2.7.1.5.	diet_drug	glucose_amoxicillin	-1.73561	0.206557	12	12	7.64008e-06	9.6643e-05
X3.NUCLEOTID.RXN...expasy..3..nucleotidase..3.1.3.6.	diet_drug	glucose_amoxicillin	2.81513	0.334723	12	8	7.57777e-06	9.6643e-05
GSDEADENYLATION.RXN...expasy...Glutamine.synthetase..adenylyl.L.tyrosine.phosphorylase..2.7.7.89.	diet_drug	glucose_amoxicillin	2.69498	0.320711	12	7	7.6355e-06	9.6643e-05
ASPDECARBOX.RXN...expasy..Aspartate.1.decarboxylase..4.1.1.11.	diet_drug	glucose_amoxicillin	-2.047	0.24544	12	12	8.16171e-06	0.000101156
SUCCDIAMINOPIMDESUCC.RXN...expasy..Succinyl.diaminopimelate.desuccinylase..3.5.1.18.	diet_drug	glucose_amoxicillin	2.66441	0.319345	12	7	8.13372e-06	0.000101156
DSERDEAM.RXN...expasy..D.serine.ammonia.lyase..4.3.1.18.	diet_drug	glucose_amoxicillin	1.47967	0.177685	12	6	8.27195e-06	0.000101497
RXN.11586...expasy..23S.rRNA..adenine.2503..C.2...methyltransferase..2.1.1.192.	diet_drug	glucose_amoxicillin	-1.35684	0.163475	12	12	8.51765e-06	0.000103477
METHGLYSYN.RXN...expasy..Methylglyoxal.synthase..4.2.3.3.	diet_drug	glucose_amoxicillin	-2.38023	0.287527	12	12	8.71663e-06	0.000104856
N.ACYLGLUCOSAMINE.2.EPIMERASE.RXN...expasy..N.acylglucosamine.2.epimerase..5.1.3.8.	diet_drug	glucose_amoxicillin	2.55021	0.309566	12	12	9.0998e-06	0.000107848
RXN.15083...expasy..Protein.N.pi..phosphohistidine..D.glucose.phosphotransferase..2.7.1.199.	diet_drug	glucose_amoxicillin	3.34396	0.406127	12	9	9.14112e-06	0.000107848
ASPARAGINE..TRNA.LIGASE.RXN...expasy..Asparagine..tRNA.ligase..6.1.1.22.	diet_drug	glucose_amoxicillin	-1.20598	0.147371	12	12	9.65082e-06	0.000109644
RXN0.2584...expasy..Uracil.DNA.glycosylase..3.2.2.27.	diet_drug	glucose_amoxicillin	-2.20913	0.269504	12	12	9.5089e-06	0.000109644
X4.2.99.18.RXN...expasy..DNA..apurinic.or.apyrimidinic.site..lyase..4.2.99.18.	diet_drug	glucose_amoxicillin	-1.03453	0.126368	12	12	9.61591e-06	0.000109644
BETA.GLUCURONID.RXN...expasy..Beta.glucuronidase..3.2.1.31.	diet_drug	glucose_amoxicillin	-3.0561	0.372391	12	12	9.41081e-06	0.000109644
NAPHTHOATE.SYN.RXN...expasy..1.4.dihydroxy.2.naphthoyl.CoA.synthase..4.1.3.36.	diet_drug	glucose_amoxicillin	1.70677	0.20899	12	12	9.82397e-06	0.000110003
CATAL.RXN...expasy..AMBIGUOUS..1.11.1.21..1.11.1.6.	diet_drug	glucose_amoxicillin	3.30512	0.40488	12	9	9.86168e-06	0.000110003
PANTOATE.BETA.ALANINE.LIG.RXN...expasy..Pantoate..beta.alanine.ligase..AMP.forming...6.3.2.1.	diet_drug	glucose_amoxicillin	-1.75711	0.216013	12	12	1.01744e-05	0.000112468
CDPKIN.RXN...expasy..Nucleoside.diphosphate.kinase..2.7.4.6.	diet_drug	glucose_amoxicillin	-1.62176	0.199702	12	12	1.03224e-05	0.000113086
HOMOSERKIN.RXN...expasy..Homoserine.kinase..2.7.1.39.	diet_drug	glucose_amoxicillin	2.72615	0.338132	12	9	1.09996e-05	0.000119438
FORMIMINOGLUTAMASE.RXN...expasy..Formimidoylglutamase..3.5.3.8.	diet_drug	glucose_amoxicillin	1.80931	0.226003	12	6	1.17018e-05	0.000125949
RXN.14569...expasy..L.threonylcarbamoyladenylate.synthase..2.7.7.87.	diet_drug	glucose_amoxicillin	-1.19468	0.150108	12	12	1.23195e-05	0.000128831
RXN.9985...expasy..Beta.fructofuranosidase..3.2.1.26.	diet_drug	glucose_amoxicillin	-3.42584	0.429956	12	12	1.2197e-05	0.000128831
RXN.12173...expasy..Rhamnogalacturonan.endolyase..4.2.2.23.	diet_drug	glucose_amoxicillin	-2.90534	0.365285	12	9	1.23896e-05	0.000128831
X3.6.1.41.RXN...expasy..Bis.5..nucleosyl..tetraphosphatase..symmetrical...3.6.1.41.	diet_drug	glucose_amoxicillin	2.24781	0.281873	12	6	1.21084e-05	0.000128831
GLUCOSAMINE.6.P.DEAMIN.RXN...expasy..Glucosamine.6.phosphate.deaminase..3.5.99.6.	diet_drug	glucose_amoxicillin	1.56302	0.197249	12	12	1.27989e-05	0.000129947
METHYLMALONYL.COA.MUT.RXN...expasy..Methylmalonyl.CoA.mutase..5.4.99.2.	diet_drug	glucose_amoxicillin	-3.20686	0.404008	12	12	1.26098e-05	0.000129947
LIPIDXSYNTHESIS.RXN...expasy..UDP.2.3.diacylglucosamine.diphosphatase..3.6.1.54.	diet_drug	glucose_amoxicillin	3.20268	0.404225	12	8	1.28146e-05	0.000129947
ALTRO.OXIDOREDUCT.RXN...expasy..Tagaturonate.reductase..1.1.1.58.	diet_drug	glucose_amoxicillin	-3.04646	0.385744	12	12	1.31787e-05	0.000132543
X3.1.26.12.RXN...expasy..Ribonuclease.E..3.1.26.12.	diet_drug	glucose_amoxicillin	3.98023	0.505459	12	10	1.35206e-05	0.000134876
ADENYL.KIN.RXN...expasy..Adenylate.kinase..2.7.4.3.	diet_drug	glucose_amoxicillin	-0.960677	0.122509	12	12	1.40213e-05	0.000138028
X5.99.1.3.RXN...expasy..DNA.topoisomerase..ATP.hydrolyzing...5.6.2.2.	diet_drug	glucose_amoxicillin	2.04951	0.261445	12	6	1.40615e-05	0.000138028
X7KAPSYN.RXN...expasy..8.amino.7.oxononanoate.synthase..2.3.1.47.	diet_drug	glucose_amoxicillin	-1.91934	0.245535	12	12	1.44126e-05	0.000139011
X2.4.1.212.RXN...expasy..Hyaluronan.synthase..2.4.1.212.	diet_drug	glucose_amoxicillin	-5.05246	0.645755	12	11	1.42986e-05	0.000139011
HEMEOSYN.RXN...metacyc..heme.o.biosynthesis..2.5.1.141.	diet_drug	glucose_amoxicillin	3.17406	0.406334	12	10	1.45016e-05	0.000139011
GCVP.RXN...expasy..Glycine.dehydrogenase..aminomethyl.transferring...1.4.4.2.	diet_drug	glucose_amoxicillin	1.28102	0.164309	12	12	1.47465e-05	0.000139184
RXN.15123...expasy..2.iminobutanoate.2.iminopropanoate.deaminase..3.5.99.10.	diet_drug	glucose_amoxicillin	2.9727	0.381231	12	12	1.47272e-05	0.000139184
RXN.11496.YEAST...expasy..Pyruvate.dehydrogenase..quinone...1.2.5.1.	diet_drug	glucose_amoxicillin	3.51393	0.45304	12	9	1.54227e-05	0.000144456
RXN.11637...expasy..16S.rRNA..cytidine.1402..2..O..methyltransferase..2.1.1.198.	diet_drug	glucose_amoxicillin	-1.35798	0.176138	12	12	1.62512e-05	0.000148807
LXULRU5P.RXN...expasy..L.ribulose.5.phosphate.3.epimerase..5.1.3.22.	diet_drug	glucose_amoxicillin	3.44833	0.446697	12	8	1.60718e-05	0.000148807
X5.DEHYDRO.2.DEOXYGLUCONOKINASE.RXN...expasy..5.dehydro.2.deoxygluconokinase..2.7.1.92.	diet_drug	glucose_amoxicillin	2.23304	0.289528	12	8	1.61978e-05	0.000148807
ADCLY.RXN...expasy..Aminodeoxychorismate.lyase..4.1.3.38.	diet_drug	glucose_amoxicillin	-2.43362	0.316387	12	12	1.65812e-05	0.000150705
NADH.PEROXIDASE.RXN...expasy..NADH.peroxidase..1.11.1.1.	diet_drug	glucose_amoxicillin	-2.27728	0.296793	12	12	1.69401e-05	0.000150858
SHIKIMATE.KINASE.RXN...expasy..Shikimate.kinase..2.7.1.71.	diet_drug	glucose_amoxicillin	-1.0886	0.141697	12	12	1.67574e-05	0.000150858
RXN0.5461...expasy..Autoinducer.2.kinase..2.7.1.189.	diet_drug	glucose_amoxicillin	1.69086	0.220407	12	6	1.69669e-05	0.000150858
GLUTDECARBOX.RXN...expasy..Glutamate.decarboxylase..4.1.1.15.	diet_drug	glucose_amoxicillin	1.81774	0.237254	12	12	1.71595e-05	0.00015134
X2.1.1.64.RXN...expasy..3.demethylubiquinol.3.O.methyltransferase..2.1.1.64.	diet_drug	glucose_amoxicillin	-2.85284	0.372629	12	12	1.72679e-05	0.00015134
X3.2.1.49.RXN...expasy..Alpha.N.acetylgalactosaminidase..3.2.1.49.	diet_drug	glucose_amoxicillin	-1.36124	0.177994	12	12	1.74308e-05	0.000151685
P.PANTOCYSDECARB.RXN...expasy..Phosphopantothenoylcysteine.decarboxylase..4.1.1.36.	diet_drug	glucose_amoxicillin	-1.33786	0.175312	12	12	1.77581e-05	0.00015335
GSPSYN.RXN...expasy..AMBIGUOUS..6.3.1.8..6.3.1.9.	diet_drug	glucose_amoxicillin	2.64759	0.347196	12	10	1.78721e-05	0.00015335
X3.2.2.10.RXN...expasy..Pyrimidine.5..nucleotide.nucleosidase..3.2.2.10.	diet_drug	glucose_amoxicillin	1.78013	0.234471	12	6	1.85658e-05	0.000158196
PGLUCONDEHYDRAT.RXN...expasy..Phosphogluconate.dehydratase..4.2.1.12.	diet_drug	glucose_amoxicillin	1.58406	0.209003	12	6	1.88427e-05	0.000159448
O.SUCCINYLBENZOATE.COA.SYN.RXN...expasy..o.succinylbenzoate.synthase..4.2.1.113.	diet_drug	glucose_amoxicillin	1.57642	0.208493	12	6	1.9236e-05	0.000161662
X3.1.4.17.RXN...expasy..3..5..cyclic.nucleotide.phosphodiesterase..3.1.4.17.	diet_drug	glucose_amoxicillin	2.17455	0.288524	12	12	1.97752e-05	0.000165063
RXN.18434...expasy...Ribosomal.protein.S5..alanine.N.acetyltransferase..2.3.1.267.	diet_drug	glucose_amoxicillin	2.17116	0.288529	12	7	2.00467e-05	0.000166198
PRPPAMIDOTRANS.RXN...expasy..Amidophosphoribosyltransferase..2.4.2.14.	diet_drug	glucose_amoxicillin	-1.67895	0.225272	12	12	2.17753e-05	0.000176381
RXN.15154...expasy..Protein.N.pi..phosphohistidine..D.fructose.phosphotransferase..2.7.1.202.	diet_drug	glucose_amoxicillin	4.19807	0.563314	12	10	2.17886e-05	0.000176381
X4.2.1.99.RXN...expasy..2.methylisocitrate.dehydratase..4.2.1.99.	diet_drug	glucose_amoxicillin	1.36097	0.182666	12	6	2.18351e-05	0.000176381
RXN.11237...expasy..Formate.dehydrogenase.N..1.17.5.3.	diet_drug	glucose_amoxicillin	1.47437	0.197902	12	6	2.185e-05	0.000176381
NICONUCADENYLYLTRAN.RXN...expasy..Nicotinate.nucleotide.adenylyltransferase..2.7.7.18.	diet_drug	glucose_amoxicillin	-1.47859	0.199085	12	12	2.24414e-05	0.000179971
GALACTOACETYLTRAN.RXN...expasy..Galactoside.O.acetyltransferase..2.3.1.18.	diet_drug	glucose_amoxicillin	-1.81116	0.244159	12	12	2.26747e-05	0.000180661
X2.7.3.9.RXN...expasy..Phosphoenolpyruvate..protein.phosphotransferase..2.7.3.9.	diet_drug	glucose_amoxicillin	1.18792	0.161184	12	12	2.39737e-05	0.000187361
RXN0.5462...expasy..AMBIGUOUS..3.6.1.15..3.6.5.1..3.6.5.2..3.6.5.3..3.6.5.4..3.6.5.5..3.6.5.6.	diet_drug	glucose_amoxicillin	2.41447	0.327501	12	9	2.39052e-05	0.000187361
RXN.11236...expasy..Nitrate.reductase..quinone...1.7.5.1.	diet_drug	glucose_amoxicillin	1.44959	0.196424	12	6	2.36979e-05	0.000187361
RIBULP3EPIM.RXN...expasy..Ribulose.phosphate.3.epimerase..5.1.3.1.	diet_drug	glucose_amoxicillin	-0.805832	0.10982	12	12	2.48893e-05	0.000192803
ATPASE.RXN...expasy..Nucleoside.triphosphate.phosphatase..3.6.1.15.	diet_drug	glucose_amoxicillin	2.09713	0.285926	12	6	2.49843e-05	0.000192803
ADENPRIBOSYLTRAN.RXN...expasy..Adenine.phosphoribosyltransferase..2.4.2.7.	diet_drug	glucose_amoxicillin	-1.52062	0.20763	12	12	2.53022e-05	0.000192831
RXN.14571...expasy..N.acetylgalactosaminephosphotransferase..2.7.8.40.	diet_drug	glucose_amoxicillin	-2.21794	0.302793	12	6	2.52648e-05	0.000192831
IMP.DEHYDROG.RXN...expasy..IMP.dehydrogenase..1.1.1.205.	diet_drug	glucose_amoxicillin	-1.27724	0.174897	12	12	2.59267e-05	0.000196371
SUPEROX.DISMUT.RXN...expasy..Superoxide.dismutase..1.15.1.1.	diet_drug	glucose_amoxicillin	1.61507	0.221546	12	12	2.63186e-05	0.000198116
P.PANTOCYSLIG.RXN...expasy..Phosphopantothenate..cysteine.ligase..CTP...6.3.2.5.	diet_drug	glucose_amoxicillin	-1.14386	0.157886	12	12	2.77521e-05	0.000206375
X3.1.26.4.RXN...expasy..Ribonuclease.H..3.1.26.4.	diet_drug	glucose_amoxicillin	-1.05196	0.145201	12	12	2.7752e-05	0.000206375
PHENDEHYD.RXN...expasy..Phenylacetaldehyde.dehydrogenase..1.2.1.39.	diet_drug	glucose_amoxicillin	2.41521	0.333643	12	6	2.79475e-05	0.000206576
SUCROSEPHOSPHO.RXN...expasy..Protein.N.pi..phosphohistidine..sucrose.phosphotransferase..2.7.1.211.	diet_drug	glucose_amoxicillin	4.04501	0.561876	12	10	2.92919e-05	0.000215217
RXN0.5146...expasy..Limit.dextrin.alpha.1.6.maltotetraose.hydrolase..3.2.1.196.	diet_drug	glucose_amoxicillin	3.10105	0.432131	12	10	3.00989e-05	0.000219829
PRPPSYN.RXN...expasy..Ribose.phosphate.diphosphokinase..2.7.6.1.	diet_drug	glucose_amoxicillin	-1.15867	0.161731	12	12	3.05298e-05	0.000220481
RXN.14116...expasy..L.glutamate.gamma.semialdehyde.dehydrogenase..1.2.1.88.	diet_drug	glucose_amoxicillin	2.31365	0.323192	12	6	3.07271e-05	0.000220481
RXN.14903...expasy..Proline.dehydrogenase..1.5.5.2.	diet_drug	glucose_amoxicillin	2.31365	0.323192	12	6	3.07271e-05	0.000220481
RXN0.1342...expasy..S.adenosylmethionine.tRNA.ribosyltransferase.isomerase..2.4.99.17.	diet_drug	glucose_amoxicillin	-1.09428	0.153151	12	12	3.12277e-05	0.00022277
RXN.14461...expasy..FAD.protein.FMN.transferase..2.7.1.180.	diet_drug	glucose_amoxicillin	-2.32173	0.325405	12	12	3.16112e-05	0.000224087
OHACYL.COA.DEHYDROG.RXN...expasy..3.hydroxyacyl.CoA.dehydrogenase..1.1.1.35.	diet_drug	glucose_amoxicillin	2.09061	0.293194	12	7	3.17776e-05	0.000224087
RXN.8762...expasy..Cobalt.precorrin.4.methyltransferase..2.1.1.271.	diet_drug	glucose_amoxicillin	3.2052	0.450906	12	8	3.26262e-05	0.000228756
X2.9.1.1.RXN...expasy..L.seryl.tRNA.Sec..selenium.transferase..2.9.1.1.	diet_drug	glucose_amoxicillin	2.03508	0.288347	12	11	3.4663e-05	0.000241656
CYTIDINEKIN.RXN...expasy..Uridine.cytidine.kinase..2.7.1.48.	diet_drug	glucose_amoxicillin	-1.09359	0.155586	12	12	3.58862e-05	0.000248771
RXN.19040...expasy..Thiosulfate.sulfurtransferase..2.8.1.1.	diet_drug	glucose_amoxicillin	-1.93919	0.276238	12	12	3.62709e-05	0.000250024
ADENINE.DEAMINASE.RXN...expasy..Adenine.deaminase..3.5.4.2.	diet_drug	glucose_amoxicillin	-5.25473	0.749608	12	10	3.67123e-05	0.000250255
AMINOACYLASE.RXN...expasy..N.acyl.aliphatic.L.amino.acid.amidohydrolase..3.5.1.14.	diet_drug	glucose_amoxicillin	2.5074	0.357653	12	7	3.66794e-05	0.000250255
PROPANEDIOL.DEHYDRATASE.RXN...expasy..Propanediol.dehydratase..4.2.1.28.	diet_drug	glucose_amoxicillin	2.94639	0.42393	12	12	3.94624e-05	0.000267516
RXN.11596...expasy..23S.rRNA..adenine.1618..N.6...methyltransferase..2.1.1.181.	diet_drug	glucose_amoxicillin	-2.76251	0.398642	12	12	4.04501e-05	0.000272705
XANPRIBOSYLTRAN.RXN...expasy..Xanthine.phosphoribosyltransferase..2.4.2.22.	diet_drug	glucose_amoxicillin	-2.20204	0.317984	12	12	4.06875e-05	0.000272807
GLUCOSE.1.PHOSPHAT.RXN...expasy..Glucose.1.phosphatase..3.1.3.10.	diet_drug	glucose_amoxicillin	2.41283	0.350306	12	11	4.25729e-05	0.000283896
GLUCONOKIN.RXN...expasy..Gluconokinase..2.7.1.12.	diet_drug	glucose_amoxicillin	4.37734	0.636118	12	10	4.291e-05	0.000284598
DLACTDEHYDROGFAD.RXN...expasy..D.lactate.dehydrogenase..quinone...1.1.5.12.	diet_drug	glucose_amoxicillin	1.98066	0.289333	12	6	4.48257e-05	0.000295705
RXN0.5306...expasy..L.rhamnose.mutarotase..5.1.3.32.	diet_drug	glucose_amoxicillin	-3.81722	0.558887	12	8	4.56885e-05	0.000299785
ADENYLOSUCCINATE.SYNTHASE.RXN...expasy..Adenylosuccinate.synthase..6.3.4.4.	diet_drug	glucose_amoxicillin	-0.830443	0.122257	12	12	4.78401e-05	0.000312233
TRNA.GUANINE.N7..METHYLTRANSFERASE.RXN...expasy..tRNA..guanine.46..N.7...methyltransferase..2.1.1.33.	diet_drug	glucose_amoxicillin	-1.38241	0.204453	12	12	4.97093e-05	0.000322716
GALACTUROISOM.RXN...expasy..Glucuronate.isomerase..5.3.1.12.	diet_drug	glucose_amoxicillin	-1.6945	0.251223	12	12	5.07338e-05	0.000324322
X3.2.1.165.RXN...expasy..Exo.1.4.beta.D.glucosaminidase..3.2.1.165.	diet_drug	glucose_amoxicillin	-1.42502	0.211277	12	12	5.07496e-05	0.000324322
RXN0.5293...expasy..Succinate.semialdehyde.dehydrogenase..NAD.P.......1.2.1.16.	diet_drug	glucose_amoxicillin	2.57521	0.381778	12	9	5.07148e-05	0.000324322
PGLYCEROLTRANSI.RXN...expasy..Phosphatidylglycerol..membrane.oligosaccharide.glycerophosphotransferase..2.7.8.20.	diet_drug	glucose_amoxicillin	1.73467	0.25761	12	7	5.14494e-05	0.000325952
RXN.16281...expasy..Kdo.2..lipid.A.phosphotransferase..2.7.4.29.	diet_drug	glucose_amoxicillin	1.88862	0.280529	12	6	5.1536e-05	0.000325952
X1.2.1.2.RXN...expasy..Formate.dehydrogenase..1.17.1.9.	diet_drug	glucose_amoxicillin	2.00638	0.298982	12	12	5.29379e-05	0.000333101
X2.7.1.121.RXN...expasy..Phosphoenolpyruvate..glycerone.phosphotransferase..2.7.1.121.	diet_drug	glucose_amoxicillin	1.8371	0.274073	12	6	5.34482e-05	0.000334597
FORMYLTHFDEFORMYL.RXN...expasy..Formyltetrahydrofolate.deformylase..3.5.1.10.	diet_drug	glucose_amoxicillin	-2.38918	0.356783	12	12	5.3883e-05	0.000335606
X3.4.11.1.RXN...expasy..AMBIGUOUS..3.4.11.1..3.4.11.9.	diet_drug	glucose_amoxicillin	2.51766	0.376895	12	10	5.49961e-05	0.000340809
X3.1.26.11.RXN...expasy..Ribonuclease.Z..3.1.26.11.	diet_drug	glucose_amoxicillin	-1.84292	0.277081	12	12	5.70087e-05	0.000351506
ASPARTATEKIN.RXN...expasy..Aspartate.kinase..2.7.2.4.	diet_drug	glucose_amoxicillin	-1.22575	0.18463	12	12	5.78879e-05	0.000355142
TYROSINE..TRNA.LIGASE.RXN...expasy..Tyrosine..tRNA.ligase..6.1.1.1.	diet_drug	glucose_amoxicillin	-1.12993	0.171619	12	12	6.20206e-05	0.000378604
RXN.10642...expasy..Uroporphyrinogen.decarboxylase..4.1.1.37.	diet_drug	glucose_amoxicillin	1.87757	0.285626	12	12	6.28373e-05	0.00037981
X3.4.21.96.RXN...expasy..Lactocepin..3.4.21.96.	diet_drug	glucose_amoxicillin	2.2926	0.348718	12	6	6.2772e-05	0.00037981
X3.2.1.82.RXN...expasy..Exo.poly.alpha.digalacturonosidase..3.2.1.82.	diet_drug	glucose_amoxicillin	-3.25126	0.496662	12	12	6.5038e-05	0.000389412
NQOR.RXN...expasy..NAD.P.H.dehydrogenase..quinone...1.6.5.2.	diet_drug	glucose_amoxicillin	2.97118	0.453896	12	12	6.50607e-05	0.000389412
DCYSDESULF.RXN...expasy..D.cysteine.desulfhydrase..4.4.1.15.	diet_drug	glucose_amoxicillin	2.10347	0.322388	12	8	6.68347e-05	0.000398088
RXN.14971...expasy..Succinate.dehydrogenase..quinone...1.3.5.1.	diet_drug	glucose_amoxicillin	3.00337	0.461846	12	12	6.86954e-05	0.000407194
PPGPPSYN.RXN...expasy..Guanosine.3..5..bis.diphosphate..3..diphosphatase..3.1.7.2.	diet_drug	glucose_amoxicillin	1.93385	0.298915	12	9	7.16717e-05	0.000422794
NUCLEOSIDE.TRIPHOSPHATASE.RXN...expasy..Nucleoside.triphosphate.phosphatase..3.6.1.15.	diet_drug	glucose_amoxicillin	3.23763	0.503726	12	6	7.56313e-05	0.000444017
RXN.8769...expasy..Cobyrinate.a.c.diamide.synthase..glutamine.hydrolyzing...6.3.5.11.	diet_drug	glucose_amoxicillin	2.37723	0.372989	12	10	8.10368e-05	0.000473486
X1.1.1.292.RXN...expasy..1.5.anhydro.D.fructose.reductase..1.5.anhydro.D.mannitol.forming...1.1.1.292.	diet_drug	glucose_amoxicillin	-2.21783	0.34856	12	12	8.21509e-05	0.000477721
X1.18.1.2.RXN...expasy..Ferredoxin..NADP....reductase..1.18.1.2.	diet_drug	glucose_amoxicillin	3.02378	0.477233	12	8	8.50304e-05	0.000492134
RXN0.1147...expasy..Dihydrolipoyllysine.residue.succinyltransferase..2.3.1.61.	diet_drug	glucose_amoxicillin	3.00024	0.478342	12	11	9.23555e-05	0.00053202
X3.2.1.80.RXN...expasy..AMBIGUOUS..3.2.1.153..3.2.1.80.	diet_drug	glucose_amoxicillin	-3.3892	0.540754	12	11	9.29116e-05	0.000532157
RXN.11588...expasy..23S.rRNA..guanosine.2251..2..O..methyltransferase..2.1.1.185.	diet_drug	glucose_amoxicillin	2.56409	0.409288	12	12	9.32468e-05	0.000532157
ATPPHOSPHORIBOSYLTRANS.RXN...expasy..ATP.phosphoribosyltransferase..2.4.2.17.	diet_drug	glucose_amoxicillin	-1.31066	0.209759	12	12	9.52508e-05	0.000541078
RXN0.6377...expasy..Nitrite.reductase..NAD.P.H...1.7.1.4.	diet_drug	glucose_amoxicillin	2.09081	0.336159	12	6	9.88757e-05	0.00055908
RNA.DIRECTED.DNA.POLYMERASE.RXN...expasy..RNA.directed.DNA.polymerase..2.7.7.49.	diet_drug	glucose_amoxicillin	1.52132	0.24491	12	12	9.99105e-05	0.000561306
RXN.19024...expasy..Glutathione.specific.gamma.glutamylcyclotransferase..4.3.2.7.	diet_drug	glucose_amoxicillin	2.42523	0.390558	12	11	0.000100184	0.000561306
PROLINE..TRNA.LIGASE.RXN...expasy..Proline..tRNA.ligase..6.1.1.15.	diet_drug	glucose_amoxicillin	-1.26742	0.204978	12	12	0.000103706	0.000576241
TAGAKIN.RXN...expasy..Tagatose.6.phosphate.kinase..2.7.1.144.	diet_drug	glucose_amoxicillin	-1.91365	0.309522	12	12	0.000103789	0.000576241
CARBOXYMETHYLENEBUTENOLIDASE.RXN...expasy..Carboxymethylenebutenolidase..3.1.1.45.	diet_drug	glucose_amoxicillin	2.31967	0.377564	12	7	0.000109209	0.000603601
PHENYLALANINE..TRNA.LIGASE.RXN...expasy..Phenylalanine..tRNA.ligase..6.1.1.20.	diet_drug	glucose_amoxicillin	-1.0133	0.165339	12	12	0.000111411	0.000611301
X3.4.16.4.RXN...expasy..Serine.type.D.Ala.D.Ala.carboxypeptidase..3.4.16.4.	diet_drug	glucose_amoxicillin	-1.46025	0.238455	12	12	0.000112116	0.000611301
X3.2.1.136.RXN...expasy..Glucuronoarabinoxylan.endo.1.4.beta.xylanase..3.2.1.136.	diet_drug	glucose_amoxicillin	1.81989	0.297339	12	6	0.000112595	0.000611301
X4.CARBOXYMUCONOLACTONE.DECARBOXYLASE.RXN...expasy..4.carboxymuconolactone.decarboxylase..4.1.1.44.	diet_drug	glucose_amoxicillin	2.70481	0.44149	12	8	0.000111714	0.000611301
GSADENYLATION.RXN...expasy...Glutamine.synthetase..adenylyltransferase..2.7.7.42.	diet_drug	glucose_amoxicillin	2.83804	0.464435	12	8	0.000114065	0.00061454
D.RIBULOKIN.RXN...expasy..D.ribulokinase..2.7.1.47.	diet_drug	glucose_amoxicillin	1.80075	0.294726	12	6	0.000114193	0.00061454
ARGDECARBOX.RXN...expasy..Arginine.decarboxylase..4.1.1.19.	diet_drug	glucose_amoxicillin	-1.35072	0.22125	12	12	0.000114942	0.000615302
ASPARTASE.RXN...expasy..Aspartate.ammonia.lyase..4.3.1.1.	diet_drug	glucose_amoxicillin	2.84139	0.465623	12	12	0.000115338	0.000615302
RXN.20787...expasy..UDP.3.O..3.hydroxymyristoyl.glucosamine.N.acyltransferase..2.3.1.191.	diet_drug	glucose_amoxicillin	1.95262	0.321003	12	12	0.000118342	0.000628598
RXN.7737...expasy..LL.diaminopimelate.aminotransferase..2.6.1.83.	diet_drug	glucose_amoxicillin	-3.67265	0.606106	12	6	0.000122073	0.000645621
RXN.1961...expasy..tRNA.Ile..lysidine.synthetase..6.3.4.19.	diet_drug	glucose_amoxicillin	-1.11926	0.185102	12	12	0.00012415	0.000653785
RXN.15294...expasy..Bacterial.non.heme.ferritin..1.16.3.2.	diet_drug	glucose_amoxicillin	-1.36147	0.225603	12	12	0.00012613	0.00065748
X1.8.4.12.RXN...expasy..Peptide.methionine..R..S.oxide.reductase..1.8.4.12.	diet_drug	glucose_amoxicillin	1.32133	0.219024	12	12	0.000126459	0.00065748
GLYCPDIESTER.RXN...expasy..Glycerophosphodiester.phosphodiesterase..3.1.4.46.	diet_drug	glucose_amoxicillin	2.07701	0.344185	12	12	0.000126166	0.00065748
RXN.13158...expasy..3.isopropylmalate.dehydrogenase..1.1.1.85.	diet_drug	glucose_amoxicillin	-1.50817	0.250887	12	12	0.000130127	0.000673696
CDPDIGLYSYN.RXN...expasy..Phosphatidate.cytidylyltransferase..2.7.7.41.	diet_drug	glucose_amoxicillin	-1.34398	0.22398	12	12	0.000132028	0.000680667
ENOYL.COA.HYDRAT.RXN...expasy..Enoyl.CoA.hydratase..4.2.1.17.	diet_drug	glucose_amoxicillin	-0.897977	0.150071	12	12	0.000135016	0.000693157
X2.3.1.180.RXN...expasy..Beta.ketoacyl..acyl.carrier.protein..synthase.III..2.3.1.180.	diet_drug	glucose_amoxicillin	-1.08995	0.183446	12	12	0.000142853	0.000730337
X1.6.4.4.RXN...expasy..Protein.disulfide.reductase..1.8.1.8.	diet_drug	glucose_amoxicillin	2.41274	0.406679	12	10	0.000144544	0.000735914
ACSERLY.RXN...expasy..Cysteine.synthase..2.5.1.47.	diet_drug	glucose_amoxicillin	-0.911895	0.154797	12	12	0.000152915	0.000775319
GLYCOGENSYN.RXN...expasy..Starch.synthase..2.4.1.21.	diet_drug	glucose_amoxicillin	-0.841286	0.143525	12	12	0.00015909	0.000803305
X3.1.1.64.RXN...metacyc..all.trans.retinyl.palmitate.hydrolase..3.1.1.1.	diet_drug	glucose_amoxicillin	-3.33599	0.571469	12	12	0.000164354	0.000823776
PEPSYNTH.RXN...expasy..Pyruvate..water.dikinase..2.7.9.2.	diet_drug	glucose_amoxicillin	1.66573	0.285414	12	12	0.00016466	0.000823776
RXN.8764...expasy..Cobalt.precorrin.5B..C.1...methyltransferase..2.1.1.195.	diet_drug	glucose_amoxicillin	2.17543	0.37289	12	7	0.000165158	0.000823776
RXN0.5204...expasy..PepB.aminopeptidase..3.4.11.23.	diet_drug	glucose_amoxicillin	1.8325	0.315802	12	8	0.000172332	0.000856077
GLYOHMETRANS.RXN...expasy..Glycine.hydroxymethyltransferase..2.1.2.1.	diet_drug	glucose_amoxicillin	-1.0615	0.183349	12	12	0.000175449	0.000868049
RXN.20789...expasy..Acyl..acyl.carrier.protein...UDP.N.acetylglucosamine.O.acyltransferase..2.3.1.129.	diet_drug	glucose_amoxicillin	-1.25327	0.216806	12	12	0.000177587	0.000875097
TREHALOSE6PSYN.RXN...expasy..Alpha.alpha.trehalose.phosphate.synthase..UDP.forming...2.4.1.15.	diet_drug	glucose_amoxicillin	1.66159	0.288357	12	7	0.000182092	0.000893706
RXN.11589...expasy..23S.rRNA..cytidine.2498..2..O..methyltransferase..2.1.1.186.	diet_drug	glucose_amoxicillin	2.58916	0.450781	12	6	0.000186764	0.000912986
HYDROXYLAMINE.REDUCTASE.RXN...expasy..Hydroxylamine.reductase..1.7.99.1.	diet_drug	glucose_amoxicillin	2.11859	0.369134	12	10	0.000187885	0.000914819
RXN0.20...expasy..Phosphatidylglycerol..prolipoprotein.diacylglyceryl.transferase..2.5.1.145.	diet_drug	glucose_amoxicillin	-1.4509	0.253963	12	12	0.000194784	0.000937683
RXN8J2.140...expasy..Protein.arginine.kinase..2.7.14.1.	diet_drug	glucose_amoxicillin	2.48051	0.43414	12	12	0.000194632	0.000937683
RXN.15184...expasy..phosphotransferase..2.7.1.193.	diet_drug	glucose_amoxicillin	2.11442	0.370125	12	6	0.000194873	0.000937683
GLUTATHIONE.PEROXIDASE.RXN...expasy..Glutathione.peroxidase..1.11.1.9.	diet_drug	glucose_amoxicillin	2.32828	0.4092	12	7	0.000201102	0.000960125
RXN.10462...expasy..Glycerol.3.phosphate.1.O.acyltransferase..2.3.1.15.	diet_drug	glucose_amoxicillin	3.40513	0.598449	12	9	0.000201073	0.000960125
GART.RXN...expasy..Phosphoribosylglycinamide.formyltransferase.1..2.1.2.2.	diet_drug	glucose_amoxicillin	-1.59124	0.280399	12	12	0.000205275	0.000974158
DARABALDOL.RXN...expasy..L.fuculose.phosphate.aldolase..4.1.2.17.	diet_drug	glucose_amoxicillin	2.11056	0.371992	12	8	0.000205629	0.000974158
X1.2.3.3.RXN...expasy..Pyruvate.oxidase..1.2.3.3.	diet_drug	glucose_amoxicillin	-3.34398	0.591296	12	8	0.00021089	0.000995241
GKI.RXN...expasy..Glycerate.2.kinase..2.7.1.165.	diet_drug	glucose_amoxicillin	-1.65323	0.295124	12	12	0.000227118	0.00106771
RXN.10819...expasy..Phenylacetate..CoA.ligase..6.2.1.30.	diet_drug	glucose_amoxicillin	-1.16067	0.207352	12	12	0.000228446	0.00106986
X3.2.1.18.RXN...expasy..Exo.alpha.sialidase..3.2.1.18.	diet_drug	glucose_amoxicillin	-1.17353	0.210047	12	12	0.000231844	0.00107755
X5.1.2.3.RXN...expasy..3.hydroxybutyryl.CoA.epimerase..5.1.2.3.	diet_drug	glucose_amoxicillin	1.59611	0.28568	12	6	0.000231821	0.00107755
X3.5.1.80.RXN...expasy..N.acetylglucosamine.6.phosphate.deacetylase..3.5.1.25.	diet_drug	glucose_amoxicillin	-1.56556	0.280784	12	12	0.000235522	0.00109051
RHAMNISOM.RXN...expasy..L.rhamnose.isomerase..5.3.1.14.	diet_drug	glucose_amoxicillin	-1.51692	0.27247	12	12	0.000238278	0.00109913
GLY3KIN.RXN...expasy..Glycerate.3.kinase..2.7.1.31.	diet_drug	glucose_amoxicillin	-1.51302	0.272114	12	12	0.000240633	0.00110583
NADH.PQ.DEHYDROG.RXN...expasy..NADH.ubiquinone.reductase..H....translocating...7.1.1.2.	diet_drug	glucose_amoxicillin	-5.40994	0.973584	12	8	0.000241822	0.00110715
HISTIDINE..TRNA.LIGASE.RXN...expasy..Histidine..tRNA.ligase..6.1.1.21.	diet_drug	glucose_amoxicillin	-0.808685	0.147015	12	12	0.000261529	0.00119292
RXN.11845...expasy..23S.rRNA..uridine.2552..2..O..methyltransferase..2.1.1.166.	diet_drug	glucose_amoxicillin	1.99203	0.363085	12	12	0.00026683	0.00121259
GLUTAMATE.DEHYDROGENASE.NADP..RXN...expasy..Glutamate.dehydrogenase..NAD.P.......1.4.1.3.	diet_drug	glucose_amoxicillin	-3.60889	0.659062	12	12	0.000270839	0.00122627
X2.1.1.72.RXN...expasy..Site.specific.DNA.methyltransferase..adenine.specific...2.1.1.72.	diet_drug	glucose_amoxicillin	1.20559	0.220896	12	12	0.000277815	0.00125323
X3.4.11.2.RXN...expasy..AMBIGUOUS..3.4.11.14..3.4.11.2.	diet_drug	glucose_amoxicillin	1.95579	0.359067	12	6	0.000282105	0.00126792
HISTIDINE.AMMONIA.LYASE.RXN...expasy..Histidine.ammonia.lyase..4.3.1.3.	diet_drug	glucose_amoxicillin	1.53078	0.282665	12	12	0.000294866	0.0013076
X3OHSTEROXRED.RXN...expasy..3.alpha.hydroxybile.acid.CoA.3.dehydrogenase..1.1.1.395.	diet_drug	glucose_amoxicillin	-4.73635	0.875102	12	7	0.000296199	0.0013076
GLUTDEHYD.RXN...expasy..Glutamate.dehydrogenase..NADP......1.4.1.4.	diet_drug	glucose_amoxicillin	2.89108	0.533377	12	9	0.000292868	0.0013076
GLYOXYLATE.REDUCTASE.NADP..RXN...expasy..Glyoxylate.reductase..NADP......1.1.1.79.	diet_drug	glucose_amoxicillin	2.44845	0.452385	12	9	0.000296211	0.0013076
RXN.17801...expasy..Ubiquinol.oxidase..H....transporting...7.1.1.3.	diet_drug	glucose_amoxicillin	1.74935	0.323223	12	6	0.00029626	0.0013076
MALATE.DEH.RXN...expasy..Malate.dehydrogenase..1.1.1.37.	diet_drug	glucose_amoxicillin	0.862656	0.159789	12	12	0.000301963	0.00132799
BETA.PHOSPHOGLUCOMUTASE.RXN...expasy..Beta.phosphoglucomutase..5.4.2.6.	diet_drug	glucose_amoxicillin	-1.02096	0.189425	12	12	0.000305819	0.00133538
GLYC3PDEHYDROG.RXN...expasy..Glycerol.3.phosphate.dehydrogenase..1.1.5.3.	diet_drug	glucose_amoxicillin	2.09879	0.389311	12	12	0.000305273	0.00133538
H2PTEROATESYNTH.RXN...expasy..Dihydropteroate.synthase..2.5.1.15.	diet_drug	glucose_amoxicillin	-0.892227	0.165762	12	12	0.000308957	0.00134429
RXN.11592...expasy..23S.rRNA..pseudouridine.1915..N.3...methyltransferase..2.1.1.177.	diet_drug	glucose_amoxicillin	-1.28784	0.240065	12	12	0.000316977	0.00137431
X1.7.2.2.RXN...expasy..Nitrite.reductase..cytochrome..ammonia.forming...1.7.2.2.	diet_drug	glucose_amoxicillin	1.37501	0.256603	12	12	0.000319704	0.00137984
POLYNUCLEOTIDE.ADENYLYLTRANSFERASE.RXN...expasy..Polynucleotide.adenylyltransferase..2.7.7.19.	diet_drug	glucose_amoxicillin	2.10242	0.392479	12	12	0.0003205	0.00137984
GLUTATHIONE.SYN.RXN...expasy..Glutathione.synthase..6.3.2.3.	diet_drug	glucose_amoxicillin	2.28373	0.427818	12	10	0.00032914	0.00141208
PYFLAVOXRE.RXN...expasy..Pyruvate.synthase..1.2.7.1.	diet_drug	glucose_amoxicillin	3.17764	0.596233	12	11	0.000333188	0.00142446
X3.1.26.5.RXN...expasy..Ribonuclease.P..3.1.26.5.	diet_drug	glucose_amoxicillin	-0.885398	0.168096	12	12	0.00036427	0.00155194
RXN.17362...expasy..Signal.peptidase.II..3.4.23.36.	diet_drug	glucose_amoxicillin	-1.35132	0.256789	12	12	0.0003668	0.00155731
OROTPDECARB.RXN...expasy..Orotidine.5..phosphate.decarboxylase..4.1.1.23.	diet_drug	glucose_amoxicillin	-0.756635	0.14482	12	12	0.000387258	0.0016385
ASPAMINOTRANS.RXN...expasy..Aspartate.transaminase..2.6.1.1.	diet_drug	glucose_amoxicillin	-0.809161	0.155024	12	12	0.000390105	0.00164487
HOMOCYSMETB12.RXN...expasy..Methionine.synthase..2.1.1.13.	diet_drug	glucose_amoxicillin	-1.16914	0.224223	12	12	0.000393159	0.00165207
RXN.13671...expasy..Acetaldehyde.dehydrogenase..acetylating...1.2.1.10.	diet_drug	glucose_amoxicillin	4.72468	0.906892	12	11	0.000395683	0.00165701
RIBOFLAVIN.SYN.RXN...expasy..Riboflavin.synthase..2.5.1.9.	diet_drug	glucose_amoxicillin	2.16526	0.415939	12	6	0.000397995	0.00166102
X3.2.1.55.RXN...expasy..Non.reducing.end.alpha.L.arabinofuranosidase..3.2.1.55.	diet_drug	glucose_amoxicillin	-2.07023	0.399435	12	12	0.000411355	0.00171096
X3.4.23.43.RXN...expasy..Prepilin.peptidase..3.4.23.43.	diet_drug	glucose_amoxicillin	2.36554	0.457577	12	6	0.000419284	0.00173805
LYSDECARBOX.RXN...expasy..Lysine.decarboxylase..4.1.1.18.	diet_drug	glucose_amoxicillin	1.89439	0.366775	12	8	0.000422158	0.00173821
UREIDOGLYCOLATE.LYASE.RXN...expasy..Ureidoglycolate.lyase..4.3.2.3.	diet_drug	glucose_amoxicillin	2.91289	0.563873	12	7	0.00042163	0.00173821
RXN.12174...expasy..Unsaturated.rhamnogalacturonyl.hydrolase..3.2.1.172.	diet_drug	glucose_amoxicillin	-1.05653	0.204814	12	12	0.000426159	0.00174413
ACETALD.DEHYDROG.RXN...expasy..Acetaldehyde.dehydrogenase..acetylating...1.2.1.10.	diet_drug	glucose_amoxicillin	4.24927	0.823814	12	12	0.000426437	0.00174413
RXN.8001...expasy..Histidinol.dehydrogenase..1.1.1.23.	diet_drug	glucose_amoxicillin	-1.09457	0.212581	12	12	0.000432089	0.00175554
PROTOPORGENOXI.RXN...expasy..Protoporphyrinogen.oxidase..1.3.3.4.	diet_drug	glucose_amoxicillin	2.06933	0.401776	12	6	0.000431164	0.00175554
DTDPGLUCOSEPP.RXN...expasy..Glucose.1.phosphate.thymidylyltransferase..2.7.7.24.	diet_drug	glucose_amoxicillin	-1.06978	0.207941	12	12	0.000434814	0.00176078
UNDECAPRENYL.DIPHOSPHATASE.RXN...expasy..Undecaprenyl.diphosphate.phosphatase..3.6.1.27.	diet_drug	glucose_amoxicillin	-1.40194	0.273067	12	12	0.000441577	0.00178229
RXN.11048...expasy..Double.stranded.uracil.DNA.glycosylase..3.2.2.28.	diet_drug	glucose_amoxicillin	3.10677	0.607081	12	8	0.000452302	0.00181959
HOMOSERINE.O.ACETYLTRANSFERASE.RXN...expasy..Homoserine.O.acetyltransferase..2.3.1.31.	diet_drug	glucose_amoxicillin	-1.2097	0.237101	12	12	0.000462654	0.00185515
CYTOCHROME.C.OXIDASE.RXN...expasy..Cytochrome.c.oxidase..7.1.1.9.	diet_drug	glucose_amoxicillin	-1.9654	0.386949	12	12	0.000478328	0.00190555
X3.1.21.7.RXN...expasy..Deoxyribonuclease.V..3.1.21.7.	diet_drug	glucose_amoxicillin	2.12117	0.417551	12	8	0.000477779	0.00190555
RXN.16820...expasy..tRNA.uridine.2.sulfurtransferase..2.8.1.13.	diet_drug	glucose_amoxicillin	-1.06779	0.211373	12	12	0.00049801	0.00197116
GLUCONATE.5.DEHYDROGENASE.RXN...expasy..Gluconate.5.dehydrogenase..1.1.1.69.	diet_drug	glucose_amoxicillin	-4.25754	0.842778	12	8	0.000497936	0.00197116
PYRUFLAVREDUCT.RXN...expasy..Pyruvate.synthase..1.2.7.1.	diet_drug	glucose_amoxicillin	3.08761	0.615115	12	11	0.000522069	0.00205974
TETHYDPICSUCC.RXN...expasy..2.3.4.5.tetrahydropyridine.2.6.dicarboxylate.N.succinyltransferase..2.3.1.117.	diet_drug	glucose_amoxicillin	2.56777	0.514641	12	10	0.000545762	0.00214631
OHMETPYRKIN.RXN...expasy..Hydroxymethylpyrimidine.kinase..2.7.1.49.	diet_drug	glucose_amoxicillin	-4.67086	0.938092	12	9	0.000554162	0.00217238
LUMAZINESYN.RXN...expasy..6.7.dimethyl.8.ribityllumazine.synthase..2.5.1.78.	diet_drug	glucose_amoxicillin	-1.3039	0.263417	12	12	0.000578577	0.00225727
SARCOX.RXN...expasy..Sarcosine.oxidase..1.5.3.1.	diet_drug	glucose_amoxicillin	0.910408	0.183963	12	5	0.000579495	0.00225727
CYTDEAM.RXN...expasy..Cytosine.deaminase..3.5.4.1.	diet_drug	glucose_amoxicillin	1.82901	0.370749	12	8	0.000593043	0.00230273
RXN0.6373...expasy..Quinoprotein.glucose.dehydrogenase..PQQ..quinone...1.1.5.2.	diet_drug	glucose_amoxicillin	2.02057	0.410144	12	6	0.000599058	0.00231211
X3.2.1.133.RXN...expasy..Glucan.1.4.alpha.maltohydrolase..3.2.1.133.	diet_drug	glucose_amoxicillin	2.36248	0.479566	12	6	0.000599226	0.00231211
AKBLIG.RXN...expasy..Glycine.C.acetyltransferase..2.3.1.29.	diet_drug	glucose_amoxicillin	1.04279	0.21241	12	12	0.000614544	0.00236378
X2PGADEHYDRAT.RXN...expasy..Phosphopyruvate.hydratase..4.2.1.11.	diet_drug	glucose_amoxicillin	0.917045	0.187029	12	12	0.000620136	0.00236597
RXN.14992...expasy..Peptide.chain.release.factor.N.5..glutamine.methyltransferase..2.1.1.297.	diet_drug	glucose_amoxicillin	-1.12989	0.23057	12	12	0.00062272	0.00236597
X3.4.11.10.RXN...expasy..Bacterial.leucyl.aminopeptidase..3.4.11.10.	diet_drug	glucose_amoxicillin	1.96366	0.400723	12	6	0.000622828	0.00236597
PALMITOTRANS.RXN...expasy..Kdo.2..lipid.IV.A..palmitoleoyltransferase..2.3.1.242.	diet_drug	glucose_amoxicillin	2.15497	0.439292	12	7	0.000617983	0.00236597
DMK.RXN...expasy..1.4.dihydroxy.2.naphthoate.polyprenyltransferase..2.5.1.74.	diet_drug	glucose_amoxicillin	1.32907	0.271459	12	12	0.000626804	0.00237373
URPHOS.RXN...expasy..AMBIGUOUS..2.4.2.2..2.4.2.3.	diet_drug	glucose_amoxicillin	2.44141	0.502344	12	11	0.000661366	0.00249691
RXN0.7020...expasy..2.5.didehydrogluconate.reductase..2.dehydro.L.gulonate.forming...1.1.1.346.	diet_drug	glucose_amoxicillin	1.89679	0.390448	12	6	0.000663424	0.002497
RXN.20992...expasy..Ubiquinol.oxidase..electrogenic..proton.motive.force.generating...7.1.1.7.	diet_drug	glucose_amoxicillin	1.62678	0.335103	12	6	0.000666798	0.00250202
GLUCOKIN.RXN...expasy..AMBIGUOUS..2.7.1.1..2.7.1.2.	diet_drug	glucose_amoxicillin	2.20739	0.455131	12	11	0.000671372	0.00250387
X3.4.24.70.RXN...expasy..Oligopeptidase.A..3.4.24.70.	diet_drug	glucose_amoxicillin	3.64753	0.751791	12	8	0.000669578	0.00250387
PREPHENATEDEHYDRAT.RXN...expasy..Prephenate.dehydratase..4.2.1.51.	diet_drug	glucose_amoxicillin	2.33168	0.481191	12	8	0.000675756	0.00251259
MALTOSE.6.PHOSPHATE.GLUCOSIDASE.RXN...expasy..Maltose.6..phosphate.glucosidase..3.2.1.122.	diet_drug	glucose_amoxicillin	2.3787	0.491732	12	7	0.000684167	0.00253617
X4.2.2.21.RXN...expasy..Chondroitin.sulfate.ABC.exolyase..4.2.2.21.	diet_drug	glucose_amoxicillin	2.4096	0.498575	12	11	0.000688706	0.00254531
GLYRIBONUCSYN.RXN...expasy..Phosphoribosylamine..glycine.ligase..6.3.4.13.	diet_drug	glucose_amoxicillin	0.928375	0.192233	12	12	0.000692362	0.00255114
X2.1.1.132.RXN...expasy..Precorrin.6B.C.5.15..methyltransferase..decarboxylating...2.1.1.132.	diet_drug	glucose_amoxicillin	1.38887	0.28836	12	7	0.000705983	0.00259354
PORPHOBILSYNTH.RXN...expasy..Porphobilinogen.synthase..4.2.1.24.	diet_drug	glucose_amoxicillin	1.83684	0.381988	12	12	0.000714322	0.00261634
X3.OXOACYL.ACP.REDUCT.RXN...expasy..3.oxoacyl..acyl.carrier.protein..reductase..1.1.1.100.	diet_drug	glucose_amoxicillin	-0.615199	0.130211	12	12	0.000810718	0.00295975
URACIL.PRIBOSYLTRANS.RXN...expasy..Uracil.phosphoribosyltransferase..2.4.2.9.	diet_drug	glucose_amoxicillin	-1.04903	0.222117	12	12	0.000812906	0.00295975
X3.HYDROXYDECANOYL.ACP.DEHYDR.RXN...expasy..3.hydroxyacyl..acyl.carrier.protein..dehydratase..4.2.1.59.	diet_drug	glucose_amoxicillin	-0.839908	0.177947	12	12	0.000816446	0.00296384
X1.17.4.2.RXN...expasy..Ribonucleoside.triphosphate.reductase..thioredoxin...1.17.4.2.	diet_drug	glucose_amoxicillin	-1.59785	0.339211	12	12	0.000828299	0.002998
ALANINE..TRNA.LIGASE.RXN...expasy..Alanine..tRNA.ligase..6.1.1.7.	diet_drug	glucose_amoxicillin	-0.991859	0.21071	12	12	0.000832386	0.00300393
DIAMINOPIMDECARB.RXN...expasy..Diaminopimelate.decarboxylase..4.1.1.20.	diet_drug	glucose_amoxicillin	-0.871442	0.185325	12	12	0.000838721	0.00300909
RXN.8344...expasy..Molybdopterin.adenylyltransferase..2.7.7.75.	diet_drug	glucose_amoxicillin	2.16993	0.46138	12	9	0.000837568	0.00300909
RXN.13037...metacyc..octanoyl.GcvH.transferase..2.3.1.181.	diet_drug	glucose_amoxicillin	-1.14489	0.24457	12	12	0.000865869	0.00309744
X3.1.21.2.RXN...expasy..Deoxyribonuclease.IV..3.1.21.2.	diet_drug	glucose_amoxicillin	-1.96304	0.419695	12	12	0.000871088	0.00310698
OROTATE.REDUCTASE.NADH.RXN...expasy..Dihydroorotate.dehydrogenase..NAD......1.3.1.14.	diet_drug	glucose_amoxicillin	-1.35076	0.288908	12	12	0.000873602	0.00310698
PMPOXI.RXN...expasy..Pyridoxal.5..phosphate.synthase..1.4.3.5.	diet_drug	glucose_amoxicillin	1.42578	0.305554	12	12	0.000885909	0.00314165
DIHYDROXYISOVALDEHYDRAT.RXN...expasy..Dihydroxy.acid.dehydratase..4.2.1.9.	diet_drug	glucose_amoxicillin	-1.17629	0.252485	12	12	0.00089586	0.00316778
X3.CH3.2.OXOBUTANOATE.OH.CH3.XFER.RXN...expasy..3.methyl.2.oxobutanoate.hydroxymethyltransferase..2.1.2.11.	diet_drug	glucose_amoxicillin	-1.54906	0.33471	12	12	0.000938955	0.00331062
RXN.14950...expasy..Lipoyl.synthase..2.8.1.8.	diet_drug	glucose_amoxicillin	1.3436	0.29045	12	12	0.000942011	0.00331188
RXN0.4641...expasy..N.acetylmuramic.acid.6.phosphate.etherase..4.2.1.126.	diet_drug	glucose_amoxicillin	-1.09089	0.238109	12	12	0.00100832	0.00353487
RHAMNULPALDOL.RXN...expasy..Rhamnulose.1.phosphate.aldolase..4.1.2.19.	diet_drug	glucose_amoxicillin	-2.23234	0.489607	12	12	0.00104301	0.00363612
ASNSYNB.RXN...expasy..Asparagine.synthase..glutamine.hydrolyzing...6.3.5.4.	diet_drug	glucose_amoxicillin	1.83087	0.40156	12	9	0.00104313	0.00363612
PYRUVATE.CARBOXYLASE.RXN...expasy..Pyruvate.carboxylase..6.4.1.1.	diet_drug	glucose_amoxicillin	-1.71752	0.377149	12	8	0.00105188	0.00365625
TREHALA.RXN...expasy..Alpha.alpha.trehalase..3.2.1.28.	diet_drug	glucose_amoxicillin	1.84075	0.407024	12	9	0.00110415	0.0038271
X5.3.4.1.RXN...expasy..Protein.disulfide.isomerase..5.3.4.1.	diet_drug	glucose_amoxicillin	-1.1296	0.250463	12	5	0.00112551	0.00389013
X3.4.21.102.RXN...expasy..C.terminal.processing.peptidase..3.4.21.102.	diet_drug	glucose_amoxicillin	-0.693348	0.153923	12	12	0.00113516	0.00390454
X3.4.13.22.RXN...expasy..D.Ala.D.Ala.dipeptidase..3.4.13.22.	diet_drug	glucose_amoxicillin	-1.41834	0.314906	12	12	0.00113604	0.00390454
GLUTAMINE..TRNA.LIGASE.RXN...expasy..Glutamine..tRNA.ligase..6.1.1.18.	diet_drug	glucose_amoxicillin	-1.03799	0.230775	12	12	0.00114692	0.00393091
MYO.INOSOSE.2.DEHYDRATASE.RXN...expasy..Myo.inosose.2.dehydratase..4.2.1.44.	diet_drug	glucose_amoxicillin	3.09339	0.688709	12	11	0.00115809	0.00395365
X1.2.7.7.RXN...expasy..3.methyl.2.oxobutanoate.dehydrogenase..ferredoxin...1.2.7.7.	diet_drug	glucose_amoxicillin	4.67713	1.04156	12	7	0.00115999	0.00395365
PEPTIDYLPROLYL.ISOMERASE.RXN...expasy..Peptidylprolyl.isomerase..5.2.1.8.	diet_drug	glucose_amoxicillin	-0.619992	0.138415	12	12	0.00118045	0.00401223
RXN.15878...expasy...E..4.hydroxy.3.methylbut.2.enyl.diphosphate.synthase..flavodoxin...1.17.7.3.	diet_drug	glucose_amoxicillin	0.717589	0.16053	12	12	0.0011972	0.00405792
ANTHRANSYN.RXN...expasy..Anthranilate.synthase..4.1.3.27.	diet_drug	glucose_amoxicillin	2.8741	0.647873	12	10	0.00126189	0.00426541
KDO.8PSYNTH.RXN...expasy..3.deoxy.8.phosphooctulonate.synthase..2.5.1.55.	diet_drug	glucose_amoxicillin	0.916	0.206836	12	12	0.00127684	0.00429137
X1.1.1.127.RXN...expasy..2.dehydro.3.deoxy.D.gluconate.5.dehydrogenase..1.1.1.127.	diet_drug	glucose_amoxicillin	-2.46929	0.557777	12	12	0.00128007	0.00429137
CHORISMATEMUT.RXN...expasy..Chorismate.mutase..5.4.99.5.	diet_drug	glucose_amoxicillin	1.96989	0.444692	12	11	0.00127455	0.00429137
ALLANTOINASE.RXN...expasy..Allantoinase..3.5.2.5.	diet_drug	glucose_amoxicillin	3.00224	0.679169	12	8	0.00129317	0.00432348
RXN0.5189...expasy..DNA.3.methyladenine.glycosylase.I..3.2.2.20.	diet_drug	glucose_amoxicillin	-2.54148	0.576256	12	12	0.00131376	0.0043804
NADPH.DEHYDROGENASE.FLAVIN.RXN...expasy..Flavin.reductase..NADPH...1.5.1.30.	diet_drug	glucose_amoxicillin	-1.89396	0.430498	12	6	0.00133619	0.0044431
ALKAPHOSPHA.RXN...expasy..Alkaline.phosphatase..3.1.3.1.	diet_drug	glucose_amoxicillin	-0.756101	0.173201	12	12	0.0014091	0.00467073
H2PTERIDINEPYROPHOSPHOKIN.RXN...expasy..2.amino.4.hydroxy.6.hydroxymethyldihydropteridine.diphosphokinase..2.7.6.3.	diet_drug	glucose_amoxicillin	-1.77035	0.40567	12	12	0.00141226	0.00467073
ABC.16.RXN...expasy..ABC.type.maltose.transporter..7.5.2.1.	diet_drug	glucose_amoxicillin	3.71475	0.851747	12	11	0.00141818	0.00467772
HISTIDPHOS.RXN...expasy..Histidinol.phosphatase..3.1.3.15.	diet_drug	glucose_amoxicillin	-1.36442	0.313098	12	12	0.00142605	0.00469104
GLUTAMIDOTRANS.RXN...expasy..Imidazole.glycerol.phosphate.synthase..4.3.2.10.	diet_drug	glucose_amoxicillin	-0.976551	0.224663	12	12	0.00145096	0.00476024
LAUROYLACYLTRAN.RXN...expasy..Kdo.2..lipid.IV.A..lauroyltransferase..2.3.1.241.	diet_drug	glucose_amoxicillin	1.75311	0.405824	12	8	0.00151344	0.00495196
PPPGPPHYDRO.RXN...expasy..Guanosine.5..triphosphate.3..diphosphate.diphosphatase..3.6.1.40.	diet_drug	glucose_amoxicillin	2.09086	0.484497	12	8	0.00152378	0.00497255
GLUCARDEHYDRA.RXN...expasy..Glucarate.dehydratase..4.2.1.40.	diet_drug	glucose_amoxicillin	1.42023	0.329914	12	10	0.00154954	0.0050432
X5.1.3.9.RXN...expasy..N.acylglucosamine.6.phosphate.2.epimerase..5.1.3.9.	diet_drug	glucose_amoxicillin	-3.39816	0.793924	12	11	0.00161086	0.0052289
X5.5.1.2.RXN...expasy..3.carboxy.cis.cis.muconate.cycloisomerase..5.5.1.2.	diet_drug	glucose_amoxicillin	1.28669	0.30121	12	5	0.00163255	0.00528532
X2.7.1.148.RXN...expasy..4..cytidine.5..diphospho..2.C.methyl.D.erythritol.kinase..2.7.1.148.	diet_drug	glucose_amoxicillin	-0.772513	0.181677	12	12	0.00168388	0.00542596
RXN.12444...expasy..FMN.reductase..NADPH...1.5.1.38.	diet_drug	glucose_amoxicillin	-0.907312	0.213481	12	12	0.00168925	0.00542596
RXN.11290...expasy..Peptidoglycan.N.acetylglucosamine.deacetylase..3.5.1.104.	diet_drug	glucose_amoxicillin	-1.50478	0.353983	12	12	0.00168683	0.00542596
FPPSYN.RXN...expasy...2E.6E..farnesyl.diphosphate.synthase..2.5.1.10.	diet_drug	glucose_amoxicillin	-1.28362	0.303559	12	12	0.00174773	0.00559912
QUINOLINATE.SYNTHA.RXN...expasy..Quinolinate.synthase..2.5.1.72.	diet_drug	glucose_amoxicillin	-0.691172	0.164199	12	12	0.00180176	0.0057467
RXN.11136...expasy..HslU..HslV.peptidase..3.4.25.2.	diet_drug	glucose_amoxicillin	-1.53825	0.365621	12	12	0.00180784	0.0057467
X3.4.21.105.RXN...expasy..Rhomboid.protease..3.4.21.105.	diet_drug	glucose_amoxicillin	-2.68688	0.638629	12	12	0.00180776	0.0057467
ALPHAGALACTOSID.RXN...expasy..Alpha.galactosidase..3.2.1.22.	diet_drug	glucose_amoxicillin	-0.398515	0.094843	12	12	0.00182339	0.00578112
GLYCERONE.KINASE.RXN...expasy..Glycerone.kinase..2.7.1.29.	diet_drug	glucose_amoxicillin	1.48734	0.355852	12	7	0.00188878	0.00597302
RXN0.5298...expasy..L.fucose.mutarotase..5.1.3.29.	diet_drug	glucose_amoxicillin	3.71897	0.891538	12	7	0.00191368	0.0060362
X6.3.5.7.RXN...expasy..Glutaminyl.tRNA.synthase..glutamine.hydrolyzing...6.3.5.7.	diet_drug	glucose_amoxicillin	1.42965	0.342996	12	12	0.00192372	0.00605232
CYCPHOSDIESTER.RXN...expasy..2..3..cyclic.nucleotide.2..phosphodiesterase..3.1.4.16.	diet_drug	glucose_amoxicillin	4.54306	1.09858	12	8	0.00202667	0.00635992
RIB5PISOM.RXN...expasy..Ribose.5.phosphate.isomerase..5.3.1.6.	diet_drug	glucose_amoxicillin	1.28866	0.311914	12	12	0.00203946	0.00638371
RXN0.6274...expasy..tRNA.dimethylallyltransferase..2.5.1.75.	diet_drug	glucose_amoxicillin	-0.474316	0.114854	12	12	0.00204506	0.00638496
ACETYL.COA.CARBOXYLTRANSFER.RXN...expasy..Acetyl.CoA.carboxylase..6.4.1.2.	diet_drug	glucose_amoxicillin	0.775398	0.187934	12	12	0.0020576	0.00640782
D.THREO.ALDOSE.1.DEHYDROGENASE.RXN...expasy..D.threo.aldose.1.dehydrogenase..1.1.1.122.	diet_drug	glucose_amoxicillin	-1.75755	0.427518	12	10	0.00210703	0.00654511
X3.HYDROXYISOBUTYRATE.DEHYDROGENASE.RXN...expasy..3.hydroxyisobutyrate.dehydrogenase..1.1.1.31.	diet_drug	glucose_amoxicillin	1.62213	0.395974	12	5	0.00215646	0.00668175
X3.OCTAPRENYL.4.OHBENZOATE.DECARBOX.RXN...expasy..4.hydroxy.3.polyprenylbenzoate.decarboxylase..4.1.1.98.	diet_drug	glucose_amoxicillin	1.31582	0.321351	12	5	0.002163	0.00668515
RXN.12720...expasy..Sulfate.adenylyltransferase..2.7.7.4.	diet_drug	glucose_amoxicillin	-1.15486	0.282716	12	12	0.00219718	0.00677371
X5.3.1.17.RXN...expasy..5.dehydro.4.deoxy.D.glucuronate.isomerase..5.3.1.17.	diet_drug	glucose_amoxicillin	-1.16642	0.286523	12	12	0.00224676	0.0069092
RXN.11633...expasy..16S.rRNA..adenine.1518..N.6..adenine.1519..N.6...dimethyltransferase..2.1.1.182.	diet_drug	glucose_amoxicillin	-0.473542	0.116437	12	12	0.0022613	0.00691462
PEPCARBOX.RXN...expasy..Phosphoenolpyruvate.carboxylase..4.1.1.31.	diet_drug	glucose_amoxicillin	1.43081	0.351872	12	12	0.00226363	0.00691462
OXALODECARB.RXN...expasy..Oxaloacetate.decarboxylase..4.1.1.112.	diet_drug	glucose_amoxicillin	1.25135	0.307892	12	5	0.00227106	0.00691462
X4.1.3.17.RXN...expasy..4.hydroxy.4.methyl.2.oxoglutarate.aldolase..4.1.3.17.	diet_drug	glucose_amoxicillin	1.25135	0.307892	12	5	0.00227106	0.00691462
RXN.16274...expasy..Lipid.IV.A..palmitoyltransferase..2.3.1.251.	diet_drug	glucose_amoxicillin	2.08774	0.513992	12	8	0.0022799	0.00692435
GLUCOSE.6.PHOSPHATE.1.EPIMERASE.RXN...expasy..Glucose.6.phosphate.1.epimerase..5.1.3.15.	diet_drug	glucose_amoxicillin	1.82523	0.452239	12	7	0.00237652	0.00719997
UROGENIIISYN.RXN...expasy..Uroporphyrinogen.III.synthase..4.2.1.75.	diet_drug	glucose_amoxicillin	1.49364	0.370506	12	10	0.00239432	0.00722026
CHORPYRLY.RXN...expasy..Chorismate.lyase..4.1.3.40.	diet_drug	glucose_amoxicillin	2.38816	0.592423	12	8	0.00239498	0.00722026
X4.3.1.15.RXN...expasy..Diaminopropionate.ammonia.lyase..4.3.1.15.	diet_drug	glucose_amoxicillin	2.05736	0.517496	12	5	0.00261946	0.00787765
PROTEIN.TYROSINE.PHOSPHATASE.RXN...expasy..Protein.tyrosine.phosphatase..3.1.3.48.	diet_drug	glucose_amoxicillin	-0.802298	0.202058	12	12	0.00264065	0.00792196
X3.1.3.16.RXN...expasy..Protein.serine.threonine.phosphatase..3.1.3.16.	diet_drug	glucose_amoxicillin	-0.728692	0.183776	12	12	0.00266432	0.00793477
RXN.8992...expasy..All.trans.octaprenyl.diphosphate.synthase..2.5.1.90.	diet_drug	glucose_amoxicillin	2.68186	0.676021	12	7	0.00265569	0.00793477
VINYLACETYL.COA.DELTA.ISOMERASE.RXN...expasy..Vinylacetyl.CoA.Delta.isomerase..5.3.3.3.	diet_drug	glucose_amoxicillin	2.20123	0.555011	12	5	0.00266004	0.00793477
RXN.9591...expasy..Acyl.phosphate.glycerol.3.phosphate.acyltransferase..2.3.1.275.	diet_drug	glucose_amoxicillin	2.18279	0.551944	12	5	0.00270943	0.00804957
RXN.10086...expasy..3.oxoadipyl.CoA.thiolase..2.3.1.174.	diet_drug	glucose_amoxicillin	1.55	0.392279	12	8	0.0027247	0.00807537
LACTOSE.6.PHOSPHATE.ISOMERASE.RXN...expasy..Galactose.6.phosphate.isomerase..5.3.1.26.	diet_drug	glucose_amoxicillin	2.33181	0.591225	12	6	0.00275681	0.00815085
X1.8.1.4.RXN...expasy..Dihydrolipoyl.dehydrogenase..1.8.1.4.	diet_drug	glucose_amoxicillin	0.732287	0.186224	12	12	0.00280979	0.00828184
RIBOPHOSPHAT.RXN...expasy..5.amino.6..5.phospho.D.ribitylamino.uracil.phosphatase..3.1.3.104.	diet_drug	glucose_amoxicillin	-0.576133	0.146608	12	12	0.00282136	0.00828184
DARAB5PISOM.RXN...expasy..Arabinose.5.phosphate.isomerase..5.3.1.13.	diet_drug	glucose_amoxicillin	2.2278	0.56673	12	8	0.00281576	0.00828184
DIAMINOPIMEPIM.RXN...expasy..Diaminopimelate.epimerase..5.1.1.7.	diet_drug	glucose_amoxicillin	-2.12075	0.540717	12	12	0.00285654	0.00836508
X3.4.13.21.RXN...expasy..Dipeptidase.E..3.4.13.21.	diet_drug	glucose_amoxicillin	1.72351	0.440749	12	5	0.00291129	0.00850514
X6.PHOSPHO.BETA.GLUCOSIDASE.RXN...expasy..6.phospho.beta.glucosidase..3.2.1.86.	diet_drug	glucose_amoxicillin	2.43167	0.624084	12	10	0.00297852	0.00868087
X1.21.4.1.RXN...expasy..D.proline.reductase..1.21.4.1.	diet_drug	glucose_amoxicillin	-2.32923	0.598376	12	5	0.00299691	0.00871376
X3.1.11.2.RXN...expasy..Exodeoxyribonuclease.III..3.1.11.2.	diet_drug	glucose_amoxicillin	-0.911388	0.234294	12	12	0.0030099	0.00873084
NICOTINAMID.RXN...expasy..Nicotinamidase..3.5.1.19.	diet_drug	glucose_amoxicillin	1.39541	0.359487	12	5	0.00305054	0.00882785
RXN.14402...expasy..2..dehydrokanamycin.reductase..1.1.1.355.	diet_drug	glucose_amoxicillin	-0.999246	0.258135	12	12	0.00310401	0.00895627
CYCLOMALTODEXTRINASE.RXN...expasy..Cyclomaltodextrinase..3.2.1.54.	diet_drug	glucose_amoxicillin	1.92761	0.498099	12	5	0.00310951	0.00895627
X1.3.99.15.RXN...expasy..Benzoyl.CoA.reductase..1.3.7.8.	diet_drug	glucose_amoxicillin	1.97849	0.511823	12	7	0.00313161	0.00899878
FOLYLPOLYGLUTAMATESYNTH.RXN...expasy..Tetrahydrofolate.synthase..6.3.2.17.	diet_drug	glucose_amoxicillin	-1.13458	0.293693	12	12	0.00314399	0.00901327
X2.8.1.6.RXN...expasy..Biotin.synthase..2.8.1.6.	diet_drug	glucose_amoxicillin	-0.770435	0.200407	12	12	0.00324192	0.00927236
X1.5.1.20.RXN...expasy..Methylenetetrahydrofolate.reductase..NAD.P.H...1.5.1.20.	diet_drug	glucose_amoxicillin	-1.02207	0.266484	12	12	0.00328974	0.00935978
X2.8.3.10.RXN...expasy..Citrate.CoA.transferase..2.8.3.10.	diet_drug	glucose_amoxicillin	1.94566	0.50743	12	5	0.00329538	0.00935978
RXN.12456...expasy..tRNA.dihydrouridine.20..synthase..NAD.P.......1.3.1.91.	diet_drug	glucose_amoxicillin	1.9756	0.515167	12	5	0.00329254	0.00935978
RXN.10966...expasy..Diadenosine.hexaphosphate.hydrolase..ATP.forming...3.6.1.61.	diet_drug	glucose_amoxicillin	-1.73127	0.451972	12	5	0.00331626	0.00939736
RXN0.6998...expasy..23S.rRNA..adenine.2030..N.6...methyltransferase..2.1.1.266.	diet_drug	glucose_amoxicillin	1.8754	0.492474	12	9	0.00343972	0.00972474
DNA.DIRECTED.DNA.POLYMERASE.RXN...expasy..DNA.directed.DNA.polymerase..2.7.7.7.	diet_drug	glucose_amoxicillin	-0.604057	0.158946	12	12	0.00348355	0.00982602
RXN.13163...expasy..3.isopropylmalate.dehydratase..4.2.1.33.	diet_drug	glucose_amoxicillin	0.923572	0.243447	12	12	0.00352181	0.00988847
GLYOCARBOLIG.RXN...expasy..Tartronate.semialdehyde.synthase..4.1.1.47.	diet_drug	glucose_amoxicillin	1.45999	0.384805	12	5	0.0035196	0.00988847
GDPMANDEHYDRA.RXN...expasy..GDP.mannose.4.6.dehydratase..4.2.1.47.	diet_drug	glucose_amoxicillin	1.06264	0.280657	12	12	0.00356522	0.0099421
RXN.17127...expasy..Lipoate..protein.ligase..6.3.1.20.	diet_drug	glucose_amoxicillin	-1.29881	0.342878	12	12	0.00355529	0.0099421
GSPAMID.RXN...expasy..Glutathionylspermidine.amidase..3.5.1.78.	diet_drug	glucose_amoxicillin	2.26881	0.599136	12	5	0.003562	0.0099421
MANNURONATE.REDUCTASE.RXN...expasy..Mannuronate.reductase..1.1.1.131.	diet_drug	glucose_amoxicillin	-1.05925	0.279988	12	12	0.00358311	0.00996934
DMBPPRIBOSYLTRANS.RXN...expasy..Nicotinate.nucleotide..dimethylbenzimidazole.phosphoribosyltransferase..2.4.2.21.	diet_drug	glucose_amoxicillin	1.24237	0.328889	12	12	0.00361686	0.0100182
FUMARATE.REDUCTASE.NADH.RXN...expasy..Fumarate.reductase..NADH...1.3.1.6.	diet_drug	glucose_amoxicillin	1.50818	0.399258	12	12	0.00361701	0.0100182
RXN.15084...expasy..Protein.N.pi..phosphohistidine..D.fructose.phosphotransferase..2.7.1.202.	diet_drug	glucose_amoxicillin	1.33816	0.355609	12	5	0.00370381	0.0102355
RXN.17809...expasy..Cyclic.pyranopterin.monophosphate.synthase..4.6.1.17.	diet_drug	glucose_amoxicillin	1.46571	0.389809	12	12	0.00372166	0.0102617
GLUTAMATE.FORMIMINOTRANSFERASE.RXN...expasy..Glutamate.formimidoyltransferase..2.1.2.5.	diet_drug	glucose_amoxicillin	-0.675602	0.179761	12	12	0.00373231	0.0102652
MERCURY.II.REDUCTASE.RXN...expasy..Mercury.II..reductase..1.16.1.1.	diet_drug	glucose_amoxicillin	1.27663	0.339787	12	12	0.00373965	0.0102652
ASPARAGHYD.RXN...expasy..AMBIGUOUS..3.5.1.1..3.5.1.38.	diet_drug	glucose_amoxicillin	2.29945	0.613216	12	8	0.00378489	0.0103662
ASPARTATE..TRNA.LIGASE.RXN...expasy..Aspartate..tRNA.ligase..6.1.1.12.	diet_drug	glucose_amoxicillin	-0.702729	0.187615	12	12	0.00381138	0.0103787
RXN0.4181...expasy..Cyclic.guanylate.specific.phosphodiesterase..3.1.4.52.	diet_drug	glucose_amoxicillin	-4.04294	1.0794	12	8	0.00381155	0.0103787
X1.2.1.27.RXN...expasy..Methylmalonate.semialdehyde.dehydrogenase..CoA.acylating...1.2.1.27.	diet_drug	glucose_amoxicillin	1.76955	0.472677	12	6	0.0038233	0.0103787
RXN.12124...expasy..3.oxo.5.alpha.steroid.4.dehydrogenase..acceptor...1.3.99.5.	diet_drug	glucose_amoxicillin	1.50199	0.401165	12	5	0.00382085	0.0103787
ARYLSULFAT.RXN...expasy..Arylsulfatase..type.I...3.1.6.1.	diet_drug	glucose_amoxicillin	0.453142	0.121104	12	12	0.00383543	0.0103887
ADENOSYLHOMOCYSTEINASE.RXN...expasy..Adenosylhomocysteinase..3.3.1.1.	diet_drug	glucose_amoxicillin	-0.987905	0.264457	12	12	0.00387453	0.0104715
RXN.7682...expasy..Xanthine.dehydrogenase..1.17.1.4.	diet_drug	glucose_amoxicillin	3.07436	0.827756	12	10	0.00401413	0.0108249
FUMHYDR.RXN...expasy..Fumarate.hydratase..4.2.1.2.	diet_drug	glucose_amoxicillin	0.68023	0.183376	12	12	0.00404473	0.0108712
DEOXYGLUCONOKIN.RXN...expasy..AMBIGUOUS..2.7.1.178..2.7.1.45.	diet_drug	glucose_amoxicillin	2.30629	0.621835	12	5	0.00404902	0.0108712
TRNA.URACIL.5..METHYLTRANSFERASE.RXN...expasy..tRNA..uracil.54..C.5...methyltransferase..2.1.1.35.	diet_drug	glucose_amoxicillin	2.32305	0.627934	12	5	0.00411184	0.0110001
RXN.15085...expasy..Protein.N.pi..phosphohistidine..lactose.phosphotransferase..2.7.1.207.	diet_drug	glucose_amoxicillin	1.86221	0.503429	12	5	0.00411496	0.0110001
RXN0.6515...expasy..16S.rRNA..guanine.966..N.2...methyltransferase..2.1.1.171.	diet_drug	glucose_amoxicillin	-1.11059	0.300547	12	12	0.00414095	0.0110455
X3.1.21.1.RXN...expasy..Deoxyribonuclease.I..3.1.21.1.	diet_drug	glucose_amoxicillin	1.33279	0.361308	12	5	0.0041851	0.0111391
MYO.INOSITOL.2.DEHYDROGENASE.RXN...expasy..Inositol.2.dehydrogenase..1.1.1.18.	diet_drug	glucose_amoxicillin	1.44429	0.392146	12	12	0.00422503	0.011221
NAD.SYNTH.GLN.RXN...expasy..NAD....synthase..glutamine.hydrolyzing...6.3.5.1.	diet_drug	glucose_amoxicillin	-0.668834	0.181793	12	12	0.00425264	0.0112636
X3.4.24.32.RXN...expasy..AMBIGUOUS..3.4.24.32..3.5.1.28.	diet_drug	glucose_amoxicillin	1.22693	0.333572	12	5	0.00425941	0.0112636
UDPNACETYLGLUCOSAMENOLPYRTRANS.RXN...expasy..UDP.N.acetylglucosamine.1.carboxyvinyltransferase..2.5.1.7.	diet_drug	glucose_amoxicillin	-1.06216	0.289563	12	12	0.00433048	0.011421
R15.RXN...expasy..Methionine.transaminase..2.6.1.88.	diet_drug	glucose_amoxicillin	2.41517	0.658598	12	5	0.00433755	0.011421
BADH.RXN...expasy..Betaine.aldehyde.dehydrogenase..1.2.1.8.	diet_drug	glucose_amoxicillin	1.41955	0.39056	12	5	0.00457708	0.0120259
X1.1.1.271.RXN...expasy..GDP.L.fucose.synthase..1.1.1.271.	diet_drug	glucose_amoxicillin	1.30396	0.359708	12	12	0.0046505	0.0121927
BETA.LACTAMASE.RXN...expasy..Beta.lactamase..3.5.2.6.	diet_drug	glucose_amoxicillin	-0.901978	0.248916	12	12	0.00466159	0.0121957
FGAMSYN.RXN...expasy..Phosphoribosylformylglycinamidine.synthase..6.3.5.3.	diet_drug	glucose_amoxicillin	0.781175	0.215765	12	12	0.0046859	0.0122332
TDPFUCACTRANS.RXN...expasy..dTDP.4.amino.4.6.dideoxy.D.galactose.acyltransferase..2.3.1.210.	diet_drug	glucose_amoxicillin	1.97611	0.547562	12	5	0.00477659	0.0124435
X3.2.1.3.RXN...expasy..Glucan.1.4.alpha.glucosidase..3.2.1.3.	diet_drug	glucose_amoxicillin	1.36582	0.380343	12	12	0.00492078	0.0127919
DIHYDROOROT.RXN...expasy..Dihydroorotase..3.5.2.3.	diet_drug	glucose_amoxicillin	-0.715918	0.199503	12	12	0.00494128	0.0128181
ACETOLACTREDUCTOISOM.RXN...expasy..Ketol.acid.reductoisomerase..NADP......1.1.1.86.	diet_drug	glucose_amoxicillin	-1.02172	0.285427	12	12	0.0050148	0.012954
TRANSALDOL.RXN...expasy..Transaldolase..2.2.1.2.	diet_drug	glucose_amoxicillin	-0.561148	0.156718	12	12	0.00500646	0.012954
PROPIONYL.COA.CARBOXY.RXN...expasy..Propionyl.CoA.carboxylase..6.4.1.3.	diet_drug	glucose_amoxicillin	-0.858075	0.24049	12	12	0.00511247	0.0131786
X3.2.1.1.RXN...expasy..Alpha.amylase..3.2.1.1.	diet_drug	glucose_amoxicillin	1.2157	0.343166	12	12	0.00533374	0.0137201
RXN.14338...expasy..Diadenylate.cyclase..2.7.7.85.	diet_drug	glucose_amoxicillin	-0.773273	0.219633	12	12	0.00553151	0.0141991
RXN.15376...expasy..UDP.4.amino.4.6.dideoxy.N.acetyl.beta.L.altrosamine.transaminase..2.6.1.92.	diet_drug	glucose_amoxicillin	-2.10075	0.5972	12	5	0.00556013	0.0142428
PHOSACETYLTRANS.RXN...expasy..Phosphate.acetyltransferase..2.3.1.8.	diet_drug	glucose_amoxicillin	1.84787	0.525798	12	12	0.00559037	0.0142904
TRYPSYN.RXN...expasy..Tryptophan.synthase..4.2.1.20.	diet_drug	glucose_amoxicillin	-0.666686	0.189787	12	12	0.00560527	0.0142987
TRYPTOPHAN.RXN...expasy..Tryptophanase..4.1.99.1.	diet_drug	glucose_amoxicillin	2.20208	0.630205	12	7	0.00578205	0.014719
ARGININE..TRNA.LIGASE.RXN...expasy..Arginine..tRNA.ligase..6.1.1.19.	diet_drug	glucose_amoxicillin	-0.603151	0.1737	12	12	0.00599726	0.0152353
UDP.NACMURALA.GLU.LIG.RXN...expasy..UDP.N.acetylmuramoyl.L.alanine..D.glutamate.ligase..6.3.2.9.	diet_drug	glucose_amoxicillin	0.666797	0.192655	12	12	0.00611156	0.0154936
RXN.11475...expasy..Malonyl..acyl.carrier.protein..O.methyltransferase..2.1.1.197.	diet_drug	glucose_amoxicillin	1.75325	0.507284	12	10	0.00616239	0.0155902
RXN1G.874...expasy..Trehalose.O.mycolyltransferase..2.3.1.122.	diet_drug	glucose_amoxicillin	-1.79549	0.520287	12	5	0.00621626	0.0156941
NAD.SYNTH.NH3.RXN...expasy..NAD....synthase..6.3.1.5.	diet_drug	glucose_amoxicillin	-0.97624	0.283361	12	12	0.00627623	0.015813
X5.99.1.2.RXN...expasy..DNA.topoisomerase..5.6.2.1.	diet_drug	glucose_amoxicillin	1.93979	0.563536	12	9	0.0063083	0.0158612
PGLYCDEHYDROG.RXN...expasy..Phosphoglycerate.dehydrogenase..1.1.1.95.	diet_drug	glucose_amoxicillin	0.760166	0.221349	12	12	0.00639279	0.0160272
X3.4.15.5.RXN...expasy..Peptidyl.dipeptidase.Dcp..3.4.15.5.	diet_drug	glucose_amoxicillin	0.909625	0.265018	12	12	0.0064135	0.0160272
X2.1.1.79.RXN...expasy..Cyclopropane.fatty.acyl.phospholipid.synthase..2.1.1.79.	diet_drug	glucose_amoxicillin	1.96372	0.571961	12	8	0.00640289	0.0160272
KANAMYCIN.KINASE.RXN...expasy..Kanamycin.kinase..2.7.1.95.	diet_drug	glucose_amoxicillin	2.96423	0.864191	12	5	0.00643782	0.0160553
UREASE.RXN...expasy..Urease..3.5.1.5.	diet_drug	glucose_amoxicillin	-2.19601	0.640742	12	12	0.00646785	0.0160975
X3.2.1.156.RXN...expasy..Oligosaccharide.reducing.end.xylanase..3.2.1.156.	diet_drug	glucose_amoxicillin	-2.01981	0.589914	12	5	0.00650474	0.0161565
X3.1.26.8.RXN...expasy..Ribonuclease.M5..3.1.26.8.	diet_drug	glucose_amoxicillin	1.81917	0.532022	12	6	0.00655447	0.0162471
HYDROG.RXN...expasy..Ferredoxin.hydrogenase..1.12.7.2.	diet_drug	glucose_amoxicillin	-1.68362	0.493224	12	5	0.00661933	0.0163635
RXN0.1461...expasy..Coproporphyrinogen.oxidase..1.3.3.3.	diet_drug	glucose_amoxicillin	1.92707	0.564676	12	7	0.00662807	0.0163635
RXN.15087...expasy..Protein.N.pi..phosphohistidine..D.mannose.phosphotransferase..2.7.1.191.	diet_drug	glucose_amoxicillin	-1.04486	0.30671	12	12	0.00669576	0.0164974
GLYC3PDEHYDROGBIOSYN.RXN...expasy..Glycerol.3.phosphate.dehydrogenase..NAD.P.......1.1.1.94.	diet_drug	glucose_amoxicillin	-0.321379	0.0956824	12	12	0.00725692	0.0178085
RXN0.4022...expasy..PreQ.1..synthase..1.7.1.13.	diet_drug	glucose_amoxicillin	-1.10833	0.329899	12	12	0.00724728	0.0178085
OXALOACETATE.TAUTOMERASE.RXN...expasy..Oxaloacetate.tautomerase..5.3.2.2.	diet_drug	glucose_amoxicillin	1.26857	0.378343	12	5	0.00732864	0.0179486
RXN.11891...expasy..Protein.O.GlcNAcase..3.2.1.169.	diet_drug	glucose_amoxicillin	0.491438	0.146767	12	12	0.00738509	0.0180508
HOMOCYSMET.RXN...expasy..5.methyltetrahydropteroyltriglutamate..homocysteine.S.methyltransferase..2.1.1.14.	diet_drug	glucose_amoxicillin	1.42134	0.426337	12	11	0.00756864	0.0184627
RXN.11836...expasy..23S.rRNA.pseudouridine.2605..synthase..5.4.99.22.	diet_drug	glucose_amoxicillin	1.23682	0.371427	12	9	0.00761898	0.0185486
CPM.KDOSYNTH.RXN...expasy..3.deoxy.manno.octulosonate.cytidylyltransferase..2.7.7.38.	diet_drug	glucose_amoxicillin	0.454802	0.13673	12	12	0.00766574	0.0186255
RXN.11597...expasy..23S.rRNA..adenine.2085..N.6...dimethyltransferase..2.1.1.184.	diet_drug	glucose_amoxicillin	-1.61521	0.487006	12	5	0.00779187	0.0188945
GMP.REDUCT.RXN...expasy..GMP.reductase..1.7.1.7.	diet_drug	glucose_amoxicillin	2.35455	0.711465	12	11	0.00788677	0.0190461
X2.6.1.82.RXN...expasy..Putrescine..2.oxoglutarate.transaminase..2.6.1.82.	diet_drug	glucose_amoxicillin	1.12957	0.341426	12	10	0.00790095	0.0190461
RXN.11791...expasy..Undecaprenyl.phosphate.glucose.phosphotransferase..2.7.8.31.	diet_drug	glucose_amoxicillin	-2.53983	0.767651	12	5	0.00789827	0.0190461
RXN.12093...expasy..7.cyano.7.deazaguanine.synthase..6.3.4.20.	diet_drug	glucose_amoxicillin	-1.00157	0.303266	12	12	0.00797831	0.0191573
MANNPDEHYDROG.RXN...expasy..Mannitol.1.phosphate.5.dehydrogenase..1.1.1.17.	diet_drug	glucose_amoxicillin	1.82361	0.552163	12	12	0.00797754	0.0191573
PTAALT.RXN...expasy..Phosphate.propanoyltransferase..2.3.1.222.	diet_drug	glucose_amoxicillin	-2.28474	0.692351	12	12	0.00801375	0.0192048
X2.OCTAPRENYL.6.OHPHENOL.METHY.RXN...metacyc..2.octaprenyl.6.hydroxyphenyl.methylase..2.1.1.222.	diet_drug	glucose_amoxicillin	1.76109	0.534601	12	7	0.00809224	0.0193551
BRANCHED.CHAINAMINOTRANSFERILEU.RXN...expasy..Branched.chain.amino.acid.transaminase..2.6.1.42.	diet_drug	glucose_amoxicillin	-0.610411	0.18539	12	12	0.00811449	0.0193706
ISOCHORMAT.RXN...expasy..Isochorismatase..3.3.2.1.	diet_drug	glucose_amoxicillin	-1.47749	0.450289	12	10	0.00827214	0.0197086
X3.6.3.28.RXN...expasy..ABC.type.phosphonate.transporter..7.3.2.2.	diet_drug	glucose_amoxicillin	2.11966	0.647112	12	5	0.00835136	0.0198588
TDCEACT.RXN...expasy...Formate.C.acetyltransferase..activating.enzyme..1.97.1.4.	diet_drug	glucose_amoxicillin	-1.36483	0.417148	12	12	0.00840441	0.0199115
RXN0.1483...expasy..Ferroxidase..1.16.3.1.	diet_drug	glucose_amoxicillin	1.74118	0.532194	12	12	0.008406	0.0199115
ARYLESTERASE.RXN...expasy..Arylesterase..3.1.1.2.	diet_drug	glucose_amoxicillin	1.02416	0.313689	12	6	0.00850372	0.0200655
RXN0.2361...expasy..diaminoheptanedioate.ligase..6.3.2.45.	diet_drug	glucose_amoxicillin	1.50541	0.461006	12	7	0.00849477	0.0200655
X6PGLUCONOLACT.RXN...expasy..6.phosphogluconolactonase..3.1.1.31.	diet_drug	glucose_amoxicillin	-0.63892	0.196224	12	12	0.00863132	0.0202886
X3.1.11.1.RXN...expasy..Exodeoxyribonuclease.I..3.1.11.1.	diet_drug	glucose_amoxicillin	1.29278	0.396925	12	8	0.0086178	0.0202886
X2.AMINOADIPATE.AMINOTRANSFERASE.RXN...expasy..2.aminoadipate.transaminase..2.6.1.39.	diet_drug	glucose_amoxicillin	1.60151	0.493709	12	7	0.00881219	0.0206741
RR.BUTANEDIOL.DEHYDROGENASE.RXN...expasy...R.R..butanediol.dehydrogenase..1.1.1.4.	diet_drug	glucose_amoxicillin	2.08187	0.644367	12	6	0.00900754	0.0210921
X6.3.2.10.RXN...expasy..UDP.N.acetylmuramoyl.tripeptide..D.alanyl.D.alanine.ligase..6.3.2.10.	diet_drug	glucose_amoxicillin	-0.576775	0.180184	12	12	0.00947501	0.0221444
X5.3.3.14.RXN...expasy..Trans.2.decenoyl..acyl.carrier.protein..isomerase..5.3.3.14.	diet_drug	glucose_amoxicillin	1.19695	0.375871	12	7	0.00974532	0.0226898
RXN.16614...expasy..Trans.2.decenoyl..acyl.carrier.protein..isomerase..5.3.3.14.	diet_drug	glucose_amoxicillin	1.19695	0.375871	12	7	0.00974532	0.0226898
GLUTRACE.RXN...expasy..Glutamate.racemase..5.1.1.3.	diet_drug	glucose_amoxicillin	-1.18068	0.372703	12	12	0.0100234	0.0232929
TEICHOICSYN2.RXN...expasy..mannosaminyltransferase..2.4.1.187.	diet_drug	glucose_amoxicillin	2.11807	0.671455	12	8	0.0102552	0.0237867
PABASYN.RXN...expasy..Aminodeoxychorismate.synthase..2.6.1.85.	diet_drug	glucose_amoxicillin	1.8193	0.576983	12	11	0.0102782	0.0237951
RXN.11565...expasy..Carboxynorspermidine.synthase..1.5.1.43.	diet_drug	glucose_amoxicillin	-1.87979	0.598151	12	5	0.0104625	0.024176
ACID.PHOSPHATASE.RXN...expasy..Acid.phosphatase..3.1.3.2.	diet_drug	glucose_amoxicillin	2.31601	0.740925	12	11	0.0107664	0.0248315
PSERTRANSAM.RXN...expasy..Phosphoserine.transaminase..2.6.1.52.	diet_drug	glucose_amoxicillin	0.550808	0.1782	12	12	0.0114254	0.026302
HOMSUCTRAN.RXN...expasy..Homoserine.O.succinyltransferase..2.3.1.46.	diet_drug	glucose_amoxicillin	1.93706	0.628504	12	7	0.0116006	0.0266191
AZOBENZENE.REDUCTASE.RXN...expasy..Azobenzene.reductase..1.7.1.6.	diet_drug	glucose_amoxicillin	-1.68032	0.545255	12	9	0.0116065	0.0266191
RXN.13191...expasy..Magnesium.protoporphyrin.IX.monomethyl.ester..oxidative..cyclase..1.14.13.81.	diet_drug	glucose_amoxicillin	-2.84085	0.922331	12	5	0.0116391	0.0266441
X3.4.17.19.RXN...expasy..Carboxypeptidase.Taq..3.4.17.19.	diet_drug	glucose_amoxicillin	-1.85619	0.604294	12	5	0.0118073	0.0269788
X3.4.24.75.RXN...expasy..Lysostaphin..3.4.24.75.	diet_drug	glucose_amoxicillin	1.55325	0.506317	12	7	0.0118863	0.0271088
X3.4.21.89.RXN...expasy..Signal.peptidase.I..3.4.21.89.	diet_drug	glucose_amoxicillin	-0.673143	0.220583	12	12	0.0122171	0.0278114
RXN.15943...expasy..3.hydroxy.5.phosphooxypentane.2.4.dione.thiolase..2.3.1.245.	diet_drug	glucose_amoxicillin	1.24977	0.410032	12	7	0.0122938	0.0278826
PHOSPHOLIPASE.A1.RXN...expasy..Phospholipase.A.1...3.1.1.32.	diet_drug	glucose_amoxicillin	2.1169	0.694325	12	6	0.0122754	0.0278826
X3.2.1.17.RXN...expasy..Lysozyme..3.2.1.17.	diet_drug	glucose_amoxicillin	-1.85429	0.609741	12	11	0.0124391	0.02816
GLYCOGEN.BRANCH.RXN...expasy..1.4.alpha.glucan.branching.enzyme..2.4.1.18.	diet_drug	glucose_amoxicillin	0.496976	0.163643	12	12	0.0125276	0.0283083
POLYPHOSPHATE.KINASE.RXN...expasy..Polyphosphate.kinase..2.7.4.1.	diet_drug	glucose_amoxicillin	1.14915	0.380026	12	12	0.0128107	0.0288947
X3.HYDROXYBUTYRYL.COA.DEHYDROGENASE.RXN...expasy..3.hydroxybutyryl.CoA.dehydrogenase..1.1.1.157.	diet_drug	glucose_amoxicillin	-2.95361	0.979305	12	8	0.0129833	0.0292303
GLYOXI.RXN...expasy..Lactoylglutathione.lyase..4.4.1.5.	diet_drug	glucose_amoxicillin	1.47581	0.490356	12	9	0.013125	0.0294412
GLUTAMATE.SYNTHASE.NADH.RXN...expasy..Glutamate.synthase..NADH...1.4.1.14.	diet_drug	glucose_amoxicillin	0.946517	0.314458	12	4	0.0131177	0.0294412
BIOTIN.CARBOXYL.RXN...expasy..Biotin.carboxylase..6.3.4.14.	diet_drug	glucose_amoxicillin	0.67652	0.226067	12	12	0.0135143	0.0302591
RXN.7572...expasy..L.lactate.dehydrogenase..1.1.1.27.	diet_drug	glucose_amoxicillin	-2.88527	0.968482	12	11	0.0138275	0.030904
METHENYLTHFCYCLOHYDRO.RXN...expasy..Methenyltetrahydrofolate.cyclohydrolase..3.5.4.9.	diet_drug	glucose_amoxicillin	0.606604	0.20388	12	12	0.0139191	0.0310523
D.PPENTOMUT.RXN...metacyc..D.deoxyribose.1.5.phosphomutase..5.4.2.7.	diet_drug	glucose_amoxicillin	1.50149	0.505048	12	12	0.0139749	0.0311202
DEOXYGUANOSINE.KINASE.RXN...expasy..AMBIGUOUS..2.7.1.113..2.7.1.145..2.7.1.74.	diet_drug	glucose_amoxicillin	0.900306	0.303071	12	4	0.0140312	0.0311889
HOMOCYSTEINE.S.METHYLTRANSFERASE.RXN...expasy..Homocysteine.S.methyltransferase..2.1.1.10.	diet_drug	glucose_amoxicillin	1.18561	0.400863	12	6	0.0143456	0.0318301
RXN.14570...expasy..N.6..L.threonylcarbamoyladenine.synthase..2.3.1.234.	diet_drug	glucose_amoxicillin	-0.616881	0.209652	12	12	0.0147247	0.0326123
THYM.PHOSPH.RXN...expasy..AMBIGUOUS..2.4.2.2..2.4.2.4.	diet_drug	glucose_amoxicillin	1.87513	0.64032	12	11	0.0150813	0.033342
NADPYROPHOSPHAT.RXN...expasy..NAD....diphosphatase..3.6.1.22.	diet_drug	glucose_amoxicillin	-1.42045	0.48543	12	12	0.0151396	0.0334106
RIBOFLAVINSYNDEAM.RXN...expasy..Diaminohydroxyphosphoribosylaminopyrimidine.deaminase..3.5.4.26.	diet_drug	glucose_amoxicillin	0.575974	0.197325	12	12	0.015329	0.0337678
X3.2.1.14.RXN...expasy..Chitinase..3.2.1.14.	diet_drug	glucose_amoxicillin	0.745806	0.2571	12	12	0.0158108	0.0347668
LYSINE..TRNA.LIGASE.RXN...expasy..Lysine..tRNA.ligase..6.1.1.6.	diet_drug	glucose_amoxicillin	-0.548749	0.189279	12	12	0.0158566	0.0348052
RXN.12480...expasy..tRNA.1..Val...adenine.37..N.6...methyltransferase..2.1.1.223.	diet_drug	glucose_amoxicillin	-1.38432	0.478783	12	12	0.0160707	0.0352122
H2NEOPTERINP3PYROPHOSPHOHYDRO.RXN...expasy..Dihydroneopterin.triphosphate.diphosphatase..3.6.1.67.	diet_drug	glucose_amoxicillin	1.01281	0.35048	12	4	0.0161133	0.0352424
RXN.11635...expasy..23S.rRNA..guanine.1835..N.2...methyltransferase..2.1.1.174.	diet_drug	glucose_amoxicillin	1.13286	0.392775	12	6	0.0162669	0.0354576
TRANS.RXN.236...expasy..ABC.type.lipid.A.core.oligosaccharide.transporter..7.5.2.6.	diet_drug	glucose_amoxicillin	0.986409	0.34201	12	4	0.0162695	0.0354576
NADPH.DEHYDROGENASE.RXN...expasy..NADPH.dehydrogenase..1.6.99.1.	diet_drug	glucose_amoxicillin	1.75183	0.611172	12	7	0.0167736	0.0364914
DAPASYN.RXN...expasy..Adenosylmethionine..8.amino.7.oxononanoate.transaminase..2.6.1.62.	diet_drug	glucose_amoxicillin	-0.686257	0.239593	12	12	0.0168336	0.0364927
CYSTATHIONINE.BETA.LYASE.RXN...expasy..Cysteine.S.conjugate.beta.lyase..4.4.1.13.	diet_drug	glucose_amoxicillin	1.07493	0.375235	12	4	0.0168217	0.0364927
ASPARTATE.RACEMASE.RXN...expasy..Aspartate.racemase..5.1.1.13.	diet_drug	glucose_amoxicillin	0.85108	0.297885	12	12	0.0170421	0.0368795
RXN.13403...expasy..Uroporphyrinogen.III.C.methyltransferase..2.1.1.107.	diet_drug	glucose_amoxicillin	0.865261	0.30304	12	12	0.0170948	0.0369284
DARABKIN.RXN...expasy..L.fuculokinase..2.7.1.51.	diet_drug	glucose_amoxicillin	1.59226	0.559181	12	12	0.0173245	0.0373589
APYRASE.RXN...expasy..Apyrase..3.6.1.5.	diet_drug	glucose_amoxicillin	1.14425	0.403526	12	4	0.0176805	0.0380595
ISOCIT.CLEAV.RXN...expasy..Isocitrate.lyase..4.1.3.1.	diet_drug	glucose_amoxicillin	1.24855	0.440608	12	4	0.017739	0.0381187
RXN.11734...expasy..Medium.chain.acyl.CoA.dehydrogenase..1.3.8.7.	diet_drug	glucose_amoxicillin	1.01217	0.357721	12	4	0.0178674	0.0383274
AMIDASE.RXN...expasy..Amidase..3.5.1.4.	diet_drug	glucose_amoxicillin	1.10575	0.391102	12	4	0.0179357	0.0384068
N.ACETYLGLUCOSAMINE.KINASE.RXN...expasy..N.acetylglucosamine.kinase..2.7.1.59.	diet_drug	glucose_amoxicillin	1.85334	0.657001	12	8	0.0181322	0.03876
RIBOSYLNICOTINAMIDE.KINASE.RXN...expasy..Ribosylnicotinamide.kinase..2.7.1.22.	diet_drug	glucose_amoxicillin	1.31796	0.467656	12	4	0.0182162	0.0388718
X3.5.2.14.RXN...expasy..N.methylhydantoinase..ATP.hydrolyzing...3.5.2.14.	diet_drug	glucose_amoxicillin	-1.35358	0.480573	12	4	0.0182673	0.0389131
ARGSUCCINLYA.RXN...expasy..Argininosuccinate.lyase..4.3.2.1.	diet_drug	glucose_amoxicillin	-0.476013	0.170773	12	12	0.0192051	0.0408159
CHOLOYLGLYCINE.HYDROLASE.RXN...expasy..Choloylglycine.hydrolase..3.5.1.24.	diet_drug	glucose_amoxicillin	-0.861869	0.309275	12	12	0.0192271	0.0408159
LINOLENOYL.RXN...expasy..Long.chain.fatty.acid..CoA.ligase..6.2.1.3.	diet_drug	glucose_amoxicillin	0.723317	0.261381	12	12	0.0198797	0.0421284
RXN0.5398...expasy..Pseudouridylate.synthase..4.2.1.70.	diet_drug	glucose_amoxicillin	2.28284	0.825731	12	10	0.0199706	0.0421754
R165.RXN...expasy..Ureidoglycolate.dehydrogenase..1.1.1.154.	diet_drug	glucose_amoxicillin	1.07969	0.390536	12	4	0.0199705	0.0421754
X2.7.1.90.RXN...expasy..Diphosphate..fructose.6.phosphate.1.phosphotransferase..2.7.1.90.	diet_drug	glucose_amoxicillin	-0.618982	0.224421	12	12	0.0201943	0.0425605
F16BDEPHOS.RXN...expasy..Fructose.bisphosphatase..3.1.3.11.	diet_drug	glucose_amoxicillin	-0.525632	0.190631	12	12	0.0202223	0.0425605
RIBOKIN.RXN...expasy..Ribokinase..2.7.1.15.	diet_drug	glucose_amoxicillin	-1.3712	0.499732	12	12	0.0206948	0.0434804
L.LACTATE.DEHYDROGENASE.RXN...expasy..L.lactate.dehydrogenase..1.1.1.27.	diet_drug	glucose_amoxicillin	-2.76383	1.00867	12	11	0.0208301	0.0436898
RXN.16003...expasy..Serine.3.dehydrogenase..NADP......1.1.1.276.	diet_drug	glucose_amoxicillin	1.49184	0.546241	12	4	0.0211531	0.0442916
RXN.982...expasy..Arsenate.reductase..glutathione.glutaredoxin...1.20.4.1.	diet_drug	glucose_amoxicillin	1.74825	0.640549	12	5	0.0212188	0.0443534
DIMETHYLMALEATE.HYDRATASE.RXN...expasy..Dimethylmaleate.hydratase..4.2.1.85.	diet_drug	glucose_amoxicillin	-1.25978	0.462843	12	4	0.0214927	0.0448496
S.FORMYLGLUTATHIONE.HYDROLASE.RXN...expasy..S.formylglutathione.hydrolase..3.1.2.12.	diet_drug	glucose_amoxicillin	1.3473	0.496038	12	10	0.0217042	0.0452141
SUCCINYLDIAMINOPIMTRANS.RXN...expasy..Succinyldiaminopimelate.transaminase..2.6.1.17.	diet_drug	glucose_amoxicillin	1.38936	0.51172	12	4	0.0217429	0.0452178
PENICILLIN.AMIDASE.RXN...expasy..Penicillin.amidase..3.5.1.11.	diet_drug	glucose_amoxicillin	1.34568	0.496165	12	4	0.0218523	0.0453609
THREONINE.ALDOLASE.RXN...expasy..AMBIGUOUS..4.1.2.48..4.1.2.5.	diet_drug	glucose_amoxicillin	1.11123	0.409854	12	4	0.0218856	0.0453609
X6PFRUCTPHOS.RXN...expasy..6.phosphofructokinase..2.7.1.11.	diet_drug	glucose_amoxicillin	-0.396196	0.146445	12	12	0.0221061	0.0454342
IPPISOM.RXN...expasy..Isopentenyl.diphosphate.Delta.isomerase..5.3.3.2.	diet_drug	glucose_amoxicillin	-0.586084	0.216589	12	12	0.022086	0.0454342
FMNREDUCT.RXN...expasy..FMN.reductase..NAD.P.H...1.5.1.39.	diet_drug	glucose_amoxicillin	1.44048	0.532074	12	4	0.0220357	0.0454342
RXN.12445...expasy..Riboflavin.reductase..NAD.P.H...1.5.1.41.	diet_drug	glucose_amoxicillin	1.44048	0.532074	12	4	0.0220357	0.0454342
RXN.11192...expasy..Cocaine.esterase..3.1.1.84.	diet_drug	glucose_amoxicillin	1.34053	0.495264	12	4	0.0220584	0.0454342
UNDECAPRENOL.KINASE.RXN...expasy..Undecaprenol.kinase..2.7.1.66.	diet_drug	glucose_amoxicillin	1.39676	0.517112	12	4	0.0222724	0.0456994
X2.OCTAPRENYL.METHOXY.BENZOQ.METH.RXN...expasy..2.methoxy.6.polyprenyl.1.4.benzoquinol.methylase..2.1.1.201.	diet_drug	glucose_amoxicillin	1.01018	0.374517	12	11	0.0224172	0.0459197
LONG.CHAIN.ACYL.COA.DEHYDROGENASE.RXN...expasy..Long.chain.acyl.CoA.dehydrogenase..1.3.8.8.	diet_drug	glucose_amoxicillin	1.00957	0.375039	12	6	0.0226251	0.0462683
X3.HYDROXYBENZOATE.6.MONOOXYGENASE.RXN...expasy..3.hydroxybenzoate.6.monooxygenase..1.14.13.24.	diet_drug	glucose_amoxicillin	1.07489	0.399712	12	4	0.0227326	0.0464109
ORNCARBAMTRANSFER.RXN...expasy..Ornithine.carbamoyltransferase..2.1.3.3.	diet_drug	glucose_amoxicillin	0.928459	0.345696	12	12	0.0228653	0.0465567
RXN.11837...expasy..23S.rRNA.pseudouridine.1911.1915.1917..synthase..5.4.99.23.	diet_drug	glucose_amoxicillin	1.10029	0.409733	12	10	0.02288	0.0465567
GLUTATHIONE.REDUCT.NADPH.RXN...expasy..Glutathione.disulfide.reductase..1.8.1.7.	diet_drug	glucose_amoxicillin	1.54315	0.574893	12	11	0.022925	0.0465712
PYRROLINECARBREDUCT.RXN...expasy..Pyrroline.5.carboxylate.reductase..1.5.1.2.	diet_drug	glucose_amoxicillin	0.754645	0.28154	12	12	0.0230761	0.0468007
RXN.13482...expasy..Ornithine.carbamoyltransferase..2.1.3.3.	diet_drug	glucose_amoxicillin	0.925959	0.345778	12	12	0.0231762	0.0469261
ESTRADIOL.17.BETA.DEHYDROGENASE.RXN...expasy..17.beta.estradiol.17.dehydrogenase..1.1.1.62.	diet_drug	glucose_amoxicillin	1.53709	0.574366	12	4	0.0232458	0.0469894
RXN.8850...expasy..Thymidylate.synthase..FAD...2.1.1.148.	diet_drug	glucose_amoxicillin	-1.53433	0.573571	12	4	0.0232898	0.047001
DTDPDEHYDRHAMEPIM.RXN...expasy..dTDP.4.dehydrorhamnose.3.5.epimerase..5.1.3.13.	diet_drug	glucose_amoxicillin	-1.14173	0.427625	12	12	0.0234951	0.0473374
RXN.12086...expasy..Triacylglycerol.lipase..3.1.1.3.	diet_drug	glucose_amoxicillin	-1.03147	0.388241	12	12	0.024032	0.0483204
RXN.11835...expasy..23S.rRNA.pseudouridine.2604..synthase..5.4.99.21.	diet_drug	glucose_amoxicillin	2.01674	0.759298	12	9	0.0240617	0.0483204
X3.5.5.1.RXN...expasy..Nitrilase..3.5.5.1.	diet_drug	glucose_amoxicillin	1.39642	0.526533	12	4	0.0242252	0.0485692
ORNDECARBOX.RXN...expasy..Ornithine.decarboxylase..4.1.1.17.	diet_drug	glucose_amoxicillin	1.59264	0.600941	12	4	0.0243027	0.048645
RXN0.1241...expasy..Ribosomal.protein.L3.N.5..glutamine.methyltransferase..2.1.1.298.	diet_drug	glucose_amoxicillin	1.37873	0.520696	12	4	0.0244026	0.0487655
RXN0.5144...expasy..tRNA..5.methylaminomethyl.2.thiouridylate..methyltransferase..2.1.1.61.	diet_drug	glucose_amoxicillin	2.12984	0.808159	12	7	0.0249293	0.049737
THI.P.KIN.RXN...expasy..Thiamine.phosphate.kinase..2.7.4.16.	diet_drug	glucose_amoxicillin	-0.595762	0.226147	12	12	0.0249729	0.0497431
RXN.12610...expasy..Thiamine.phosphate.synthase..2.5.1.3.	diet_drug	glucose_amoxicillin	0.57652	0.219126	12	12	0.0251188	0.0498814
DEHYDDEOXPHOSGALACT.ALDOL.RXN...expasy..AMBIGUOUS..4.1.2.21..4.1.2.55.	diet_drug	glucose_amoxicillin	1.32312	0.502919	12	4	0.0251236	0.0498814
RXN.11602...expasy..23S.rRNA..cytosine.1962..C.5...methyltransferase..2.1.1.191.	diet_drug	glucose_amoxicillin	-0.591488	0.224952	12	12	0.0251883	0.0499289
PSEUDOURIDINE.KINASE.RXN...expasy..Pseudouridine.kinase..2.7.1.83.	diet_drug	glucose_amoxicillin	1.12054	0.427366	12	4	0.0255119	0.0504888
RXN0.742...expasy..5..carboxyamino.imidazole.ribonucleotide.synthase..6.3.4.18.	diet_drug	glucose_amoxicillin	1.70515	0.651491	12	10	0.0257164	0.0506484
X3.OXOADIPATE.ENOL.LACTONASE.RXN...expasy..3.oxoadipate.enol.lactonase..3.1.1.24.	diet_drug	glucose_amoxicillin	1.7942	0.685335	12	4	0.0256865	0.0506484
X2.7.7.1.RXN...expasy..Nicotinamide.nucleotide.adenylyltransferase..2.7.7.1.	diet_drug	glucose_amoxicillin	1.17223	0.447801	12	4	0.0256966	0.0506484
GSHTRAN.RXN...expasy..Glutathione.transferase..2.5.1.18.	diet_drug	glucose_amoxicillin	1.9854	0.761051	12	10	0.0260962	0.0513142
PROTOHEMEFERROCHELAT.RXN...expasy..Protoporphyrin.ferrochelatase..4.99.1.1.	diet_drug	glucose_amoxicillin	1.56382	0.600361	12	9	0.026274	0.051581
RXN.21482...expasy..Protoporphyrinogen.IX.dehydrogenase..quinone...1.3.5.3.	diet_drug	glucose_amoxicillin	1.5298	0.587705	12	4	0.0263552	0.0516579
X5.3.3.10.RXN...expasy..5.carboxymethyl.2.hydroxymuconate.Delta.isomerase..5.3.3.10.	diet_drug	glucose_amoxicillin	1.20058	0.462639	12	4	0.0267164	0.0522824
LTARTDEHYDRA.RXN...expasy..L....tartrate.dehydratase..4.2.1.32.	diet_drug	glucose_amoxicillin	2.00626	0.775447	12	7	0.0270784	0.0529064
X2.7.8.11.RXN...expasy..CDP.diacylglycerol..inositol.3.phosphatidyltransferase..2.7.8.11.	diet_drug	glucose_amoxicillin	-1.08018	0.422647	12	12	0.0285809	0.0557532
RXN0.6366...expasy...Ribosomal.protein.S12...aspartate.89..C.3...methylthiotransferase..2.8.4.4.	diet_drug	glucose_amoxicillin	-0.34131	0.133757	12	12	0.0287794	0.055874
RXN.15203...expasy..1.4.beta.mannosyl.N.acetylglucosamine.phosphorylase..2.4.1.320.	diet_drug	glucose_amoxicillin	-1.01703	0.398412	12	12	0.0287298	0.055874
RXN.7563...expasy..D.arginine.dehydrogenase..1.4.99.6.	diet_drug	glucose_amoxicillin	1.58028	0.619174	12	4	0.0287535	0.055874
PYRIMSYN3.RXN...expasy..Phosphooxymethylpyrimidine.kinase..2.7.4.7.	diet_drug	glucose_amoxicillin	1.11554	0.437681	12	7	0.0289262	0.0560227
O.SUCCHOMOSERLYASE.RXN...expasy..Cystathionine.gamma.synthase..2.5.1.48.	diet_drug	glucose_amoxicillin	1.23134	0.483197	12	7	0.0289473	0.0560227
RNA.DIRECTED.RNA.POLYMERASE.RXN...expasy.....2.7.7.48.	diet_drug	glucose_amoxicillin	2.55429	1.00399	12	11	0.0291556	0.056337
RXN0.1441...expasy..AMBIGUOUS..3.6.1.13..3.6.1.53.	diet_drug	glucose_amoxicillin	1.49955	0.590327	12	8	0.029353	0.0566292
RIBOFLAVINKIN.RXN...expasy..Riboflavin.kinase..2.7.1.26.	diet_drug	glucose_amoxicillin	-0.595713	0.235454	12	12	0.0298675	0.0573511
FADSYN.RXN...expasy..FAD.synthase..2.7.7.2.	diet_drug	glucose_amoxicillin	-0.595713	0.235454	12	12	0.0298675	0.0573511
ACETATE..COA.LIGASE.RXN...expasy..Acetate..CoA.ligase..6.2.1.1.	diet_drug	glucose_amoxicillin	1.33763	0.528685	12	6	0.0298659	0.0573511
X2.7.9.3.RXN...expasy..Selenide..water.dikinase..2.7.9.3.	diet_drug	glucose_amoxicillin	1.76647	0.699906	12	11	0.0301865	0.0578731
X1.1.1.272.RXN...expasy..D.2.hydroxyacid.dehydrogenase..NADP......1.1.1.272.	diet_drug	glucose_amoxicillin	-1.4489	0.574546	12	4	0.0302926	0.0579861
X2.5.1.64.RXN...expasy..synthase..2.2.1.9.	diet_drug	glucose_amoxicillin	-0.573425	0.227496	12	12	0.0303561	0.0580171
PGPPHOSPHA.RXN...expasy..Phosphatidylglycerophosphatase..3.1.3.27.	diet_drug	glucose_amoxicillin	-0.912476	0.363162	12	12	0.0307758	0.0586365
RXN0.5055...expasy..Acetyl.CoA.carboxytransferase..2.1.3.15.	diet_drug	glucose_amoxicillin	1.44041	0.573201	12	12	0.0307581	0.0586365
X2.4.1.211.RXN...expasy..1.3.beta.galactosyl.N.acetylhexosamine.phosphorylase..2.4.1.211.	diet_drug	glucose_amoxicillin	2.0399	0.812779	12	4	0.0309239	0.0588274
RXN.11576...expasy..16S.rRNA..guanine.1207..N.2...methyltransferase..2.1.1.172.	diet_drug	glucose_amoxicillin	2.57513	1.02805	12	6	0.031185	0.0592322
GLUCISOM.RXN...metacyc..glucose.isomerase..5.3.1.5.	diet_drug	glucose_amoxicillin	-0.59023	0.235818	12	12	0.031291	0.0593416
VALINE.PYRUVATE.AMINOTRANSFER.RXN...expasy..Valine..pyruvate.transaminase..2.6.1.66.	diet_drug	glucose_amoxicillin	-1.546	0.618575	12	4	0.0314854	0.0596181
X3PGAREARR.RXN...expasy..Phosphoglycerate.mutase..2.3.diphosphoglycerate.independent...5.4.2.12.	diet_drug	glucose_amoxicillin	0.540553	0.216677	12	12	0.0317317	0.0599919
GLURS.RXN...expasy..Glutamate..tRNA.ligase..6.1.1.17.	diet_drug	glucose_amoxicillin	-0.423088	0.170534	12	12	0.0324891	0.0613294
X1.21.4.4.RXN...expasy..Betaine.reductase..1.21.4.4.	diet_drug	glucose_amoxicillin	-1.81321	0.735328	12	4	0.0333405	0.0628399
GUANYL.KIN.RXN...expasy..Guanylate.kinase..2.7.4.8.	diet_drug	glucose_amoxicillin	-0.557832	0.227512	12	12	0.034148	0.0642632
RXN0.743...expasy..5..carboxyamino.imidazole.ribonucleotide.mutase..5.4.99.18.	diet_drug	glucose_amoxicillin	0.417554	0.171257	12	12	0.0349579	0.0656866
X3.5.1.81.RXN...expasy..N.acyl.D.amino.acid.deacylase..3.5.1.81.	diet_drug	glucose_amoxicillin	2.47793	1.01796	12	4	0.0351959	0.0660326
PHOSPHAGLYPSYN.RXN...expasy..CDP.diacylglycerol..glycerol.3.phosphate.1.phosphatidyltransferase..2.7.8.5.	diet_drug	glucose_amoxicillin	-0.841936	0.346729	12	12	0.0355579	0.06661
RIBITOL.2.DEHYDROGENASE.RXN...expasy..Ribitol.2.dehydrogenase..1.1.1.56.	diet_drug	glucose_amoxicillin	1.21656	0.503346	12	4	0.0362505	0.0678039
R101.RXN...expasy..Diaminobutyrate..2.oxoglutarate.transaminase..2.6.1.76.	diet_drug	glucose_amoxicillin	1.21939	0.505103	12	5	0.0364249	0.0680265
RXN.15952...expasy..RNA.2..3..cyclic.3..phosphodiesterase..3.1.4.58.	diet_drug	glucose_amoxicillin	1.03935	0.432846	12	8	0.0372399	0.0694428
RXN.14047...expasy..Aconitate.hydratase..4.2.1.3.	diet_drug	glucose_amoxicillin	0.727832	0.303808	12	12	0.0375911	0.0699913
ACETATEKIN.RXN...expasy..AMBIGUOUS..2.7.2.1..2.7.2.15.	diet_drug	glucose_amoxicillin	-0.582279	0.243227	12	12	0.037702	0.0700914
RXN0.1321...expasy..tRNA.guanosine.34..preQ.1..transglycosylase..2.4.2.29.	diet_drug	glucose_amoxicillin	-0.456758	0.192017	12	12	0.0386961	0.0717221
X1.1.99.28.RXN...expasy..Glucose.fructose.oxidoreductase..1.1.99.28.	diet_drug	glucose_amoxicillin	-2.04291	0.85857	12	6	0.0386495	0.0717221
GLUC1PURIDYLTRANS.RXN...expasy..AMBIGUOUS..2.7.7.64..2.7.7.9.	diet_drug	glucose_amoxicillin	0.460619	0.193792	12	12	0.0388192	0.0718419
X2.7.8.25.RXN...expasy..Triphosphoribosyl.dephospho.CoA.synthase..2.4.2.52.	diet_drug	glucose_amoxicillin	-1.11506	0.469306	12	5	0.0388785	0.0718432
ASPCARBTRANS.RXN...expasy..Aspartate.carbamoyltransferase..2.1.3.2.	diet_drug	glucose_amoxicillin	0.660362	0.278324	12	12	0.0391006	0.0721451
THIAZOLSYN2.RXN...expasy..Thiazole.synthase..2.8.1.10.	diet_drug	glucose_amoxicillin	-0.516655	0.217887	12	12	0.0391963	0.072213
X3.2.1.135.RXN...expasy..Neopullulanase..3.2.1.135.	diet_drug	glucose_amoxicillin	-0.518225	0.219408	12	12	0.039822	0.0732558
ADDALT.RXN...expasy..Adenosine.deaminase..3.5.4.4.	diet_drug	glucose_amoxicillin	1.77116	0.750724	12	7	0.0400031	0.0734787
GCVT.RXN...expasy..Aminomethyltransferase..2.1.2.10.	diet_drug	glucose_amoxicillin	-0.442962	0.188933	12	12	0.0410199	0.0752337
ISOLEUCINE..TRNA.LIGASE.RXN...expasy..Isoleucine..tRNA.ligase..6.1.1.5.	diet_drug	glucose_amoxicillin	-0.310303	0.132483	12	12	0.0411838	0.0754216
GLUTAMIN.RXN...expasy..AMBIGUOUS..3.5.1.2..3.5.1.38.	diet_drug	glucose_amoxicillin	0.316573	0.135636	12	12	0.0417661	0.0762604
PHOSPHORIBULOKINASE.RXN...expasy..Phosphoribulokinase..2.7.1.19.	diet_drug	glucose_amoxicillin	1.83685	0.786989	12	9	0.0417633	0.0762604
EXOPOLYPHOSPHATASE.RXN...expasy..Exopolyphosphatase..3.6.1.11.	diet_drug	glucose_amoxicillin	1.14751	0.493944	12	11	0.0425437	0.0775648
DIMETHUROPORDEHYDROG.RXN...expasy..Precorrin.2.dehydrogenase..1.3.1.76.	diet_drug	glucose_amoxicillin	1.13678	0.49735	12	8	0.0453456	0.0825506
SERINE.O.ACETTRAN.RXN...expasy..Serine.O.acetyltransferase..2.3.1.30.	diet_drug	glucose_amoxicillin	-0.915849	0.401923	12	12	0.0458894	0.0834167
METHIONINE.GAMMA.LYASE.RXN...expasy..Methionine.gamma.lyase..4.4.1.11.	diet_drug	glucose_amoxicillin	1.87023	0.822292	12	10	0.0462225	0.0838979
ASNSYNA.RXN...expasy..Aspartate..ammonia.ligase..6.3.1.1.	diet_drug	glucose_amoxicillin	-0.809584	0.356127	12	12	0.0463103	0.0839332
UGD.RXN...expasy..UDP.glucose.6.dehydrogenase..1.1.1.22.	diet_drug	glucose_amoxicillin	-0.3832	0.169491	12	12	0.047297	0.0853994
X3.4.11.7.RXN...expasy..Glutamyl.aminopeptidase..3.4.11.7.	diet_drug	glucose_amoxicillin	-1.83562	0.811851	12	10	0.0472853	0.0853994
MYOSIN.LIGHT.CHAIN.PHOSPHATASE.RXN...expasy...Myosin.light.chain..phosphatase..3.1.3.53.	diet_drug	glucose_amoxicillin	-1.49037	0.65931	12	4	0.0473281	0.0853994
X3.DEHYDROQUINATE.SYNTHASE.RXN...expasy..3.dehydroquinate.synthase..4.2.3.4.	diet_drug	glucose_amoxicillin	-0.614129	0.2731	12	12	0.0482834	0.0869952
IMIDAZOLONEPROPIONASE.RXN...expasy..Imidazolonepropionase..3.5.2.7.	diet_drug	glucose_amoxicillin	-0.458236	0.204444	12	12	0.0488902	0.0878619
GLUCOSE.1.DEHYDROGENASE.RXN...expasy..Glucose.1.dehydrogenase..NAD.P.......1.1.1.47.	diet_drug	glucose_amoxicillin	1.49296	0.666155	12	7	0.0489076	0.0878619
MANNONDEHYDRAT.RXN...expasy..Mannonate.dehydratase..4.2.1.8.	diet_drug	glucose_amoxicillin	-0.808459	0.362279	12	12	0.049708	0.0891691
RXN.12472...expasy..tRNA..adenine.22..N.1...methyltransferase..2.1.1.217.	diet_drug	glucose_amoxicillin	0.538382	0.24239	12	3	0.0505969	0.0906312
KETOGLUTREDUCT.RXN...expasy..2.oxoglutarate.reductase..1.1.1.399.	diet_drug	glucose_amoxicillin	0.554424	0.249899	12	3	0.0508161	0.0908911
GALACTOKIN.RXN...expasy..Galactokinase..2.7.1.6.	diet_drug	glucose_amoxicillin	1.40555	0.633794	12	12	0.050894	0.090898
X1.21.4.3.RXN...expasy..Sarcosine.reductase..1.21.4.3.	diet_drug	glucose_amoxicillin	-1.96004	0.884569	12	4	0.0510555	0.0910539
X2.ISOPROPYLMALATESYN.RXN...expasy..2.isopropylmalate.synthase..2.3.3.13.	diet_drug	glucose_amoxicillin	-0.721345	0.325916	12	12	0.0512749	0.0912945
X2.7.1.133.RXN...expasy..Inositol.1.3.4.trisphosphate.5.6.kinase..2.7.1.159.	diet_drug	glucose_amoxicillin	0.584221	0.26405	12	3	0.0513392	0.0912945
FORMATETHFLIG.RXN...expasy..Formate..tetrahydrofolate.ligase..6.3.4.3.	diet_drug	glucose_amoxicillin	-0.481581	0.217908	12	12	0.051559	0.0915078
RXN0.882...expasy...E..4.hydroxy.3.methylbut.2.enyl.diphosphate.synthase..ferredoxin...1.17.7.1.	diet_drug	glucose_amoxicillin	1.20367	0.54478	12	10	0.0516083	0.0915078
X3.5.2.17.RXN...expasy..Hydroxyisourate.hydrolase..3.5.2.17.	diet_drug	glucose_amoxicillin	0.590659	0.267626	12	3	0.0518207	0.0917519
RXN.14014...expasy..4.hydroxy.tetrahydrodipicolinate.reductase..1.17.1.8.	diet_drug	glucose_amoxicillin	0.606702	0.275441	12	12	0.052206	0.0923009
RXN.17884...expasy..S..hydroxymethyl.glutathione.dehydrogenase..1.1.1.284.	diet_drug	glucose_amoxicillin	1.18581	0.539296	12	7	0.0525465	0.0927691
RXN.19355...expasy..RBR.type.E3.ubiquitin.transferase..2.3.2.31.	diet_drug	glucose_amoxicillin	-0.616058	0.280371	12	3	0.052682	0.0928748
ADOMET.DMK.METHYLTRANSFER.RXN...expasy..Demethylmenaquinone.methyltransferase..2.1.1.163.	diet_drug	glucose_amoxicillin	-0.494463	0.225242	12	12	0.052864	0.0929285
GLYCEROL.DEHYDRATASE.RXN...expasy..Glycerol.dehydratase..4.2.1.30.	diet_drug	glucose_amoxicillin	1.14387	0.520947	12	11	0.0528203	0.0929285
LEUCINE..TRNA.LIGASE.RXN...expasy..Leucine..tRNA.ligase..6.1.1.4.	diet_drug	glucose_amoxicillin	0.560498	0.255921	12	12	0.0533249	0.093417
DURIDKI.RXN...expasy..AMBIGUOUS..2.7.1.145..2.7.1.21.	diet_drug	glucose_amoxicillin	-0.4586	0.209507	12	12	0.053431	0.093417
PROLINE.RACEMASE.RXN...expasy..Proline.racemase..5.1.1.4.	diet_drug	glucose_amoxicillin	-0.61674	0.281774	12	3	0.0534464	0.093417
RXN0.6563...expasy..Low.specificity.L.threonine.aldolase..4.1.2.48.	diet_drug	glucose_amoxicillin	-0.793993	0.362448	12	12	0.053278	0.093417
ACYLACPSYNTH.RXN...expasy..Long.chain.fatty.acid...acyl.carrier.protein..ligase..6.2.1.20.	diet_drug	glucose_amoxicillin	0.622231	0.284585	12	3	0.0536574	0.0936523
X3.2.1.83.RXN...expasy..Kappa.carrageenase..3.2.1.83.	diet_drug	glucose_amoxicillin	0.601271	0.275914	12	3	0.0543194	0.0946731
ALANINE.DEHYDROGENASE.RXN...expasy..Alanine.dehydrogenase..1.4.1.1.	diet_drug	glucose_amoxicillin	-0.549172	0.252965	12	12	0.0550827	0.0958673
RXN.7566...expasy..Glycine.reductase..1.21.4.2.	diet_drug	glucose_amoxicillin	-2.07544	0.956932	12	4	0.0552775	0.0960702
URUR.RXN...expasy...S..ureidoglycine.aminohydrolase..3.5.3.26.	diet_drug	glucose_amoxicillin	0.650839	0.300205	12	3	0.0553581	0.0960741
X3.1.2.14.RXN...expasy..Oleoyl..acyl.carrier.protein..hydrolase..3.1.2.14.	diet_drug	glucose_amoxicillin	0.601249	0.277851	12	3	0.0557387	0.096598
MANNITOL.2.DEHYDROGENASE.RXN...expasy..Mannitol.2.dehydrogenase..1.1.1.67.	diet_drug	glucose_amoxicillin	1.18444	0.547804	12	5	0.0559053	0.09675
RXN.19339...expasy..Corrinoid.adenosyltransferase..2.5.1.17.	diet_drug	glucose_amoxicillin	0.486552	0.225395	12	12	0.0562366	0.0971864
UREA.CARBOXYLASE.RXN...expasy..Urea.carboxylase..6.3.4.6.	diet_drug	glucose_amoxicillin	-0.615742	0.285801	12	3	0.056638	0.0977423
CHORISMATE.SYNTHASE.RXN...expasy..Chorismate.synthase..4.2.3.5.	diet_drug	glucose_amoxicillin	-0.395824	0.183938	12	12	0.0568773	0.0980174
RETINOL.DEHYDROGENASE.RXN...metacyc..all.trans.retinol.dehydrogenase..NAD...1.1.1.105.	diet_drug	glucose_amoxicillin	0.682197	0.317501	12	3	0.0571946	0.0984261
DUTP.PYROP.RXN...expasy..AMBIGUOUS..3.6.1.23..3.6.1.9.	diet_drug	glucose_amoxicillin	1.13549	0.528799	12	5	0.0573247	0.0985117
DIHYDROFOLATESYNTH.RXN...expasy..Dihydrofolate.synthase..6.3.2.12.	diet_drug	glucose_amoxicillin	0.681094	0.31791	12	3	0.0577998	0.0991894
DTDPGLUCDEHYDRAT.RXN...expasy..dTDP.glucose.4.6.dehydratase..4.2.1.46.	diet_drug	glucose_amoxicillin	-0.407696	0.190571	12	12	0.0580993	0.0995641
RXN.14267...expasy..N.acetylmuramoyl.L.alanine.amidase..3.5.1.28.	diet_drug	glucose_amoxicillin	-0.362552	0.169868	12	12	0.0585945	0.100133
KDUD.RXN...expasy..2.deoxy.D.gluconate.3.dehydrogenase..1.1.1.125.	diet_drug	glucose_amoxicillin	0.668034	0.312949	12	3	0.0585612	0.100133
X2.3.1.128.RXN...expasy...Ribosomal.protein.S18..alanine.N.acetyltransferase..2.3.1.266.	diet_drug	glucose_amoxicillin	-1.14825	0.539153	12	11	0.0590488	0.100769
RXN.16728...expasy..Aminoglycoside.2...phosphotransferase..2.7.1.190.	diet_drug	glucose_amoxicillin	-0.745418	0.35097	12	3	0.0596328	0.101624
RXN.11841...expasy..tRNA.pseudouridine.13..synthase..5.4.99.27.	diet_drug	glucose_amoxicillin	1.43661	0.678147	12	11	0.0601825	0.102419
RXN.10847...expasy..Demethylrebeccamycin.D.glucose.O.methyltransferase..2.1.1.164.	diet_drug	glucose_amoxicillin	-0.517133	0.244401	12	12	0.060437	0.102709
THRESYN.RXN...expasy..Threonine.synthase..4.2.3.1.	diet_drug	glucose_amoxicillin	-0.814863	0.38613	12	12	0.0610083	0.103487
ISOCITRATE.DEHYDROGENASE.NAD..RXN...expasy..AMBIGUOUS..1.1.1.286..1.1.1.41.	diet_drug	glucose_amoxicillin	0.72214	0.342279	12	3	0.0610629	0.103487
RXN.13179...expasy..4.hydroxythreonine.4.phosphate.dehydrogenase..1.1.1.262.	diet_drug	glucose_amoxicillin	-0.335207	0.159548	12	12	0.0619747	0.104742
LYSYLTRANSFERASE.RXN...expasy..Lysyltransferase..2.3.2.3.	diet_drug	glucose_amoxicillin	-0.785055	0.373517	12	3	0.0618906	0.104742
MALTOSE.PHOSPHORYLASE.RXN...expasy..Maltose.phosphorylase..2.4.1.8.	diet_drug	glucose_amoxicillin	0.717588	0.341784	12	3	0.0621258	0.104853
RXN.15561...expasy..RING.type.E3.ubiquitin.transferase..2.3.2.27.	diet_drug	glucose_amoxicillin	0.700585	0.334921	12	3	0.0629394	0.106081
RXN.9998...expasy..UDP.N.acetylglucosamine.4.6.dehydratase..inverting...4.2.1.115.	diet_drug	glucose_amoxicillin	-0.796327	0.381	12	3	0.0631186	0.106091
X3.5.4.30.RXN...expasy..dCTP.deaminase..dUMP.forming...3.5.4.30.	diet_drug	glucose_amoxicillin	-0.647227	0.309569	12	3	0.063051	0.106091
OHMETHYLBILANESYN.RXN...expasy..Hydroxymethylbilane.synthase..2.5.1.61.	diet_drug	glucose_amoxicillin	0.860663	0.412157	12	12	0.0633213	0.106286
PEROXID.RXN...expasy..Peroxidase..1.11.1.7.	diet_drug	glucose_amoxicillin	0.774424	0.371278	12	3	0.0635725	0.106562
RXN.8457...expasy..2.oxoglutarate.carboxylase..6.4.1.7.	diet_drug	glucose_amoxicillin	0.742919	0.356908	12	12	0.064032	0.107186
RXN.11361...expasy..Molybdopterin.synthase.adenylyltransferase..2.7.7.80.	diet_drug	glucose_amoxicillin	0.876089	0.421142	12	5	0.0641685	0.107255
RXN.16819...expasy..Malolactic.enzyme..4.1.1.101.	diet_drug	glucose_amoxicillin	0.73329	0.352622	12	3	0.064248	0.107255
RXN0.2161...expasy..Serine..tRNA.ligase..6.1.1.11.	diet_drug	glucose_amoxicillin	0.427318	0.206508	12	12	0.0653651	0.108839
NUCLEOTIDASE.RXN...expasy..Nucleotidase..3.1.3.31.	diet_drug	glucose_amoxicillin	0.829432	0.400852	12	3	0.0653744	0.108839
GMP.SYN.GLUT.RXN...expasy..GMP.synthase..glutamine.hydrolyzing...6.3.5.2.	diet_drug	glucose_amoxicillin	-0.342747	0.165885	12	12	0.0657044	0.10924
RXN.12560...expasy..Acetoacetyl.CoA.reductase..1.1.1.36.	diet_drug	glucose_amoxicillin	0.683327	0.331922	12	3	0.0665322	0.110467
THIOREDOXIN.REDUCT.NADPH.RXN...expasy..Thioredoxin.disulfide.reductase..1.8.1.9.	diet_drug	glucose_amoxicillin	0.268515	0.130594	12	12	0.0668217	0.110798
COA.DISULFIDE.REDUCTASE.NADH.RXN...expasy..CoA.disulfide.reductase..1.8.1.14.	diet_drug	glucose_amoxicillin	0.847952	0.412908	12	3	0.0671014	0.111111
PHOSNACMURPENTATRANS.RXN...metacyc..UDP.N.acetylmuramoyl.L.alanyl.D.glutamyl.meso.2.6.diaminopimelyl.D.alanyl.D.alanine.undecaprenyl.phosphate.transferase..2.7.8.13.	diet_drug	glucose_amoxicillin	-0.528546	0.258794	12	12	0.0683787	0.113074
GLU6PDEHYDROG.RXN...expasy..Glucose.6.phosphate.dehydrogenase..NADP......1.1.1.49.	diet_drug	glucose_amoxicillin	0.744701	0.364873	12	12	0.068534	0.113178
ISOCHORSYN.RXN...expasy..Isochorismate.synthase..5.4.4.2.	diet_drug	glucose_amoxicillin	-0.851284	0.418114	12	12	0.0691073	0.113818
RXN.9380...expasy..Carboxynorspermidine.decarboxylase..4.1.1.96.	diet_drug	glucose_amoxicillin	-0.864283	0.424399	12	3	0.0690518	0.113818
ALDOSE.1.DEHYDROGENASE.RXN...expasy..Aldose.1.dehydrogenase..NAD......1.1.1.121.	diet_drug	glucose_amoxicillin	-0.765756	0.376268	12	3	0.0692085	0.113832
X3.4.21.92.RXN...expasy..Endopeptidase.Clp..3.4.21.92.	diet_drug	glucose_amoxicillin	-0.317897	0.15668	12	12	0.0699265	0.114859
X3.4.11.4.RXN...expasy..Tripeptide.aminopeptidase..3.4.11.4.	diet_drug	glucose_amoxicillin	-0.361175	0.178136	12	12	0.0700942	0.114981
DIPHOSPHOMEVALONTE.DECARBOXYLASE.RXN...expasy..Diphosphomevalonate.decarboxylase..4.1.1.33.	diet_drug	glucose_amoxicillin	0.891488	0.441964	12	3	0.0713241	0.116842
RXN.16427...expasy..Molybdenum.cofactor.guanylyltransferase..2.7.7.77.	diet_drug	glucose_amoxicillin	0.828396	0.410887	12	9	0.0714421	0.116879
GLYCEROL.3.PHOSPHATE.OXIDASE.RXN...expasy..Glycerol.3.phosphate.oxidase..1.1.3.21.	diet_drug	glucose_amoxicillin	0.932591	0.463108	12	3	0.0717226	0.117182
X5.FORMYL.THF.CYCLO.LIGASE.RXN...expasy..5.formyltetrahydrofolate.cyclo.ligase..6.3.3.2.	diet_drug	glucose_amoxicillin	-0.524723	0.260722	12	12	0.0718652	0.117259
X3.2.1.24.RXN...expasy..Alpha.mannosidase..3.2.1.24.	diet_drug	glucose_amoxicillin	0.80065	0.399929	12	3	0.0731462	0.11919
TEICHOICSYN5.RXN...expasy..Poly.glycerol.phosphate..alpha.glucosyltransferase..2.4.1.52.	diet_drug	glucose_amoxicillin	0.860016	0.431036	12	11	0.0739737	0.120379
KDPGALDOL.RXN...expasy..AMBIGUOUS..4.1.2.14..4.1.2.55.	diet_drug	glucose_amoxicillin	0.790565	0.397907	12	12	0.0750177	0.121916
AMYLOMALT.RXN...expasy..4.alpha.glucanotransferase..2.4.1.25.	diet_drug	glucose_amoxicillin	-0.553892	0.279704	12	12	0.075837	0.123085
FUCISOM.RXN...expasy..L.fucose.isomerase..5.3.1.25.	diet_drug	glucose_amoxicillin	0.569406	0.289212	12	12	0.0772958	0.125287
INORGPYROPHOSPHAT.RXN...expasy..Inorganic.diphosphatase..3.6.1.1.	diet_drug	glucose_amoxicillin	0.564401	0.288105	12	12	0.0785645	0.127167
ALDEHYDE.DEHYDROGENASE.NADORNOP..RXN...expasy..Aldehyde.dehydrogenase..NAD.P.......1.2.1.5.	diet_drug	glucose_amoxicillin	1.09098	0.557344	12	3	0.0787666	0.127167
RXN.5581...expasy..Aldehyde.dehydrogenase..NAD.P.......1.2.1.5.	diet_drug	glucose_amoxicillin	1.09098	0.557344	12	3	0.0787666	0.127167
DEHYDDEOXGALACTKIN.RXN...expasy..AMBIGUOUS..2.7.1.178..2.7.1.58.	diet_drug	glucose_amoxicillin	0.761846	0.389978	12	3	0.0792788	0.127825
X3.4.17.13.RXN...expasy..Muramoyltetrapeptide.carboxypeptidase..3.4.17.13.	diet_drug	glucose_amoxicillin	0.793678	0.406795	12	3	0.0796092	0.12819
RXN.11833...expasy..16S.rRNA.pseudouridine.516..synthase..5.4.99.19.	diet_drug	glucose_amoxicillin	1.1304	0.579906	12	3	0.079844	0.128399
CYTIDEAM.RXN...expasy..Cytidine.deaminase..3.5.4.5.	diet_drug	glucose_amoxicillin	-0.52641	0.270811	12	12	0.0805683	0.129394
ARYLFORMAMIDASE.RXN...expasy..Arylformamidase..3.5.1.9.	diet_drug	glucose_amoxicillin	0.926282	0.477535	12	3	0.0811192	0.130109
ALANINE.AMINOTRANSFERASE.RXN...expasy..Alanine.transaminase..2.6.1.2.	diet_drug	glucose_amoxicillin	1.38933	0.717616	12	10	0.0816159	0.130735
RXN.9310...expasy..2.succinyl.6.hydroxy.2.4.cyclohexadiene.1.carboxylate.synthase..4.2.99.20.	diet_drug	glucose_amoxicillin	1.0295	0.534341	12	7	0.0828889	0.132601
TRANS.RXN.156...metacyc..D.mannitol.PTS.permease..2.7.1.197.	diet_drug	glucose_amoxicillin	0.883334	0.459047	12	3	0.0832187	0.132955
RXN.15047...expasy..5..to.3..exodeoxyribonuclease..nucleoside.3..phosphate.forming...3.1.12.1.	diet_drug	glucose_amoxicillin	-0.981198	0.510907	12	12	0.0837393	0.133613
RXN.11842...expasy..tRNA.pseudouridine.32..synthase..5.4.99.28.	diet_drug	glucose_amoxicillin	-0.398844	0.207905	12	12	0.0840317	0.133905
RXN.11598...expasy..16S.rRNA..uracil.1498..N.3...methyltransferase..2.1.1.193.	diet_drug	glucose_amoxicillin	-0.458832	0.239549	12	12	0.0844481	0.134394
X6.PHOSPHO.BETA.GALACTOSIDASE.RXN...expasy..6.phospho.beta.galactosidase..3.2.1.85.	diet_drug	glucose_amoxicillin	0.935005	0.489189	12	6	0.0850173	0.135125
RXN.9311...expasy..1.4.dihydroxy.2.naphthoyl.CoA.hydrolase..3.1.2.28.	diet_drug	glucose_amoxicillin	1.16437	0.61244	12	3	0.0864521	0.137227
X4.NITROPHENYLPHOSPHATASE.RXN...expasy..4.nitrophenylphosphatase..3.1.3.41.	diet_drug	glucose_amoxicillin	0.996154	0.524764	12	3	0.086867	0.137708
PHOSPHOGLUCMUT.RXN...expasy..Phosphoglucomutase..alpha.D.glucose.1.6.bisphosphate.dependent...5.4.2.2.	diet_drug	glucose_amoxicillin	-0.328612	0.174079	12	12	0.0883939	0.139408
CTPSYN.RXN...expasy..CTP.synthase..glutamine.hydrolyzing...6.3.4.2.	diet_drug	glucose_amoxicillin	-0.276885	0.146654	12	12	0.0883509	0.139408
BTUR2.RXN...expasy..Corrinoid.adenosyltransferase..2.5.1.17.	diet_drug	glucose_amoxicillin	0.416511	0.220537	12	12	0.0882616	0.139408
SULFITE.REDUCT.RXN...expasy..Assimilatory.sulfite.reductase..NADPH...1.8.1.2.	diet_drug	glucose_amoxicillin	1.10591	0.585514	12	10	0.0882375	0.139408
RXN.12402...expasy..Alpha.D.xyloside.xylohydrolase..3.2.1.177.	diet_drug	glucose_amoxicillin	0.615607	0.326247	12	12	0.0885076	0.139408
X5.3.1.23.RXN...expasy..S.methyl.5.thioribose.1.phosphate.isomerase..5.3.1.23.	diet_drug	glucose_amoxicillin	1.49896	0.799818	12	11	0.090393	0.142195
CARBPSYN.RXN...expasy..Carbamoyl.phosphate.synthase..glutamine.hydrolyzing...6.3.5.5.	diet_drug	glucose_amoxicillin	-0.390565	0.209313	12	12	0.0916177	0.143937
CHER.RXN...expasy..Protein.glutamate.O.methyltransferase..2.1.1.80.	diet_drug	glucose_amoxicillin	-1.40129	0.752846	12	3	0.0923146	0.144847
N.ACETYLTRANSFER.RXN...expasy..Amino.acid.N.acetyltransferase..2.3.1.1.	diet_drug	glucose_amoxicillin	0.527825	0.283842	12	12	0.0925802	0.14505
X3.1.4.14.RXN...expasy...Acyl.carrier.protein..phosphodiesterase..3.1.4.14.	diet_drug	glucose_amoxicillin	0.762335	0.410098	12	3	0.0926807	0.14505
RXN.8340...expasy..GTP.3..8.cyclase..4.1.99.22.	diet_drug	glucose_amoxicillin	1.33881	0.722505	12	7	0.0935819	0.146274
TRANS.RXN.214...expasy..NADH.ubiquinone.reductase..Na....transporting...7.2.1.1.	diet_drug	glucose_amoxicillin	0.567173	0.306647	12	12	0.0941073	0.146908
RXN.9407...expasy..Limonene.1.2.monooxygenase..1.14.13.107.	diet_drug	glucose_amoxicillin	1.35412	0.734133	12	7	0.0948944	0.147948
L.GLN.FRUCT.6.P.AMINOTRANS.RXN...expasy..Glutamine..fructose.6.phosphate.transaminase..isomerizing...2.6.1.16.	diet_drug	glucose_amoxicillin	0.710083	0.386156	12	12	0.0957784	0.149027
DETHIOBIOTIN.SYN.RXN...expasy..Dethiobiotin.synthase..6.3.3.3.	diet_drug	glucose_amoxicillin	0.645206	0.350936	12	12	0.0958288	0.149027
X1.1.1.39.RXN...expasy..Malate.dehydrogenase..oxaloacetate.decarboxylating...1.1.1.38.	diet_drug	glucose_amoxicillin	1.08412	0.591664	12	7	0.0968078	0.150358
SAICARSYN.RXN...expasy..Phosphoribosylaminoimidazolesuccinocarboxamide.synthase..6.3.2.6.	diet_drug	glucose_amoxicillin	-0.309657	0.169852	12	12	0.0982774	0.152448
X4.3.1.4.RXN...expasy..Formimidoyltetrahydrofolate.cyclodeaminase..4.3.1.4.	diet_drug	glucose_amoxicillin	-1.16747	0.641324	12	4	0.0987125	0.15293
X6.1.1.23.RXN...expasy..Aspartate..tRNA.Asn..ligase..6.1.1.23.	diet_drug	glucose_amoxicillin	1.07299	0.590368	12	12	0.0991828	0.153271
X4.1.2.20.RXN...expasy..2.dehydro.3.deoxyglucarate.aldolase..4.1.2.20.	diet_drug	glucose_amoxicillin	0.84627	0.465437	12	6	0.0990634	0.153271
FRUCTOKINASE.RXN...expasy..Fructokinase..2.7.1.4.	diet_drug	glucose_amoxicillin	-1.01309	0.55785	12	12	0.0994136	0.153435
O.SUCCINYLBENZOATE.COA.LIG.RXN...expasy..o.succinylbenzoate..CoA.ligase..6.2.1.26.	diet_drug	glucose_amoxicillin	1.32577	0.733168	12	6	0.100686	0.155203
R222.RXN...metacyc..1.octanal.dehydrogenase..NAD....1.2.1.3.	diet_drug	glucose_amoxicillin	1.8417	1.01954	12	3	0.100991	0.155479
CELLULOSE.SYNTHASE.UDP.FORMING.RXN...expasy..Cellulose.synthase..UDP.forming...2.4.1.12.	diet_drug	glucose_amoxicillin	1.50041	0.831358	12	10	0.101262	0.1557
X2.1.1.34.RXN...expasy..tRNA..guanosine.18..2..O..methyltransferase..2.1.1.34.	diet_drug	glucose_amoxicillin	0.763067	0.424171	12	9	0.102225	0.156984
L.IDITOL.2.DEHYDROGENASE.RXN...expasy..L.iditol.2.dehydrogenase..1.1.1.14.	diet_drug	glucose_amoxicillin	-1.82447	1.01755	12	11	0.103223	0.158078
RXN.7644...metacyc..D.sorbitol.2.dehydrogenase..1.1.1.14.	diet_drug	glucose_amoxicillin	-1.82447	1.01755	12	11	0.103223	0.158078
RXN.16788...expasy..Adenosylcobalamin.alpha.ribazole.phosphatase..3.1.3.73.	diet_drug	glucose_amoxicillin	1.14641	0.639596	12	9	0.103324	0.158078
RXN0.705...expasy..3.dehydro.L.gulonate.6.phosphate.decarboxylase..4.1.1.85.	diet_drug	glucose_amoxicillin	1.41527	0.797292	12	11	0.10627	0.162378
X4.1.2.42.RXN...expasy..D.threonine.aldolase..4.1.2.42.	diet_drug	glucose_amoxicillin	0.828798	0.4671	12	3	0.106399	0.162378
MANNPISOM.RXN...expasy..Mannose.6.phosphate.isomerase..5.3.1.8.	diet_drug	glucose_amoxicillin	-1.31914	0.748796	12	11	0.108608	0.165352
RXN.11838...expasy..23S.rRNA.pseudouridine.955.2504.2580..synthase..5.4.99.24.	diet_drug	glucose_amoxicillin	-0.975757	0.553897	12	3	0.108618	0.165352
X5.OXOPROLINASE.ATP.HYDROLYSING.RXN...expasy..5.oxoprolinase..ATP.hydrolyzing...3.5.2.9.	diet_drug	glucose_amoxicillin	1.07969	0.615537	12	10	0.109956	0.167182
PHOSGLYPHOS.RXN...expasy..Phosphoglycerate.kinase..2.7.2.3.	diet_drug	glucose_amoxicillin	0.404395	0.231084	12	12	0.110683	0.168079
METHIONINE..TRNA.LIGASE.RXN...expasy..Methionine..tRNA.ligase..6.1.1.10.	diet_drug	glucose_amoxicillin	0.535076	0.306185	12	12	0.111119	0.168532
PEPCARBOXYKIN.RXN...expasy..Phosphoenolpyruvate.carboxykinase..ATP...4.1.1.49.	diet_drug	glucose_amoxicillin	-0.451145	0.259171	12	12	0.112353	0.170194
VALINE..TRNA.LIGASE.RXN...expasy..Valine..tRNA.ligase..6.1.1.9.	diet_drug	glucose_amoxicillin	-0.335671	0.193	12	12	0.112626	0.170397
RXN.13997...expasy..tRNA.adenine.34...deaminase..3.5.4.33.	diet_drug	glucose_amoxicillin	-0.492949	0.284631	12	12	0.113968	0.172215
ACETYLORNDEACET.RXN...expasy..Acetylornithine.deacetylase..3.5.1.16.	diet_drug	glucose_amoxicillin	0.806363	0.465917	12	5	0.114186	0.172332
RXN.13946...expasy..Choline.trimethylamine.lyase..4.3.99.4.	diet_drug	glucose_amoxicillin	1.22688	0.709394	12	9	0.114412	0.172461
ACETYLSYNCLTH.RXN...expasy..CO.methylating.acetyl.CoA.synthase..2.3.1.169.	diet_drug	glucose_amoxicillin	-1.33003	0.769388	12	11	0.114558	0.17247
X3.5.1.26.RXN...expasy..N.4...beta.N.acetylglucosaminyl..L.asparaginase..3.5.1.26.	diet_drug	glucose_amoxicillin	1.06969	0.620432	12	10	0.115407	0.173535
HYDROGEN.DEHYDROGENASE.RXN...expasy..Hydrogen.dehydrogenase..1.12.1.2.	diet_drug	glucose_amoxicillin	-1.7719	1.03324	12	10	0.117132	0.175912
RXN0.1863...expasy..AMBIGUOUS..2.6.1.87..2.6.1.92.	diet_drug	glucose_amoxicillin	-1.63703	0.958549	12	6	0.11847	0.177706
TYROSINE.PHENOL.LYASE.RXN...expasy..Tyrosine.phenol.lyase..4.1.99.2.	diet_drug	glucose_amoxicillin	-1.26081	0.744396	12	3	0.121181	0.18155
DNA.DIRECTED.RNA.POLYMERASE.RXN...expasy..DNA.directed.RNA.polymerase..2.7.7.6.	diet_drug	glucose_amoxicillin	-0.441914	0.262815	12	12	0.123588	0.18493
UROCANATE.HYDRATASE.RXN...expasy..Urocanate.hydratase..4.2.1.49.	diet_drug	glucose_amoxicillin	-0.354134	0.21246	12	12	0.126515	0.189079
NAD.KIN.RXN...expasy..NAD....kinase..2.7.1.23.	diet_drug	glucose_amoxicillin	-0.33575	0.201553	12	12	0.12672	0.189154
X1.1.99.25.RXN...expasy..Quinate.dehydrogenase..quinone...1.1.5.8.	diet_drug	glucose_amoxicillin	0.931145	0.563562	12	3	0.129491	0.193057
X2.7.11.24.RXN...expasy..Mitogen.activated.protein.kinase..2.7.11.24.	diet_drug	glucose_amoxicillin	1.09154	0.66753	12	4	0.133054	0.198128
X3.4.11.18.RXN...expasy..Methionyl.aminopeptidase..3.4.11.18.	diet_drug	glucose_amoxicillin	-0.543628	0.333831	12	12	0.134485	0.200016
RXN.12167...expasy..Pyrethroid.hydrolase..3.1.1.88.	diet_drug	glucose_amoxicillin	0.730245	0.44909	12	5	0.134998	0.200536
ERYTH4PDEHYDROG.RXN...expasy..Erythrose.4.phosphate.dehydrogenase..1.2.1.72.	diet_drug	glucose_amoxicillin	0.81974	0.505409	12	12	0.135883	0.201607
TSA.REDUCT.RXN...expasy..2.hydroxy.3.oxopropionate.reductase..1.1.1.60.	diet_drug	glucose_amoxicillin	0.970084	0.599311	12	11	0.136589	0.202409
RXN.20788...expasy..UDP.3.O.acyl.N.acetylglucosamine.deacetylase..3.5.1.108.	diet_drug	glucose_amoxicillin	0.280048	0.173423	12	12	0.137423	0.203399
GLYCINE..TRNA.LIGASE.RXN...expasy..Glycine..tRNA.ligase..6.1.1.14.	diet_drug	glucose_amoxicillin	-0.325275	0.202058	12	12	0.138517	0.204771
RXN.11396...expasy..8.oxo.dGTP.diphosphatase..3.6.1.55.	diet_drug	glucose_amoxicillin	1.31942	0.825481	12	9	0.141046	0.208102
THIKIN.RXN...expasy..Thiamine.kinase..2.7.1.89.	diet_drug	glucose_amoxicillin	0.721681	0.451593	12	5	0.141109	0.208102
RXN.13758...expasy...Pyruvate..water.dikinase..kinase..2.7.11.33.	diet_drug	glucose_amoxicillin	0.726176	0.4563	12	5	0.142594	0.210039
XYLULOKIN.RXN...expasy..Xylulokinase..2.7.1.17.	diet_drug	glucose_amoxicillin	-0.94223	0.592656	12	12	0.142954	0.210295
X3.2.1.10.RXN...expasy..Oligo.1.6.glucosidase..3.2.1.10.	diet_drug	glucose_amoxicillin	0.798393	0.502402	12	5	0.143111	0.210295
X2.NITROPROPANE.DIOXYGENASE.RXN...expasy..Nitronate.monooxygenase..1.13.12.16.	diet_drug	glucose_amoxicillin	0.33839	0.214052	12	2	0.144988	0.211315
RXN.12366...expasy..Lipid.IV.A..4.amino.4.deoxy.L.arabinosyltransferase..2.4.2.43.	diet_drug	glucose_amoxicillin	0.347121	0.219799	12	2	0.145354	0.211315
MHPELY.RXN...expasy..4.hydroxy.2.oxovalerate.aldolase..4.1.3.39.	diet_drug	glucose_amoxicillin	0.346453	0.219352	12	2	0.145315	0.211315
SUCCGLUDESUCC.RXN...expasy..Succinylglutamate.desuccinylase..3.5.1.96.	diet_drug	glucose_amoxicillin	0.345825	0.218933	12	2	0.14528	0.211315
CDPDIGLYPYPHOSPHA.RXN...expasy..CDP.diacylglycerol.diphosphatase..3.6.1.26.	diet_drug	glucose_amoxicillin	0.337649	0.213574	12	2	0.144972	0.211315
MEVALONATE.KINASE.RXN...expasy..Mevalonate.kinase..2.7.1.36.	diet_drug	glucose_amoxicillin	-0.338043	0.213828	12	2	0.14498	0.211315
L.XYLULOSE.REDUCTASE.RXN...expasy..L.xylulose.reductase..1.1.1.10.	diet_drug	glucose_amoxicillin	0.343603	0.217459	12	2	0.145169	0.211315
LINOLEATE.ISOMERASE.RXN...expasy..Linoleate.isomerase..5.2.1.5.	diet_drug	glucose_amoxicillin	0.341273	0.215928	12	2	0.145074	0.211315
X2.7.11.30.RXN...expasy..Receptor.protein.serine.threonine.kinase..2.7.11.30.	diet_drug	glucose_amoxicillin	0.345787	0.218907	12	2	0.145278	0.211315
DEOXYRIBODIPYRIMIDINE.PHOTOLYASE.RXN...expasy..Deoxyribodipyrimidine.photo.lyase..4.1.99.3.	diet_drug	glucose_amoxicillin	0.351226	0.222567	12	2	0.145629	0.211464
MYRISTOYLACYLTRAN.RXN...expasy..Lauroyl.Kdo.2..lipid.IV.A..myristoyltransferase..2.3.1.243.	diet_drug	glucose_amoxicillin	0.353481	0.224105	12	2	0.145805	0.21147
X3.4.13.19.RXN...expasy..Membrane.dipeptidase..3.4.13.19.	diet_drug	glucose_amoxicillin	0.35555	0.225527	12	2	0.145982	0.211476
X1.8.4.8.RXN...expasy..Phosphoadenylyl.sulfate.reductase..thioredoxin...1.8.4.8.	diet_drug	glucose_amoxicillin	1.13152	0.718703	12	5	0.146474	0.211938
MALTODEXGLUCOSID.RXN...expasy..Alpha.glucosidase..3.2.1.20.	diet_drug	glucose_amoxicillin	0.912039	0.579832	12	5	0.146809	0.211978
BENZALDEHYDE.DEHYDROGENASE.NAD..RXN...expasy..Benzaldehyde.dehydrogenase..NAD......1.2.1.28.	diet_drug	glucose_amoxicillin	0.364032	0.231459	12	2	0.146847	0.211978
X6.3.2.7.RXN...expasy..UDP.N.acetylmuramoyl.L.alanyl.D.glutamate..L.lysine.ligase..6.3.2.7.	diet_drug	glucose_amoxicillin	-0.366742	0.233387	12	2	0.147167	0.21219
MALONYL.COA.ACP.TRANSACYL.RXN...expasy...Acyl.carrier.protein..S.malonyltransferase..2.3.1.39.	diet_drug	glucose_amoxicillin	0.303603	0.193389	12	12	0.14751	0.212319
AMINOBUTDEHYDROG.RXN...expasy..Aminobutyraldehyde.dehydrogenase..1.2.1.19.	diet_drug	glucose_amoxicillin	0.370202	0.235872	12	2	0.147602	0.212319
X2.4.1.83.RXN...expasy..Dolichyl.phosphate.beta.D.mannosyltransferase..2.4.1.83.	diet_drug	glucose_amoxicillin	0.376627	0.240549	12	2	0.148487	0.213342
DIOHBUTANONEPSYN.RXN...expasy..3.4.dihydroxy.2.butanone.4.phosphate.synthase..4.1.99.12.	diet_drug	glucose_amoxicillin	0.428197	0.274219	12	12	0.149465	0.214245
X1.2.7.8.RXN...expasy..Indolepyruvate.ferredoxin.oxidoreductase..1.2.7.8.	diet_drug	glucose_amoxicillin	-0.438841	0.281011	12	12	0.149433	0.214245
RXN.14249...expasy..L.threonine.3.dehydrogenase..1.1.1.103.	diet_drug	glucose_amoxicillin	0.501579	0.321405	12	12	0.149683	0.214307
RXN.11483...expasy..Pimeloyl..acyl.carrier.protein..methyl.ester.esterase..3.1.1.85.	diet_drug	glucose_amoxicillin	0.385531	0.247161	12	2	0.149858	0.214308
X2.3.1.118.RXN...expasy..N.hydroxyarylamine.O.acetyltransferase..2.3.1.118.	diet_drug	glucose_amoxicillin	0.387369	0.248543	12	2	0.15016	0.214489
X3.2.1.89.RXN...expasy..Arabinogalactan.endo.beta.1.4.galactanase..3.2.1.89.	diet_drug	glucose_amoxicillin	-0.621677	0.399412	12	12	0.150649	0.214852
CHOLINE.SULFATASE.RXN...expasy..Choline.sulfatase..3.1.6.6.	diet_drug	glucose_amoxicillin	0.390952	0.251255	12	2	0.150764	0.214852
HISTAMINOTRANS.RXN...expasy..Histidinol.phosphate.transaminase..2.6.1.9.	diet_drug	glucose_amoxicillin	-0.437049	0.28134	12	12	0.151365	0.215458
DLACTDEHYDROGNAD.RXN...expasy..D.lactate.dehydrogenase..1.1.1.28.	diet_drug	glucose_amoxicillin	0.649718	0.418701	12	10	0.15177	0.215656
RXN0.2441...expasy..Trans.aconitate.2.methyltransferase..2.1.1.144.	diet_drug	glucose_amoxicillin	-1.15155	0.742625	12	7	0.152031	0.215656
PHOSPHATE.BUTYRYLTRANSFERASE.RXN...expasy..Phosphate.butyryltransferase..2.3.1.19.	diet_drug	glucose_amoxicillin	-0.397535	0.256294	12	2	0.151926	0.215656
UTPHEXPURIDYLYLTRANS.RXN...expasy..AMBIGUOUS..2.7.7.10..2.7.7.64.	diet_drug	glucose_amoxicillin	0.401318	0.259221	12	2	0.152622	0.216244
X3.2.1.73.RXN...expasy..Licheninase..3.2.1.73.	diet_drug	glucose_amoxicillin	-0.414227	0.268218	12	12	0.153532	0.217283
RXN0.6731...expasy..16S.rRNA..guanine.1516..N.2...methyltransferase..2.1.1.242.	diet_drug	glucose_amoxicillin	1.23142	0.798267	12	6	0.153952	0.217626
RXN.11832...expasy..AMBIGUOUS..2.7.4.14..2.7.4.25.	diet_drug	glucose_amoxicillin	0.40489	0.263278	12	12	0.155095	0.218989
GLUTAMATE.N.ACETYLTRANSFERASE.RXN...expasy..Glutamate.N.acetyltransferase..2.3.1.35.	diet_drug	glucose_amoxicillin	0.436882	0.285466	12	12	0.156912	0.221046
RXN.8668...expasy..Peptide.methionine..S..S.oxide.reductase..1.8.4.11.	diet_drug	glucose_amoxicillin	0.353653	0.230994	12	12	0.156767	0.221046
RXN.15299...expasy..Sulfolactaldehyde.3.reductase..1.1.1.373.	diet_drug	glucose_amoxicillin	0.424674	0.27775	12	2	0.157264	0.221287
ASPARTATE.SEMIALDEHYDE.DEHYDROGENASE.RXN...expasy..Aspartate.semialdehyde.dehydrogenase..1.2.1.11.	diet_drug	glucose_amoxicillin	-0.330662	0.216512	12	12	0.157695	0.22164
ALCOHOL.DEHYDROGENASE.NADPORNOP..RXN...expasy..Alcohol.dehydrogenase..NADP......1.1.1.2.	diet_drug	glucose_amoxicillin	0.42924	0.281456	12	2	0.158225	0.222098
PHENYLALANINE.DECARBOXYLASE.RXN...expasy..Phenylalanine.decarboxylase..4.1.1.53.	diet_drug	glucose_amoxicillin	-0.429985	0.282063	12	2	0.158383	0.222098
RXN.2043...expasy..Cellulase..3.2.1.4.	diet_drug	glucose_amoxicillin	0.712231	0.468542	12	5	0.159452	0.223342
RFFTRANS.RXN...expasy..dTDP.4.amino.4.6.dideoxygalactose.transaminase..2.6.1.59.	diet_drug	glucose_amoxicillin	1.15307	0.760329	12	6	0.160339	0.224102
RXN0.2461...expasy..Protein.N.pi..phosphohistidine..L.ascorbate.phosphotransferase..2.7.1.194.	diet_drug	glucose_amoxicillin	0.439181	0.28961	12	2	0.16036	0.224102
X2.DEHYDROPANTOATE.REDUCT.RXN...expasy..2.dehydropantoate.2.reductase..1.1.1.169.	diet_drug	glucose_amoxicillin	0.210238	0.138814	12	12	0.160841	0.224519
X1.5.1.24.RXN...expasy..N.5...carboxyethyl.ornithine.synthase..1.5.1.24.	diet_drug	glucose_amoxicillin	0.447193	0.296262	12	2	0.162113	0.226038
X2.4.1.216.RXN...expasy..Trehalose.6.phosphate.phosphorylase..2.4.1.216.	diet_drug	glucose_amoxicillin	0.454907	0.302728	12	2	0.163822	0.228161
X2.7.12.2.RXN...expasy..Mitogen.activated.protein.kinase.kinase..2.7.12.2.	diet_drug	glucose_amoxicillin	0.56858	0.379554	12	4	0.165012	0.229558
SERINE..PYRUVATE.AMINOTRANSFERASE.RXN...expasy..Serine..pyruvate.transaminase..2.6.1.51.	diet_drug	glucose_amoxicillin	0.464343	0.310715	12	2	0.165932	0.230575
ARGSUCCINSYN.RXN...expasy..Argininosuccinate.synthase..6.3.4.5.	diet_drug	glucose_amoxicillin	0.518539	0.34819	12	12	0.167269	0.231909
X3.6.3.40.RXN...expasy..ABC.type.teichoic.acid.transporter..7.5.2.4.	diet_drug	glucose_amoxicillin	0.47021	0.315722	12	2	0.16725	0.231909
AGMATIN.RXN...expasy..Agmatinase..3.5.3.11.	diet_drug	glucose_amoxicillin	1.19961	0.808745	12	9	0.168813	0.233574
CYSPH.RXN...expasy..Cystathionine.gamma.synthase..2.5.1.48.	diet_drug	glucose_amoxicillin	1.31331	0.885488	12	7	0.168851	0.233574
TRANS.HEXAPRENYLTRANSTRANSFERASE.RXN...expasy..Heptaprenyl.diphosphate.synthase..2.5.1.30.	diet_drug	glucose_amoxicillin	0.481443	0.325388	12	2	0.169779	0.234593
ATPSYN.RXN...expasy..H....transporting.two.sector.ATPase..7.1.2.2.	diet_drug	glucose_amoxicillin	-0.21568	0.14615	12	12	0.170791	0.235197
X5.4.2.10.RXN...expasy..Phosphoglucosamine.mutase..5.4.2.10.	diet_drug	glucose_amoxicillin	-0.588876	0.398868	12	12	0.170627	0.235197
RXN.11109..NO_NAME	diet_drug	glucose_amoxicillin	0.484508	0.328042	12	2	0.170469	0.235197
GAPOXNPHOSPHN.RXN...expasy..Glyceraldehyde.3.phosphate.dehydrogenase..phosphorylating...1.2.1.12.	diet_drug	glucose_amoxicillin	0.52414	0.356439	12	12	0.17218	0.236844
RXN0.6575...expasy..7.carboxy.7.deazaguanine.synthase..4.3.99.3.	diet_drug	glucose_amoxicillin	-0.401583	0.273694	12	12	0.173036	0.237755
X2.7.4.10.RXN...expasy..Nucleoside.triphosphate..adenylate.kinase..2.7.4.10.	diet_drug	glucose_amoxicillin	0.499086	0.340763	12	2	0.173744	0.23846
X4OH2OXOGLUTARALDOL.RXN...expasy..4.hydroxy.2.oxoglutarate.aldolase..4.1.3.16.	diet_drug	glucose_amoxicillin	0.564626	0.386343	12	12	0.174588	0.238562
X2.4.1.129.RXN...expasy..Peptidoglycan.glycosyltransferase..2.4.1.129.	diet_drug	glucose_amoxicillin	0.411272	0.281139	12	12	0.174208	0.238562
PYRNUTRANSHYDROGEN.RXN...expasy..AMBIGUOUS..1.6.1.1..1.6.1.2..1.6.1.3.	diet_drug	glucose_amoxicillin	0.753552	0.515625	12	7	0.174596	0.238562
RXN.11834...expasy..23S.rRNA.pseudouridine.2457..synthase..5.4.99.20.	diet_drug	glucose_amoxicillin	0.501354	0.342754	12	2	0.174251	0.238562
ADENPHOSPHOR.RXN...expasy..Purine.nucleoside.phosphorylase..2.4.2.1.	diet_drug	glucose_amoxicillin	0.212849	0.145846	12	12	0.175139	0.239039
GLUTAMATESYN.RXN...expasy..Glutamate.synthase..NADPH...1.4.1.13.	diet_drug	glucose_amoxicillin	-0.7334	0.50365	12	12	0.176013	0.239965
SIROHEME.FERROCHELAT.RXN...expasy..Sirohydrochlorin.ferrochelatase..4.99.1.4.	diet_drug	glucose_amoxicillin	0.511166	0.351413	12	2	0.176437	0.240276
X1.2.7.4.RXN...expasy..Anaerobic.carbon.monoxide.dehydrogenase..1.2.7.4.	diet_drug	glucose_amoxicillin	-1.21325	0.835652	12	10	0.177181	0.241021
METHIONYL.TRNA.FORMYLTRANSFERASE.RXN...expasy..Methionyl.tRNA.formyltransferase..2.1.2.9.	diet_drug	glucose_amoxicillin	0.344487	0.237879	12	12	0.17819	0.241179
X4.1.2.29.RXN...expasy..5.dehydro.2.deoxyphosphogluconate.aldolase..4.1.2.29.	diet_drug	glucose_amoxicillin	-1.05225	0.725589	12	7	0.177631	0.241179
X2.7.10.1.RXN...expasy..AMBIGUOUS..2.7.10.1..2.7.10.2..2.7.12.1.	diet_drug	glucose_amoxicillin	-1.1201	0.772813	12	5	0.177856	0.241179
RXN.12613...expasy..Aminopyrimidine.aminohydrolase..3.5.99.2.	diet_drug	glucose_amoxicillin	1.0618	0.733374	12	5	0.17828	0.241179
GUANYLCYC.RXN...expasy..Guanylate.cyclase..4.6.1.2.	diet_drug	glucose_amoxicillin	0.51881	0.358199	12	2	0.178128	0.241179
DEPHOSPHOCOAKIN.RXN...expasy..Dephospho.CoA.kinase..2.7.1.24.	diet_drug	glucose_amoxicillin	0.438404	0.30323	12	12	0.17884	0.241671
TRE6PHYDRO.RXN...expasy..Alpha.alpha.phosphotrehalase..3.2.1.93.	diet_drug	glucose_amoxicillin	0.528865	0.367177	12	2	0.180332	0.243151
X3.1.4.11.RXN...expasy..Phosphoinositide.phospholipase.C..3.1.4.11.	diet_drug	glucose_amoxicillin	0.528464	0.366818	12	2	0.180245	0.243151
FUC4NACTRANS.RXN...expasy..TDP.N.acetylfucosamine.lipid.II.N.acetylfucosaminyltransferase..2.4.1.325.	diet_drug	glucose_amoxicillin	0.53091	0.369009	12	2	0.180777	0.243484
QUERCETIN.23.DIOXYGENASE.RXN...expasy..Quercetin.2.3.dioxygenase..1.13.11.24.	diet_drug	glucose_amoxicillin	1.40979	0.988617	12	5	0.184323	0.247987
RXN.19051...expasy..Pyridinium.3.5.bisthiocarboxylic.acid.mononucleotide.nickel.chelatase..4.99.1.12.	diet_drug	glucose_amoxicillin	0.543769	0.382293	12	12	0.185348	0.249093
X3.2.1.99.RXN...expasy..Arabinan.endo.1.5.alpha.L.arabinosidase..3.2.1.99.	diet_drug	glucose_amoxicillin	-0.877623	0.617386	12	11	0.185596	0.249153

## Sheet: Redox_Rxns
	MetaCyc Pathway	feature	rxn	coef	stderr	N	N.not.0	pval	qval	Reaction
Aerobic Respiration	Superoxide dismutase	SUPEROX.DISMUT.RXN...expasy..Superoxide.dismutase..1.15.1.1.	1.15.1.1	1.61507	0.221546	12	12	2.63186e-05	0.000198116	2 superoxide + 2 H+ → hydrogen peroxide + dioxygen
	Catalase peroxidas	RXN.8667...expasy..Catalase.peroxidase..1.11.1.21.	1.11.1.21	3.52354	0.307208	12	9	4.46399e-07	1.56495e-05	hydrogen peroxide + a reduced two electron carrier → an oxidized electron carrier + 2 H2O
	Catalase	RXN.14189...expasy..Catalase..1.11.1.6.	1.11.1.6	2.42157	0.254995	12	12	2.54683e-06	5.02728e-05	2 hydrogen peroxide → 2 H2O + dioxygen
Iron Respiration	3-methyl-2-oxobutanoate dehydrogenase (ferredoxin)	X1.2.7.7.RXN...expasy..3.methyl.2.oxobutanoate.dehydrogenase..ferredoxin...1.2.7.7.	1.2.7.7	4.67713	1.04156	12	7	0.00115999	0.00395365	3-methyl-2-oxobutanoate + 2 an oxidized ferredoxin [iron-sulfur] cluster + coenzyme A ↔ isobutanoyl-CoA + CO2 + 2 a reduced ferredoxin [iron-sulfur] cluster + H+
	Bacterial non-heme ferritin	RXN.15294...expasy..Bacterial.non.heme.ferritin..1.16.3.2.	1.16.3.2	-1.36147	0.225603	12	12	0.00012613	0.00065748	4 Fe2+ + dioxygen + 6 H2O → 4 [FeO(OH)] monomer + 8 H+
	ferredoxin—NADP+ reductase	X1.18.1.2.RXN...expasy..Ferredoxin..NADP....reductase..1.18.1.2.	1.18.1.2	3.02378	0.477233	12	8	8.50304e-05	0.000492134	2 a reduced ferredoxin [iron-sulfur] cluster[out] + NADP+[out] + H+[out] ↔ 2 an oxidized ferredoxin [iron-sulfur] cluster[out] + NADPH[out]
Nitrogen respiration	nitrate reductase (quinone)	RXN.11236...expasy..Nitrate.reductase..quinone...1.7.5.1.	1.7.5.1	1.44959	0.196424	12	6	2.36979e-05	0.000187361	nitrate + an electron-transfer quinol[inner membrane] + 2 H+ ↔ nitrite + an electron-transfer quinone[inner membrane] + 2 H+[periplasm] + H2O
	Nitrate reductase (cytochrome)	NITRATE.REDUCTASE.CYTOCHROME.RXN...expasy..Nitrate.reductase..cytochrome...1.9.6.1.	1.9.6.1	4.29863	0.285142	12	11	3.33179e-08	4.08811e-06	nitrate[periplasm] + 2 a reduced [NapC protein][periplasm] + 2 H+[periplasm] → 2 an oxidized [NapC protein][periplasm] + nitrite[periplasm] + H2O[periplasm]
	Nitrite reductase (cytochrome; ammonia-forming)	X1.7.2.2.RXN...expasy..Nitrite.reductase..cytochrome..ammonia.forming...1.7.2.2.	1.7.2.2	1.37501	0.256603	12	12	0.000319704	0.00137984	nitrite[out] + 6 a reduced c-type cytochrome[out] + 8 H+[out] → ammonium[out] + 6 an oxidized c-type cytochrome[out] + 2 H2O[out]
	Nitrite reductase (NAD(P)H)	RXN0.6377...expasy..Nitrite.reductase..NAD.P.H...1.7.1.4.	1.7.1.4	2.09081	0.336159	12	6	9.88757e-05	0.00055908	ammonium + 3 NAD(P)+ + 2 H2O ← nitrite + 3 NAD(P)H + 5 H+
	nitric oxide dioxygenase	R621.RXN...expasy..Nitric.oxide.dioxygenase..1.14.12.17.	1.14.12.17	1.81451	0.198645	12	6	3.62086e-06	6.45267e-05	2 nitric oxide + NAD(P)H + 2 dioxygen → 2 nitrate + NAD(P)+ + H+
	trimethylamine-N-oxide reductase	X1.7.2.3.RXN...expasy..Trimethylamine.N.oxide.reductase..1.7.2.3.	1.7.2.3	3.15834	0.269696	12	8	3.6736e-07	1.45404e-05	trimethylamine + 2 an oxidized c-type cytochrome + H2O ← trimethylamine N-oxide + 2 a reduced c-type cytochrome + 3 H+
Fumurate respiration	succinate-semialdehyde dehydrogenase [NAD(P)+]	RXN0.5293...expasy..Succinate.semialdehyde.dehydrogenase..NAD.P.......1.2.1.16.	1.2.1.16	2.57521	0.381778	12	9	5.07148e-05	0.000324322	succinate semialdehyde + NAD(P)+ + H2O → succinate + NAD(P)H + 2 H+
	Fumarate reductase (NADH)	FUMARATE.REDUCTASE.NADH.RXN...expasy..Fumarate.reductase..NADH...1.3.1.6.	1.3.1.6	1.50818	0.399258	12	12	0.00361701	0.0100182	succinate + NAD+ ← fumarate + NADH + H+
	Succinate dehydrogenase (quinone)	RXN.14971...expasy..Succinate.dehydrogenase..quinone...1.3.5.1.	1.3.5.1	3.00337	0.461846	12	12	6.86954e-05	0.000407194	succinate[in] + an electron-transfer quinone[membrane] ↔ fumarate[in] + an electron-transfer quinol[membrane]
	Fumarate reductase (quinol)	R601.RXN...expasy..Fumarate.reductase..quinol...1.3.5.4.	1.3.5.4	3.89297	0.219539	12	12	6.93558e-09	1.21571e-06	succinate[in] + an electron-transfer quinone[membrane] ↔ fumarate[in] + an electron-transfer quinol[membrane]
	Fumarate hydratase	FUMHYDR.RXN...expasy..Fumarate.hydratase..4.2.1.2.	4.2.1.2	0.68023	0.183376	12	12	0.00404473	0.0108712	(S)-malate ↔ fumarate + H2O
Sulfate Respiration	heparin-sulfate lyase	X4.2.2.8.RXN...expasy..Heparin.sulfate.lyase..4.2.2.8.	4.2.2.8	-2.35527	0.262104	12	8	4.19645e-06	6.77505e-05	heparan sulfate → n 4-deoxy-β-L-erythro-hex-4-enopyranuronosyl-(1,4)-D-N-sulfoglucosamine
	adenylyl-sulfate kinase	ADENYLYLSULFKIN.RXN...expasy..Adenylyl.sulfate.kinase..2.7.1.25.	2.7.1.25	-2.41371	0.277494	12	12	5.61689e-06	8.10814e-05	adenosine 5'-phosphosulfate + ATP → 3'-phosphoadenylyl-sulfate + ADP + H+
	Sulfate adenylyltransferase	RXN.12720...expasy..Sulfate.adenylyltransferase..2.7.7.4.	2.7.7.4	-1.15486	0.282716	12	12	0.00219718	0.00677371	sulfate + ATP + H+ ↔ adenosine 5'-phosphosulfate + diphosphate
	Thiosulfate sulfurtransferase	RXN.19040...expasy..Thiosulfate.sulfurtransferase..2.8.1.1.	2.8.1.1	-1.93919	0.276238	12	12	3.62709e-05	0.000250024	thiosulfate + hydrogen cyanide → sulfite + thiocyanate + 2 H+
Carbonate Respiration	formate dehydrogenase-N	FORMATEDEHYDROG.RXN...metacyc..formate.dehydrogenase..menaquinone...1.17.5.3.	1.17.5.3	3.84315	0.24234	12	12	2.04573e-08	3.13765e-06	formate + an electron-transfer quinone + H+ → CO2 + an electron-transfer quinol
	tetrahydrofolate synthase	FOLYLPOLYGLUTAMATESYNTH.RXN...expasy..Tetrahydrofolate.synthase..6.3.2.17.	6.3.2.17	-1.13458	0.293693	12	12	0.00314399	0.00901327	tetrahydropteroyl-[γ-Glu](n) + L-glutamate + ATP → tetrahydropteroyl-[γ-Glu](n+1) + ADP + phosphate
	methylenetetrahydrofolate reductase	X1.5.1.20.RXN...expasy..Methylenetetrahydrofolate.reductase..NAD.P.H...1.5.1.20.	1.5.1.20	-1.02207	0.266484	12	12	0.00328974	0.00935978	a 5-methyltetrahydrofolate + NAD(P)+ ↔ a 5,10-methylenetetrahydrofolate + NAD(P)H + H+
	formyltetrahydrofolate deformylase	FORMYLTHFDEFORMYL.RXN...expasy..Formyltetrahydrofolate.deformylase..3.5.1.10.	3.5.1.10	-2.38918	0.356783	12	12	5.3883e-05	0.000335606	an N10-formyltetrahydrofolate + H2O → a tetrahydrofolate + formate + H+
	phosphoribosylglycinamide formyltransferase 1	GART.RXN...expasy..Phosphoribosylglycinamide.formyltransferase.1..2.1.2.2.	2.1.2.2	-1.59124	0.280399	12	12	0.000205275	0.000974158	an N10-formyltetrahydrofolate + N1-(5-phospho-β-D-ribosyl)glycinamide ↔ a tetrahydrofolate + N2-formyl-N1-(5-phospho-β-D-ribosyl)glycinamide + H+
	methyltransferase	DNA.CYTOSINE.5..METHYLTRANSFERASE.RXN...expasy..DNA..cytosine.5...methyltransferase..2.1.1.37.	2.1.1.37	-3.9906	0.306205	12	12	1.33945e-07	8.21754e-06	S-adenosyl-L-methionine + a cytosine in DNA → a 5-methylcytosine in DNA + S-adenosyl-L-homocysteine + H+
	methenyltetrahydrofolate cyclohydrolase	METHENYLTHFCYCLOHYDRO.RXN...expasy..Methenyltetrahydrofolate.cyclohydrolase..3.5.4.9.	3.5.4.9	0.606604	0.20388	12	12	0.0139191	0.0310523	a 5,10-methenyltetrahydrofolate + H2O ↔ an N10-formyltetrahydrofolate + H+
Sulfur Respiration	D-cysteine desulfhydrase	DCYSDESULF.RXN...expasy..D.cysteine.desulfhydrase..4.4.1.15.	4.4.1.15	2.10347	0.322388	12	8	6.68347e-05	0.000398088	D-cysteine + H2O → ammonium + pyruvate + hydrogen sulfide
	tRNA-uridine 2-sulfurtransferase	RXN.16820...expasy..tRNA.uridine.2.sulfurtransferase..2.8.1.13.	2.8.1.13	-1.06779	0.211373	12	12	0.00049801	0.00197116	a uridine34 in tRNA + a [protein]-S-sulfanyl-L-cysteine + ATP + a reduced two electron carrier → a 2-thiouridine34 in tRNA + a [protein]-L-cysteine + AMP + an oxidized electron carrier + diphosphate + H+
	arylsulfatase (type I)	ARYLSULFAT.RXN...expasy..Arylsulfatase..type.I...3.1.6.1.	3.1.6.1	0.453142	0.121104	12	12	0.00383543	0.0103887	an aryl sulfate + H2O → a phenol + sulfate + H+
	glutathione-disulfide reductase	GLUTATHIONE.REDUCT.NADPH.RXN...expasy..Glutathione.disulfide.reductase..1.8.1.7.	1.8.1.7	1.54315	0.574893	12	11	0.022925	0.0465712	2 glutathione + NADP+ ← glutathione disulfide + NADPH + H+
Carbonate Respiration	acetolactate synthase	ACETOLACTSYN.RXN...expasy..Acetolactate.synthase..2.2.1.6.	2.2.1.6	-2.07518	0.233357	12	12	4.60841e-06	7.21473e-05	2 pyruvate + H+ → (S)-2-acetolactate + CO2
	ketol-acid reductoisomerase (NADP+)	ACETOLACTREDUCTOISOM.RXN...expasy..Ketol.acid.reductoisomerase..NADP......1.1.1.86.	1.1.1.86	-1.02172	0.285427	12	12	0.0050148	0.012954	(2R)-2,3-dihydroxy-3-methylbutanoate + NADP+ ← (S)-2-acetolactate + NADPH + H+
