# Supplementary material for: Fiber supplementation protects from antibiotic-induced gut microbiome dysbiosis by modulating gut redox potential
Source: Nat Commun. 2023 Aug 24;14:5161. doi: 10.1038/s41467-023-40553-x (PMC10449846; doi:10.1038/s41467-023-40553-x)
Supplement: Supplementary file 12 — Source Data [file 41467_2023_40553_MOESM12_ESM.xlsx]

## Sheet: Figure 1e
PERMANOVA Results
				Day	Group	Effect Size	p
D8				8	CTRL	0.51776	0.004995 **
Ctrl				8	BEFORE	0.48257	0.002997 **
	Number of permutations: 1000			8	DURING	0.58905	0.006993 **
				8	AFTER	0.67832	0.01099 *
	adonis2(formula = glu_dist ~ drug, data = glu, permutations = permutations)			11	CTRL	0.94009	0.002997 **
	Df SumOfSqs R2 F Pr(>F)			11	BEFORE	0.51956	0.002997 **
	drug 1 1.1113 0.51776 10.737 0.004995 **			11	DURING	0.38119	0.006993 **
	Residual 10 1.0351 0.48224			11	AFTER	0.57018	0.003996 **
	Total 11 2.1464 1.00000			12	CTRL	0.77606	0.000999 ***
	---			12	BEFORE	0.4535	0.004995 **
	Signif. codes: 0 ‘***’ 0.001 ‘**’ 0.01 ‘*’ 0.05 ‘.’ 0.1 ‘ ’ 1			12	DURING	0.31501	0.007992 **
Before				12	AFTER	0.56531	0.001998 **
	Number of permutations: 1000			16	CTRL	0.48923	0.01499 *
				16	BEFORE	0.37874	0.000999 ***
	adonis2(formula = glu_dist ~ drug, data = glu, permutations = permutations)			16	DURING	0.22914	0.02897 *
	Df SumOfSqs R2 F Pr(>F)			16	AFTER	0.19986	0.01798 *
	drug 1 0.48385 0.48257 9.3264 0.002997 **			22	CTRL	0.46663	0.008991 **
	Residual 10 0.51879 0.51743			22	BEFORE	0.4535	0.004995 **
	Total 11 1.00264 1.00000			22	DURING	0.43039	0.008991 **
	---			22	AFTER	0.18607	0.04795 *
	Signif. codes: 0 ‘***’ 0.001 ‘**’ 0.01 ‘*’ 0.05 ‘.’ 0.1 ‘ ’ 1
During
	Number of permutations: 1000		Group	day	effect	p
			CTRL	8	0.51776	0.004995
	adonis2(formula = glu_dist ~ drug, data = glu, permutations = permutations)			11	0.94009	0.002997
	Df SumOfSqs R2 F Pr(>F)			12	0.77606	0.000999
	drug 1 0.69111 0.58905 11.467 0.006993 **			16	0.48923	0.01499
	Residual 8 0.48215 0.41095			22	0.46663	0.008991
	Total 9 1.17326 1.00000
	---		Group	day	effect	p
	Signif. codes: 0 ‘***’ 0.001 ‘**’ 0.01 ‘*’ 0.05 ‘.’ 0.1 ‘ ’ 1		BEFORE	8	0.48257	0.002997
After				11	0.51956	0.002997
	Number of permutations: 1000			12	0.4535	0.004995
				16	0.37874	0.000999
	adonis2(formula = glu_dist ~ drug, data = glu, permutations = permutations)			22	0.4535	0.004995
	Df SumOfSqs R2 F Pr(>F)
	drug 1 1.16476 0.67832 14.76 0.01099 *		Group	day	effect	p
	Residual 7 0.55237 0.32168		DURING	8	0.58905	0.006993
	Total 8 1.71713 1.00000			11	0.38119	0.006993
	---			12	0.31501	0.007992
	Signif. codes: 0 ‘***’ 0.001 ‘**’ 0.01 ‘*’ 0.05 ‘.’ 0.1 ‘ ’ 1			16	0.22914	0.02897
D11				22	0.43039	0.008991
Ctrl
	Number of permutations: 1000		Group	day	effect	p
			AFTER	8	0.67832	0.01099
	adonis2(formula = glu_dist ~ drug, data = glu, permutations = permutations)			11	0.57018	0.003996
	Df SumOfSqs R2 F Pr(>F)			12	0.56531	0.001998
	drug 1 2.13902 0.94009 156.91 0.002997 **			16	0.19986	0.01798
	Residual 10 0.13632 0.05991			22	0.18607	0.04795
	Total 11 2.27534 1.00000
	---
	Signif. codes: 0 ‘***’ 0.001 ‘**’ 0.01 ‘*’ 0.05 ‘.’ 0.1 ‘ ’ 1
Before
	Number of permutations: 1000
	adonis2(formula = glu_dist ~ drug, data = glu, permutations = permutations)
	Df SumOfSqs R2 F Pr(>F)
	drug 1 0.58149 0.51956 10.814 0.002997 **
	Residual 10 0.53771 0.48044
	Total 11 1.11920 1.00000
	---
	Signif. codes: 0 ‘***’ 0.001 ‘**’ 0.01 ‘*’ 0.05 ‘.’ 0.1 ‘ ’ 1
During
	umber of permutations: 1000
	adonis2(formula = glu_dist ~ drug, data = glu, permutations = permutations)
	Df SumOfSqs R2 F Pr(>F)
	drug 1 0.35151 0.38119 6.1601 0.006993 **
	Residual 10 0.57063 0.61881
	Total 11 0.92214 1.00000
	---
	Signif. codes: 0 ‘***’ 0.001 ‘**’ 0.01 ‘*’ 0.05 ‘.’ 0.1 ‘ ’ 1
After
	Number of permutations: 1000
	adonis2(formula = glu_dist ~ drug, data = glu, permutations = permutations)
	Df SumOfSqs R2 F Pr(>F)
	drug 1 1.13120 0.57018 13.265 0.003996 **
	Residual 10 0.85274 0.42982
	Total 11 1.98394 1.00000
	---
	Signif. codes: 0 ‘***’ 0.001 ‘**’ 0.01 ‘*’ 0.05 ‘.’ 0.1 ‘ ’ 1
D12
Ctrl
	Number of permutations: 1000
	adonis2(formula = glu_dist ~ drug, data = glu, permutations = permutations)
	Df SumOfSqs R2 F Pr(>F)
	drug 1 1.98180 0.77606 34.654 0.000999 ***
	Residual 10 0.57188 0.22394
	Total 11 2.55368 1.00000
	---
	Signif. codes: 0 ‘***’ 0.001 ‘**’ 0.01 ‘*’ 0.05 ‘.’ 0.1 ‘ ’ 1
Before
	Number of permutations: 1000
	adonis2(formula = glu_dist ~ drug, data = glu, permutations = permutations)
	Df SumOfSqs R2 F Pr(>F)
	drug 1 0.51927 0.4535 8.2981 0.004995 **
	Residual 10 0.62577 0.5465
	Total 11 1.14504 1.0000
	---
	Signif. codes: 0 ‘***’ 0.001 ‘**’ 0.01 ‘*’ 0.05 ‘.’ 0.1 ‘ ’ 1
During
	Number of permutations: 1000
	adonis2(formula = glu_dist ~ drug, data = glu, permutations = permutations)
	Df SumOfSqs R2 F Pr(>F)
	drug 1 0.56375 0.31501 4.1389 0.007992 **
	Residual 9 1.22587 0.68499
	Total 10 1.78962 1.00000
	---
	Signif. codes: 0 ‘***’ 0.001 ‘**’ 0.01 ‘*’ 0.05 ‘.’ 0.1 ‘ ’ 1
After
	Number of permutations: 1000
	adonis2(formula = glu_dist ~ drug, data = glu, permutations = permutations)
	Df SumOfSqs R2 F Pr(>F)
	drug 1 1.15921 0.56531 14.305 0.001998 **
	Residual 11 0.89136 0.43469
	Total 12 2.05057 1.00000
	---
	Signif. codes: 0 ‘***’ 0.001 ‘**’ 0.01 ‘*’ 0.05 ‘.’ 0.1 ‘ ’ 1
D16
Ctrl
	Number of permutations: 1000
	adonis2(formula = glu_dist ~ drug, data = glu, permutations = permutations)
	Df SumOfSqs R2 F Pr(>F)
	drug 1 1.2545 0.48923 9.5781 0.01499 *
	Residual 10 1.3098 0.51077
	Total 11 2.5643 1.00000
	---
	Signif. codes: 0 ‘***’ 0.001 ‘**’ 0.01 ‘*’ 0.05 ‘.’ 0.1 ‘ ’ 1
Before
	Number of permutations: 1000
	adonis2(formula = glu_dist ~ drug, data = glu, permutations = permutations)
	Df SumOfSqs R2 F Pr(>F)
	drug 1 0.52081 0.37874 6.0962 0.000999 ***
	Residual 10 0.85431 0.62126
	Total 11 1.37512 1.00000
	---
	Signif. codes: 0 ‘***’ 0.001 ‘**’ 0.01 ‘*’ 0.05 ‘.’ 0.1 ‘ ’ 1
During
	Number of permutations: 1000
	adonis2(formula = glu_dist ~ drug, data = glu, permutations = permutations)
	Df SumOfSqs R2 F Pr(>F)
	drug 1 0.19738 0.22914 2.6753 0.02897 *
	Residual 9 0.66401 0.77086
	Total 10 0.86140 1.00000
	---
	Signif. codes: 0 ‘***’ 0.001 ‘**’ 0.01 ‘*’ 0.05 ‘.’ 0.1 ‘ ’ 1
After
	Number of permutations: 1000
	adonis2(formula = glu_dist ~ drug, data = glu, permutations = permutations)
	Df SumOfSqs R2 F Pr(>F)
	drug 1 0.2637 0.19986 2.4977 0.01798 *
	Residual 10 1.0557 0.80014
	Total 11 1.3194 1.00000
	---
	Signif. codes: 0 ‘***’ 0.001 ‘**’ 0.01 ‘*’ 0.05 ‘.’ 0.1 ‘ ’ 1
D22
Ctrl
	Number of permutations: 1000
	adonis2(formula = glu_dist ~ drug, data = glu, permutations = permutations)
	Df SumOfSqs R2 F Pr(>F)
	drug 1 0.88705 0.46663 8.7488 0.008991 **
	Residual 10 1.01391 0.53337
	Total 11 1.90096 1.00000
	---
	Signif. codes: 0 ‘***’ 0.001 ‘**’ 0.01 ‘*’ 0.05 ‘.’ 0.1 ‘ ’ 1
Before
	Number of permutations: 5039
	adonis2(formula = glu_dist ~ drug, data = glu, permutations = permutations)
	Df SumOfSqs R2 F Pr(>F)
	drug 1 0.32978 0.55591 6.2589 0.1528
	Residual 5 0.26345 0.44409
	Total 6 0.59323 1.00000
During
	Number of permutations: 1000
	adonis2(formula = glu_dist ~ drug, data = glu, permutations = permutations)
	Df SumOfSqs R2 F Pr(>F)
	drug 1 0.18802 0.43039 5.2891 0.008991 **
	Residual 7 0.24884 0.56961
	Total 8 0.43687 1.00000
	---
	Signif. codes: 0 ‘***’ 0.001 ‘**’ 0.01 ‘*’ 0.05 ‘.’ 0.1 ‘ ’ 1
After
	Number of permutations: 1000
	adonis2(formula = glu_dist ~ drug, data = glu, permutations = permutations)
	Df SumOfSqs R2 F Pr(>F)
	drug 1 0.23824 0.18607 2.286 0.04795 *
	Residual 10 1.04217 0.81393
	Total 11 1.28040 1.00000
	---
	Signif. codes: 0 ‘***’ 0.001 ‘**’ 0.01 ‘*’ 0.05 ‘.’ 0.1 ‘ ’ 1

## Sheet: Figure 2c
PERMANOVA Results
											Group	Effect Size	p
Seed4 - Day 5											MetaD1G	0.55701	0.002997 **
All	adonis2(formula = all_dist ~ diet * drug, data = meta_distance, permutations = permutations)										MetaD1F	0.20454	0.05894 .
	Df SumOfSqs R2 F Pr(>F)										MetaD5G	0.63172	0.002997 **
	diet 1 0.30753 0.18189 8.7508 0.001998 **										MetaD5F	0.13497	0.1918
	drug 1 0.48388 0.28619 13.7687 0.000999 ***										REF_ORGD1G	0.80923	0.005994 **
	diet:drug 1 0.19646 0.11620 5.5902 0.002997 **										REF_ORGD1F	0.65445	0.001998 **
	Residual 20 0.70286 0.41572										REF_ORGD5G	0.73354	0.003996 **
	Total 23 1.69072 1.00000										REF_ORGD5F	0.46398	0.002997 **
	---										REF_FXND1G	0.70101	0.000999 ***
	Signif. codes: 0 ‘***’ 0.001 ‘**’ 0.01 ‘*’ 0.05 ‘.’ 0.1 ‘ ’ 1										REF_FXND1F	0.53165	0.003996 **
Glu											REF_FXND5G	0.62143	0.001998 **
	adonis2(formula = glu_dist ~ drug, data = glu, permutations = permutations)										REF_FXND5F	0.35169	0.003996 **
	Df SumOfSqs R2 F Pr(>F)										SEEDD1G	0.53098	0.001998 **
	drug 1 0.62335 0.62762 16.854 0.004995 **										SEEDD1F	0.45134	0.000999 ***
	Residual 10 0.36984 0.37238										SEEDD5G	0.62762	0.004995 **
	Total 11 0.99320 1.00000										SEEDD5F	0.1461	0.1708
	---
	Signif. codes: 0 ‘***’ 0.001 ‘**’ 0.01 ‘*’ 0.05 ‘.’ 0.1 ‘ ’ 1
Fib
	adonis2(formula = fib_dist ~ drug, data = fib, permutations = permutations)
	Df SumOfSqs R2 F Pr(>F)
	drug 1 0.05698 0.1461 1.711 0.1708
	Residual 10 0.33302 0.8539
	Total 11 0.39000 1.0000
Seed4 - Day 1
All	adonis2(formula = all_dist ~ diet * drug, data = meta_distance, permutations = permutations)
	Df SumOfSqs R2 F Pr(>F)
	diet 1 0.24172 0.14240 6.7395 0.000999 ***
	drug 1 0.59635 0.35132 16.6271 0.000999 ***
	diet:drug 1 0.14205 0.08369 3.9606 0.002997 **
	Residual 20 0.71732 0.42259
	Total 23 1.69744 1.00000
	---
	Signif. codes: 0 ‘***’ 0.001 ‘**’ 0.01 ‘*’ 0.05 ‘.’ 0.1 ‘ ’ 1
Glu
	adonis2(formula = glu_dist ~ drug, data = glu, permutations = permutations)
	Df SumOfSqs R2 F Pr(>F)
	drug 1 0.54252 0.53098 11.321 0.001998 **
	Residual 10 0.47921 0.46902
	Total 11 1.02173 1.00000
	---
	Signif. codes: 0 ‘***’ 0.001 ‘**’ 0.01 ‘*’ 0.05 ‘.’ 0.1 ‘ ’ 1
Fib
	Permutation test for adonis under reduced model
	Terms added sequentially (first to last)
	Permutation: free
	Number of permutations: 1000
	adonis2(formula = fib_dist ~ drug, data = fib, permutations = permutations)
	Df SumOfSqs R2 F Pr(>F)
	drug 1 0.19588 0.45134 8.2262 0.000999 ***
	Residual 10 0.23811 0.54866
	Total 11 0.43399 1.00000
	---
	Signif. codes: 0 ‘***’ 0.001 ‘**’ 0.01 ‘*’ 0.05 ‘.’ 0.1 ‘ ’ 1
REFSEQ_Org_D5
All	adonis2(formula = all_dist ~ diet * drug, data = meta_distance, permutations = permutations)
	Df SumOfSqs R2 F Pr(>F)
	diet 1 0.8209 0.23746 18.226 0.000999 ***
	drug 1 1.1255 0.32558 24.989 0.000999 ***
	diet:drug 1 0.6098 0.17639 13.538 0.000999 ***
	Residual 20 0.9008 0.26057
	Total 23 3.4570 1.00000
	---
	Signif. codes: 0 ‘***’ 0.001 ‘**’ 0.01 ‘*’ 0.05 ‘.’ 0.1 ‘ ’ 1
Glu
	adonis2(formula = glu_dist ~ drug, data = glu, permutations = permutations)
	Df SumOfSqs R2 F Pr(>F)
	drug 1 1.39384 0.73354 27.529 0.003996 **
	Residual 10 0.50632 0.26646
	Total 11 1.90017 1.00000
	---
	Signif. codes: 0 ‘***’ 0.001 ‘**’ 0.01 ‘*’ 0.05 ‘.’ 0.1 ‘ ’ 1
Fib
	adonis2(formula = fib_dist ~ drug, data = fib, permutations = permutations)
	Df SumOfSqs R2 F Pr(>F)
	drug 1 0.34147 0.46398 8.6561 0.002997 **
	Residual 10 0.39449 0.53602
	Total 11 0.73597 1.00000
	---
	Signif. codes: 0 ‘***’ 0.001 ‘**’ 0.01 ‘*’ 0.05 ‘.’ 0.1 ‘ ’ 1
REFSEQ_Org_D1
All	adonis2(formula = all_dist ~ diet * drug, data = meta_distance, permutations = permutations)
	Df SumOfSqs R2 F Pr(>F)
	diet 1 0.16682 0.06400 5.2243 0.014985 *
	drug 1 1.61769 0.62059 50.6605 0.000999 ***
	diet:drug 1 0.21549 0.08267 6.7484 0.004995 **
	Residual 19 0.60671 0.23275
	Total 22 2.60671 1.00000
	---
	Signif. codes: 0 ‘***’ 0.001 ‘**’ 0.01 ‘*’ 0.05 ‘.’ 0.1 ‘ ’ 1
Glu
	adonis2(formula = glu_dist ~ drug, data = glu, permutations = permutations)
	Df SumOfSqs R2 F Pr(>F)
	drug 1 1.23591 0.80923 38.177 0.005994 **
	Residual 9 0.29136 0.19077
	Total 10 1.52727 1.00000
	---
	Signif. codes: 0 ‘***’ 0.001 ‘**’ 0.01 ‘*’ 0.05 ‘.’ 0.1 ‘ ’ 1
Fib
	adonis2(formula = fib_dist ~ drug, data = fib, permutations = permutations)
	Df SumOfSqs R2 F Pr(>F)
	drug 1 0.59726 0.65445 18.94 0.001998 **
	Residual 10 0.31535 0.34555
	Total 11 0.91261 1.00000
	---
	Signif. codes: 0 ‘***’ 0.001 ‘**’ 0.01 ‘*’ 0.05 ‘.’ 0.1 ‘ ’ 1
REFSEQ_Func_D5
	adonis2(formula = all_dist ~ diet * drug, data = meta_distance, permutations = permutations)
	Df SumOfSqs R2 F Pr(>F)
	diet 1 0.64571 0.29974 18.3377 0.000999 ***
	drug 1 0.56868 0.26398 16.1500 0.000999 ***
	diet:drug 1 0.23559 0.10936 6.6906 0.000999 ***
	Residual 20 0.70425 0.32691
	Total 23 2.15423 1.00000
	---
	Signif. codes: 0 ‘***’ 0.001 ‘**’ 0.01 ‘*’ 0.05 ‘.’ 0.1 ‘ ’ 1
Glu
	adonis2(formula = glu_dist ~ drug, data = glu, permutations = permutations)
	Df SumOfSqs R2 F Pr(>F)
	drug 1 0.63065 0.62143 16.415 0.001998 **
	Residual 10 0.38419 0.37857
	Total 11 1.01484 1.00000
	---
	Signif. codes: 0 ‘***’ 0.001 ‘**’ 0.01 ‘*’ 0.05 ‘.’ 0.1 ‘ ’ 1
Fib
	adonis2(formula = fib_dist ~ drug, data = fib, permutations = permutations)
	Df SumOfSqs R2 F Pr(>F)
	drug 1 0.17362 0.35169 5.4246 0.003996 **
	Residual 10 0.32006 0.64831
	Total 11 0.49368 1.00000
	---
	Signif. codes: 0 ‘***’ 0.001 ‘**’ 0.01 ‘*’ 0.05 ‘.’ 0.1 ‘ ’ 1
REFSEQ_Func_D1
All	adonis2(formula = all_dist ~ diet * drug, data = meta_distance, permutations = permutations)
	Df SumOfSqs R2 F Pr(>F)
	diet 1 0.38516 0.18197 12.7217 0.000999 ***
	drug 1 0.92236 0.43578 30.4647 0.000999 ***
	diet:drug 1 0.20354 0.09616 6.7228 0.002997 **
	Residual 20 0.60552 0.28609
	Total 23 2.11658 1.00000
	---
	Signif. codes: 0 ‘***’ 0.001 ‘**’ 0.01 ‘*’ 0.05 ‘.’ 0.1 ‘ ’ 1
Glu
	adonis2(formula = glu_dist ~ drug, data = glu, permutations = permutations)
	Df SumOfSqs R2 F Pr(>F)
	drug 1 0.85011 0.70101 23.446 0.000999 ***
	Residual 10 0.36258 0.29899
	Total 11 1.21269 1.00000
	---
	Signif. codes: 0 ‘***’ 0.001 ‘**’ 0.01 ‘*’ 0.05 ‘.’ 0.1 ‘ ’ 1
Fib
	adonis2(formula = fib_dist ~ drug, data = fib, permutations = permutations)
	Df SumOfSqs R2 F Pr(>F)
	drug 1 0.27579 0.53165 11.352 0.003996 **
	Residual 10 0.24295 0.46835
	Total 11 0.51873 1.00000
	---
	Signif. codes: 0 ‘***’ 0.001 ‘**’ 0.01 ‘*’ 0.05 ‘.’ 0.1 ‘ ’ 1
meta_species_D1
All	adonis2(formula = all_dist ~ diet * drug, data = meta_distance, permutations = permutations)
	Df SumOfSqs R2 F Pr(>F)
	diet 1 0.12140 0.04198 1.5075 0.202797
	drug 1 0.94565 0.32699 11.7425 0.000999 ***
	diet:drug 1 0.21431 0.07410 2.6612 0.061938 .
	Residual 20 1.61064 0.55693
	Total 23 2.89199 1.00000
	---
	Signif. codes: 0 ‘***’ 0.001 ‘**’ 0.01 ‘*’ 0.05 ‘.’ 0.1 ‘ ’ 1
Glu
	adonis2(formula = glu_dist ~ drug, data = glu, permutations = permutations)
	Df SumOfSqs R2 F Pr(>F)
	drug 1 0.93753 0.55701 12.574 0.002997 **
	Residual 10 0.74562 0.44299
	Total 11 1.68315 1.00000
	---
	Signif. codes: 0 ‘***’ 0.001 ‘**’ 0.01 ‘*’ 0.05 ‘.’ 0.1 ‘ ’ 1
Fib
	adonis2(formula = fib_dist ~ drug, data = fib, permutations = permutations)
	Df SumOfSqs R2 F Pr(>F)
	drug 1 0.22243 0.20454 2.5714 0.05894 .
	Residual 10 0.86501 0.79546
	Total 11 1.08744 1.00000
	---
	Signif. codes: 0 ‘***’ 0.001 ‘**’ 0.01 ‘*’ 0.05 ‘.’ 0.1 ‘ ’ 1
meta_species_D5
All	adonis2(formula = all_dist ~ diet * drug, data = meta_distance, permutations = permutations)
	Df SumOfSqs R2 F Pr(>F)
	diet 1 0.9156 0.26202 16.801 0.000999 ***
	drug 1 0.8951 0.25616 16.426 0.000999 ***
	diet:drug 1 0.5937 0.16991 10.895 0.000999 ***
	Residual 20 1.0899 0.31191
	Total 23 3.4943 1.00000
	---
	Signif. codes: 0 ‘***’ 0.001 ‘**’ 0.01 ‘*’ 0.05 ‘.’ 0.1 ‘ ’ 1
Glu
	adonis2(formula = glu_dist ~ drug, data = glu, permutations = permutations)
	Df SumOfSqs R2 F Pr(>F)
	drug 1 1.45073 0.63172 17.153 0.002997 **
	Residual 10 0.84576 0.36828
	Total 11 2.29649 1.00000
	---
	Signif. codes: 0 ‘***’ 0.001 ‘**’ 0.01 ‘*’ 0.05 ‘.’ 0.1 ‘ ’ 1
Fib
	adonis2(formula = fib_dist ~ drug, data = fib, permutations = permutations)
	Df SumOfSqs R2 F Pr(>F)
	drug 1 0.038095 0.13497 1.5603 0.1918
	Residual 10 0.244144 0.86503
	Total 11 0.282239 1.00000
